# Supplementary material for: The Age‐Dependent Resident Myonuclear Multi‐Omic Response to an Acute Skeletal Muscle Hypertrophic Stimulus in Mice
Source: Adv Sci (Weinh). 2026 Feb 17;13(25):e21633. doi: 10.1002/advs.202521633 (PMC13137840; doi:10.1002/advs.202521633)
Supplement: Supplementary file 5 — Supporting File 5: advs74492‐sup‐0005‐Data.zip. [file ADVS-13-e21633-s003.zip]

Archive with 6 entries (5 files):
- advs74492-sup-0002-Data/
- advs74492-sup-0002-Data/Supplemental_File_1_MOV_Bulk_mRNA_seq.xlsx
- advs74492-sup-0002-Data/Supplemental_File_2_miR_1_KO_Bulk_mRNA_seq.xlsx
- advs74492-sup-0002-Data/Supplemental_File_3_RRBS_BETA.xlsx
- advs74492-sup-0002-Data/Supplemental_File_4_smnRNAseq.xlsx
- advs74492-sup-0002-Data/Supplemental_File_5_Cellular_Deconvolution.xlsx
