# Supplementary material for: The Age‐Dependent Resident Myonuclear Multi‐Omic Response to an Acute Skeletal Muscle Hypertrophic Stimulus in Mice
Source: Adv Sci (Weinh). 2026 Feb 17;13(25):e21633. doi: 10.1002/advs.202521633 (PMC13137840; doi:10.1002/advs.202521633)
Supplement: Supplementary file 5 — Supporting File 5: advs74492‐sup‐0005‐Data.zip. [file ADVS-13-e21633-s003.zip › advs74492-sup-0002-Data/Supplemental_File_1_MOV_Bulk_mRNA_seq.xlsx]

## Sheet: Aged 3d Sham vs Adult 3d Sham
Aged 3d Sham vs Adult 3d Sham
Gene name	FDR	Fold change	Base Mean
Erc2	2.12786e-40	7.12867	21.5948
Prkcz	5.17329e-13	4.27493	139.381
Tenm3	1.27971e-12	-2.26409	657.179
Ttc28	1.89297e-12	-1.94122	2291.92
Slc37a3	3.42075e-11	-1.38369	723.143
Pkd1	9.30399e-11	-1.76628	2995.56
Pak1	7.50228e-10	2.13966	1986.43
Stox2	8.6623e-10	-1.51108	518.478
Adgra3	2.94489e-09	-1.35672	730.205
Hipk2	3.52843e-09	-2.97887	1747.25
Krt18	6.65194e-09	28.8093	10.2985
Rps17	6.79943e-09	1.37243	4018.97
Smurf2	8.50991e-09	-1.34753	1722.13
Rps20	8.50991e-09	1.565	6224.52
Creb3l2	1.09982e-08	-1.52232	1683.1
Rasd2	3.7418e-08	4.35686	262.482
Atp11a	7.2375e-08	-1.40057	2745.47
Gm11808	7.26353e-08	1.41394	13651.8
Uba52	7.26353e-08	1.58759	3024.98
Cacna1g	8.28841e-08	-2.01136	309.5
Nktr	8.28841e-08	-1.53826	2558.49
Slc25a28	1.45648e-07	1.392	2248.5
Sh3bgrl2	1.50217e-07	-2.00067	121.948
Tcf20	1.56106e-07	-1.49285	1105.8
Sema3a	3.76334e-07	-3.05685	157.594
Tet3	3.76334e-07	-1.59264	1689.61
Wdfy3	4.70549e-07	-1.27985	2035.1
Tmbim4	6.46318e-07	1.68318	1331.68
Heg1	6.90529e-07	-1.84403	2738.33
Fasn	6.99471e-07	-2.17291	1508.68
Camk2b	7.98622e-07	1.61049	11268.6
Rps2	1.18713e-06	1.37114	26709.7
Wwtr1	1.34049e-06	-1.31876	2423.12
Ubn1	1.83364e-06	-1.37757	3014.43
Lsm3	1.84361e-06	1.39469	498.931
Dnmt3a	1.86867e-06	-1.49124	3923.88
Kcnd3	1.86867e-06	6.13863	4.35028
Mrpl33	1.86867e-06	1.48145	2504.18
Gtpbp6	1.95889e-06	1.33207	347.006
Slc12a9	1.95889e-06	1.48921	514.139
Cpne2	2.05004e-06	3.5364	728.446
Atxn1l	2.17656e-06	-1.49149	1543.36
Kctd3	2.58684e-06	-1.37397	754.961
Map3k9	2.75726e-06	2.12375	58.6387
Cracdl	2.97408e-06	2.77799	21.1676
Hspa13	2.97408e-06	-1.45005	783.091
Rpl36	2.97408e-06	1.41401	2837.03
Abca2	3.06326e-06	-1.43311	1840.73
Babam2	3.30767e-06	1.29557	1090.09
Ubl5	3.47378e-06	1.28541	2245.33
Nup210	3.65125e-06	-1.56437	2526.75
Ap2b1	3.88342e-06	-1.3234	3101.82
Amd2	3.88342e-06	-2.71807	12028.5
Rpl13	4.17605e-06	1.47721	1722.95
Fbln1	4.17605e-06	-2.44573	1272.87
Rpl28	4.17605e-06	1.42812	1462.95
Heatr5b	4.17605e-06	-1.60573	483.737
Grem2	4.38197e-06	-3.68938	416.077
Dhx33	5.13993e-06	-1.38987	768.509
Itga3	5.22785e-06	-1.68025	466.293
Xylt1	5.22785e-06	-1.78647	623.761
Ammecr1l	5.22785e-06	-1.57213	538.907
Csgalnact2	5.22785e-06	-1.28477	2133.07
Adamts8	6.3161e-06	-4.1067	348.896
Zfp703	6.3161e-06	1.53102	2732.99
Rpa1	6.53277e-06	1.40367	3473.85
Cramp1	6.53277e-06	-1.33604	898.775
Cacna1c	6.53277e-06	-1.60004	311.279
Leng1	6.53277e-06	1.44685	633.402
Trrap	6.6175e-06	-1.30037	1828.44
Katnip	6.76339e-06	-1.33757	485.828
Lig3	6.88776e-06	-1.59635	1737.41
Sned1	6.88776e-06	-2.87224	922.11
Lamc1	7.06123e-06	-1.63808	6823.88
Ppp1r1a	7.71996e-06	2.85254	942.803
Gabrd	7.71996e-06	5.00781	15.9205
Cenpc1	8.16812e-06	-1.54213	215.094
Cpn1	8.51349e-06	5.56281	6.49107
Podn	9.2602e-06	-1.91314	833.763
Ces2c	9.2602e-06	7.28361	12.981
Ern1	9.32898e-06	-1.44755	1292.98
Eef1b2	9.32898e-06	1.38326	6726.54
Gpr161	9.98983e-06	-1.95033	151.2
Cyfip2	1.01338e-05	2.93151	143.087
Slc1a3	1.04902e-05	-4.49312	150.823
Rpap2	1.04902e-05	1.55985	331.254
Myl4	1.08603e-05	2.07629	377.013
Zeb1	1.2055e-05	-1.33015	2637.4
Gm2000	1.2055e-05	1.35111	8707.25
Myo9a	1.21099e-05	-1.29238	677.993
Rplp0	1.21872e-05	1.38077	26764.1
Prr5	1.42084e-05	-1.87226	161.555
Sln	1.42924e-05	8.4149	126.028
Zfp180	1.4297e-05	-1.40823	1104.12
Rps15	1.43563e-05	1.40171	12950.6
Arhgap31	1.62379e-05	-1.3849	1952.87
Gpc6	1.73447e-05	-3.92634	43.613
Snrpd2	1.74059e-05	1.35492	1511.25
Pgls	1.78146e-05	1.36769	984.892
Cilp2	1.78146e-05	-3.52163	320.708
Plekhb2	1.78891e-05	1.4844	3624.33
Nsa2	1.85302e-05	1.15096	2810.45
Slc7a6	1.85986e-05	-1.28271	1173.17
Zfp219	2.03331e-05	1.35834	1121.74
Sh2d4a	2.03331e-05	3.10207	111.024
Wdr81	2.04282e-05	-1.38043	1400.92
Glg1	2.09915e-05	-1.44595	3437.12
Zfp365	2.09915e-05	-2.48955	192.236
Dennd4c	2.14769e-05	-1.31718	1507.45
Rab11fip2	2.14769e-05	-1.43186	586.439
Rpl18a	2.29359e-05	1.42373	8124.25
Tlcd3b	2.31306e-05	1.93854	1645.22
Arl6ip5	2.32803e-05	1.42585	5997.39
Soga1	2.40948e-05	-2.38983	411.827
Des	2.55214e-05	1.46183	228127
Hmbs	2.59695e-05	1.28003	783.75
Kdm2a	3.05643e-05	-1.23212	3595.46
Wif1	3.1885e-05	-4.5039	102.246
Nr2c2	3.32824e-05	-2.43227	505.623
Pkd2	3.41986e-05	-1.56831	1478
Htra4	3.41986e-05	-2.69412	184.334
Kidins220	3.56643e-05	-1.24583	2444.47
Mlph	3.57838e-05	5.0753	35.9639
Akr1b3	3.75886e-05	1.74596	3035.81
Casp12	3.75886e-05	-1.76872	1523.18
Senp6	3.75886e-05	-1.25875	2428.52
Lrp11	3.8517e-05	1.64908	234.704
Ssr4	4.16089e-05	1.21146	1856.23
Polr2e	4.17931e-05	1.24439	1861.45
Jak2	4.17931e-05	-1.55571	3478.99
Srpx	4.30522e-05	-2.43023	277.905
Nudt22	4.32666e-05	1.41305	271.862
Serpinf1	4.3416e-05	-2.21049	3528.9
Crlf1	4.3416e-05	-2.7537	241.737
Llph	4.3416e-05	1.36977	950.294
Pofut1	4.4502e-05	-1.29776	1189.37
Slc2a13	4.51364e-05	-2.51283	72.8545
Polr3c	4.51409e-05	1.25442	1208.93
H2aj	4.51409e-05	1.31888	881.428
Srebf1	4.5145e-05	-1.80258	4635.54
Rpl19	4.56083e-05	1.35595	4307.99
Aldh1l2	4.625e-05	-2.55661	503.587
Rnaset2b	4.625e-05	1.34239	1674.95
Rell1	4.8053e-05	-1.41494	1000.02
Angptl1	4.84633e-05	-2.36078	407.398
Wdr82	4.86546e-05	-1.19267	1748.26
Pdcd5	4.89005e-05	1.56139	966.041
Ylpm1	4.90607e-05	-1.41667	1150.64
Mdc1	4.94313e-05	-1.56506	588.497
Ifi27	5.03731e-05	1.35319	812.317
Flnb	5.21781e-05	-1.81024	1823.08
Atp10a	5.21781e-05	-2.19127	356.866
Drg1	5.51338e-05	1.29268	2165.76
Slc26a10	5.51338e-05	1.70901	380.094
Gdf1	6.13029e-05	53.4561	1.52213
Mtmr6	6.16244e-05	-1.19491	3516.01
Arcn1	6.50225e-05	-1.21161	6195.51
Rpl13a	6.65434e-05	1.37842	10710.2
Alms1	6.6791e-05	-2.07534	64.0036
Atp2b1	6.72017e-05	-1.23465	3573.52
Rpl41	6.7511e-05	1.41348	9797.77
Txlna	6.88825e-05	-1.24701	1821.29
Gm5617	6.89328e-05	1.87076	369.65
Rplp2	6.91003e-05	1.41433	4500.05
Rps5	7.2814e-05	1.3392	13707.3
Lama4	7.2814e-05	-1.73178	1485.54
Spata24	7.2814e-05	1.77838	93.0104
Atrn	7.53842e-05	-1.21114	1151.97
Rbms3	7.84378e-05	-1.63143	279.559
Thada	7.98264e-05	-1.34653	384.52
Enpp6	7.98264e-05	-1.97882	57.3925
Ifi205	8.01961e-05	-2.00714	671.752
Med12	8.01961e-05	-1.3537	1902.4
Sec16a	8.06072e-05	-1.27422	2585.07
Rplp2-ps1	8.06072e-05	1.54945	1528.84
Mau2	8.23067e-05	-1.34697	1711.03
Abi3bp	8.23067e-05	-2.38207	921.185
Romo1	8.23067e-05	1.54981	2437.12
Pfdn5	8.24336e-05	1.35667	3300.39
Tmem37	8.24336e-05	2.41049	1151.85
Ppp1ca	8.27163e-05	1.21007	7278.91
Zfp469	8.44739e-05	-2.88583	332.578
Hoxc9	8.76853e-05	1.6274	379.066
Gapdh	8.89005e-05	1.68964	32574.5
Mfap4	9.41688e-05	-1.96452	386.913
Nelfcd	9.60282e-05	1.32711	1185.41
Avpi1	9.7368e-05	1.47147	564.833
Rack1	0.000105903	1.24155	16191.5
Jcad	0.000109284	-1.54148	1593.33
Zmat2	0.00010993	1.45446	2186.6
Ppp1r11	0.000110102	1.64014	907.06
Slc1a4	0.000111109	-3.08411	209.014
Exoc6b	0.000111109	-1.26328	831.898
Rnf13	0.000111109	-1.70513	2773.73
0610030E20Rik	0.000111332	-1.33534	1256.09
Bach1	0.000113188	-1.55744	3012.69
Dnajc19	0.000113609	1.39896	953.053
Use1	0.000114371	1.32026	2389.17
Setd5	0.000115403	-1.32067	2296.24
Smg6	0.000115714	-1.3302	1624.4
Mrps35	0.000115714	1.47351	857.465
Slc39a9	0.00011586	-1.29114	963.64
Plxna1	0.000122471	-1.40049	1930.6
Dzip3	0.000122514	-1.52878	151.894
Gadd45gip1	0.000130648	1.4279	2558.74
Ndufb7	0.000131463	1.60401	7536.79
Sik2	0.000134162	-1.74282	888.549
Ndufa2	0.000134572	1.53752	5978.65
Gopc	0.000134572	-1.29512	947.044
Ttc9	0.000134572	1.78102	1154.4
Tgfbrap1	0.000134572	-1.21675	1690.88
Hip1	0.000138387	-1.50598	1864.56
Trim44	0.000141651	-1.21215	1909.39
Ralgps1	0.000143052	-1.44086	289.602
Yjefn3	0.000143052	1.72468	92.9372
Ttll4	0.000143579	-1.33493	1009.09
Pdzd3	0.000144375	2.38367	19.2934
Pi4ka	0.000146538	-1.28163	1483.88
Pdzd8	0.000148604	-1.22879	809.559
Cdk18	0.000157978	1.80715	289.697
Itgbl1	0.000158124	-2.76515	560.661
Fat1	0.000158124	-1.97809	497.024
Tmbim6	0.000158263	1.23038	12680.3
Fndc1	0.000158263	-2.2533	2891.92
Rhpn2	0.000162083	2.12323	103.132
Eef1d	0.000163018	1.28214	5407.58
Gid4	0.000167245	-1.44039	5340.22
Fam13b	0.000168485	-1.76776	389.518
Clcn4	0.00017137	-1.26244	2924.98
Ncaph2	0.000171755	1.23363	3169.16
Jarid2	0.000171755	-1.4147	1297.6
Ccdc149	0.000171755	-1.78575	63.094
Rpl8	0.0001738	1.31129	13090.4
Cercam	0.000174062	-2.63294	405.587
Trim13	0.00017471	1.40919	380.787
Ror1	0.00017471	-1.94842	140.834
Naa38	0.00017471	1.315	865.311
Mbd5	0.000179113	-1.31538	565.76
Arpp19	0.000182896	1.42811	4389.55
Maea	0.000182896	1.19719	3292.36
Cdk12	0.000191983	-1.60026	634.512
Zc3hav1l	0.000191983	-2.84757	79.7295
Comp	0.000193976	-4.44288	2694.35
Dchs1	0.000193976	-1.67221	535.261
Man1a2	0.000196054	-1.33755	933.34
Vcl	0.000196342	-1.5212	4935.25
Rnf128	0.0001977	1.63061	1222.44
Rnf5	0.00020249	1.33811	635.141
Tuba4a	0.00020249	1.54469	33077.8
Parl	0.00020249	1.30588	1382.85
Pard6b	0.00020249	2.13267	60.4596
Syne3	0.00020249	-2.45275	261.111
Rpl9-ps6	0.00020249	1.26515	11112.9
Mfap3	0.000203045	-1.40754	813.835
Mon2	0.000203045	-1.34653	3025.2
Hmgcl	0.000204814	1.29665	1369.61
Anxa11	0.000207435	1.39068	8014.24
Psme2	0.000210069	1.49432	279.892
Usp42	0.000218424	-1.29997	471.702
Tpt1	0.000218424	1.45514	22889.1
Ankhd1	0.000219349	-1.55848	965.504
Mrpl28	0.000225008	1.46465	1919.54
Atp8b1	0.000227532	-1.94917	282.199
Mief2	0.000228452	1.50139	4668.03
Golim4	0.000230877	-1.85464	752.006
Slc7a1	0.000233739	-1.90629	500.741
Dtnbp1	0.00023519	1.34055	2070.7
Rab13	0.0002393	1.97763	309.878
Crispld2	0.000242467	-2.15333	2094.84
0610012G03Rik	0.000244538	1.39281	2926.96
Ccnd2	0.000245237	-1.81134	781.855
Ston1	0.000258474	-2.16395	297.3
Fau	0.00026302	1.40299	859.635
Chrng	0.000269467	3.39858	21.2823
Zfyve28	0.000269467	-2.80444	34.2473
Derpc	0.000269467	3.04484	76.4302
Bnip3l	0.000272398	1.30279	2706.97
Uqcc2	0.000280839	1.51215	3809.14
Gga1	0.000280839	1.25724	3220.73
Angptl7	0.000286159	-3.80109	4367.37
Aif1l	0.000288683	2.00743	152.268
Tbl2	0.000288731	-1.30419	794.357
Cemip2	0.000288731	-1.5214	666.815
Nrxn2	0.000291721	2.07197	78.7314
Ccndbp1	0.000293781	1.38201	1269.36
Smim8	0.000301562	1.39481	836.525
Bin1	0.000302195	1.44559	26475.6
Prkd3	0.000302265	-1.34701	812.835
2310030G06Rik	0.000302265	1.74722	181.12
Ucn2	0.000302265	2.27892	73.1431
Ndst1	0.000302265	-1.28732	4564.59
Hmgb1	0.000302265	1.25389	6264.04
Snrnp70	0.000306894	1.20345	7764.08
Eef1akmt4	0.000306894	1.49734	234.402
Rpl35	0.000308368	1.44178	1217.36
Col11a1	0.000311025	-4.25299	388.032
Ep300	0.000318027	-1.35543	2841.61
Ntrk2	0.000320202	-2.14167	405.397
Khk	0.000322006	1.58962	546.955
Wdr89	0.000330943	1.42296	3465.93
Pakap	0.000334875	-3.70203	116.588
Hnrnpl	0.000336691	1.19771	4299.45
Nid1	0.000338504	-1.79398	4011.7
Fgf18	0.000345172	-2.71544	51.3271
Shisal1	0.000349045	3.15946	11.3549
Dcn	0.000350158	-1.83742	24433.8
Cxcl10	0.000350611	3.74729	87.9785
Etfb	0.000356301	1.60921	8722.83
Szt2	0.00035777	-1.28006	898.63
Arhgef11	0.000357874	-1.33326	1806.87
Galnt1	0.000358671	-1.24981	4165.58
Scand1	0.000360074	1.41098	1625.04
Rpl15	0.000362705	1.30605	6549.95
Upf3b	0.000364945	1.2973	703.87
Dapk3	0.000365218	1.36186	1294.53
Mrpl41	0.000365218	1.4146	987.663
Cox17	0.000365218	1.49488	3206.33
Ociad1	0.000375387	1.24447	3706.19
Edf1	0.000377176	1.35563	4516.01
Myh8	0.000379577	2.67985	201.308
Sft2d2	0.000387212	-1.31868	1752.52
Zfp185	0.000390818	-2.09796	159.711
Swi5	0.000390818	1.31927	3113.28
Ccdc157	0.000393554	-1.26437	640.254
Nsd2	0.000394546	-1.57898	807.759
Sptan1	0.000394791	-1.41898	3545.09
Myog	0.000397487	1.96199	375.058
H6pd	0.000401477	-1.36792	4298.27
Lrrk2	0.000401477	-1.6639	152.714
Zfp275	0.000405269	-1.3533	498.215
Fgfbp1	0.000418119	7.97115	3.68304
Tmtc3	0.000418326	-1.41284	441.588
Get3	0.000418326	1.2563	2055.63
Shmt1	0.000421855	1.67954	228.107
Ccdc3	0.000421855	-2.22476	751.56
Vsig10	0.000421855	-1.51279	710.415
Adamtsl2	0.00042756	-2.45874	145.004
Frem2	0.000430855	3.23286	63.752
Zfp189	0.000430855	-1.39688	172.661
Nup93	0.000432085	-1.33426	949.751
Ssh1	0.000432085	-1.38284	759.809
Cpne8	0.000432085	-1.70445	274.147
H2-T22	0.000432085	1.65454	719.744
Zfp532	0.000435322	-1.39479	911.481
Rps11	0.000442676	1.28845	5760.99
Kpna4	0.000443044	1.37714	7794.5
Nav1	0.000443908	-1.89289	1447.64
Fam110a	0.000447499	1.65876	175.206
Prrc2c	0.000452664	-1.24684	2292.92
Slfn3	0.000458596	-2.47557	35.5565
Virma	0.000461046	-1.22309	924.273
L3hypdh	0.000468638	-2.08462	59.2845
Pank3	0.000469546	-1.39425	1206.48
Cops6	0.000469546	1.30496	3641.54
Nup98	0.000470686	-1.24825	1600.5
Ino80	0.000475287	-1.24847	1286.86
Il17rd	0.000475287	-1.56601	321.532
Znhit1	0.000477715	1.31434	1333.74
Mrpl45	0.000483631	1.48914	2796.93
Snrpb	0.000483631	1.41897	5337.14
Phc1	0.000483631	-1.53274	666.112
Eogt	0.000484625	-1.37619	536.613
Adarb1	0.000484694	-1.52663	1012.05
Fggy	0.000488973	1.65851	244.456
Arhgap21	0.000488973	-1.24629	1047.33
Mapk6	0.000497506	-1.32832	2198.78
Rnaseh2a	0.000497548	1.30812	545.79
Washc1	0.000502474	1.2097	1218.77
Rps16	0.000502474	1.32473	1701.9
Tmem132b	0.000502474	3.47057	97.7772
Mrps24	0.000503283	1.32883	2146.45
Rbsn	0.000503692	-1.25943	1596.21
Acvr1c	0.000503692	-5.56854	36.3931
Rpl37a	0.000503692	1.42947	2476.14
Rab1b	0.00050527	1.22088	7257.83
Osr1	0.000507559	-1.66228	226.553
Grap	0.00051221	1.53501	151.916
Ccdc80	0.00051221	-2.71572	3637.38
Atp6v0a4	0.00051221	-2.83726	34.0635
Ptn	0.000514925	-2.49715	149.148
Itga9	0.000515384	-1.52796	400.915
Tbc1d8b	0.000516382	-1.41786	279.089
Elob	0.000521896	1.35672	3338.27
Cfh	0.000534398	-2.28963	1637.21
Tomm40	0.000578045	1.26833	2082.94
Txn2	0.000590859	1.37928	7074.72
Fndc3b	0.000598627	-1.74237	1151.57
Pdgfrl	0.00059969	-2.42442	194.27
Ndufb1	0.000622257	1.47377	3470.18
Spaca6	0.000632321	-1.55936	312.337
Lbp	0.000635043	-2.52201	1281.28
Tug1	0.000638261	-1.18076	1818.19
Denr	0.000640511	1.27566	1929.44
Traf6	0.000640511	-1.25966	980.735
Oaz1	0.000640511	1.38858	10381.8
Hectd4	0.000643432	-1.27251	1528.62
Hes6	0.000649672	1.44866	435.493
Eln	0.00065023	-1.8838	1935.74
Srr	0.000650623	-1.3002	868.116
Slirp	0.00065175	1.36505	1666.25
Nckap1	0.000652669	-1.24658	2889.33
Myh3	0.00065408	2.51744	237.231
Kif26b	0.000660001	-2.52454	93.9983
Kmt5b	0.000662335	-1.20127	1186.55
Cst6	0.000669532	3.08265	140.658
Kera	0.000670198	-4.38977	404.644
Babam1	0.000670198	1.31372	2672.84
Mst1r	0.000670492	-1.77269	99.0717
Cacng1	0.000676945	1.67936	14606.4
Rpl26	0.000676945	1.34122	5258.42
Tmem11	0.000679695	1.36044	2057.47
Gnptab	0.000694986	-1.34523	1116.27
Gsn	0.000697676	-1.73905	41592.6
Rab4a	0.000700611	1.51787	370.585
Adcy9	0.000712936	-2.37217	3012.54
Lman1	0.000716139	-1.22786	2951.72
Wnt5b	0.000716172	1.79901	89.0568
Zfp800	0.000728268	-1.52539	194.779
Atp11b	0.000729029	-1.22819	906.063
Tenm4	0.000737747	-2.59334	58.2582
Tbl1x	0.000738255	-1.31967	1192.89
Egfl6	0.00074029	-3.10392	30.657
Cdon	0.00074029	-1.47635	738.219
Sf3b2	0.00074854	1.14618	4682.54
Rpl23	0.000750212	1.35088	3447.89
Gnaq	0.000759207	-1.44733	1251.82
Ssc5d	0.000759207	-2.04885	935.972
Rpl6	0.000762915	1.24208	3696.58
Ids	0.000767546	-1.28346	1178.58
Piezo1	0.00076924	-1.8814	2635.07
Tmbim1	0.000781312	1.31126	4267.1
Helz2	0.000784338	-1.62128	1049.48
Trim65	0.000802155	-1.27118	425.818
Dap3	0.000811791	1.31374	2512.26
Ppp2r3c	0.000819674	1.22347	932.279
Usf2	0.000825048	1.26738	2868.91
Nepro	0.000827549	-1.36828	221.188
Wdr83os	0.000839894	1.43205	1264.63
Irx3	0.000841047	1.55202	440.754
Tmem256	0.000841047	1.33626	1828.71
Sorcs2	0.000841794	-2.63067	271.577
Psme2b	0.00086042	1.29548	923.047
Luzp1	0.000864366	-1.3331	1049.48
Col7a1	0.000868555	1.99325	1062.75
Slk	0.000869974	-1.18884	2688.96
Serpinb1c	0.000869974	-2.35846	61.4354
Dnaaf9	0.000870894	-1.50581	400.606
Nab1	0.000872737	-1.48165	708.953
Map3k3	0.000872737	-1.28559	1871.87
Fkbp3	0.000872737	1.42817	5908.73
Rps3	0.000872737	1.20342	13697.1
Prrg3	0.000872737	-1.85882	332.2
Micos13	0.000872737	1.37737	1632.81
Tut7	0.000873073	-1.19825	2432.13
Rpl18	0.000882906	1.32579	4985.08
Thbs4	0.000886153	-3.27109	18909.7
Ankrd13b	0.000886153	1.25632	1071.68
Aurkaip1	0.00088868	1.37748	2289.29
Hnrnpul2	0.000890382	-1.17522	6409.37
Spidr	0.000896987	-2.04468	104.234
Elmod2	0.000901335	-1.28302	537.87
Dgkz	0.000901335	1.27185	4969.51
Stub1	0.000922886	1.36968	4257.03
Papola	0.000924184	-1.23235	3176.27
Klf7	0.000926008	-1.57592	1229.95
Eif3k	0.000926008	1.28973	2590.26
Zfhx4	0.000926107	-1.37419	616.746
Kras	0.000930303	-1.22444	1513.89
Rpl21	0.000985505	1.33763	4669.18
C1qbp	0.000986047	1.27078	3300.53
Ago1	0.000986047	-1.31961	813.67
Atxn7l3b	0.000986047	-1.26737	1216.1
Mfsd7a	0.000996332	1.63795	381.548
Nat9	0.000999883	1.34866	549.24
Nrp1	0.000999883	-1.51698	1451.9
Kctd2	0.00100053	1.29821	1078.37
Prkci	0.00100053	-1.3162	357.78
Cops9	0.00100053	1.4217	1793.23
Heph	0.00100858	-3.58882	46.2213
Col16a1	0.00101922	-2.36991	686.903
Dnajb6	0.00102683	1.40417	5396.56
Ptpn9	0.00102683	-1.55083	511.442
Ddx19b	0.00102683	-1.2776	1130.05
Cox8a	0.00102683	1.27403	1432.38
Thyn1	0.00103006	1.44318	492.163
Sord	0.00103053	1.29987	1143.01
Tdrkh	0.00103053	1.68859	302.043
Col6a3	0.00103076	-3.00774	5505.89
Tceal7	0.00103589	2.52687	1686.61
Tefm	0.00103757	1.36813	583.586
Plekha3	0.00103844	-1.42636	566.638
Kat6a	0.00103844	-1.26927	1925.88
Pebp1	0.00105181	1.37434	9632.69
Arhgdig	0.00105181	2.31756	37.517
Phb2	0.00107259	1.23934	4579.85
Lgals4	0.00107553	1.58161	246.688
Iffo1	0.00107567	1.31007	955.637
Map2	0.00107608	-1.72399	77.6329
Prdx5	0.00107608	1.28378	5972.76
Eif3h	0.00107617	1.16246	5164.04
Ski	0.00108483	-1.2687	5049.44
Nxn	0.00108669	1.6145	3379.25
Ogdhl	0.00108669	1.74205	200.098
Ehmt1	0.00108669	-1.23036	1327.65
Sccpdh	0.00109009	1.38455	1573.83
Igtp	0.00109009	1.56621	794.317
Plce1	0.00109756	-1.57676	254.017
Psip1	0.00110741	-1.33644	779.682
Paf1	0.00111637	1.20805	1416.15
Lypla2	0.00111637	1.2558	1321.93
Bptf	0.00111637	-1.22152	1598.82
Guk1	0.00113987	1.3516	1383.35
Pitx3	0.00113987	1.69079	160.963
Plekhj1	0.0011543	1.34123	792.404
Rps15a	0.00116031	1.28244	2648.09
Bag1	0.00116031	1.28192	6647.18
Tsc22d4	0.00116031	1.25827	2628.64
Ush1g	0.00116031	3.75603	8.97574
Fhod1	0.00116176	1.35458	2267.58
Ybx1	0.0011632	1.25247	27295.4
Numbl	0.00116539	-1.72715	475.325
Ndufb10	0.00116896	1.51602	12622.8
Bdp1	0.00117544	-1.26782	529.174
Syngap1	0.00117544	-1.48822	219.25
Dlg4	0.00118036	-1.76305	290.128
Car3	0.00118362	1.64198	157713
Plxdc2	0.00118906	-1.61573	936.804
Hspg2	0.00118906	-1.43474	16537.9
H2-Ke6	0.00118906	1.48398	1306.97
Ppp4r3b	0.0011899	-1.20412	1207.89
St3gal1	0.00121003	-1.53138	2447.57
Septin2	0.00121003	-1.43315	838.155
Pnrc2	0.00121003	1.33718	2028.81
Tecpr2	0.00121492	-1.40179	929.248
Ttc37	0.00122339	-1.23026	752.166
F8a	0.00122339	1.32488	363.826
Traf3	0.0012278	-1.39935	2260.06
Ndufa5	0.00123084	1.51658	4915.97
Gabbr1	0.00123845	-1.35419	561.747
Dnajc13	0.00125434	-1.23716	1538.01
Fgl2	0.0012545	-2.01079	986.236
Hoxa7	0.00125663	1.44314	336.576
Prmt1	0.00126801	1.33191	3659.31
Eml5	0.0012795	1.64663	124.981
Ube2v1	0.00128045	1.28249	6989.21
Rpsa	0.00130136	1.32542	14704.4
Abl2	0.00131896	-1.26492	1604.64
Sipa1l1	0.00132362	-1.52765	564.86
Ndufa13	0.0013257	1.48244	9949.26
Igf2	0.0013257	1.79367	1272.58
Pradc1	0.00133223	1.43751	505.271
Ace	0.00133306	-1.4602	2998.32
Atp5h	0.00133306	1.41457	6476.02
Rps29	0.00133306	1.33834	6877.19
Mrpl35	0.00133306	1.32931	1454.97
Rpl24	0.00133306	1.42941	227.415
Arhgef40	0.00134115	-1.5873	881.457
Bcr	0.00135547	-1.48901	600.233
Sulf1	0.00135547	-2.18337	1215.43
Slc35a1	0.00135547	1.21257	555.216
Nfkbib	0.00135547	1.35114	1544.81
Dstyk	0.00135547	-1.23576	1122.06
Polr2l	0.00135943	1.41856	1883.29
Dynlrb1	0.00136959	1.23629	2051.12
Invs	0.00137681	-1.41434	175.577
Slc39a1	0.00137703	-1.24041	3176.42
Rps13	0.00137703	1.38561	1013.36
Nosip	0.00138463	1.25384	1251.52
Nol3	0.00138463	1.46826	4931.6
Nabp1	0.00138463	2.15829	550.431
Car5b	0.00138463	-2.44543	174.32
Smc1a	0.00138463	-1.23548	1481.01
Spin1	0.00139612	-1.20441	1434.54
Aldh3a2	0.00140113	-1.2238	888.222
Uggt2	0.00140213	-1.36843	311.779
Spag7	0.00141146	1.40395	3394.65
Gpalpp1	0.00141404	-1.28411	924.67
Clptm1	0.00141567	1.17276	3913.87
Pkig	0.00141893	1.32763	3742.07
Exosc5	0.00141893	1.31904	846.166
Slc10a7	0.00142638	-1.33313	344.289
Tmem167	0.00142871	-1.24074	1423.1
Rras	0.00142871	1.43381	1037.52
Slx4	0.00142871	-1.45021	572.443
Sap18b	0.00143428	1.21788	3190.29
Rpl32	0.00143622	1.24517	8108.6
Trabd	0.00144274	1.23788	2221.42
Daam2	0.00144274	-1.42991	461.107
Slc1a5	0.00145254	-1.76779	1585.14
Klf3	0.00145305	-1.63176	1609.45
Tmem259	0.00145836	1.25549	4484.08
Mrps7	0.00145836	1.36022	3754.47
Mrpl13	0.00146742	1.37283	1540.87
Cdk19	0.00147636	-1.44297	2840.73
Morc2a	0.00148219	-1.23851	1527.71
Zc3h10	0.00148219	1.29697	472.528
A4galt	0.0014879	-1.8289	309.05
Shc2	0.00149534	-1.4885	898.035
Ppp2ca	0.00150392	1.25065	7592.41
Lgals12	0.00150468	-5.54896	63.6842
Lamp1	0.00150468	1.1603	27776.6
Gng12	0.00150656	-1.29765	1425.66
Sdk2	0.00150723	-2.99845	53.7501
Dnm1	0.00151009	-1.62563	780.016
Ago3	0.00151009	-1.19919	703.421
Ddx17	0.00151009	-1.16235	8882.17
Muc1	0.00151516	-2.73472	38.8597
Trim33	0.0015157	-1.25609	720.277
Atp2b4	0.00151691	-1.46058	1150.51
Cds1	0.00151691	1.64427	150.804
Radil	0.00151691	-1.81121	125.177
Adamts2	0.00151691	-2.34247	1069.46
Arfrp1	0.00151691	1.21261	1297.52
Zzz3	0.00151691	-1.21507	1275.07
Dnajc8	0.00152617	1.15548	1710.39
Ccn4	0.00152807	-3.5071	143.828
Pnkp	0.00153204	1.24789	1008.65
Ccn2	0.0015349	-1.88733	4991.88
Hsd17b10	0.00153588	1.26861	2112.06
Crybb1	0.001544	2.18618	25.3096
Ywhae	0.00155175	1.17326	17167.8
Ptk2	0.00157085	-1.17903	1601.19
Ptgfrn	0.00159912	-1.90669	1739.8
Fdx1	0.00160102	1.44579	1044.86
Rps6	0.00160978	1.33746	3148.42
Ggps1	0.00161216	-1.25702	908.87
Reck	0.00161216	-1.75395	207.791
Ch25h	0.00161216	-2.84363	47.4824
Zfp592	0.00161831	-1.31554	1984.14
Pdgfra	0.00161929	-1.95281	1683.24
Tes3-ps	0.00161929	-1.39048	517.092
Grin2d	0.00162002	-2.02809	59.4417
Psmd13	0.00162002	1.27655	3237.51
Cnnm2	0.00162002	-1.39718	221.853
Flna	0.00162513	-1.59389	6995.28
Actc1	0.00163724	2.28151	198.294
Rps14	0.00164033	1.26272	10132.2
Hdgfl2	0.00165351	1.2708	2240.43
Hnrnpa2b1	0.00166469	1.17266	19415.7
Rpl38	0.00167304	1.45722	857.025
Srp14	0.00168908	1.33912	2694.74
Ret	0.00168908	-2.05436	455.731
Arhgap44	0.00168908	1.39873	499.191
Fras1	0.00168908	-2.221	155.521
Dync1h1	0.0017031	-1.23055	10029.2
Fchsd2	0.0017031	-1.37926	489.753
Fndc4	0.0017031	-2.00699	145.284
Cfd	0.0017052	-5.79839	1919.71
Dbndd1	0.00171585	-2.23123	63.2182
Baz2a	0.00171767	-1.23879	2194.33
Htra2	0.00172753	1.18068	954.807
Dnal1	0.00172898	-1.29538	425.783
Ahnak	0.00173082	-1.30654	17268
Get4	0.00173344	1.26169	2643.72
Alkbh7	0.00173637	1.42219	669.186
Erap1	0.00175263	-1.21102	1043.42
Man1a	0.00176845	-1.61704	1253.5
Ankrd11	0.00177859	-1.39298	8627.52
2310009B15Rik	0.00177959	1.42874	377.751
Tshz2	0.0017834	-1.55119	1050.69
Trpv4	0.00178771	-1.64178	228.108
Ndufa11	0.00179013	1.43653	5402.15
Heatr1	0.00180112	-1.24969	693.741
Kirrel3	0.00180117	-2.34109	27.968
Chkb	0.00180184	1.25346	1370.51
Sardh	0.00181313	-2.3887	103.209
Tnnt2	0.00182122	1.64061	166.876
Pcolce	0.00182122	-1.94792	3618.47
Xxylt1	0.00182122	-1.40285	412.007
Pcbd2	0.00183065	1.48521	169.66
Chrdl1	0.00183453	-3.17469	311.421
Fyn	0.00184178	-1.48813	692.428
Gfus	0.00185203	1.22982	869.181
Cgnl1	0.00185203	-1.75675	518.856
Tbcb	0.0018561	1.3114	1208.61
Adipoq	0.0018561	-5.48715	469.546
Uqcrb	0.00186453	1.43307	6713.94
Rpl7a	0.00186453	1.19258	3202.45
Iscu	0.00186817	1.32595	3861.75
Nectin3	0.00186818	-1.58581	188.857
Ndufa3	0.00186818	1.41755	6296.75
Samm50	0.00187575	1.34024	8097.63
Fbxw10	0.00187575	2.53068	15.1981
Myo1d	0.00190577	-1.44654	581.037
D630045J12Rik	0.00190577	-2.199	41.9563
Pfdn2	0.00190935	1.34025	2884.43
Fermt2	0.00190935	-1.24078	9472.17
Car2	0.00190967	1.72522	221.749
Rps3a1	0.00190967	1.27645	10095.6
Anapc11	0.00191106	1.25474	1517.51
Cox7a2	0.00193086	1.41972	4101.85
Sash1	0.00193103	-1.65015	1391.3
Eif3m	0.00194105	1.23625	2714.97
Ints11	0.00194406	1.20125	910.17
Usp34	0.00194406	-1.30535	1719.6
Svep1	0.00195469	-2.04202	946.463
Serping1	0.00195622	-1.73711	5974.56
Slc9a7	0.00195622	2.04139	36.5598
Igf1	0.00197026	-2.0319	1137.79
Itprid2	0.00198422	-1.35602	1115.61
Plod2	0.00198743	-2.582	591.583
Dmap1	0.00198908	1.31936	637.47
Gria3	0.00199001	-2.04774	124.24
Rnf150	0.00199554	-1.28509	3530.54
Parva	0.00199965	-1.60635	1212.01
Sctr	0.00200525	1.9521	357.985
Ak3	0.00200583	-1.18506	3180.68
Adgrd1	0.00200583	-1.96223	920.377
Prelid3b	0.00201323	1.30597	2342.38
Bms1	0.00201903	-1.23034	1930.35
Bcap31	0.00202151	1.17885	1998.24
Chmp2a	0.002047	1.2585	2470.02
Vdac2	0.00205516	1.30674	10417.5
Mrps30	0.0020555	1.26704	1801.13
Mrpl14	0.00205929	1.41409	2392.38
Ndufaf8	0.00205929	1.35173	748.714
Tep1	0.00208446	-1.34656	1015.4
Tsg101	0.00208735	1.23319	1645.46
Sema5a	0.00208735	-1.92649	220.769
Kdm5c	0.00208735	-1.19781	1839.56
Rps27a	0.00208911	1.42968	1696.48
Gstm2	0.00208911	1.60964	704.687
Ddx3x	0.00210746	-1.20535	8326.69
Gdi2	0.00210746	1.18385	6175.76
Nudt2	0.00210746	1.35229	701.889
Rps21	0.00210746	1.43479	822.759
Zfp518b	0.00210746	-1.46256	186.2
Ubp1	0.00210855	-1.14682	2110.89
Exosc4	0.00211986	1.28031	945.045
Fkbp9	0.00212242	-1.34431	4396.22
Twist1	0.0021356	-2.38957	243.748
Slit3	0.00215792	-1.80183	719.267
Psmb6	0.00217288	1.33939	5509.19
Copz2	0.00217288	1.48712	1068.82
Ahi1	0.00217288	-1.62854	100.36
Atp5k	0.0021809	1.55756	8380.03
Pxmp4	0.00218971	1.34319	750.869
Cct7	0.0021999	1.28839	5149.72
Rogdi	0.00221631	1.40891	302.991
Sec24d	0.00221631	-2.23071	787.532
Atp5l	0.00221919	1.49404	8378.6
Pgpep1	0.00221919	1.31588	1034.65
Pls3	0.00223653	-1.54714	1529.35
Zfp704	0.00223653	-1.3074	503.615
Hemk1	0.00224671	1.68379	614.871
Irs1	0.00225229	-1.8157	2434.47
Wbp2	0.00225406	1.26445	3632.42
2310022A10Rik	0.00226571	1.35302	3518.38
Trappc4	0.00228431	1.32067	833.14
Acp1	0.00228829	1.3464	1391.12
Atp5mpl	0.00229119	1.40286	4116.59
Ndufb3	0.00229119	1.42209	3960.75
Imp3	0.00229119	1.23922	1463.32
Supv3l1	0.00232266	1.32831	907.661
Spon1	0.00232266	-2.11913	708.315
Ciao3	0.00232354	1.32331	1842.79
Atp5e	0.00232354	1.41329	15337.6
Diablo	0.0023297	1.27276	2188.51
Med29	0.00234474	1.35069	741.568
Pgk1	0.00239626	1.46854	11023.6
Rnaset2a	0.00240544	1.28251	1072.27
Ect2l	0.00241876	4.78382	8.20426
Elovl6	0.00243052	-2.62189	120.399
Rab23	0.00243295	-1.48042	462.029
Med4	0.0024347	1.20528	693.764
Far1	0.0024347	-1.33313	978.587
Pxdn	0.00244127	-1.86617	1513.66
Dido1	0.00244127	-1.29088	1961.39
Abhd13	0.00244127	-1.18606	717.945
Lrp1	0.00244787	-2.20034	11422.4
Mea1	0.002458	1.25749	1027.81
Prr12	0.002458	1.26384	1415.05
Ptpn13	0.00246085	-1.82002	196.502
Aoc3	0.00247494	-1.63156	751.312
Cox14	0.00247715	1.34416	3451.46
Tlr5	0.00249099	-2.58145	114.456
Tent5a	0.00249468	-2.0901	529.103
Mrpl12	0.00250453	1.4451	5124.96
Aida	0.00251555	1.21073	1329.02
Sharpin	0.00252577	1.22385	1316.73
Gpi1	0.00252577	1.33478	30300.8
Utp3	0.00252838	1.17278	1697.03
Kmt2e	0.00255835	-1.29363	2506.84
Pdxk	0.0025641	-1.61389	1820.57
Myoc	0.0025794	-1.82561	3784.28
Antxr1	0.0025794	-2.22815	1065.74
Bicc1	0.00258672	-1.80988	763.066
Mpv17l2	0.00260237	1.36625	697.865
Acvr1	0.002604	-1.36412	1297.12
Ndufa12	0.00260844	1.3868	3972.8
Mrpl42	0.00260844	1.41304	4700.23
Lama2	0.00264353	-1.53533	2170.73
Man2c1	0.00264353	1.16162	1268.58
Pkp2	0.00264353	1.69492	114.572
Fam83d	0.00265113	-2.99962	120.766
Ptx4	0.00265665	-3.00834	92.564
Cdc37	0.00267239	1.3649	4562.9
Kars	0.0026876	1.2517	5129.21
Tceal5	0.00269241	1.84918	1500.44
Dlgap1	0.00272113	-2.73716	16.9889
Mmp2	0.00272916	-2.0961	4109.26
Tgfbr3	0.00273216	-1.46585	1899.73
Pde4dip	0.00273216	-1.49622	144033
Pln	0.002763	1.90393	105.49
U2af1l4	0.00276408	1.32929	773.459
Mtmr9	0.00276898	-1.47896	419.463
Med13l	0.00278876	-1.27498	2152.27
Smchd1	0.00279219	-1.2663	582.591
Lrrk1	0.00280178	-1.6554	601.114
Tram2	0.00283723	-1.58862	548.768
Eef1akmt1	0.00284513	1.45302	798.059
Urb1	0.00289587	-1.35999	438.816
D8Ertd738e	0.00290617	1.31943	3228.99
Chsy1	0.00290617	-2.06534	431.356
Ttf1	0.00290949	-1.237	439.471
Tcaf1	0.0029113	-1.50646	346.225
Arpin	0.00291493	-1.4156	290.226
Gstm7	0.00293669	1.93528	141.257
Vamp2	0.00293669	1.24085	2945.7
Wdyhv1	0.00294726	1.4277	172.104
Cc2d2a	0.00294865	-1.4689	255.757
Ascc1	0.00296091	1.34588	552.126
Cox4i1	0.00296937	1.42389	29501.2
Anp32a	0.00296937	1.19266	1976.45
Dhrs7b	0.00296937	1.34881	827.574
Dnajc3	0.00297398	-1.26758	2744.39
Uqcr11	0.00297475	1.47508	9372.73
Coa3	0.00298059	1.328	2163.66
Sec16b	0.00298488	-2.21802	216.428
Tnxb	0.00298488	-1.59981	6213.45
Nop53	0.00299366	1.1486	3047.53
Map7	0.00300446	1.73443	144.381
Scn7a	0.00300535	-1.81008	631.811
Tubb4b	0.00300654	1.36481	9752.82
Cuzd1	0.00300654	1.9469	45.9822
Islr2	0.00302071	-2.16124	142.123
Grina	0.00302925	1.41171	8774.95
Inhba	0.00303287	-3.77308	240.526
Ccdc124	0.00303895	1.39727	2085.1
Irf3	0.00306742	1.19786	1019.87
Rps19	0.00307149	1.28907	5390.14
Ddi2	0.00309994	-1.29933	5298.54
Nom1	0.00312274	-1.17865	1224.56
Pithd1	0.00312274	1.26601	1592.97
Tufm	0.00312274	1.35831	3119.17
Sntb2	0.00312581	-1.68776	612.842
Ndufs6	0.00313346	1.44996	4813.6
Boc	0.00313346	-1.84086	391.963
Dpysl3	0.00313346	-2.53526	1758.99
Ecm2	0.00313346	-1.53062	912.323
Creb5	0.00313346	-1.65546	288.232
Antkmt	0.00313789	1.33381	1266.47
Tmed7	0.00314375	-1.15373	2145.08
Eif3g	0.00316523	1.27406	2461.04
Itga2	0.00318223	-1.95638	55.7035
Sdhd	0.00319018	1.40727	10569.9
Wdfy2	0.00320361	-1.32919	901.089
Chd1	0.00320361	-1.22567	939.166
Rpl4	0.00320524	1.24587	28955.7
Capns1	0.00320986	1.18492	8130.74
Dnajc1	0.00321927	-1.21837	1109.4
Dusp19	0.00321927	-1.30289	338.784
Cald1	0.00321927	-1.57109	2544.17
Ndufv3	0.00322794	1.3649	5275.27
Myh9	0.003234	-1.65101	7774.56
Pou4f1	0.003234	1.72406	147.991
Olfml3	0.00325567	-2.5047	1376.1
Timm23	0.00325693	1.34171	5102.75
Rrbp1	0.00325693	-1.68601	5086.27
Preb	0.00325693	1.16988	2854.34
Smim20	0.00326618	1.3009	2126.39
Atxn7	0.00327097	-1.31251	1538.1
C1ra	0.00327097	-1.80297	1388.21
Arhgap42	0.00327632	-1.3461	292.701
Gpr153	0.00328483	-2.01556	847.013
Zkscan14	0.00328709	1.27886	465.221
Nup153	0.00329057	-1.27149	2248.79
Itih5	0.00330605	-1.69302	1206
Mbtps1	0.00330885	-1.21244	1842.43
Pde3b	0.00332099	-2.23593	276.622
Hoxc8	0.00332367	1.52752	57.1457
Cuta	0.00332367	1.2941	2089.72
Ipo9	0.00332367	-1.17308	2334.14
Hat1	0.00333164	1.31881	708.705
Gadd45a	0.00333698	2.65535	1388.75
Mgp	0.00335266	-1.53772	2619.27
Hspa2	0.00335768	1.55157	346.444
Rnd3	0.00336189	-1.58434	538.843
Pam	0.00336582	-1.42068	2125.75
Filip1l	0.00336582	-1.3668	1956.55
Chsy3	0.00336582	-2.94891	35.3797
Psme1	0.003367	1.26805	1117.62
Pcyt2	0.00337672	1.28989	1561.23
Rps8	0.00337732	1.35472	5013.34
Caprin1	0.00341014	-1.15368	3682.25
Nfatc4	0.00343114	-1.68304	557.108
Cox6b1	0.00343114	1.40961	12962
Eef1g	0.00343114	1.30083	9818.38
Ubtd2	0.00343685	-1.5982	145.492
Mrps14	0.00343685	1.26867	1960.87
Nedd8	0.00343884	1.23696	2607.36
Cad	0.00343884	-1.32967	874.781
Gm49342	0.00343884	-9.91048	26.4742
Chad	0.00343884	-4.06723	1068.42
Hmgn2-ps	0.00344276	1.27923	868.152
Arx	0.00344384	2.29459	14.4602
Usp6nl	0.00344601	-1.35869	513.698
Ppara	0.00345372	-2.79634	653.098
Edil3	0.00346506	-2.34243	54.2677
Ndufs5	0.00347126	1.41674	5024.94
Magi3	0.00347186	-1.7045	160.67
Brpf3	0.00347448	-1.2126	1044.97
Mrpl46	0.0034761	1.37182	1017
Sarnp	0.00347821	1.33286	257.301
Commd5	0.00349371	1.26585	380.864
Sap25	0.00349371	1.77208	96.7861
Bloc1s1	0.00349371	1.28192	1865.65
Spsb3	0.00349873	1.27537	1763.59
Armh4	0.00350123	1.32341	297.057
Tceanc2	0.00350406	-1.22679	874.004
Ctnnd1	0.0035086	-1.27888	2638.29
Commd1	0.00351649	1.26821	2025.98
Wnk3	0.00353497	2.04871	12.8859
Mcrip2	0.00354107	1.51151	2088.82
Mblac2	0.00354107	-1.70401	87.2912
Derl1	0.00354205	1.28061	4073.68
Ndufs3	0.00356268	1.42204	10132.4
Itpr2	0.00356533	-1.32735	446.297
Phax	0.00358149	1.19889	764.944
Strn	0.00359456	-1.22056	606.566
Chchd2	0.00360001	1.34509	14988.2
Dnajc9	0.00360589	1.20051	919.938
Chl1	0.0036073	-5.16114	346.579
Atp6v1g1	0.0036073	1.40101	7700.53
Armc9	0.0036073	-1.38279	149.187
Itga10	0.0036073	-1.89847	176.709
Mrps11	0.0036467	1.3134	819.896
Stk24	0.00365988	-1.41482	1779.74
Hmox2	0.00366798	1.18424	1659.98
Golga3	0.00366798	-1.24617	4213.83
Orai1	0.00366798	1.33208	1956.23
Serpinh1	0.00366798	-2.06957	7045.82
Hypk	0.00367228	1.32547	1286.78
Edn1	0.00367258	-1.87745	215.453
Vti1b	0.00367465	1.25899	2328.56
Gpaa1	0.00367465	1.21661	1495.48
Ermp1	0.00367465	-1.34701	731.819
Ago2	0.00367644	-1.24892	4633.03
Vcan	0.00368053	-3.09774	1680.93
Kdm3b	0.00368053	-1.39913	1886.27
Zcchc2	0.00368053	-1.24867	897.54
Fbxo42	0.00368411	-1.21715	1290.27
Nsd3	0.00368411	-1.2661	1168.01
Hpx	0.00369938	-4.51596	24.8416
Igsf10	0.00370401	-2.29531	317.664
Rpl34	0.00372594	1.2737	2689.9
Ube2m	0.00372702	1.31442	5838.14
Ndufa1	0.00372702	1.39397	3208.77
Aqr	0.00372702	-1.22453	947.457
Ppp5c	0.00374742	1.20799	3102.16
Mtif3	0.00376153	1.30349	778.591
Snu13	0.00376869	1.23594	2640.85
Egfr	0.00376952	-1.60342	838.454
Pcsk5	0.00376952	-3.70941	621.234
Itga6	0.00377996	-1.43488	1524.77
Wnt2	0.00378795	-3.40019	19.3375
Arl3	0.00379058	1.33231	1932.97
Tmem70	0.00379734	1.37798	3382.06
Mamstr	0.00382928	1.60545	1400.56
Vash1	0.00383107	-1.52559	225.577
Sh3glb2	0.00383107	1.20178	901.089
Ak4	0.00383107	2.0328	164.274
Cacnb1	0.00384162	1.46836	7838.02
Mrc2	0.00385799	-1.95678	1483.12
Tmed8	0.00385799	-1.50928	183.949
Bmp1	0.0038613	-2.00387	2689.51
Nhej1	0.0038613	1.34608	185.471
Itch	0.0038613	-1.21708	1194.85
Trim37	0.0038614	-1.27202	331.996
Zbtb8os	0.0038614	1.33633	246.452
Fan1	0.00387407	-1.94745	377.631
Mfsd6	0.00387407	-1.46273	415.69
Lrrc15	0.00387407	-5.41543	141.178
Tlcd3a	0.00389293	-1.7718	164.341
Sparc	0.00389366	-2.20102	26920.8
Zc3h13	0.00389366	-1.25298	1224.92
Kbtbd7	0.00389366	-1.30808	468.82
Zfta	0.00389366	-1.34614	836.53
Zfp449	0.00389366	-1.47876	166.79
Smarcd3	0.00389471	1.43595	8009.95
Slc2a8	0.00389588	1.24695	684.527
Anln	0.00389588	-2.60954	321.981
Bace2	0.00390583	-1.82859	151.267
Psmg2	0.00390679	1.31932	796.712
Lyrm2	0.00390679	1.24916	423.341
Fzr1	0.00392641	1.16997	1286.27
Rasa1	0.00392641	-1.24925	783.314
Myl12a	0.00392641	1.51271	9959.85
Sp3	0.00392641	-1.22611	1367.77
Thbs3	0.00392641	-2.11326	841.556
Mt3	0.00392641	3.36256	71.5133
Timm8a1	0.00393835	1.29941	432.969
Pcyox1	0.00395305	-1.19451	3478.41
Lats2	0.00395719	-1.31236	1840.13
Ptpmt1	0.00395719	1.31354	1239.57
Il1r1	0.00397999	-2.0859	961.212
Sema3d	0.00398639	-3.08367	47.5126
Ccni	0.00399211	1.19546	4814.56
Ndufb6	0.00400226	1.41163	4756.58
Hmg20b	0.00400236	1.22209	1066.91
Timp2	0.00401181	-1.5983	8405.6
Atp6v1e1	0.00401181	1.27777	4439.83
Ppp1r1b	0.00401181	-3.36571	63.1733
Cd109	0.00403771	-2.71073	285.284
Tubg1	0.00405015	1.25414	1417.48
Tcf12	0.00405496	-1.19272	1406.83
Kcnd1	0.00406936	-2.07577	57.019
Rps27rt	0.00406936	1.25513	8623.54
Lias	0.00408172	1.2976	1800.46
Coq7	0.00408431	1.44965	1460.45
Myadm	0.00408534	-1.57753	4544.26
Gins4	0.00410427	1.22331	452.999
Pgrmc2	0.00410427	1.16064	1772.03
Pacsin3	0.00410598	1.40332	11824.8
Lhfp	0.00410598	-1.65423	910.613
Mrpl30	0.00411424	1.3237	4140.79
Polr2f	0.00411424	1.3926	813.025
Cox5b	0.00411424	1.40913	11182.3
Arpc1a	0.00413569	1.18019	1341.83
Sipa1l3	0.00413569	-1.57316	577.819
C030006K11Rik	0.00418486	1.47508	2350.52
Ncoa6	0.00419172	-1.17184	962.225
Plcd1	0.00420292	1.22962	565.968
Adamts9	0.00420292	-2.17307	548.259
Itsn2	0.00420876	-1.24348	1260.09
Smarce1	0.00421265	1.16952	1687.02
Saraf	0.00421918	1.44618	9886.86
Chchd1	0.00422928	1.28849	2526.93
Fbxl22	0.00424431	-2.80846	2033.91
Sipa1l2	0.0042518	-1.49111	1178.07
Rnf181	0.0042518	1.20397	2140.15
Actn1	0.00427141	-1.72006	1436.99
Nemf	0.00427389	1.26913	3394.71
Ppfia1	0.00427581	-1.24978	1873.7
Map1lc3a	0.00427768	1.5843	8630.79
Nfu1	0.00427768	1.29887	1555.55
Nutf2-ps1	0.00427768	1.24543	3080.44
C2cd3	0.00428071	-1.31164	528.945
Carmil1	0.0042834	-2.19428	91.067
Atp5d	0.00428495	1.38221	17408.5
Adamtsl3	0.00428817	-2.0147	282.109
Miip	0.004317	1.19411	530.238
Psme3ip1	0.004317	1.26814	1282.62
Syde2	0.004317	-1.75273	64.2617
Scd1	0.004317	-2.76485	2451.15
Gdpd1	0.004317	1.34815	227.606
Serpina3c	0.004317	-2.37597	99.7382
Zfp870	0.004317	1.28081	329.149
Sdhaf4	0.0043232	1.42239	859.861
Fap	0.00432552	-1.49449	244.129
Dohh	0.00432552	1.31018	2066.8
Cyp2u1	0.00432968	1.42915	281.648
Kif3b	0.00437647	-1.39436	579.341
F3	0.00437647	-1.72364	371.293
Dctn3	0.00437647	1.2833	1248.22
Gtf3c4	0.00438166	-1.24871	1355.08
Zfp646	0.00438166	-1.27312	1157.93
Cwc15	0.00443116	1.23454	2987.56
Sel1l	0.00443116	-1.17174	3837.55
Mrps23	0.00443116	1.34815	3821.53
Chchd5	0.00444413	1.31	391.019
Mapk9	0.00445367	-1.14785	2939.69
Niban1	0.00445367	-1.46622	1286.94
Tpp1	0.00445882	-1.16538	3236.91
Ireb2	0.00445882	-1.16235	1520.36
Kctd20	0.00447336	-1.23683	3063.62
Qdpr	0.00447336	1.35577	1444.06
Ebf1	0.00447573	-1.45907	722.431
Ano6	0.00447573	-1.26518	3327.98
Dnlz	0.0044766	1.2313	1707.21
Rrp1b	0.00448689	-1.22147	746.337
Nsd1	0.00449427	-1.14005	3248.81
Dnajc4	0.00449427	1.27447	694.959
Adamts12	0.00449427	-2.17134	227.062
Itgb3	0.00450918	-2.02377	206.873
Azin1	0.00450918	-1.32492	2482.3
Blcap	0.00452697	1.23861	1693.78
Rab3gap2	0.00454011	-1.19252	1279.49
Polr2c	0.004549	1.31298	1144.75
Copb1	0.00455018	-1.31777	1710.46
Lin37	0.00456268	1.40525	194.882
Supt16	0.00457706	-1.2343	1052.65
Col8a2	0.00458898	-2.78285	255.559
Ripor3	0.00460084	-2.06824	30.5758
Slc39a14	0.00463094	-1.93047	2398.53
Rps18-ps5	0.00463094	1.62026	1763.09
Paics	0.00463467	1.19749	3912.85
Col12a1	0.00463467	-3.71892	1681.78
Selenoi	0.00463467	-1.21237	762.484
Srsf4	0.004656	1.15069	2000.43
Uqcrh	0.00465887	1.41068	9118.44
Prdx2	0.00469713	1.24153	5045.18
Cmip	0.00470071	-1.80106	516.039
Mrpl58	0.00470578	1.29104	1266.22
Csnk2b	0.00471947	1.24466	3015.98
Bmper	0.00471947	-1.92778	439.944
Tmem134	0.0047373	1.29588	2490.31
Commd3	0.00474239	1.28101	2316.82
Cracr2b	0.00474458	1.41625	265.486
Taf6l	0.0047485	1.27042	243.071
Tbcc	0.0047485	1.25079	425.519
Chrnb1	0.0047485	1.53985	1323.29
Reep3	0.00475706	-1.32815	1233.8
Sdhc	0.00479066	1.39446	13394.1
Bcas2	0.00482745	1.22251	2036.72
Slc25a30	0.00482754	-1.46135	870.636
Pcdhga10	0.00482754	-1.62139	123.445
Dpt	0.00483425	-1.69145	2598.97
Ext2	0.00483425	-1.1499	2010.47
Tom1	0.00483425	1.27788	1392.31
Rab40c	0.00486051	1.2322	511.315
Dclk1	0.00486051	-2.34884	337.195
Etv6	0.004862	-1.42888	813.348
H4c8	0.00487193	1.4549	795.473
Nupl2	0.00487575	1.32291	324.754
Btf3	0.0048835	1.22761	4751.21
Csgalnact1	0.00489808	-2.28604	349.546
1810009A15Rik	0.00494251	1.31831	414.454
Ppp2r1a	0.00495248	1.1455	5514.52
Fars2	0.00495248	1.28467	1190.08
Cep250	0.00495248	-1.46784	809.747
Phf7	0.00495385	1.32145	403.939
Zfp229	0.00496101	-1.42006	165.454
Fmod	0.00497228	-2.73595	11537.4
Plxna3	0.00498257	-1.75539	99.0599
Ndufaf7	0.00498937	1.28218	665.963
Naa10	0.00498937	1.22687	1285.96
Mrps26	0.00498937	1.28468	1579.88
Sdccag8	0.0050409	1.26554	565.425
Ppp2r2a	0.00504894	1.16734	2587.74
Fads3	0.00504894	-1.74354	560.605
Agfg1	0.00504894	-1.16673	1688.46
Itgb1bp2	0.00504894	1.88449	3716.56
Flrt1	0.00505105	-2.11069	364.24
Ubxn6	0.00505758	1.26875	2603.68
Gclm	0.00505758	-1.22966	1243.19
Ttc1	0.00505758	1.24958	1962.83
Dgcr8	0.00507647	-1.19988	887.728
2610002M06Rik	0.00508193	-1.48769	205.624
Arhgap20	0.00508503	-1.31458	1950.09
Ube2a	0.00509654	1.21506	1200.25
Lmln	0.00511392	-1.44799	255.501
Mcam	0.00511392	-1.39437	2102.21
Lin54	0.00511879	-1.33271	373.832
Slc7a6os	0.00512797	1.17011	475.957
Hsbp1	0.00513025	1.20016	4045.63
Setd7	0.00513025	-1.55988	19430.4
Mkx	0.00513025	-2.40505	131.504
Osgin1	0.00513025	-1.39122	1040.14
Rabac1	0.00514153	1.29146	5103.42
Pfdn1	0.00515784	1.29156	2845.2
Tmem158	0.00515784	2.1843	77.8432
Zfp9	0.00516948	-1.47522	413.604
Egln3	0.00517932	1.72577	3720.28
Mcc	0.00521292	-1.49567	565.842
Naxe	0.00521565	1.2528	1073.44
Rnasek	0.00521565	1.29927	2446.4
Cep41	0.00521584	-1.7836	68.162
Ogn	0.00522469	-1.67594	2010.48
Poglut3	0.00522706	-1.54813	358.472
Timm50	0.00523541	1.30649	1699.66
Snrnp27	0.0052454	1.27439	1700.1
Srpk3	0.0052454	1.42748	2284.72
Zfp507	0.00526154	-1.29625	1055.94
Cdo1	0.00526252	-3.29257	192.483
Terf2	0.00527424	1.1554	883.351
Zfp644	0.00527424	-1.35736	1138.61
Stt3a	0.00532941	-1.49832	1741.51
Tbc1d5	0.00533527	-1.22977	885.112
P3h3	0.00535492	-1.87285	651.368
Mrps21	0.00537508	1.36135	3448.56
Hivep1	0.00538956	-1.3658	1700.77
Pakap	0.00539402	-1.44326	3701.05
Bex1	0.00539402	1.70001	944.176
Emc4	0.00539926	1.23504	2050.69
Actr10	0.00540218	1.17438	2018.73
Ccdc51	0.00540811	1.27831	283.411
Washc4	0.00540811	-1.25201	763.401
Igfbp7	0.00540811	-1.5198	5266.58
Pex13	0.00541188	1.2425	1049.18
Tmod3	0.0054164	-1.3974	1656.37
Rnasel	0.00542322	-2.07708	267.325
Lamtor2	0.00544487	1.26967	1515.62
Cox5b-ps	0.00544563	1.39155	2450.08
Smad4	0.00545029	-1.20239	2552.39
Sec24b	0.00545955	-1.19006	1613.67
Klc4	0.00545955	1.21456	871.579
Smc3	0.0054661	-1.16487	1202.86
Aldh1l1	0.0054661	1.39409	308.022
Rec8	0.00547522	4.12631	3.57955
Map3k2	0.00547865	-1.24164	586.56
Rbp4	0.00547865	-2.21694	91.5523
Fbln2	0.00547865	-1.79017	8322.82
Rps6kb2	0.00547929	1.32585	1176.11
Ugdh	0.00548442	-2.12659	1190.13
BC034090	0.00548442	-1.80571	159.623
Piezo2	0.00549962	-1.85391	90.8797
Itpripl2	0.0055229	-1.58081	1416.98
Slc35g1	0.00555601	-1.34943	182.039
Cd300lg	0.00555609	1.39615	1517.33
Cited2	0.005572	1.80266	1612.68
Epn1	0.00557346	1.22245	9202.76
Ccdc59	0.00557783	1.14399	937.601
Iqcg	0.00561625	1.85413	422.752
Ddt	0.00561636	1.41407	1087.56
Tmem141	0.00561636	1.59836	101.477
Mepce	0.00562159	1.20308	1189.59
Greb1l	0.00562159	-2.44977	23.6517
P3h2	0.00566403	-1.71368	225.546
Rrp1	0.00566403	1.23576	3060.68
Ppp2r3d	0.00566403	1.2059	391.933
Ube2c	0.00568116	1.48132	1638.42
Spg11	0.00570055	-1.2385	509.309
Trappc1	0.00570403	1.22655	893.202
Olfr1033	0.00570687	-2.32353	17.3015
Zfp354c	0.00571311	-1.46529	192.713
Polr2a	0.00571503	-1.27138	3794.59
Mknk2	0.00574255	1.47872	25728.8
Ssu72	0.00575196	1.21245	1950.31
Kcnab1	0.00575678	2.69398	189.089
Rad52	0.00575678	1.32027	493.158
Rassf8	0.00575678	-1.31646	1310.91
Rcor1	0.00575678	-1.26789	924.286
Txnrd2	0.00575678	1.37209	872.364
Pogk	0.0057695	-1.21396	727.214
Gpm6b	0.00577006	-2.14091	394.101
Sh3rf3	0.00577565	-2.06165	56.2806
Abhd2	0.00577565	-1.5562	608.741
Frat1	0.00578118	1.52802	245.575
Tle3	0.00584141	-1.4036	1245.52
Spen	0.00585172	-1.5532	3725.23
Ptges3l	0.00586823	1.51349	1570.89
Vps13b	0.00587305	-1.20404	658.084
Cnn3	0.0058733	-1.46902	1841.14
Wsb2	0.0058853	1.24931	8992.01
Lgi2	0.0058853	-1.90494	254.835
Lum	0.00588589	-1.89084	2281.06
Prkacb	0.00591451	-1.16358	3164.47
Rnf24	0.00591451	-1.56156	155.074
Cish	0.00591529	3.6699	404.622
Uqcrq	0.00592831	1.41609	15022.9
Epha3	0.00593	-2.70815	19.3723
Pwwp3b	0.00596406	-1.50025	139.65
Ndufa7	0.00596781	1.30443	5169.74
Kdm2b	0.00601538	-1.2376	851.08
Agpat1	0.00601717	1.23836	4001.38
Lsm7	0.00601717	1.35611	233.335
G0s2	0.00606512	2.01409	558.451
Ptgis	0.00606512	-2.70138	434.274
Hcfc1r1	0.00606512	1.39726	2459.65
Atp5j2	0.00606512	1.40293	13959.9
Sh3pxd2b	0.00606512	-2.18261	1070.22
Baiap2l2	0.00607986	1.66874	168.141
Scd2	0.00607986	-2.17373	2118.43
Rpl7	0.00608061	1.18896	12783.9
Plod1	0.00610451	-1.31783	2136.35
2610507B11Rik	0.00611095	-1.29326	23611.3
Ilkap	0.00611095	1.22608	1602.77
Htt	0.00611421	-1.25174	1196.22
Ndufv2	0.00611994	1.37038	10492.3
Prkag2	0.00611994	-1.2863	570.358
Clcn6	0.00611994	-1.21504	578.663
Alkbh3	0.00611994	1.22218	1299.5
Zfyve26	0.00611994	-1.24919	1121.13
Eif2b2	0.00612296	1.24396	1628.47
Kirrel	0.00613707	-1.69991	985.439
Fbxl13	0.00613707	2.45006	11.9299
Ralgapa2	0.00614046	1.26002	482.527
Atp5o	0.00615692	1.38313	15949.3
Bsg	0.00616356	1.27809	22504.1
Rps9	0.00618669	1.22379	11392.8
Trappc8	0.00618669	-1.23123	1834.44
Dgkg	0.00619228	-2.61256	32.4323
Wbp1	0.00621209	1.35585	1265.83
Zfp146	0.00621209	-1.19375	1172.08
Glis3	0.00624269	-2.46553	91.8468
Atp5pb	0.00625807	1.35784	20949.8
Washc5	0.00628902	-1.17313	1415.12
Btbd7	0.00628902	-1.18104	1226.29
Akr7a5	0.00630009	1.37055	1343.29
Zbtb7c	0.00630009	-1.97928	122.195
Nudt14	0.00639927	1.36672	216.948
Atp5g3	0.00641561	1.38836	22600.2
Smarcad1	0.00642279	-1.21519	425.161
Idh2	0.00642279	1.57454	13885.8
Nup188	0.00642279	-1.27498	789.528
Stx1b	0.00642838	-1.56811	141.831
Cspg4	0.00642921	-1.46911	904.546
Tmem260	0.00642921	-1.30985	406.876
Hoxc4	0.00645406	1.32961	281.909
Yif1a	0.00645519	1.27551	1682.73
Wdr83	0.00646572	1.333	961.108
Serpina3n	0.00646892	-3.26267	3534.41
Eif3i	0.00646892	1.17962	3939.29
Prg4	0.0064757	-4.01471	17913.4
Abca9	0.0064757	-1.65785	591.391
Jak1	0.00647831	-1.2485	8602.33
Oaz2	0.00647831	1.41193	9630.33
Kbtbd2	0.00647831	-1.1424	1306.85
Tecr	0.00650726	1.35199	5685.64
Gli3	0.00654189	-1.78532	125.58
Slc39a10	0.00654189	-1.5414	426.722
Suclg2	0.00654189	1.27672	2560.85
Gpatch11	0.0065557	1.21862	701.203
Hsf2	0.00662296	1.31313	1296.14
Taf11	0.00665902	1.21016	933.697
Slc35b4	0.00666068	-1.33173	602.52
Tbcd	0.00667537	-1.28941	889.88
Col4a1	0.00669671	-1.64221	8573.79
Mrap	0.00669789	-5.05597	45.874
Bcl2l15	0.0067006	1.92303	27.9741
Jazf1	0.00670825	-2.01063	38.7214
Lrch3	0.00671776	-1.54238	1003.17
Mia3	0.0067189	-1.25937	6614.6
Dupd1	0.0067227	2.06229	1143.11
Cpxm2	0.00679095	-1.56367	625.277
Mrpl54	0.00679095	1.25812	1578.63
Snx29	0.00679095	-1.84689	178.062
Fgfr2	0.00681697	-2.51528	29.4568
Dgcr6	0.00682258	1.32618	1333.65
Cibar1	0.00682258	-1.49873	170.762
Bgn	0.00682258	-2.1555	11898.4
Gm38393	0.00682762	-2.60648	22.5876
Tomm22	0.00682762	1.24419	2357.36
Slc29a1	0.00682762	1.20785	1950.89
Hint2	0.00682762	1.43427	1108.41
Camsap2	0.00682762	-1.23586	598.7
Pmepa1	0.00685232	-1.40144	2980.49
Sv2c	0.00685236	-2.70558	20.2846
Mtx1	0.00686364	1.27654	812.486
Mrpl22	0.00693774	1.28626	512.122
Sesn3	0.00693774	1.46724	485.598
Myo7a	0.00694436	-1.67363	475.649
Acvr2b	0.00694626	-1.49419	95.4789
Ndufs7	0.00695149	1.4075	9712.52
Thbs2	0.0069727	-2.51337	2153.04
Tmem119	0.00699006	-2.69686	342.684
Micu1	0.0070291	1.28474	3830.49
Atf7	0.0070433	-1.21152	2567.43
Pgap4	0.00711614	1.44917	1144.2
Rnf180	0.00711759	-2.96644	54.6666
Prelp	0.00711759	-2.13126	4349.04
Dbi	0.00714044	1.5147	3320.75
Adgrg2	0.00714321	-2.08768	98.069
Dlc1	0.00717047	-1.48522	1869.52
Fnta	0.00719175	1.16625	2929.18
Dhrs4	0.00719175	1.46465	772.976
Nxpe4	0.00719175	-2.33461	358.467
Rap1gap2	0.00720989	1.8879	236.029
Srrm2	0.00720989	-1.35225	16135
Snrnp40	0.00720989	1.16637	673.095
Prkag1	0.00721422	1.20695	2045.72
Rtkn2	0.00722583	2.74584	80.8209
Zbed4	0.00723717	-1.38764	1644.93
Peli2	0.00724435	-1.34397	847.411
Chmp4b	0.00725004	1.16947	6999.18
Grb2	0.00725423	1.11809	4035.03
Shmt2	0.0072618	1.19351	1656.35
Cachd1	0.0072618	-1.74846	153.506
Pomt2	0.0072618	-1.20641	659.196
Nphs1	0.00726427	1.53217	760.992
Cox7a2l	0.00728943	1.24154	7016.53
Ankib1	0.00728943	-1.19622	732.709
Rpl39	0.007302	1.30927	1580.96
Abhd17a	0.00731475	1.2322	2887.74
Cd34	0.00731475	-1.48308	3083.67
Medag	0.00731475	-1.95115	1406.34
Cpeb1	0.00736804	-1.33768	3276.93
Timm13	0.00737235	1.30807	2610.92
Dmac1	0.00737235	1.22872	1149.9
Gm14403	0.00737235	-1.77247	59.5773
Mlf2	0.00738108	1.21803	7615.51
Wdr20	0.0073827	1.17278	556.375
Rbbp4	0.0073827	1.16205	3923.16
Dnttip1	0.00738585	1.24901	700.798
Col13a1	0.00741391	-1.71078	48.2318
Supt3	0.00747952	1.56336	466.213
Eya3	0.00748093	-1.14619	1027.12
Bace1	0.00748093	-1.43923	3113.49
Fam168a	0.0074931	-1.26359	3761.34
Tuba8	0.0074931	1.41897	7219.8
Ndufa4	0.00755939	1.38442	18724.3
Dctpp1	0.00755939	1.27485	892.875
Cox5a	0.00756855	1.38138	19521.7
Bbc3	0.00761389	1.55633	148.726
Pum2	0.00761389	-1.15962	4731.12
Cyp2e1	0.00761389	-6.82613	474.967
Slc16a2	0.00761389	-1.94599	681.908
Wdr18	0.00761389	1.18242	1964.76
Sbk1	0.00761389	1.2903	2263.61
2210016F16Rik	0.00763356	1.34813	508.816
Tbc1d22a	0.00765818	1.1467	1434.56
Sgta	0.00769128	1.2328	4946.67
Akt3	0.00769243	-1.46001	483.916
Mapkbp1	0.00769243	-1.25521	720.819
Adgrl2	0.00769594	-1.47095	624.015
Clec11a	0.00771293	-2.39001	315.562
Cuedc2	0.00771293	1.25807	1860.51
Col27a1	0.00771503	-2.04652	325.685
Wasf3	0.00772735	-1.73586	63.6628
Mrps18b	0.00773717	1.32306	1592.64
Rps4x	0.00773717	1.23878	8550.81
Gpr137c	0.00774078	-1.43878	269.985
Pdzd2	0.00775514	-1.45032	1370.87
Adgrl1	0.00781744	-1.36749	1981.87
Ndufaf6	0.00781744	1.37181	589.722
Erc1	0.00784355	-1.33593	2215.81
Srcap	0.00786545	-1.31323	3568.22
Ehd2	0.00787841	-1.34261	5054.46
Tgfb1i1	0.00787987	-1.52549	665.794
9930111J21Rik2	0.00789572	-1.65917	145.397
Ccdc107	0.00790075	1.40202	903.014
Utp23	0.00790238	1.26281	231.137
Txndc9	0.00790238	1.13925	1517.51
Nfyb	0.00790563	1.26146	1280.17
Emc9	0.0079369	1.3169	1112.57
Raver2	0.00794955	-1.65913	182.306
Mtch2	0.00794997	1.26409	4742.67
Actn2	0.00797409	1.52534	68508
Dnmt1	0.00797696	-1.57135	670.643
Xiap	0.00798131	-1.22507	1337.27
Aldh18a1	0.00798703	-1.70451	542.624
Wdr7	0.00800047	-1.25255	1423.34
Stard10	0.00800407	1.39284	1302.01
Pkn2	0.00802021	-1.24543	2384.06
Hspb7	0.00802021	1.51708	28530.7
Adgra2	0.00802021	-1.98753	996.051
Prrx2	0.00802209	-2.73234	168.779
Col15a1	0.00803507	-1.87332	1636.85
Tjap1	0.0080602	1.22092	1622.72
Rps26	0.0080602	1.27091	5622.52
Amhr2	0.00812451	1.52305	124.446
Smo	0.00815628	-1.59538	423.019
Tspan33	0.00817106	1.42867	159.889
Zfp692	0.00818592	1.3259	271.133
Ppp1r7	0.00821101	1.15491	1492.52
Pfn4	0.008212	1.84276	27.4159
Trps1	0.008212	-1.30443	538.162
Xrcc1	0.00821771	1.22037	825.09
Actn4	0.00821771	-1.38356	4525.64
Atp6v1d	0.00822103	1.24706	2958.51
Srgap1	0.00826385	-1.79854	92.8143
Eif5a	0.00826678	1.25282	16093.2
Arhgef19	0.00828277	-2.28139	51.6379
Snrpe	0.00830722	1.33195	473.653
Elovl5	0.00834177	-1.34913	940.138
Mrpl55	0.00834265	1.31678	1617.57
Pcdhgc3	0.00837767	-1.69348	1457.35
Trim3	0.0083951	-1.15246	981.056
Tomm20	0.0083951	1.28921	3981.92
Smarca4	0.00840101	1.16959	3571.32
Eif2ak4	0.00840307	-1.24255	275.814
Tanc2	0.00840539	-1.24689	611.688
Htra3	0.00843461	-1.43376	3087.96
Map4k4	0.00844252	-1.72992	1811.48
Ostn	0.00844252	2.45392	2267.24
Rusf1	0.00844564	-1.58158	246.165
Fam162a	0.00847053	1.27629	1768.68
Coq8a	0.00847053	1.46529	40923.2
Clmp	0.00847957	-1.93094	597.436
Ndufb4	0.00848547	1.34002	2165.75
Slc4a1ap	0.00853685	1.18039	708.915
Pds5a	0.00853685	-1.13189	1858.53
Klhdc8a	0.00853685	2.19476	46.4901
Sertad4	0.00854812	-1.92797	256.053
Ik	0.00854812	1.13863	2466.23
Bola2	0.00856842	1.29006	598.771
Plekhb1	0.00860017	1.77793	2133.07
Haghl	0.00860017	1.43085	404.292
Zfp109	0.00860017	-1.79469	54.3455
Klf5	0.00862542	1.58906	228.063
Utrn	0.00862542	-1.27695	1228.65
Mpi	0.00863313	1.38551	2290.9
Atp8b2	0.00865427	-1.88314	868.552
Mrps33	0.00869618	1.27538	1171.22
Spdl1	0.00869618	-2.41452	42.7051
Rps28	0.00870321	1.37526	875.739
Kcnq2	0.00872455	2.18953	10.0458
Nans	0.00872547	1.24953	907.151
Mxra7	0.00873277	-1.36272	508.552
Zfp260	0.00874308	-1.21693	2006.88
Rps24	0.00875228	1.22722	6619.04
Fstl1	0.00875351	-2.47251	10081.3
Mrps15	0.00877251	1.31093	1975.47
Unc119	0.00879191	1.65409	127.517
Dmpk	0.00879191	1.30328	14607.5
Herc2	0.00879191	-1.31309	3895.92
Ndufaf2	0.00879191	1.22735	293.881
Colec12	0.00881112	-1.68009	635.117
Asap2	0.0088461	-1.40281	533.954
Steap4	0.00887109	-1.58038	2388.04
Dhps	0.00887109	1.25496	1017.07
Pitx1	0.00887636	-2.31913	68.3564
Mfsd14a	0.00890462	-1.16835	924.149
Akap12	0.00891216	-1.98565	1566.02
Gpx4	0.00891216	1.36579	4905.71
Ccdc189	0.00891229	1.68297	105.364
Scube2	0.0089764	-1.76009	50.3885
Tdp2	0.00897972	1.20143	465.79
Pcdhgb6	0.00897972	-1.61014	236.486
Cr1l	0.0090038	-1.18399	1168.73
Zfc3h1	0.00901164	-1.24656	828.62
Cox7c	0.00905416	1.38512	9648.63
Nlgn2	0.00907044	-1.35954	704.892
Mrps36	0.00907659	1.35652	1079.61
Ep400	0.00908747	-1.20312	1440.19
P4ha1	0.0090941	-1.33599	3132.63
Anapc7	0.00911347	1.16175	1110.41
Nsmce4a	0.00911849	1.22048	1263.62
Vps28	0.00912928	1.20922	1865.54
Bean1	0.00914611	-2.4345	28.0874
Ntng2	0.00914883	1.53726	499.985
Psmg4	0.00914883	1.34775	224.864
Epb41l2	0.00916253	-1.54217	1822.1
Hmgcr	0.00916253	-1.48286	421.551
Reep6	0.00917339	1.51546	215.149
Gja1	0.00917339	-2.17058	1731.52
Cdh4	0.0091794	-1.74212	627.635
Slc25a32	0.0091794	-1.25012	954.218
Tnfrsf23	0.0091794	1.9251	327.994
Zbtb26	0.0091794	-1.4809	301.852
Uqcr10	0.0092235	1.38077	11317.3
Acaa1a	0.0092651	1.23023	2781.05
B4galt2	0.0092868	-1.6992	259.774
Agap1	0.00929758	-1.13879	1663.24
Hadhb	0.00931882	1.57832	9084.6
Phf8	0.00934257	-1.22309	551.217
Smdt1	0.00934848	1.28027	3528.84
Tstd3	0.00934848	1.33278	751.253
Col6a2	0.00939372	-2.34679	6220.38
Tmem40	0.00940704	-2.24445	20.6026
Col6a1	0.00941828	-2.25645	6043.98
Pnkd	0.00941877	1.29703	1668.79
Pten	0.00945948	-1.13827	2796.4
Zfp410	0.00945948	-1.16707	880.964
Ccdc88c	0.00946598	-1.35152	2435.62
C1s1	0.00948151	-1.46832	2532.69
Cand1	0.00948867	-1.24803	928.543
Strada	0.00952026	1.31683	665.075
Serpinb6b	0.0095629	-2.10403	58.8491
Snx3	0.00956506	1.19085	4793.33
Coro2b	0.00957309	-1.4378	394.379
Tbx2	0.00957448	1.41268	193.791
Fkbp11	0.00958304	-2.86572	134.743
Robo1	0.00958304	-2.08678	96.3331
Nts	0.00959568	-3.24674	16.1968
Fahd1	0.00965359	1.37647	1602.39
Bpgm	0.00966042	1.45958	3653.87
Irf2bp1	0.00967056	1.18247	1222.14
Cfap36	0.00972741	1.52249	231.459
Arl2	0.00972741	1.30151	1955.64
Ncoa3	0.00972741	-1.17562	1983.7
Acss1	0.00976342	1.52214	1620.95
Gigyf1	0.00976342	1.19383	2638.94
Ogfod2	0.009769	1.26909	705.185
Pigbos1	0.00979463	1.27156	242.155
Acsf3	0.00981678	1.26318	593.743
Abce1	0.00981678	-1.14817	2999
Cdkn2c	0.00982412	1.25187	389.408
Dnajb13	0.00983796	-2.59075	37.5313
Ubxn11	0.00984672	1.59188	48.7386
Cptp	0.009865	1.26941	469.761
Tango6	0.00987012	-1.32378	706.1
Tmem87b	0.00987205	-1.20435	1302.58
Ptp4a3	0.00990391	1.39846	25848.7
Grcc10	0.00990501	1.27274	1906.45
Dtna	0.00991109	1.37683	3404.08
Tatdn3	0.00991676	1.29364	312.435
Grpel1	0.00993354	1.27325	4258.26
D030056L22Rik	0.00993429	1.24979	250.03
Psmb3	0.00999233	1.22796	4112.34
Camkk2	0.010031	-1.78432	611.407
Calr3	0.0100315	1.35674	95.6721
Jrkl	0.0100567	-1.2482	204.459
Fam168b	0.0100754	-1.19805	3066.18
Mrpl2	0.0100777	1.30577	2924.97
Cox20	0.0100836	1.27238	441.979
Il1rl2	0.0100836	-1.91752	118.036
Cnot8	0.0101489	1.16733	1802.21
Car7	0.0101759	1.54981	59.4095
Sbf2	0.0101913	-1.34405	747.379
Tubgcp6	0.0101926	-1.21301	1004.74
Rffl	0.0102242	1.26915	598.664
Spred3	0.0102277	-1.4034	296.916
Elk1	0.0103009	-1.25523	552.737
Hint3	0.0103102	1.31273	892.935
Zfp809	0.0103242	-1.50412	122.547
Il6st	0.010399	-1.28443	11910.7
Klhl42	0.0104212	-1.40583	195.213
Stom	0.0104217	1.33235	5715.12
Phlpp2	0.0104217	-1.34043	227.748
Mdn1	0.0104413	-1.23906	525.259
Dctn2	0.0104832	1.14572	4688.19
AI854703	0.010485	1.86931	46.1396
Pex16	0.0104973	1.26327	788.015
Gxylt2	0.0104977	-2.00218	177.078
Tub	0.0104977	-2.0826	38.5875
Cops8	0.0105314	1.19091	3721.47
Tmem100	0.0105314	-1.82105	1820.12
Itgb3bp	0.0105591	1.344	117.128
Ccn5	0.0105653	-2.30458	610.999
Pin1	0.0105969	1.26867	1742.13
Vit	0.0106904	-1.99213	282.073
Naa80	0.0107023	1.23279	981.074
DPCD	0.0107029	1.21594	426.728
Immp1l	0.0107047	1.37243	1121.91
Cacna1i	0.010729	2.48386	10.6921
Acad8	0.010729	1.29673	1758.08
Frat2	0.0107403	1.71065	403.298
Ost4	0.010787	1.19604	1664.45
Ext1	0.0107952	-1.57543	1016.68
Cenpx	0.010806	1.31064	867.731
Jsrp1	0.0108164	1.4272	19020
Ndufc2	0.0108264	1.30489	3710.23
Tmem159	0.0108459	1.3813	372.132
En2	0.0108535	2.23848	46.1456
Mrps10	0.0108587	1.27573	1008.22
Esrra	0.0108591	1.37394	6190.15
Nrn1l	0.0108591	-1.98885	115.867
Gatd3a	0.0108591	1.42326	8785.73
Pecr	0.0108877	1.31765	445.987
Snrnp25	0.010906	1.26086	368.544
Cacnb3	0.010913	-1.57746	184.688
Cep43	0.010913	1.24857	1458.45
Fibp	0.0109903	1.19177	849.604
Fbxo10	0.0109969	-1.46492	262.881
Lrrn2	0.0109978	-2.08474	36.4335
Anapc13	0.0110128	1.28485	1801.61
Atp6v1f	0.0110599	1.23218	1965.74
Mex3c	0.0110599	-1.23553	1083.43
Myo1b	0.0110785	-1.32439	785.594
Pola1	0.0110953	-1.88921	94.7177
Tmem222	0.0110953	1.20674	1109.71
Atp6v0b	0.0110953	1.20856	3011.71
Igf1r	0.0111147	-1.24325	1192.63
Sphk2	0.0111225	1.19511	1458.03
Rap2a	0.0111476	-1.48017	557.018
Prr29	0.011148	1.60831	86.387
Isca2	0.011148	1.29069	1222.29
Timm17b	0.011148	1.27261	1161.54
H1f9	0.011148	-2.1243	98.2565
Micos10	0.011148	1.28484	5367.86
Cdkn1a	0.0111483	1.63757	3210.5
Dcxr	0.0111692	1.29237	439.655
Hoxb8	0.0112022	2.01892	19.2693
Fcrls	0.0112762	-2.08996	414.848
Abtb1	0.0112762	1.28433	1308.74
Coa7	0.0112762	-1.24116	971.874
Fahd2a	0.011277	1.30798	380.872
Rhou	0.0112823	1.36605	2201.62
Spint2	0.011289	1.63376	124.374
Eif3d	0.0113336	1.19321	2705.45
Praf2	0.0113472	-1.70087	345.527
Skil	0.0113758	-1.48813	1304.48
Dnph1	0.011396	1.65094	100.072
Rpl10-ps3	0.0114369	1.21213	17320.3
Lrp8	0.0114459	-3.03876	53.7945
Mrps17	0.0114963	1.23004	1785.87
Tcf23	0.0115124	3.07771	7.94369
Dst	0.0115124	-1.28489	20786.5
Leprotl1	0.0115124	1.16778	1075.04
Sf3a2	0.0115312	1.24334	1191.74
Apol10b	0.0115312	2.06856	70.7853
Pex14	0.011543	1.20041	1160.53
Plpp1	0.0115695	1.21826	2694.82
Pcdhgc4	0.0115816	2.04258	367.542
Rpl14	0.0115816	1.30039	4533.93
Enpep	0.0115816	-1.49302	296.652
Cit	0.0115816	-2.17742	108.403
Cdk5rap2	0.0115816	-1.28019	648.589
Phldb1	0.0115816	-1.20757	3613.35
Slc25a3	0.0115816	1.31119	42381.4
Tnfrsf4	0.0115866	1.69056	42.6375
Arhgef5	0.011647	-1.34908	278.495
Exoc5	0.011657	-1.15467	1533.24
Pdzd9	0.0116789	1.51128	333.896
Ech1	0.0117099	1.48668	10708
Hnrnpc	0.0117099	1.11006	3524.11
Itga5	0.0117253	-1.7756	1846.31
Cdc6	0.0117253	-2.1252	54.5744
Cd1d1	0.0117352	-2.03087	81.9879
Ttll11	0.0117511	1.45559	197.61
Asb8	0.0117663	1.34601	5088.92
Dph3	0.0118107	1.20326	2311.77
Hp	0.0118119	-4.9864	3856.76
Rpl31	0.0118254	1.28483	1953
Ift80	0.0118508	-1.24614	190.803
Plekhg1	0.0118808	-1.52857	266.659
Sh2b1	0.0118833	1.1912	3949.53
Haus1	0.0119712	1.25865	405.968
Ankrd26	0.0119715	-1.32618	169.355
Cdk10	0.0119741	1.2377	515.587
Rhoj	0.0119986	-1.41466	1057.89
Mrpl53	0.0120329	1.30181	1947.79
Galnt11	0.0120329	-1.2046	778.46
Map3k7	0.0121017	-1.19212	4105.99
Zfp182	0.0121102	-1.40133	122.119
Epb41l3	0.0121127	-2.23545	244.095
Cul4b	0.0121127	-1.29032	410.626
Dsel	0.0121127	-1.82961	207.676
Gm3194	0.0121127	3.01616	6.76507
Rfx5	0.0121599	1.33308	522.268
Dtd1	0.0122678	1.2645	337.322
Lrrc4c	0.0122744	-2.16351	19.2312
Asap3	0.0123236	-1.63598	300.393
Rai14	0.0123561	-1.58833	488.274
Ubl7	0.0123561	1.32253	3366.27
Fam110b	0.012364	1.56784	169.561
Atg4a	0.012364	1.33502	1151.57
Arid1a	0.0123754	-1.17388	3162.17
Ddr2	0.0123754	-1.38802	1329.81
Pappa	0.0123868	-2.28139	34.6493
Rnf166	0.0124126	1.2163	1771.23
Lrrc47	0.0124273	1.19099	2022.41
Mrpl24	0.0124774	1.15943	1777.77
Pard3b	0.0124774	-1.26124	307.984
Nrp2	0.0125282	-1.61574	1252.29
Dlst	0.0125363	1.29695	13679.4
P3h1	0.0125363	-1.57783	821.523
Zfp493	0.0125383	-1.52184	76.1795
Fuom	0.0125444	1.32335	412.869
Susd5	0.0125444	2.08258	36.7267
Fmc1	0.0125514	1.34531	1443.78
Coq3	0.0125646	1.3548	1330.96
Abitram	0.0125646	-1.3109	194.196
Cope	0.0125646	1.16289	3461.44
Hyal3	0.0125714	2.97364	3.67209
Pdcl	0.0125884	-1.2658	526.12
Ephb2	0.012621	-2.53724	110.219
Mrps25	0.012804	1.21269	2314.39
Nelfb	0.012833	1.1407	1309.55
Stk17b	0.012869	-1.70598	654.101
Tmem25	0.0129189	1.5251	420.431
Chmp1a	0.0129417	1.15395	4246.96
Mrps18a	0.0129521	1.31489	2791.53
Zcrb1	0.0129529	1.29565	2571.23
Il12a	0.0129529	2.93035	15.0389
Phb	0.0129529	1.37014	3958.83
Ndufaf3	0.0129529	1.29724	614.183
F2rl1	0.0129623	-2.344	170.222
Slc39a6	0.0129623	-1.65482	299.186
Acot6	0.0129623	1.41247	157.11
Ptprb	0.012987	-1.38927	3263.13
Garre1	0.013008	-1.50892	3210.37
Actr1a	0.0130244	1.15517	4947.32
Smim4	0.0130244	1.38068	560.401
Dvl2	0.0130336	1.1644	763.521
Mgme1	0.0130336	1.28351	535.676
Frmd4a	0.0130564	-1.67882	448.635
Nopchap1	0.0131183	-1.25802	552.274
Snrpd3	0.0131337	1.23482	2713.24
Scamp3	0.0131474	1.17381	1713.9
Mrm2	0.0131474	1.33622	382.141
Arel1	0.0131474	-1.24296	2251.1
Ptrh2	0.0131474	1.22565	556.487
Cd93	0.0131516	-1.61631	3448.71
Ptprf	0.0131599	-2.19342	260.018
Naalad2	0.0131599	-1.40453	180.945
Lmx1a	0.0131834	-2.04659	18.9517
Nin	0.0131931	-1.21006	864.757
Ctnnb1	0.0132053	-1.10925	11144
Stx3	0.0132053	1.23173	449.183
Tomm6	0.0132281	1.29459	2413.38
Man2a1	0.0132667	-1.58161	1312.16
Atp6v0c	0.0133653	1.17926	5859.16
Cyp7b1	0.0133918	-2.3007	29.6981
Gypc	0.0133935	1.20471	1211.96
Mrc1	0.0133937	-2.25362	2472
Cox7b	0.0133937	1.30914	14547.5
Inpp5k	0.0133967	1.25942	2159.62
Plekhg2	0.0134091	-1.44105	954.806
Gucy1a2	0.0134091	-2.92728	10.6164
Mospd2	0.0134426	-1.28897	378.423
Cpt1c	0.0134588	-1.54898	155.49
Ppif	0.0134875	1.32595	1823.37
Hddc3	0.0135786	2.35106	168.312
Cfap52	0.0135849	-2.30237	25.1363
Tll1	0.0135849	-2.75107	41.0671
Col14a1	0.0135982	-2.31014	844.569
Pspc1	0.0136141	-1.19573	737.994
Gpr20	0.0136416	1.93464	12.258
Cry2	0.0136519	1.45865	3966.79
Nynrin	0.013698	-1.52504	319
Cox6c	0.0137146	1.33978	20476.8
Thap3	0.0137146	1.30191	1281.89
Pik3c2a	0.0137239	-1.37244	430.61
Lsm6	0.0137369	1.36063	717.979
Axl	0.0138097	-1.57888	2710.23
Slc25a39	0.0138097	1.19292	2208.01
Fdxr	0.0138097	1.28585	262.122
Acsl6	0.0138097	1.46444	1786.04
Mylpf	0.0138097	1.51869	224843
Mfsd14b	0.0138097	-1.32294	642.611
Msh6	0.0138803	-1.43776	361.938
Zfp91	0.0138803	-1.23828	13763.5
Rdm1	0.0139075	1.33316	654.693
Alg10b	0.0139075	-1.15395	1313.83
Amy1	0.0139396	1.74058	2872.53
Ccl27a	0.0139799	1.39575	291.535
Lpar1	0.0140268	-1.683	660.007
Fam171a1	0.0140268	-1.34502	411.605
Tomm7	0.0140503	1.22994	1746.59
Cavin3	0.0140507	-1.57546	1141.4
Ydjc	0.0140678	-2.19383	33.8532
Tsku	0.0140678	-2.42561	465.268
Wdr3	0.0141238	-1.16788	668.042
Entpd2	0.0141376	-1.40161	535.416
Cyp1b1	0.0141376	-2.41477	331.132
Mall	0.014164	-1.50429	292.052
Ganab	0.014164	-1.25741	1991.8
Zbtb37	0.014202	-1.52656	236.556
Il11ra2	0.0142265	-2.71864	32.2145
Lamtor1	0.014274	1.19974	4543.52
Macrod1	0.014274	1.38376	7124.18
Pla2g5	0.0143445	-3.33351	87.5628
Barx2	0.0143604	1.55631	507.976
Tnks1bp1	0.0143702	-1.29962	2066.39
Tcp1	0.0143702	1.15866	8107.07
Itgb1	0.0143905	-1.28413	12039.5
Tpd52l2	0.0144055	1.19059	2235.69
Creb3l1	0.0144055	-2.27129	460.122
Cx3cl1	0.0144595	1.50394	181.985
Jmjd1c	0.0144595	-1.24137	1264.7
Prpf8	0.0144726	-1.21314	7157.88
Vcpip1	0.0144954	-1.14965	988.795
Ildr2	0.0145593	-2.01119	161.807
Ndufa6	0.0146272	1.3296	8724.52
Nxpe2	0.0146272	-1.77027	40.2658
Dguok	0.0146305	1.18006	584.538
Kmt2d	0.0146407	-1.21195	7253.99
Hspb3	0.0146452	1.4207	923.666
Mvp	0.0146468	1.26631	3458.45
Eml4	0.014657	-1.40547	270.607
Lyrm7	0.0146991	1.37803	553.374
Nr1h3	0.0147269	1.38025	520.818
Tmem45a	0.0147269	-2.5537	145.726
Tle5	0.0147501	1.30188	31232.8
Rsu1	0.0148644	-1.28677	1035.68
Glis2	0.0148663	-1.68267	528.175
Fhip2a	0.0148841	-1.21458	1226.71
Igsf3	0.0149081	-1.37518	322.17
Gja5	0.014915	-1.68929	257.283
Sptbn1	0.0149475	-1.25346	7004.59
Hras	0.0149475	1.31354	2246.99
Adam9	0.0149475	-1.2267	5586.58
Adam10	0.0149475	-1.30671	1594.27
Slc6a17	0.0149911	2.06564	207.241
Slc35f3	0.0150003	2.35032	17.2587
Teddm2	0.0150319	1.71821	146.587
Cep162	0.0150601	-1.3232	207.43
Serhl	0.0150601	1.27202	1060.88
Iqgap3	0.0151224	-2.77537	142.206
Myo9b	0.0151312	-1.50197	1371.45
Atp5a1	0.0151527	1.33643	104085
Osgep	0.0152153	1.26712	1318.88
Elp4	0.0152416	1.33708	212.61
Mdh2	0.0153033	1.34686	32491.7
Usp50	0.0153033	1.47523	768.227
Hcar1	0.0153632	-4.01628	25.7581
Mcat	0.015401	1.26391	1178.35
Pgap3	0.015408	1.26841	174.402
Rexo2	0.0154551	1.20318	2200.73
Zfand1	0.0154579	1.27335	287.161
Usp27x	0.0154717	-1.72546	36.4801
Naa20	0.0154847	1.20551	1260.07
Aco1	0.0155065	-1.17657	943.884
Cyria	0.0155262	-1.57245	272.061
Gbgt1	0.0155262	-2.28049	33.5809
Fdx2	0.0155342	1.27853	1226.53
Tctn2	0.0155346	-1.42128	112.592
Gfpt2	0.0155711	-1.63181	717.817
Serbp1	0.0155711	1.17429	14440.8
Alad	0.0155734	1.27147	930.87
Lsmem1	0.0155786	1.47631	972.069
Fam13a	0.0155905	1.36944	652.636
Bcl6	0.0156303	-1.56576	6133.22
Foxn2	0.0156303	-1.16868	852.74
Rwdd2b	0.0156381	1.28445	149.531
Gtf3a	0.0156726	1.21147	1271.87
Gsta4	0.0157004	1.42628	313.163
Nrbf2	0.0157253	1.26062	878.994
Ppp1r32	0.015743	2.1674	11.4873
Aldh1a2	0.0157491	-1.80941	545.977
Ammecr1	0.0157491	-1.31196	326.651
Elfn1	0.0157491	-2.56482	20.9131
Galnt2	0.0157491	-1.13926	6517.72
Bend5	0.0158169	2.1879	14.726
Bcap29	0.0158309	1.22716	1508.51
Myoz3	0.0158564	1.43174	12373.5
Ddx21	0.0158673	-1.18728	3255.6
Fam89b	0.0159631	1.26851	899.709
Slc5a3	0.0160289	-1.73265	217.141
Inafm1	0.0161007	1.27006	794.696
Plk4	0.0161037	-2.06141	111.527
Braf	0.0161641	-1.28531	505.191
Fbn1	0.016166	-2.37435	6002.37
Uchl5	0.0161722	1.21798	844.713
Ube2e1	0.0161722	1.20925	2141.8
Atp5md	0.0161722	1.30342	3079.1
Pabpn1	0.0161844	1.1377	2227.41
Smad2	0.0161922	-1.15262	724.727
Sidt1	0.0162107	2.16909	9.05909
Pdia5	0.0162107	-1.87461	246.763
Asb1	0.0162109	-1.28352	925.038
2310061I04Rik	0.0162244	1.332	2611.22
Nop10	0.0162645	1.24999	1749.43
Cdc42bpb	0.0162664	-1.20953	2544.45
Hsf4	0.0163013	1.37353	491.659
Fzd1	0.0163013	-2.28206	595.261
Ctdspl2	0.0163127	-1.30869	268.139
Rnf19a	0.0163433	-1.18232	1087.92
Zbed6	0.0163433	-1.78033	107.604
Prkaca	0.0163587	1.3208	8997.12
Birc6	0.0163788	-1.18692	2367.51
Cyc1	0.0163826	1.38578	17876.3
St8sia2	0.0163878	-2.00791	44.3238
Tprgl	0.0164349	1.18418	5774.35
Stx2	0.0164349	-1.39398	650.122
Lima1	0.0164364	-1.55695	1528.59
Wdhd1	0.0164569	-1.92248	89.259
Utp25	0.0164687	-1.17178	551.698
Cdkn2aip	0.0164687	1.14912	415.115
Chchd3	0.0164687	1.30846	11638.9
Mettl8	0.0165106	1.40152	200.89
Gys1	0.0165475	1.36369	23639
Abl1	0.0165525	-1.22851	3689.78
Nmrk2	0.0165762	1.76983	1088.72
Plpp5	0.0166007	-1.49774	375.677
Telo2	0.0166752	-1.2115	514.216
Cep170	0.0166885	-1.32841	902.354
Capn5	0.0167288	-1.76096	201.166
Adcy7	0.0167475	-1.92124	890.865
Ndufc1	0.0167524	1.37973	5930.42
Mdp1	0.0167533	1.26957	1131.4
Borcs8	0.0167533	1.20526	188.249
Cilp	0.0167533	-1.78887	5407.39
Uqcc3	0.0167533	1.29345	1410.13
Eme2	0.0167533	1.30182	654.488
Mre11a	0.0168511	-1.18501	622.645
Snx33	0.0168857	-1.33699	306.072
Ppil2	0.0168996	1.111	1171.4
Zbtb22	0.0168996	1.17407	938.872
Btf3l4b	0.0169193	1.23169	826.596
Clybl	0.0169663	1.35786	1301.76
Spred1	0.0169667	-1.49073	781.435
Loxl3	0.0169757	-2.15901	883.061
Tusc2	0.0169823	1.25496	1992.78
Fscn2	0.0169823	1.95294	62.1957
Olfml2b	0.0169823	-1.9327	647.852
Tmem147	0.0170026	1.31753	3035.42
Psmb5	0.0170326	1.28912	5330.58
Ndufb9	0.0170497	1.40391	19713.7
Ndufa8	0.0170497	1.34259	7835.11
Mrpl17	0.0170742	1.18689	2665.82
Hoxa9	0.0170742	1.25438	664.823
Kctd5	0.0170979	-1.1437	664.799
Mrto4	0.0171036	1.31312	677.864
Vdr	0.0171137	-2.98887	85.3321
C1galt1	0.0171137	-1.22512	1216.35
Arhgef12	0.0171137	-1.25547	4191.29
Arpc5l	0.0171791	1.25121	4578.9
Timm10	0.0171791	1.30438	814.051
Kctd11	0.0171791	-1.78476	272.754
BC048679	0.0171791	2.57238	170.909
AU022252	0.0171791	-1.28933	2260.21
Vangl1	0.0172067	-1.44032	221.343
Med16	0.0172093	1.17313	1332.6
Lrig3	0.0172125	-1.32903	236.565
Specc1l	0.0172125	-1.22142	3546.16
Fnbp4	0.0172496	-1.16123	1436.06
Atp7a	0.0173135	-2.00304	85.0948
Tmem39a	0.017325	-1.31226	528.786
Sfrp1	0.0173301	-3.02792	1257.76
Adam23	0.0173749	-1.98871	118.431
Eif2b3	0.0173763	1.21106	716.086
Fam114a1	0.0173856	-1.7949	531.748
Zfp790	0.0174392	-1.22729	433.601
Snrpf	0.0175315	1.24885	451.595
Jpt1	0.0175315	1.50384	1651.31
Dab2	0.0175315	-1.99564	2586.06
Zfp949	0.0175315	1.60543	346.48
Tut4	0.0175315	-1.26363	857.793
Dgkh	0.0175315	-1.29652	289.822
Trmt12	0.0175315	1.28551	315.61
Pon2	0.0175425	1.26559	1254.72
Trappc2l	0.0176069	1.27669	922.419
Stard13	0.0176218	-1.4352	507.592
Herc4	0.0176218	-1.17638	1525.98
[truncated: 11,909 more rows]

## Sheet: Adult 3d MOV vs Adult 3d Sham
Adult 3d MOV vs Adult 3d Sham
Gene name	FDR	Fold Change	Base Mean
Ankrd1	1.31844e-64	36.5555	1735.49
Egln1	5.65821e-47	-3.63547	20344.2
Iqsec3	1.16966e-46	12.0516	126.115
Cmss1	3.81827e-46	-3.72652	642.304
Gpr137c	2.91596e-45	-5.86388	269.985
Enah	4.55599e-45	7.43432	2146.45
Ky	1.49618e-43	-11.0321	8563.92
Fbxl13	1.26831e-42	37.7663	11.9299
Pygm	2.39785e-42	-4.62844	241650
Scn5a	3.71876e-42	29.9386	37.6766
Itga7	1.0779e-41	2.89263	7731.42
Csrp3	2.37001e-41	19.1375	4857.94
Magix	5.85624e-41	-9.27368	946.602
Asb14	7.95266e-41	-5.89599	5413.93
Ppfibp1	4.34675e-40	2.25154	2338.02
Ttc9	4.34675e-40	5.64293	1154.4
Macf1	5.66618e-40	2.83505	3048.27
Eepd1	6.3475e-40	-3.45209	4540.12
Ehd4	1.43117e-39	3.56538	3526.5
Foxo4	6.7405e-39	-3.14985	8352.46
Phkg1	6.80926e-39	-7.56268	18427.9
Flnc	9.82135e-39	5.72753	69976.5
Klhl33	1.11754e-38	-18.5752	6735.06
Hr	2.17104e-38	-5.48403	4007.09
Rpl3l	2.24427e-38	-4.68523	20031.6
Fmc1	4.59432e-38	-3.72286	1443.78
Uck2	5.73951e-38	4.13188	1654.36
Fahd2a	1.54571e-37	-3.35777	380.872
Tnnt2	1.96435e-37	5.49017	166.876
Slc37a4	4.43068e-37	-4.11833	3014.57
Odf3l2	6.85378e-37	-44.5745	1359.15
Hspb1	1.16306e-36	5.75565	10470.4
Mustn1	1.41041e-36	15.2048	5663.59
Pvalb	2.33954e-36	-4.89993	271787
Dnase1l1	2.57398e-36	-2.34141	3076.42
Pfkm	6.26339e-36	-3.83315	115556
Rab3gap2	6.36249e-36	1.90875	1279.49
Gga2	1.10245e-35	2.31119	1169.81
Atp2a1	1.40571e-35	-4.58003	1.24234e+06
Rps6ka2	1.94044e-35	-3.39359	8300.44
Sar1b	2.04155e-35	-4.35189	15802
Pygo1	5.43062e-35	-2.75604	1101.75
Csnk1g3	6.01891e-35	1.96135	463.165
Lrrc14b	1.61355e-34	-3.23316	7333.88
Scn1b	2.83408e-34	-3.49212	20631.2
Ankrd13a	2.96446e-34	6.31184	1681.02
Mcee	5.97391e-34	-3.3215	1289.21
Scn4b	6.06633e-34	-7.56808	36746.9
Rilp	6.35046e-34	-3.84156	1315.68
Gdap1	8.91146e-34	-7.91085	1089.55
Gm13889	1.25126e-33	12.7007	498.954
Amd1	1.34951e-33	-6.68996	21854.1
Epm2a	1.40827e-33	-3.64356	5065.3
Rxrg	1.55945e-33	-3.55724	1960.89
Tspan8	1.66034e-33	-5.1447	1750.99
Asb10	2.23624e-33	-6.83166	7190.9
Vezf1	2.6372e-33	-2.21066	5326.3
Vldlr	2.68909e-33	-4.14901	16311.4
Actn3	3.23807e-33	-3.6725	176035
Micall1	3.91258e-33	2.75404	2186.46
Pttg1	4.09786e-33	-3.2746	2206.62
Gdi2	9.93867e-33	1.74481	6175.76
Vdac1	1.09646e-32	-3.53573	66862.2
Pink1	1.49131e-32	-3.34694	47214.5
Rabep2	1.88232e-32	-4.14299	22966.9
Wwp1	2.51111e-32	-2.51053	10834.1
Sntb1	3.61913e-32	11.8986	208.702
Qsox1	3.69887e-32	2.43809	1628.5
Pvr	6.48418e-32	4.64883	644.078
Azin1	6.49845e-32	2.68527	2482.3
Cop1	7.08705e-32	-1.84743	1588.57
Tnfrsf12a	8.18479e-32	6.21171	1578.22
Hrc	8.18479e-32	-4.46563	39253.4
Fam131a	8.18479e-32	-5.97726	3030.81
Perm1	1.05468e-31	-6.01984	16399.7
Tubb6	1.45718e-31	7.14432	2406.67
Ccn1	1.61091e-31	6.30884	2065.09
Ube2r2	1.63476e-31	-1.98342	8432.46
Atxn10	1.99518e-31	2.66725	1156.05
Svip	2.028e-31	-3.0122	1647.89
Myh3	2.13181e-31	14.8092	237.231
Lrrc20	2.13181e-31	-2.84928	15406.3
Usp28	4.51681e-31	2.56851	4116.75
Pick1	5.83585e-31	-2.50573	2305.58
Tln1	8.59853e-31	2.1963	8740.84
Sod2	4.09679e-30	-3.06362	18700.1
Myog	4.27026e-30	6.40596	375.058
Abcb8	4.85427e-30	-2.46093	1898.56
Arl3	5.22524e-30	-2.63708	1932.97
Rdm1	5.37654e-30	-3.16549	654.693
Igf2bp2	5.96545e-30	15.6145	124.798
Lrrc52	8.95544e-30	-25.9802	345.763
Ncam1	1.15099e-29	3.01443	405.726
Sec61a2	1.16259e-29	-2.513	1774.94
Atf3	1.63439e-29	9.49092	908.26
Adssl1	1.65708e-29	-3.23235	51916.7
Hspb7	2.10062e-29	4.5146	28530.7
Aldoa	2.51032e-29	-3.15511	538297
Tcea3	3.37541e-29	-3.94194	9048.19
Phka1	3.37541e-29	-5.34486	30274.6
Mpst	3.48204e-29	-4.20988	2643.17
Acyp2	3.80162e-29	-3.25238	2636.37
Myo1c	3.8464e-29	2.05752	4043.97
Higd2a	3.8464e-29	-2.377	3317.83
Rfk	3.95866e-29	-2.06385	5315.99
Endog	6.23264e-29	-3.64952	1560.37
Syt12	6.99919e-29	14.4419	55.7399
Coq10a	7.14715e-29	-3.81004	21631.2
Vdac3	8.02581e-29	-2.75853	9072.17
Xirp2	9.46504e-29	3.47882	103285
Ccdc85c	9.80584e-29	-4.27318	6195.76
Bckdhb	1.09118e-28	-3.45731	1088.46
Pxmp2	1.2474e-28	-4.88784	1508.48
Khdrbs1	1.43898e-28	1.57122	2101.9
Phkb	1.52391e-28	-4.04791	18124
Plpp7	2.29795e-28	-3.19098	4491.72
Ak1	2.41447e-28	-3.57439	53932.9
Mss51	3.11836e-28	-6.35358	32712.6
Atp6v0e2	3.11836e-28	-2.63372	2459.88
Kyat1	3.43593e-28	-3.39155	1134.48
Gpt2	3.69609e-28	-6.30308	19876.5
Dmac2	3.8915e-28	-2.98787	2322.47
Smim10l1	5.03508e-28	-2.5955	7716.21
Kcnn1	5.46334e-28	-3.19102	1410.66
Gpd1	5.5369e-28	-4.93577	20623.9
R3hdm4	5.55685e-28	-2.22512	6350.15
Gmpr	7.26653e-28	-3.76331	4244.63
Hadh	8.36821e-28	-3.70366	10643.1
Cryab	9.37139e-28	6.01518	40310.6
Col8a1	9.47988e-28	10.2395	543.196
Pdk2	1.19857e-27	-3.97572	29004.4
Ank	1.21181e-27	-2.92814	11986.1
Tlcd3b	1.47753e-27	-4.49936	1645.22
Tmem177	2.12935e-27	-2.4384	707.583
Cuedc1	2.82432e-27	-2.88034	8564.06
Pla2g12a	2.82432e-27	-3.08718	4484.22
Ankrd2	2.85931e-27	11.5817	3108.24
Myoz1	2.92327e-27	-3.50236	65247.6
Rin1	3.36724e-27	5.30484	149.436
Bzw1	3.37951e-27	1.64246	3775.43
Bckdha	3.48104e-27	-4.21313	8063.58
Atp5a1	4.22204e-27	-2.96878	104085
Srebf2	5.03976e-27	1.92208	1698.36
Lmnb2	5.66116e-27	2.70188	454.605
Rtn2	6.21994e-27	-3.87716	26664.3
Hsd17b10	7.18882e-27	-2.00376	2112.06
Isca1	1.13745e-26	-2.56451	12584.2
Pdha1	1.15407e-26	-3.51985	37647.1
Herpud1	1.18255e-26	-2.35016	6124.19
Cox8b	1.25358e-26	-4.2407	13243.6
Kbtbd12	1.25358e-26	-4.15528	2337.62
BC029722	1.34176e-26	-2.07767	1626.94
Ndufs7	1.55502e-26	-3.16794	9712.52
Strbp	1.57058e-26	-2.63906	993.964
Dand5	1.90419e-26	-2.64763	540.959
Smco1	2.02306e-26	-7.39573	1632.73
Smyd2	2.28951e-26	-3.26934	4959.88
Kif1c	2.52313e-26	-2.51471	61732.9
Acot13	2.77522e-26	-3.31076	3132.95
Chchd10	3.46822e-26	-3.80972	28193.5
Kcna7	3.98939e-26	-3.45074	5101.68
Spsb2	4.74489e-26	2.59732	405.735
Prkci	5.26615e-26	2.03665	357.78
Adi1	6.21392e-26	-3.31331	2415.4
Maf1	6.96842e-26	-2.16223	4595.26
Cyp27a1	7.86153e-26	-5.4151	4501.89
Hhatl	8.48636e-26	-3.74094	3546.04
Vamp5	8.90245e-26	-3.5095	2874.16
Rilpl1	1.02603e-25	-4.29436	13273.5
Gatd3a	1.04293e-25	-3.43886	8785.73
Them6	1.07069e-25	-2.46132	778.967
Cox14	1.14057e-25	-2.40608	3451.46
Polr3gl	1.14057e-25	-2.84708	2381.48
Eci1	1.32097e-25	-4.72855	6317.65
Spg7	1.38226e-25	-2.17428	5090.32
Tmem80	1.38273e-25	-2.02901	680.533
Amy1	1.38273e-25	-7.42192	2872.53
C1qtnf4	1.41502e-25	-4.18139	480.447
Gstk1	1.45998e-25	-4.17544	1301.39
Tmem233	1.48822e-25	-4.11852	8705.35
Lmbr1	1.49236e-25	-3.13077	1152.97
Dpy19l3	1.94884e-25	2.76813	468.106
Slc25a4	2.09725e-25	-3.88004	196121
Htt	2.1031e-25	2.04761	1196.22
Narf	2.71991e-25	-3.07353	8195.17
Ghitm	2.71991e-25	-2.32065	21911.5
Cox5a	3.48614e-25	-2.91413	19521.7
Tor1aip1	3.48614e-25	-2.14736	9327.56
Ndufb2	3.49537e-25	-2.82646	4577.86
Fhip2b	3.49537e-25	-2.11251	2547.44
Ldhb	3.55488e-25	-6.78215	12526.3
Dcaf11	4.39045e-25	-2.69505	8901.7
Zfp112	4.58498e-25	-2.68521	371.268
Mpc2	5.04317e-25	-3.26308	12052.5
Rmdn1	5.14111e-25	-3.45588	1440.94
Acadm	5.14111e-25	-4.54802	21457.5
Plaat1	5.29863e-25	-4.33776	2837.44
Xirp1	5.36491e-25	7.95587	17326.7
Mylk2	5.71477e-25	-4.14556	24609.9
Wdr1	7.46599e-25	2.74656	3581.57
Cdk5r1	8.02441e-25	5.95838	40.6897
Nos1	8.25909e-25	-6.01091	5710.14
Wdr47	8.52481e-25	2.48233	345.4
Myo5c	8.66227e-25	-3.97884	598.746
Ccpg1	9.02763e-25	-2.34387	4560.49
Ndufs8	9.61287e-25	-2.55568	4118.99
Fgfr4	1.09004e-24	3.33789	129.731
Actc1	1.11948e-24	9.85696	198.294
Tmem94	1.12969e-24	-2.8652	4591.06
Myh4	1.15618e-24	-3.14349	1.5261e+06
Pgm1	1.23529e-24	-3.34836	38753.5
Ubl3	1.39532e-24	-1.70632	6342.87
Rras2	1.39533e-24	3.07532	918.491
Coq2	1.40364e-24	-2.15688	3097.42
Idh3a	1.56053e-24	-2.93334	22940.7
Kpnb1	1.6921e-24	1.69571	6863.94
Got1	1.6921e-24	-3.05314	20255.4
Prxl2a	2.0965e-24	-3.45144	1139.48
Tnk2	2.10694e-24	-2.14457	3588.26
Phyh	2.11687e-24	-3.12829	7254.88
Iscu	2.13183e-24	-2.21135	3861.75
Slc25a12	2.35063e-24	-3.33501	23349.4
Phpt1	2.49564e-24	-2.68473	2075.05
Idh3g	2.54387e-24	-2.90421	12907.3
Smad1	2.76601e-24	2.67172	684.852
Tfeb	2.89718e-24	-2.77879	4835.7
Vwa3b	3.07216e-24	-8.73332	272.108
Ndufb4	3.96727e-24	-2.62574	2165.75
Arhgap35	4.78592e-24	1.98806	2606.59
Dhrs7c	5.26457e-24	-5.28828	5934.52
Trmt10a	5.39919e-24	2.44477	91.3691
S100a1	6.0072e-24	-2.54997	3267.44
Bcat2	6.13661e-24	-3.70267	4662.35
Asb15	6.60479e-24	-5.77335	6716.71
Zfp568	7.02e-24	2.98792	805.947
Itpkc	7.07226e-24	2.22115	338.344
Celsr2	7.43935e-24	-3.77812	607.437
Fer1l6	7.77147e-24	-7.00594	441.825
Hmgn1	8.13554e-24	1.50335	1985.22
Lpp	8.15907e-24	1.77217	1193.09
Rnh1	8.19418e-24	3.24648	2333.74
Ndufs3	8.46507e-24	-2.82323	10132.4
Zmat3	9.2418e-24	2.01044	978.178
Aif1l	9.90665e-24	5.19221	152.268
Idh2	1.02095e-23	-4.17185	13885.8
Gyg	1.03044e-23	-2.68558	22841.5
Ndufv3	1.10799e-23	-2.47261	5275.27
Riiad1	1.28035e-23	-5.86506	206.997
Sirt3	1.32794e-23	-2.78051	1068.15
Tigar	1.34097e-23	-2.96271	5764.1
Aqp7	1.53427e-23	-3.54313	578.484
Fn3k	1.543e-23	-4.81237	590.429
Tcf12	1.56529e-23	1.67031	1406.83
Gbp10	1.63749e-23	-18.8183	571.422
Bpgm	1.68029e-23	-3.47657	3653.87
Sf3b3	1.7147e-23	1.94058	1373.37
Rhot2	1.84604e-23	-2.82674	5701.29
Uqcrc1	1.94417e-23	-2.9649	31857.4
Tarsl2	2.04488e-23	-3.24822	4874.51
Mtfp1	2.39755e-23	-4.28014	2275.83
2510002D24Rik	2.58136e-23	-2.6103	845.826
Cox7a1	2.62556e-23	-3.88933	8560.15
Ndc1	2.65098e-23	2.17078	593.496
Pcca	2.87982e-23	-3.44259	2305.37
Mdh1	3.0425e-23	-3.27701	23377.9
Ddo	3.28743e-23	-4.1823	1585.71
Tmem62	3.38916e-23	2.64233	169.878
Hexdc	3.46167e-23	-1.88647	603.572
Dcun1d2	3.55639e-23	-2.67941	3945.47
Slc41a3	3.85261e-23	-4.41589	3963.66
Caprin1	3.95155e-23	1.50345	3682.25
Heatr1	4.16308e-23	1.79327	693.741
Gstm1	4.16308e-23	-3.72615	4828.17
Cttn	4.31601e-23	2.66723	1926.53
Mfn1	4.36032e-23	-2.703	9946.98
Raph1	4.48122e-23	1.94043	1107.82
Ctps	4.72663e-23	1.99455	1085.02
Slc30a9	5.1306e-23	-2.03337	5138.83
Tmem38a	5.19908e-23	-3.41439	50154.4
Aco2	7.00871e-23	-2.85677	78789.5
Tbx15	7.00871e-23	-3.11631	14535.4
Trpm4	7.08424e-23	-2.11497	1647.91
Adhfe1	7.54431e-23	-9.76581	2514.56
Mkrn2	7.69114e-23	-2.05693	4389.14
Ube2b	7.75149e-23	-3.74286	24512.1
Ndufa6	7.82902e-23	-2.64447	8724.52
Garem1	7.91141e-23	3.32017	301.169
Dusp23	8.05109e-23	-2.78174	1291.94
Spns2	8.65013e-23	-3.04503	3839.37
Tspan9	8.98631e-23	6.35819	1213.38
Atg9a	9.02161e-23	-2.48659	8330.22
Idh3b	1.10068e-22	-2.84549	17902.7
Egflam	1.13814e-22	-4.53215	1527.83
Osgepl1	1.15333e-22	-2.38076	1478.34
Pitpnm3	1.39452e-22	-4.46383	445.476
Ginm1	1.40031e-22	-2.18935	3509.02
Trp53inp2	1.42457e-22	-4.28223	31040.2
Spire1	1.43835e-22	2.32043	862.281
Slc27a1	1.44246e-22	-4.29216	6725.75
Bod1	1.44533e-22	-2.45616	10462.9
Ndufa12	1.51582e-22	-2.48236	3972.8
Pptc7	1.72357e-22	-3.84311	10040
Ctxn3	1.72584e-22	-5.55548	4036.34
Slc26a10	1.7646e-22	-3.218	380.094
Plcd4	1.76833e-22	-4.6495	2813.54
Lrrc38	1.85984e-22	-6.81279	1656.21
Cisd3	1.93766e-22	-2.62255	1649.19
Nudt6	2.07678e-22	-3.1585	658.07
Mdh2	2.15078e-22	-2.74849	32491.7
Pdlim3	2.16097e-22	2.71477	35527.4
Slc25a3	2.16097e-22	-2.42813	42381.4
Fadd	2.16256e-22	2.39831	281.105
Rab28	2.23792e-22	-2.20135	3779.47
Zfand5	2.41033e-22	-2.85298	20641.6
Cgref1	2.41105e-22	10.9578	77.5763
Bckdk	2.46237e-22	-2.79121	8127.86
Zfp322a	2.62618e-22	1.79713	592.569
Atp5h	2.71119e-22	-2.45637	6476.02
Vegfb	2.75894e-22	-2.98604	5249.41
Nudt3	3.56051e-22	-2.19281	7712.77
Adipor1	3.56345e-22	-1.77637	15701.3
Yjefn3	3.64992e-22	-3.99182	92.9372
Cox7b	3.67847e-22	-2.4449	14547.5
Asf1b	3.71296e-22	3.57793	108.254
Bsg	3.78048e-22	-2.09793	22504.1
Chrng	3.97323e-22	15.6694	21.2823
Dgkd	4.41766e-22	1.61204	2367.84
Rsrp1	4.48341e-22	-2.80851	26572.3
Aldoart1	4.5602e-22	-3.42845	1458.76
Ech1	4.57993e-22	-3.63657	10708
Fam78a	4.73757e-22	-3.41256	1829.85
Hspb8	4.9191e-22	3.61286	18100.3
Auh	4.94972e-22	-2.09392	1711.71
Lamc2	5.14547e-22	5.63786	117.227
Atp8a1	5.14547e-22	-2.42638	5559.56
Tmem168	5.52119e-22	1.57465	681.848
Zfp775	5.67439e-22	-2.40773	760.262
Etfb	5.8759e-22	-3.02366	8722.83
Megf10	5.93487e-22	4.01849	44.2055
Gpd2	6.04623e-22	-3.48059	9207.81
St6galnac6	6.30546e-22	-1.81534	2034.68
Mcrip2	6.60481e-22	-3.21909	2088.82
Cdh4	6.61e-22	-5.85332	627.635
Echs1	6.89841e-22	-3.53632	7198.55
Pfn2	7.27744e-22	-3.13307	8966.4
Ppp3cb	7.35958e-22	-2.62185	14645.3
Ndufv2	7.6633e-22	-2.57003	10492.3
Rmnd5a	8.58567e-22	-2.79986	12559.6
Amd2	8.58567e-22	-6.25524	12028.5
Dhdh	8.84433e-22	-3.81382	2804.33
Dipk2a	9.03215e-22	3.0119	293.534
1700056E22Rik	9.35524e-22	12.1462	23.8811
4833439L19Rik	9.55996e-22	-2.52462	12519
Dcbld2	9.66963e-22	3.2871	464.054
H4c8	1.02218e-21	-3.01984	795.473
Aqp4	1.02574e-21	-16.9471	796.302
Tmem65	1.02574e-21	-2.59768	10493.7
Eif4ebp2	1.0615e-21	-2.47504	26329.3
Dele1	1.11519e-21	-2.42894	5367.08
Ubb	1.17497e-21	-1.95907	56484.8
Ogdh	1.24013e-21	-3.31738	52562.4
Ckm	1.30918e-21	-3.26567	731584
Ndufa3	1.39727e-21	-2.50337	6296.75
Paqr8	1.41592e-21	6.62422	67.131
Me1	1.44706e-21	-2.86854	11845.6
Pik3ip1	1.45045e-21	-5.09916	2385.54
Rorc	1.51086e-21	-3.66805	3361.03
Atp5c1	1.55575e-21	-2.56912	27397.6
Ptp4a3	1.57938e-21	-2.8698	25848.7
Snai3	1.75475e-21	-5.41557	737.564
Suclg1	1.75475e-21	-2.91148	10999.7
Map3k9	1.82136e-21	3.71058	58.6387
Fndc3c1	1.94627e-21	11.67	8.31441
0610012G03Rik	2.02377e-21	-2.10609	2926.96
Nt5c2	2.16316e-21	2.08277	657.236
Nono	2.17557e-21	1.44372	2787.92
Cers1	2.20281e-21	-3.69322	952.86
Ndufa9	2.21695e-21	-2.79687	10853.3
mt-Nd1	2.25027e-21	-2.56488	771913
Slc10a3	2.35564e-21	2.60203	239.781
R3hdm2	2.36119e-21	-2.09084	7414.29
AK157302	2.5595e-21	-2.6195	3092.98
Drap1	2.67211e-21	-2.01501	12384.4
Kiz	2.95047e-21	-2.14347	1132.11
Pcyt2	2.97155e-21	-2.02663	1561.23
Nfs1	3.03831e-21	-2.36159	4407.97
Slc25a11	3.24432e-21	-2.60116	11774.5
Tmem201	3.24432e-21	-2.21509	3920.44
Pgp	3.27725e-21	-2.22042	5195.42
Calcoco1	3.37282e-21	-2.75356	5115.61
Htatsf1	3.37282e-21	-2.10873	7084.78
Ndufaf1	3.40941e-21	-2.5181	1776.04
1110002E22Rik	3.53836e-21	3.7777	12431.8
Aldh6a1	3.84633e-21	-5.51765	12362
Alpl	3.9264e-21	-4.20415	905.846
Sdhb	3.95524e-21	-2.72794	13734
Ndufa8	4.01693e-21	-2.6776	7835.11
Ghr	4.03617e-21	-3.1317	7017.15
Ndufa13	4.10907e-21	-2.68871	9949.26
Atp5j	4.17601e-21	-2.48909	16262
Tst	4.22792e-21	-4.44545	796.365
Mybpc2	4.26135e-21	-3.49506	205996
Cbfb	4.57412e-21	-2.12589	7626.8
Gcdh	4.79671e-21	-3.54393	2222.09
Acadvl	4.85534e-21	-4.14484	21735.3
Tnfrsf23	5.17148e-21	7.43629	327.994
Stac3	5.35313e-21	-3.01266	11244
Pank4	5.60439e-21	-2.41151	1749.09
Aip	5.88995e-21	-1.78931	2566.1
Cul3	6.00819e-21	-2.05474	12020.7
Wdfy3	6.07159e-21	1.4935	2035.1
Mob2	6.22876e-21	-2.1396	2305
Nampt	6.44677e-21	-2.07523	9549.65
Timm21	6.52468e-21	-2.04736	1117.11
Atp5md	6.62226e-21	-2.40113	3079.1
Sdhc	6.66786e-21	-2.5731	13394.1
Chchd2	7.25813e-21	-2.25793	14988.2
Tiam2	7.45493e-21	3.05493	378.256
Ndufb11	7.53183e-21	-2.66942	10385.9
Metap1d	7.62085e-21	-2.42613	1593.1
Zfp93	7.93736e-21	-2.46424	288.69
Ndufaf6	7.98041e-21	-2.6284	589.722
Capn1	7.99196e-21	-1.85325	4691.74
Me3	8.89236e-21	-3.29773	3490.98
Hpn	9.49538e-21	-3.74245	447.63
Gpr155	9.94327e-21	-2.40519	989.676
Scx	1.03523e-20	3.69964	552.437
Ss18l2	1.0923e-20	-2.61622	2426.94
Krba1	1.11928e-20	-3.56934	4004.02
Ngf	1.21885e-20	6.72883	41.5786
Pcmt1	1.26859e-20	-1.99971	6016.79
Bnip3	1.31042e-20	-3.18758	10577.8
Gpi1	1.38144e-20	-2.13814	30300.8
Mapk1ip1	1.40077e-20	-3.27128	1549.23
Map1lc3b	1.41958e-20	-2.60925	12482
Amz2	1.62877e-20	-2.09108	3625.85
Ahnak2	1.79696e-20	4.77986	517.392
Gpcpd1	1.81852e-20	-5.09653	17304.4
Micu3	1.8204e-20	-2.6782	830.865
Gcat	1.92778e-20	-3.04239	801.259
Paip2b	2.00177e-20	-3.32191	12063.6
Acat1	2.09356e-20	-3.00369	12884.7
Mmab	2.1239e-20	-3.06761	1665.11
Myl6b	2.12392e-20	5.09746	261.925
Atp5b	2.16592e-20	-2.45336	130391
Pdzd7	2.20695e-20	-5.3953	360.714
Timm8b	2.22813e-20	-2.25226	2741.9
Tcap	2.3469e-20	-4.03339	124141
Cdnf	2.5785e-20	-2.67066	3226.54
Ndufv1	2.86569e-20	-2.92196	20025.2
Atpaf1	2.90618e-20	-2.90284	2410.85
Ppm1l	2.94647e-20	-2.97197	8697.73
Mocs2	2.94938e-20	-1.76265	1441.27
Grhpr	2.94938e-20	-2.53039	1082
Arid5a	3.17394e-20	2.89695	778.969
Sox11	3.27954e-20	12.2076	19.3012
Surf1	3.43469e-20	-1.71461	1113.96
Ulk2	3.50144e-20	-2.17804	6109.41
Ifitm10	3.59778e-20	5.53114	88.2665
Apba3	3.73616e-20	-1.89533	3873.14
Rufy3	3.73616e-20	1.77086	773.612
Tango2	3.87188e-20	-3.39028	2344.04
Ube2d1	4.12988e-20	-2.75504	7024.73
Nipsnap2	4.12988e-20	-3.26696	27661.4
Cib2	4.15144e-20	-2.73328	2953.49
Slc16a8	4.18161e-20	-3.92366	106.106
Oxld1	4.18161e-20	-3.05492	513.408
Tnfrsf22	4.21817e-20	7.95057	112.21
Hephl1	4.2736e-20	15.0982	10.3319
Ndufs1	4.45144e-20	-2.8872	17142.8
Hlf	4.67155e-20	-5.13161	1053.94
Ankrd10	4.83005e-20	4.14072	1753.61
Mrpl53	4.9062e-20	-2.27425	1947.79
Cand1	5.41698e-20	1.92218	928.543
Blcap	5.64178e-20	-1.81092	1693.78
Ctnna1	5.83674e-20	1.4521	3842.11
Ndufs2	5.9697e-20	-2.92582	32614.6
Srr	6.4118e-20	-1.82993	868.116
Zswim4	6.61902e-20	2.13763	712.567
Zranb1	7.58904e-20	-2.61039	7227.63
Denn2b	7.86833e-20	1.93417	437.349
Oat	7.93382e-20	-2.71953	12309.1
Art1	8.19237e-20	-2.72867	18903.8
Cnot6l	8.78067e-20	1.57738	966.353
Acaa2	9.44167e-20	-4.11989	8922.45
Chchd3	9.4817e-20	-2.3689	11638.9
Raf1	9.98115e-20	-1.91803	7740.1
Gtdc1	9.98115e-20	-1.95047	1212.18
Anapc13	1.08209e-19	-2.1493	1801.61
Wnt4	1.10444e-19	-6.85279	1849.83
Vamp1	1.40209e-19	-2.11504	1726.52
Exoc3l	1.47632e-19	4.38642	92.7584
St6galnac4	1.47632e-19	1.9941	1206.74
Arf6	1.5325e-19	2.59003	1167.47
Thap3	1.55702e-19	-2.28646	1281.89
Mipep	1.57217e-19	-2.52354	2497.01
Prdx3	1.64296e-19	-2.22008	8060.12
Zfp3	1.64668e-19	-2.34265	854.41
Cog6	1.68169e-19	-2.59313	4663.39
Ndufa10	1.68452e-19	-2.39895	14263
Sdha	1.74516e-19	-2.98485	42522.5
Cyrib	1.77993e-19	1.54148	2438.26
Glo1	1.80049e-19	-2.16703	5139.41
Abhd2	1.82548e-19	3.39077	608.741
Adk	1.90337e-19	-2.66902	3025.25
Chmp1b	1.90487e-19	2.21196	1553.33
Osbpl8	1.91508e-19	2.27674	883.006
Fbxw5	1.91976e-19	-2.03321	4115.74
Hdac3	2.00509e-19	-1.9181	3336.47
Uqcrb	2.03642e-19	-2.44393	6713.94
Slc2a4	2.14906e-19	-3.32018	21809.4
0610040J01Rik	2.43072e-19	-2.96177	517.816
Itpr1	2.46294e-19	-3.48791	3405.53
Ubl7	2.46294e-19	-2.35156	3366.27
Ncs1	2.49959e-19	2.75807	478.269
Tfcp2l1	2.70271e-19	-4.0836	1098.54
Pfkfb1	2.74049e-19	-4.51774	1257.47
Uqcrc2	2.80433e-19	-2.65903	19936.7
Acot9	2.83068e-19	2.54013	617.157
Ndufb3	2.89369e-19	-2.4326	3960.75
Crat	2.95836e-19	-3.31397	26118.9
Ckmt2	2.96406e-19	-4.17981	49772.2
E2f6	3.04471e-19	-2.24321	9357.95
Mb	3.07849e-19	-4.88082	177808
Polrmt	3.15724e-19	-1.77585	1611.4
Mff	3.25787e-19	-1.79245	4688.59
mt-Atp6	3.26761e-19	-2.33503	419235
Mbnl1	3.2813e-19	-1.93415	13787.1
Dip2b	3.46542e-19	2.06374	538.666
mt-Nd2	3.46542e-19	-2.74696	614172
Fundc2	3.65011e-19	-2.20945	7430.4
Tle5	3.6603e-19	-2.26992	31232.8
Lrp2bp	3.69207e-19	-5.75456	803.735
Naxd	3.73349e-19	-1.7259	1365.68
Tmod4	3.74016e-19	-2.85705	17065.4
Cacfd1	3.8155e-19	-1.65031	2493.79
Anapc5	3.94417e-19	-2.1866	27166.8
Tmem143	4.04845e-19	-2.89046	2823.03
Iftap	4.04845e-19	-2.19631	1674.88
Cd300lg	4.20199e-19	-2.5226	1517.33
Mxi1	4.3188e-19	-1.89375	2940.24
Dhrs11	4.44447e-19	-3.12408	977.029
Uqcrfs1	4.50903e-19	-2.82394	21345.5
Apoo	4.73902e-19	-2.96322	907.666
Dennd4b	5.01754e-19	-2.65628	9983.03
Pdp1	5.15189e-19	-2.45732	3821.22
Dpm1	5.20694e-19	-2.30717	1607.43
D2hgdh	5.83273e-19	-2.20165	907.315
Tmem126b	6.23301e-19	-2.11607	1855.19
Cox4i1	6.23301e-19	-2.46493	29501.2
Tmem256	6.27062e-19	-1.94436	1828.71
Cdkn1c	6.31513e-19	2.05526	797.824
Prr33	6.74566e-19	-3.25233	8968.86
Cox6c	6.74681e-19	-2.44352	20476.8
Atp5g3	7.04361e-19	-2.49105	22600.2
Usp31	7.15339e-19	2.22266	743.033
Flad1	7.40771e-19	-2.13717	2549.06
Clcn1	7.90743e-19	-3.07952	9496.78
Virma	8.23359e-19	1.52715	924.273
Adal	8.39908e-19	-2.20313	848.764
E2f8	8.45156e-19	6.85931	87.6727
Cs	8.60092e-19	-2.68275	45508.2
Mapre1	8.874e-19	1.57752	2540.14
Fam220a	8.91543e-19	-2.12345	1614.75
Lrrc30	8.95401e-19	-5.14413	5914.29
Adig	9.24505e-19	-12.1041	165.574
Mif4gd	9.84973e-19	-1.75022	1117.63
Cmya5	1.0065e-18	-2.82322	104037
Lgals4	1.01433e-18	-3.02016	246.688
Immt	1.02508e-18	-1.97633	12844.7
Gtf2b	1.06343e-18	1.61363	572.224
Otub2	1.08296e-18	-2.80386	1024.11
Carnmt1	1.12977e-18	-3.58907	12912.6
Acyp1	1.16404e-18	-3.27099	606.254
mt-Co1	1.17487e-18	-2.53726	2.65408e+06
Def8	1.23631e-18	-1.80445	2116.39
mt-Co2	1.25454e-18	-2.33347	480628
Sucla2	1.30939e-18	-2.91542	22709.9
Tafazzin	1.31927e-18	-1.93941	2820.63
Zfp768	1.32502e-18	-2.03353	2003.24
Eef1a2	1.3439e-18	-2.40438	66000.4
Acss1	1.4663e-18	-3.40088	1620.95
Ndufb10	1.52226e-18	-2.62459	12622.8
E2f2	1.5354e-18	4.47139	129.886
Fitm1	1.54984e-18	-3.07658	10053.7
mt-Co3	1.62207e-18	-2.45028	503828
Abhd16a	1.63783e-18	-2.07189	3134.15
Mrln	1.64379e-18	-4.59028	1145.19
Enpp5	1.66442e-18	-2.15643	686.153
Prxl2c	1.66743e-18	-1.93929	2546.07
Slc25a26	1.66743e-18	-2.42532	1257.61
Plcl2	1.74024e-18	-2.00381	3816.09
Hadhb	1.7787e-18	-3.71551	9084.6
Scmh1	1.8228e-18	-2.02345	2086.86
Tnnt3	1.85253e-18	-2.87534	531373
Mat2b	1.88208e-18	-1.8841	3409.84
Ggnbp1	1.91974e-18	-4.24144	744.743
Dnajc19	1.92389e-18	-1.955	953.053
Pafah1b2	1.99064e-18	1.72723	1236.94
Lmcd1	2.00446e-18	5.47073	7938.26
Cox5b-ps	2.19689e-18	-2.44167	2450.08
Fam114a2	2.20804e-18	-1.55424	2293.7
Rxra	2.29612e-18	-1.95293	9959.36
Fndc5	2.34534e-18	-3.99832	4181.79
Nes	2.37444e-18	5.29215	4579.89
Sun2	2.4187e-18	-2.02763	7602.21
Mccc2	2.45021e-18	-3.04961	1442.68
Thrsp	2.47429e-18	-4.40215	441.259
Alkbh5	2.48729e-18	-2.0392	11261.2
Mib1	2.52442e-18	-3.56173	13285.8
Sbk3	2.57633e-18	8.86669	28.8748
Cisd1	2.59009e-18	-2.58605	7202.54
Adsl	2.60694e-18	-2.00816	4936.63
Pccb	2.62939e-18	-2.52297	4529.85
Lrrc74b	2.62967e-18	-5.23502	192.325
Atp5o	2.67521e-18	-2.41964	15949.3
Etfdh	2.82433e-18	-3.67402	8952.82
Clic4	2.83299e-18	2.29112	5309.89
Wdtc1	2.83993e-18	-2.63712	9404.51
Sh3bgr	3.06257e-18	-2.95615	16217.7
Sdr39u1	3.08062e-18	-2.39576	2938.93
Ilrun	3.13528e-18	-2.31554	21749.9
Ttll11	3.21313e-18	2.95851	197.61
Sugt1	3.39037e-18	-2.16397	4323.77
Lpl	3.70451e-18	-6.16342	63506.1
Ivd	3.81706e-18	-3.83905	10878.3
Ptp4a2	4.16831e-18	-1.91214	35988.8
Rrad	4.34889e-18	12.0377	761.609
Ier5	4.8984e-18	2.78961	1109.85
Kcnj12	5.09505e-18	-3.41405	1785.37
Ndufa11	5.1209e-18	-2.3651	5402.15
Zfp956	5.1257e-18	-2.75945	494.703
Dnajc28	5.24579e-18	-4.08249	1640.25
Park7	5.26877e-18	-1.99496	14608.3
Coa7	5.40587e-18	-1.87392	971.874
Ndufs5	5.50682e-18	-2.41421	5024.94
Fez2	5.72698e-18	-1.98542	5386.08
Ttc19	5.78271e-18	-2.26066	2389.24
Ttc39c	6.14307e-18	3.29637	134.835
Uhrf1bp1l	6.30865e-18	1.71059	1457.06
Klhdc1	6.46728e-18	-2.89871	1188.71
Chpt1	6.8664e-18	-3.05883	9161.74
Serpine1	7.06185e-18	10.4408	1299.69
Dlg5	7.11333e-18	3.02943	498.191
Ndufa4	7.46131e-18	-2.4474	18724.3
Papola	7.48323e-18	1.58585	3176.27
Ramp1	7.49761e-18	-3.81187	1675.35
Mfn2	7.63758e-18	-2.59923	36667.4
Dbnl	7.64591e-18	2.05233	948.569
Thap12	7.69336e-18	-2.06319	11649.1
Fam220a	7.99019e-18	-2.11466	3682.28
Clec2d	8.19456e-18	-2.13805	2457.41
Ddt	8.30832e-18	-2.52982	1087.56
Atp5e	8.42652e-18	-2.30743	15337.6
Ndufc2	8.47766e-18	-2.14895	3710.23
Fh1	8.48218e-18	-2.35622	10733.2
Pkdcc	8.52192e-18	-2.19252	4721.09
Mpc1	8.60937e-18	-2.52455	7800.89
Atl2	8.98764e-18	-3.11564	10896.4
Fam126a	9.02605e-18	2.24999	617.434
Syncrip	9.07629e-18	1.34286	3352.15
Mybph	9.07629e-18	12.8728	723.429
Atp5pb	9.13851e-18	-2.274	20949.8
Fbxo3	9.25165e-18	-2.58789	5842.8
Lbx1	9.31167e-18	-2.14909	4227.78
Aktip	9.31167e-18	-1.97045	2572.63
Klhl31	9.63846e-18	-2.70935	17998.5
Smim26	9.98436e-18	-2.4792	798.165
Ppp1cb	1.07402e-17	-2.13963	21813.1
Kctd15	1.18783e-17	-2.87937	2981.5
Ptpn12	1.21081e-17	2.28604	1034.06
Slc16a10	1.28431e-17	-2.28047	3945.36
Foxo6	1.32507e-17	-4.86243	723.778
Tprgl	1.34777e-17	-1.66503	5774.35
Abhd14b	1.38138e-17	-2.24756	448.771
Ric8b	1.38525e-17	-1.92539	2306.13
H2-Ke6	1.43773e-17	-2.45171	1306.97
Rpp14	1.48569e-17	-1.69169	1737.81
Zfp654	1.52342e-17	-1.95274	1109
Smim4	1.53193e-17	-2.60056	560.401
Klhl40	1.5526e-17	2.68113	12180.8
Prodh	1.58192e-17	-3.24168	588.124
Slc16a6	1.65851e-17	2.02377	716.281
Uqcrh	1.65851e-17	-2.42805	9118.44
Fzd9	1.67972e-17	-3.7813	1550.68
Pde7a	1.71972e-17	-2.7213	4372.99
Col9a1	1.80392e-17	-7.92848	344.234
Cmbl	1.87267e-17	-3.12382	2292.11
Mylk4	1.92911e-17	-11.1295	48112.7
Cox6a2	1.95512e-17	-3.21266	41071.8
Plaat3	2.01478e-17	-3.6106	12178.8
Fech	2.1059e-17	-2.16428	8865.71
Ctf1	2.14425e-17	-4.31727	321.657
2900026A02Rik	2.24216e-17	1.93275	3940.51
Decr2	2.24273e-17	2.30751	197.51
Snrpn	2.24273e-17	-2.4113	1536.69
Ndufc1	2.2661e-17	-2.62845	5930.42
Esyt1	2.291e-17	1.54881	3071.76
Ccdc28b	2.291e-17	-2.29876	627.997
Ndufb9	2.29397e-17	-2.77326	19713.7
Lgalsl	2.29397e-17	-2.5358	5109.38
Gucd1	2.40207e-17	-2.40601	4872.69
Eid2b	2.4444e-17	-1.97338	472.227
Abhd5	2.54514e-17	-1.59663	1996.13
3425401B19Rik	2.63695e-17	-2.69061	18340.7
Dnmt1	2.64221e-17	3.38126	670.643
Tsnax	2.64683e-17	-1.74373	6413.96
Pak4	2.83984e-17	1.77198	281.763
Ndufb1	2.83984e-17	-2.28326	3470.18
Igf2r	3.02556e-17	1.65249	4637.24
Purb	3.04049e-17	1.48554	2730.88
Copg2	3.04442e-17	1.55781	839.758
Cox5b	3.08709e-17	-2.37331	11182.3
Pnma8b	3.1353e-17	9.80331	50.9137
Clybl	3.32723e-17	-2.51027	1301.76
Lims2	3.35901e-17	-2.94733	1412.33
Smarcd3	3.48164e-17	-2.47167	8009.95
Cbx7	3.49138e-17	-2.69508	1902.26
Ndufaf5	3.51058e-17	-2.30223	667.179
Ndufb8	3.55648e-17	-2.39713	12724.9
Tmem161a	3.56902e-17	-2.03308	3525.93
Art5	3.75826e-17	-3.99648	1816.91
Psme4	3.77828e-17	-2.20746	13372.9
Aptx	3.91552e-17	-1.67688	805.456
Hibadh	3.94876e-17	-2.52718	7295.99
Nudt15	4.03169e-17	-2.38914	478.036
Scrn3	4.05103e-17	-2.81071	3609.77
Hoxc10	4.10862e-17	-2.30773	3795.49
Hbp1	4.15797e-17	-1.7496	4488.36
Atp1b2	4.33048e-17	-3.17272	12490.3
Dld	4.54048e-17	-2.34362	12907.8
Smad5	4.72759e-17	2.09563	2009.9
Cacng6	4.94975e-17	-2.48792	7502.88
Ticam1	4.99121e-17	2.1728	215.77
Klf15	5.05213e-17	-7.37864	3476.07
Camk2a	5.07564e-17	-2.35106	16566.4
Zc3h8	5.15783e-17	-2.05945	327.498
Ndufs6	5.15949e-17	-2.46415	4813.6
Hjv	5.18674e-17	-2.98089	31693.1
Akr7a5	5.20897e-17	-2.3007	1343.29
Oxnad1	5.28715e-17	-2.182	1278.59
Trpt1	5.36942e-17	-2.67441	548.575
Vash2	5.56931e-17	8.4602	38.5788
Znrf1	5.69143e-17	-1.68316	6149.12
Ctdsp1	5.71436e-17	-1.69031	6717.69
Kat8	5.91306e-17	-2.04547	1068.17
Sgca	5.9632e-17	-2.70728	6763.67
Rcan1	5.9632e-17	3.46267	5859.84
Ugp2	6.00019e-17	-2.48906	44173
Ulk1	6.13278e-17	-3.18612	7133.57
Fam76a	6.15851e-17	-1.63117	2078.14
Mapk9	6.20614e-17	-1.41344	2939.69
Txndc16	6.53213e-17	-1.66779	1030.47
Tram2	6.70929e-17	2.97614	548.768
Scyl1	6.81215e-17	-1.61211	4606.43
Coq9	6.99652e-17	-3.03883	20012.5
Macrod1	7.56094e-17	-2.55599	7124.18
Abcd2	7.6694e-17	-4.02248	2923.81
Canx	7.80873e-17	1.74764	5291.91
Rnf146	8.05809e-17	-1.615	1767.84
Cyc1	8.21759e-17	-2.60753	17876.3
Tmem150a	8.45041e-17	-2.74332	1462.75
Tnni2	8.55422e-17	-3.04065	278297
Tex261	8.97003e-17	-1.40428	4151.75
Il18bp	9.01835e-17	2.7063	111.858
Ephx2	9.06683e-17	-5.70548	1692.89
Col22a1	9.08206e-17	-4.54793	1963.09
Cst3	9.36558e-17	-2.35692	34984
Grsf1	9.48376e-17	-2.21915	7649.93
Slc25a27	9.52074e-17	-2.95125	519.9
Ppm1a	9.7365e-17	-1.84963	11238.9
Cenpv	9.84966e-17	-2.32577	574.701
Kcmf1	1.0379e-16	-1.85017	15371.9
Ppme1	1.06177e-16	2.39813	1503.04
Uqcr11	1.06375e-16	-2.53018	9372.73
Lin52	1.06692e-16	-2.50877	590.216
Pde4a	1.0874e-16	-3.75663	2522.17
Dnaja2	1.11084e-16	-1.89512	11441.4
Asnsd1	1.11425e-16	-1.88647	6233
Mgst3	1.12271e-16	-2.52721	6143.13
Dcaf8	1.14939e-16	-2.02949	14630.7
Appbp2	1.17634e-16	1.47631	1035.49
Bola3	1.19609e-16	-2.33674	3926.17
Mn1	1.23995e-16	-5.25128	5553.35
Prkaa2	1.24383e-16	-2.8081	8915.55
Chac1	1.33109e-16	-10.9556	2408.53
E2f4	1.33139e-16	2.27549	2020.04
Cbr1	1.34502e-16	-1.82841	706.83
Kcnip2	1.42852e-16	-8.15872	67.3726
Zfyve9	1.42852e-16	-2.19664	4238.3
Hdhd5	1.42852e-16	-2.36313	1282.44
Rbm15b	1.42852e-16	1.76217	591.732
Rnf123	1.45266e-16	-2.4083	6916.75
Ap1b1	1.45695e-16	1.59487	3719.04
Itgb1	1.48452e-16	2.04372	12039.5
Cyb5r3	1.4846e-16	2.4148	2687.48
Myh9	1.48839e-16	3.31868	7774.56
Gys1	1.54869e-16	-2.4701	23639
Dnase1l3	1.58905e-16	14.9197	8.93524
Etfa	1.65624e-16	-2.89656	9139.59
Hnrnpl	1.68778e-16	1.42811	4299.45
Ppp1r3a	1.68778e-16	-3.54485	12023.5
Srebf1	1.70717e-16	-2.83236	4635.54
Suclg2	1.78173e-16	-1.88742	2560.85
Capn2	1.81261e-16	1.94861	4229.63
Prxl2b	1.89829e-16	-2.60011	2599.16
Foxn3	1.90756e-16	-2.50039	6975.24
Zbtb18	1.91131e-16	-2.34264	9174.75
Ccdc141	1.93141e-16	3.53125	197.694
Zfp784	1.96187e-16	-2.46334	177.674
Scp2	1.98665e-16	-1.69588	4428.79
Cilp	2.06436e-16	5.41769	5407.39
Mrps25	2.09658e-16	-1.72065	2314.39
Txlnb	2.10233e-16	-3.42174	39931.9
Rab5b	2.10673e-16	-1.58124	6977.62
Nudcd1	2.1329e-16	1.5579	474.266
Slc25a51	2.1329e-16	-1.56409	5407.41
Vapb	2.17894e-16	-1.75113	10592
Tpm1	2.27893e-16	-2.52061	475580
Uqcc1	2.2792e-16	-2.45354	6844.87
Tex38	2.30668e-16	-7.60346	57.0993
Tab2	2.30717e-16	-1.79317	8905.7
Phyhd1	2.59069e-16	-3.10099	1071.7
Doc2g	2.6454e-16	-3.27461	146.152
Stk11	2.67279e-16	-2.00263	8526.92
Lrrc59	2.70224e-16	2.06311	3887.27
Myc	2.71577e-16	5.35623	366.389
Ammecr1	2.74476e-16	2.12306	326.651
5730455P16Rik	2.75229e-16	-2.19854	3321.08
Pyurf	2.78592e-16	-2.14416	1774.92
Ugcg	2.7976e-16	3.04193	861.121
Mrps21	2.7976e-16	-2.1771	3448.56
Tns3	2.87311e-16	4.09844	916.157
P2rx6	2.90548e-16	-3.15335	850.433
Asb13	2.94528e-16	-2.32657	1036.62
Synm	3.22531e-16	-2.88126	50709.9
Ptpn23	3.35629e-16	1.71049	1220.66
Lgals8	3.44119e-16	1.39742	1942.67
Rprd1a	3.47235e-16	-2.10122	1838.36
Tdrd3	3.47327e-16	-1.70113	1194.15
Ankfy1	3.55234e-16	2.04685	1139.81
Cox7a2l	3.58181e-16	-1.75509	7016.53
Rnf166	3.611e-16	-1.72526	1771.23
Eif1	3.76946e-16	-1.93415	27108.4
Aldh4a1	3.78698e-16	-3.84268	8431.68
Tmem202	4.16945e-16	5.02097	27.0136
Cpt1b	4.43634e-16	-4.36006	17609.6
Dach2	4.45246e-16	-13.1532	93.8127
Agl	4.46354e-16	-3.00427	37264.7
Carns1	4.55716e-16	-2.94235	1750.83
Sobp	4.57969e-16	-2.53931	2770.12
Mpnd	4.62624e-16	-1.90474	1821.91
Cntnap2	4.66412e-16	-5.72491	705.452
Dnajc13	4.76288e-16	1.57016	1538.01
Rpl3	4.8969e-16	3.62072	1303.24
Smim8	5.07617e-16	-1.92106	836.525
Rnf114	5.09388e-16	-1.68968	2883.47
1190007I07Rik	5.14223e-16	-2.85978	651.628
Nfat5	5.19573e-16	1.84291	1953.35
Slc2a8	5.30907e-16	-1.71286	684.527
Galns	5.64412e-16	4.84836	153.079
Ccni	5.79146e-16	-1.53819	4814.56
Hint3	5.86818e-16	-2.09322	892.935
Grcc10	5.91641e-16	-1.91203	1906.45
Atp5g1	5.94721e-16	-2.5083	6579.45
Rnf19b	6.03012e-16	2.08857	1484.46
St8sia5	6.16629e-16	-2.11633	2071.7
Mrpl42	6.19003e-16	-2.2175	4700.23
Tnnc2	6.36348e-16	-2.63494	283178
Rab3a	6.36348e-16	-3.00848	1258.58
Eml1	6.48776e-16	-1.90337	3704.06
Atp5k	6.53578e-16	-2.72514	8380.03
Zfp46	6.76385e-16	-2.88397	3047.36
Rgcc	6.77996e-16	5.09799	3408.17
Dcaf6	7.1727e-16	-2.87528	11288.6
Rmdn2	7.18495e-16	-1.91916	345.041
Coq8b	7.2494e-16	2.34204	260.202
Myoz3	7.27879e-16	-2.76544	12373.5
Car1	7.29019e-16	-5.25092	74.1142
Coa8	7.39081e-16	-1.75124	1259.07
Oxa1l	7.41436e-16	-1.82787	2458.13
Sdc2	7.41803e-16	3.45974	780.318
Tmem223	7.53405e-16	-2.2319	1453.42
Ak3	7.61604e-16	-1.46108	3180.68
Ndufs4	7.94962e-16	-2.42211	7060.21
Uqcrq	7.99748e-16	-2.3922	15022.9
9330159F19Rik	8.06131e-16	-4.3845	2834.71
Pitpnc1	8.23653e-16	-2.44504	4166.91
Pex16	8.60306e-16	-1.88337	788.015
Cdk19	8.60537e-16	-2.21652	2840.73
Eef2k	8.74587e-16	-2.9665	4781.69
Srpr	8.97982e-16	-1.95962	12022.1
Supt16	9.23358e-16	1.65068	1052.65
Acbd4	9.23916e-16	-2.11682	608.701
St3gal6	9.27596e-16	-2.68991	5771.95
Ndufa2	9.3665e-16	-2.19851	5978.65
Thtpa	9.79531e-16	-1.80641	1202.55
Smc1a	9.90045e-16	1.56401	1481.01
Atp6ap2	9.96542e-16	1.77878	1071.71
Mccc1	1.02032e-15	-2.40804	1611.89
Rab12	1.02555e-15	-2.84989	16461.4
Pgam2	1.03891e-15	-3.2159	48791.3
Ric8a	1.05663e-15	1.47585	1251.66
Eaf1	1.05706e-15	2.01872	1362.92
Asxl1	1.07904e-15	1.66656	1199.93
Fkbp3	1.09097e-15	-2.09029	5908.73
Zfp850	1.11156e-15	4.65467	20.1883
Hoxa10	1.13159e-15	-1.7513	1089.57
Hsdl2	1.15279e-15	-3.81571	4351.43
Dennd6b	1.16407e-15	-2.29116	1269.53
Decr1	1.1678e-15	-3.3859	4914.27
Runx1	1.26399e-15	6.32359	701.881
Pak2	1.29315e-15	1.691	1737.78
Kif3b	1.30215e-15	2.18969	579.341
Atp5d	1.30219e-15	-2.17336	17408.5
Tmem186	1.34253e-15	-1.9737	1419.95
Casq1	1.34434e-15	-2.89555	76895.4
Itgav	1.36583e-15	1.79655	1310.22
Dusp28	1.38595e-15	-2.99503	1708.57
Trak1	1.39499e-15	-1.86208	14374.2
Pex10	1.44629e-15	-2.13959	544.546
Mcm2	1.45284e-15	2.23089	431.464
Nup205	1.46614e-15	1.97393	600.277
Aldh1a2	1.4695e-15	5.19927	545.977
Dnajc15	1.58961e-15	-2.20311	2324.95
Mrps24	1.59852e-15	-1.75868	2146.45
Snrpd3	1.60751e-15	-1.78162	2713.24
Kdm4b	1.64171e-15	-1.69179	1684.2
Dio3	1.6657e-15	13.1562	26.5844
Bphl	1.66673e-15	-2.15327	684.674
Zfand6	1.66918e-15	-1.81327	4174.74
Plekhh2	1.71763e-15	2.80569	108.395
Trappc2	1.71969e-15	-1.9074	688.807
Cox6b1	1.74886e-15	-2.22203	12962
Sema6c	1.77727e-15	-3.34602	4680.88
Ganc	1.82932e-15	-2.20047	1746.25
Nasp	1.88275e-15	2.03787	539.182
Cyhr1	1.90651e-15	-1.96576	7169.33
Ecsit	1.91768e-15	-1.95927	3366.2
Ndrg2	1.97895e-15	-2.43645	84734
Gnpat	2.02417e-15	-2.23463	13005.6
Fxyd1	2.02417e-15	-2.83062	6939.59
Akr1b10	2.02417e-15	-2.42912	1400.91
Mapk1ip1l	2.07087e-15	1.43252	1924.39
Prkag3	2.09629e-15	-3.06611	6343.26
Qrsl1	2.09798e-15	-2.1431	816.644
Oard1	2.1151e-15	-2.07904	828.18
Kcnj8	2.17049e-15	-2.1426	844.652
Ampd1	2.17049e-15	-3.37679	45842.7
Lmna	2.2064e-15	1.94258	8908.28
Klf9	2.2334e-15	-2.90653	11259.5
Tmcc2	2.28695e-15	-2.1366	4278.76
Kbtbd13	2.35319e-15	-2.70973	1166.24
Itga9	2.36425e-15	2.2518	400.915
Zfp639	2.45418e-15	-1.53753	1419.98
Mapkapk2	2.46169e-15	-1.83299	17886.9
Keap1	2.54802e-15	-1.65112	4705
Tm2d2	2.59471e-15	-1.64506	1955.17
Wdr45	2.59883e-15	-2.25153	1207.37
Bmp2k	2.61787e-15	1.73549	942.977
Dap3	2.62263e-15	-1.74232	2512.26
Mapk6	2.78086e-15	1.73472	2198.78
Trdn	2.84181e-15	-2.83701	36238.8
Scn2b	3.11721e-15	-2.96535	95.7653
Chrac1	3.16622e-15	-1.84167	1847.55
Rbm38	3.16808e-15	-2.55109	8659.8
Pebp1	3.29633e-15	-1.92798	9632.69
Mrpl55	3.30599e-15	-2.02566	1617.57
Vps4a	3.31707e-15	-1.49158	3288.72
Atp5mpl	3.46554e-15	-2.11897	4116.59
Mfsd8	3.47886e-15	-1.67866	700.191
Art3	3.5052e-15	-3.35726	7548.25
Sctr	3.51267e-15	-4.45658	357.985
Tnip2	3.57256e-15	2.24738	316.921
Inmt	3.57629e-15	-14.5805	739.851
Myh10	3.621e-15	3.48338	1429.63
Dmac2l	3.621e-15	-2.25134	706.277
Mllt6	3.72756e-15	-1.89721	8128.27
Pxmp4	3.97089e-15	-1.92921	750.869
Rhbdd3	4.06606e-15	-2.16048	1295.37
Atp5j2	4.1579e-15	-2.29261	13959.9
Tnpo1	4.24665e-15	1.67296	1959
Tmem126a	4.25335e-15	-2.02401	2006.25
Slc15a5	4.26305e-15	-15.1149	330.334
Cnnm3	4.36086e-15	-1.63433	1107.49
Pxk	4.41215e-15	1.3917	908.436
Eif1a	4.44468e-15	2.21713	1091.99
Fam210a	4.44486e-15	-2.42869	5719.92
Ppp3cc	4.47396e-15	-2.04877	1115.6
Gm10053	4.51661e-15	-2.39318	13065.3
6430571L13Rik	4.53526e-15	-3.7276	1408.04
Qser1	4.57373e-15	-2.10432	4381.88
Tubb2b	4.73406e-15	5.51609	261.312
Utp18	4.80936e-15	2.34428	298.44
mt-Nd4	4.80936e-15	-2.20689	902030
Coq8a	4.95315e-15	-2.63943	40923.2
Mrps36	4.95501e-15	-2.19711	1079.61
Ywhab	5.05597e-15	1.57408	3425.39
Klhdc2	5.10872e-15	-1.93067	5602.17
Asrgl1	5.25024e-15	-2.8593	4036.24
Sox4	5.27914e-15	2.96462	224.932
Dnajc4	5.35585e-15	-1.78556	694.959
Styx	5.38119e-15	-2.2574	2554.34
Mzt1	5.39354e-15	-1.65482	2686.62
Hadha	5.50483e-15	-3.28653	26962.9
Tm9sf3	5.53831e-15	1.34628	4778.55
Fbxo31	5.55376e-15	-3.85489	13457.6
Sema3b	5.91424e-15	2.84281	708.988
Cnot6	5.92184e-15	1.9865	968.543
Fbxo8	6.01233e-15	-1.67498	1178.18
Slc25a42	6.03924e-15	-4.16372	2817.76
Slc36a1	6.03924e-15	2.00509	831.523
Uba5	6.18884e-15	1.63424	1548.51
Cpeb1	6.23856e-15	-2.06367	3276.93
Prdx5	6.30384e-15	-1.66803	5972.76
Dhx9	6.47227e-15	1.55018	2137.18
Tpbgl	6.76148e-15	-3.99869	5310.78
Rab2a	6.76836e-15	-1.90496	11973.3
Mfsd4b1	6.79608e-15	-3.40226	375.117
Mettl9	6.90163e-15	1.76754	1119.64
Ostn	7.10316e-15	-9.7178	2267.24
Podxl2	7.10784e-15	-2.44024	3169.51
Prickle3	7.14213e-15	-2.29772	1186.59
Tpd52	7.18416e-15	2.30411	1749.78
Ank1	7.26227e-15	-2.33278	18789.3
Cd99l2	7.6694e-15	1.82033	4082.57
Iffo1	7.6694e-15	1.72641	955.637
Clk3	7.83072e-15	-2.27775	4613.18
Rhobtb2	7.89131e-15	-2.68891	2268.89
Mrpl18	8.05338e-15	-2.00141	3676.12
Mia2	8.11241e-15	-1.42756	3047.22
Isg20l2	8.1807e-15	1.51085	646.1
Gnas	8.24218e-15	-1.63131	60684.3
Osbpl6	8.51083e-15	-2.91469	2123.81
Nop58	8.54091e-15	1.79055	952.438
Ciao1	8.54278e-15	-1.6186	1719.69
Slc26a6	8.85435e-15	-1.95424	706.644
Gdf6	9.49953e-15	6.97776	12.3887
Shb	9.71826e-15	1.98576	283.47
Ttc32	9.8193e-15	-2.44293	557.683
Zfand3	9.86491e-15	-1.6139	7530.83
Dtl	9.90963e-15	6.89895	73.7937
Btbd1	9.9187e-15	-2.30378	13258.2
Ubxn6	9.98577e-15	-1.7594	2603.68
Ctif	9.98577e-15	1.62011	843.084
Fars2	9.98901e-15	-1.814	1190.08
Rdh14	1.00819e-14	-2.01713	1800.04
Polr1e	1.0125e-14	1.90761	146.026
Acot11	1.0154e-14	-3.06204	1025.34
Lonp1	1.01655e-14	-1.87927	6183.47
Mettl7a1	1.04912e-14	-3.33431	2245.95
Acads	1.08691e-14	-2.59287	4294.08
Dr1	1.09033e-14	1.63013	1328.69
Ankrd40	1.09885e-14	-1.97194	15115.9
Pnpla8	1.16402e-14	-2.10512	7817.68
H2az2	1.18394e-14	-2.11452	1782.38
Tmx4	1.20857e-14	1.73912	731.293
Ndufa1	1.21512e-14	-2.13492	3208.77
Slc11a2	1.24794e-14	2.00995	1473.17
Kifbp	1.24987e-14	-1.64095	1735.2
Foxj2	1.26154e-14	-1.79019	2980.9
Armh3	1.28587e-14	-1.55636	1108.83
Chchd7	1.33409e-14	-2.17578	999.609
Ehd1	1.37337e-14	1.96313	3047.72
Zfp386	1.37354e-14	-1.53836	911.184
Mettl21a	1.38631e-14	1.94619	635.902
Nln	1.42711e-14	1.63766	471.038
H1f10	1.44147e-14	2.68468	61.2598
Heatr5a	1.45485e-14	1.64679	1583.69
Kifc2	1.49428e-14	-3.16753	262.897
Psmd5	1.52639e-14	1.66793	960.264
Zfp467	1.5646e-14	-2.4703	727.542
Eif4a1	1.57679e-14	2.17129	2609.26
Cstf2	1.60128e-14	1.763	484.429
Pcmtd1	1.61438e-14	-2.39386	5517.21
Actr8	1.61692e-14	-1.56642	1566.23
Pum3	1.63272e-14	1.70252	780.629
Klc1	1.66647e-14	1.44162	3659.12
Sdhd	1.67817e-14	-2.13959	10569.9
Det1	1.68478e-14	-1.86005	1032.09
Cyp2u1	1.68556e-14	-2.33573	281.648
Ywhah	1.78956e-14	1.78583	3141.35
Tbc1d4	1.79568e-14	-2.46251	1621.87
Synj2bp	1.80364e-14	-1.84809	3358.64
Araf	1.81827e-14	-1.70493	3778.58
Noa1	1.82664e-14	-1.65115	938.483
Serf2	1.83012e-14	-1.7018	12728.7
Ndufb6	1.84725e-14	-2.19858	4756.58
Hint2	1.95972e-14	-2.41109	1108.41
Lrrc61	1.964e-14	-2.47537	1014.58
Lrrc8b	1.97683e-14	2.29717	205.605
Fkbp4	2.05686e-14	-1.79445	6290.56
Abitram	2.16514e-14	1.94023	194.196
Cemip2	2.19812e-14	2.119	666.815
Grtp1	2.20522e-14	-2.01113	296.771
Asb2	2.24878e-14	-4.65344	34316.7
Epn2	2.25178e-14	-1.60716	2092.93
Aamdc	2.32928e-14	-2.31317	4261.51
Efcab6	2.37343e-14	-3.43202	701.725
Far1	2.38342e-14	1.84198	978.587
Mettl26	2.41729e-14	-2.36182	609.255
Slc39a10	2.42873e-14	2.77864	426.722
Vgll3	2.44118e-14	4.91371	169.265
Tro	2.45567e-14	4.42508	29.344
Pprc1	2.54129e-14	1.65012	1311.36
Sirt2	2.59555e-14	-1.67177	4811.73
Zfp697	2.59555e-14	5.22026	146.807
Eif4b	2.59641e-14	-1.86322	19319.5
Emc9	2.61923e-14	-1.97485	1112.57
Glce	2.6838e-14	1.8112	536.163
Ndufa5	2.68828e-14	-2.32378	4915.97
Rcsd1	2.84108e-14	-1.8814	5960.24
Mtpn	2.88628e-14	2.24168	2239.67
Slc2a12	2.89846e-14	-3.50569	564.776
Acp6	2.95645e-14	-1.93898	902.386
Mettl23	3.07273e-14	-1.94906	1364.71
Sqor	3.07906e-14	-1.73742	1165.92
Kxd1	3.18213e-14	-1.86015	2189.49
Dzip3	3.27922e-14	1.94683	151.894
Synpo	3.30144e-14	-2.05284	14237.2
Rsph3b	3.33063e-14	-1.82952	2107.5
Gan	3.3378e-14	1.90547	654.185
Prmt2	3.34949e-14	2.01004	286.195
Sgcg	3.34949e-14	-2.49867	9104.74
Nav2	3.34949e-14	1.99255	1119.23
Pdp2	3.35042e-14	-2.40013	508.687
Fads6	3.43693e-14	-3.23093	998.397
Isoc2a	3.52004e-14	-3.13495	1580.89
Agps	3.54773e-14	1.37468	1293.17
Aldh1a1	3.58177e-14	-4.15915	9958.18
Atp5l	3.75909e-14	-2.34764	8378.6
Cycs	3.78422e-14	-2.41754	10456.1
Slc25a29	3.79321e-14	-3.71813	520.227
Fem1b	3.79516e-14	2.32602	1001.72
Igip	3.80102e-14	-1.86445	1150.26
Rhoc	3.84392e-14	2.69577	1313.83
Rnf4	3.95546e-14	1.74147	1400.59
Dynll2	4.06297e-14	-2.28377	21067.3
Ndufab1	4.22087e-14	-2.26388	4541.55
Fam53b	4.27091e-14	-1.7332	2151.43
Trap1	4.50102e-14	-2.06165	6265.34
Zfp652	4.54555e-14	-2.10063	10003
Ankra2	4.78994e-14	-1.5498	740.223
Rpp21	4.78994e-14	-1.79478	473.008
Ssb	4.78994e-14	1.27351	2248
Eno3	4.84781e-14	-2.70986	94239.6
Wdr26	4.87787e-14	1.50095	7560.72
Ccl27a	4.89232e-14	-2.44057	291.535
Cul7	4.95383e-14	3.13549	552.131
Ei24	5.0065e-14	-1.54769	3703.39
Ttc33	5.06016e-14	-2.0355	1738.43
Bbs4	5.06138e-14	-1.80224	567.057
Crim1	5.18706e-14	-2.96762	3379
Pde4c	5.19176e-14	-4.43491	567.553
Dusp14	5.24223e-14	-2.92089	580.218
Hbegf	5.30324e-14	6.3846	377.246
Scarb2	5.43741e-14	-1.61513	7093.21
Cox7c	5.57862e-14	-2.2309	9648.63
Ttll12	5.65131e-14	1.91205	473.746
Ddx39a	5.66198e-14	1.90337	701.871
Khk	5.7352e-14	-2.3418	546.955
Fahd1	5.76625e-14	-2.21677	1602.39
Myo9a	5.77554e-14	1.44894	677.993
H2aw	5.79313e-14	-2.19885	1232.15
Npr2	5.82573e-14	-2.78131	3592.74
Sdf4	5.83036e-14	-1.34332	5337.17
Cfap298	5.87324e-14	-1.79097	960.513
Mcm7	5.89822e-14	1.92895	494.124
Ecpas	5.91862e-14	-2.44518	12616.6
Ensa	5.98265e-14	-1.70604	10133.2
Ngly1	5.99047e-14	-1.58544	2278.42
Zfp943	6.06641e-14	-1.78522	965.611
Micos10	6.22965e-14	-1.88232	5367.86
Oplah	6.23926e-14	-4.70026	2725.2
Becn1	6.34394e-14	-1.40011	3242.63
Samm50	6.43068e-14	-1.83535	8097.63
Tecr	6.43068e-14	-2.04037	5685.64
Mrps14	6.44346e-14	-1.68929	1960.87
L2hgdh	6.69071e-14	-2.86234	2751.09
Zfp874b	6.69071e-14	-2.25872	621.228
Trappc9	6.85129e-14	-1.88656	2544.73
Sec31b	6.89378e-14	-3.35226	1860.66
Thra	6.91765e-14	-1.88869	4030.19
Adprhl1	7.0458e-14	2.46162	3392.33
Cgrrf1	7.0458e-14	-1.89488	1592.53
Ccnk	7.07689e-14	-1.94436	5352.32
Oxct1	7.21154e-14	-2.46046	16881
Lyrm7	7.34879e-14	-2.33205	553.374
Ro60	7.41331e-14	1.70526	362.036
Ebag9	7.66227e-14	-1.73764	925.976
Zfp52	7.78663e-14	2.43509	292.219
Maob	7.83827e-14	-2.83903	521.281
Ccdc6	7.83827e-14	-1.59751	4373.84
Vps13d	7.86384e-14	-1.94969	3773.56
mt-Cytb	7.95904e-14	-2.09068	880979
Snupn	7.98102e-14	-1.74227	505.061
Ndufa7	7.99737e-14	-1.8588	5169.74
Mettl11b	8.19001e-14	-8.04268	516.114
Gid4	8.26226e-14	-1.87456	5340.22
Sergef	8.39791e-14	1.70109	161.502
Reep1	8.48145e-14	-2.28826	4190.14
Esrra	8.48239e-14	-2.21322	6190.15
Ptgr2	8.55361e-14	-1.9667	4055.24
Shc2	8.80682e-14	-2.23238	898.035
Pkia	8.99233e-14	-2.55151	34047.6
Cdc42ep3	9.62388e-14	-1.97132	2081.28
Apip	9.81858e-14	-1.90787	610.978
Pex6	9.88602e-14	-2.23933	1778.17
Uqcr10	1.01585e-13	-2.19971	11317.3
Bbip1	1.01585e-13	-1.46824	1196.35
Ap4s1	1.05253e-13	-1.99225	1643.65
Capza2	1.07913e-13	-1.57873	12377.1
Gna13	1.1001e-13	1.55956	2375.55
Taf1d	1.11021e-13	1.90908	721.562
Mrps16	1.11348e-13	-1.66022	1884.34
Epb41	1.11721e-13	-1.88724	6028.22
Mfsd4b5	1.12307e-13	-3.84321	65.9161
Sgf29	1.14523e-13	-2.03811	604.864
Snapin	1.14861e-13	-1.5654	4451.94
Hsp90aa1	1.17602e-13	2.50656	3204.87
Actr3b	1.17887e-13	-3.7944	494.699
Fbxo9	1.20264e-13	-1.95157	2107.84
Bcas2	1.20713e-13	-1.57652	2036.72
Slc25a19	1.20713e-13	-1.98354	1632.77
Spns3	1.22545e-13	-5.62281	62.0276
Cad	1.26859e-13	1.83672	874.781
Creg1	1.28642e-13	-1.69404	3517.59
Uba6	1.29084e-13	1.759	272.696
Cggbp1	1.30919e-13	1.58582	1291.1
Mcur1	1.3118e-13	-1.7824	3483.56
Vipas39	1.32713e-13	1.90598	511.191
Fdft1	1.33244e-13	-2.36965	3801.57
Maged1	1.3587e-13	2.64549	2075.75
Asb16	1.37554e-13	-2.39538	5327.59
Pdrg1	1.38472e-13	-1.81831	4067.88
Lamc1	1.38554e-13	2.05017	6823.88
Eif2d	1.43088e-13	-1.73946	1143.98
Gstm7	1.4565e-13	-4.38006	141.257
Mcmbp	1.47171e-13	1.47573	1133.12
Neurl2	1.53853e-13	-2.76406	1299.75
Map7d1	1.53884e-13	-1.90567	22119.8
Fhl2	1.5453e-13	3.58039	137.598
Helt	1.56115e-13	-5.52723	71.3352
Fastk	1.5669e-13	-1.81101	8776.9
Tbc1d17	1.57079e-13	-1.80196	2212.54
Fuom	1.57833e-13	-2.05176	412.869
Eri3	1.57833e-13	-1.73807	3877.22
Ints2	1.60773e-13	2.31616	200.857
Fbxw2	1.6141e-13	-1.35707	2638.87
Tcf15	1.65034e-13	-2.92841	526.744
Stab2	1.65977e-13	-5.1518	205.644
Myef2l	1.66267e-13	4.11138	55.8509
Hmgcr	1.6648e-13	2.54971	421.551
Gp1ba	1.66721e-13	-3.02739	185.582
Tal2	1.72615e-13	2.75301	106.69
Paip2	1.7334e-13	-1.6514	5516.16
Depdc5	1.75711e-13	1.73187	506.2
Vwa7	1.77019e-13	-3.01598	1236.81
Arhgef7	1.81014e-13	1.66884	2761.42
Arpc5l	1.92055e-13	-1.79971	4578.9
Kcnc3	1.96141e-13	-2.43777	542.529
B4galt5	1.98337e-13	2.04129	1524.01
Jph1	2.02926e-13	-2.54655	22074.9
Extl1	2.04359e-13	-2.55615	2464.41
Map3k10	2.05832e-13	-1.78556	2843.42
Ube2z	2.10391e-13	1.48416	2251.33
Rangap1	2.12209e-13	1.57459	1718.2
Lynx1	2.13577e-13	-2.83393	15041.2
Barx2	2.14536e-13	-3.13458	507.976
Suox	2.2016e-13	-2.07792	2224.71
Tlr4	2.20406e-13	3.5439	234.857
Nmnat3	2.22004e-13	-1.95694	763.842
Slc35a3	2.32396e-13	1.64135	489.735
Fhl1	2.37801e-13	2.59771	109114
Ngrn	2.38986e-13	-1.92771	1156.9
Srsf2	2.39812e-13	1.3588	5829.19
Rap1gds1	2.46023e-13	-1.38328	3626.08
Crebl2	2.46406e-13	-1.93917	890.888
Optn	2.47936e-13	-2.44794	5760.07
Prss55	2.48734e-13	-9.00228	210.015
Mapk4	2.51644e-13	5.75593	27.0592
Mafa	2.52856e-13	-2.91708	5151.45
Odc1	2.56047e-13	2.5366	5709.26
Mrps9	2.58398e-13	-1.78558	1789.03
Kcnn3	2.61888e-13	3.9844	146.074
Med16	2.63673e-13	-1.51887	1332.6
Klhl21	2.64396e-13	-2.23685	10922.5
Ankrd9	2.69439e-13	-3.44484	5287.18
Rnf111	2.71305e-13	1.64896	831.197
Nadk2	2.72766e-13	-2.80135	2457.7
Slc12a4	2.7494e-13	1.50586	1622.21
Ccdc91	2.75819e-13	-2.11065	4062.23
Akt1s1	2.81441e-13	-1.764	5327.58
Arfgap2	2.81564e-13	-2.05699	8611.79
Ube3b	2.83171e-13	-1.76443	11419.6
Thoc7	2.84473e-13	-1.69735	2508.16
Impdh1	2.85258e-13	2.70157	657.896
Mtmr12	2.8645e-13	2.08595	368.238
Rnf167	2.8987e-13	-1.78979	1791.15
Btnl9	2.90229e-13	-4.42061	193.553
Imp3	3.09801e-13	-1.55717	1463.32
Rbfox1	3.1084e-13	-2.94789	10339.5
Gtf2i	3.11219e-13	-1.94094	7958.77
Xpo1	3.15266e-13	1.49634	1925.26
Map2k7	3.18255e-13	-1.5572	4545.83
Smpdl3a	3.19274e-13	-1.73118	2033.45
Pam16l	3.22869e-13	-1.99314	1798.93
Parp6	3.2403e-13	-1.63936	1426.18
Srgap3	3.38496e-13	3.22834	99.1843
Mid1	3.38496e-13	1.87827	637.449
Nsmaf	3.41813e-13	-1.84869	2125.38
Rfesd	3.44925e-13	-1.75583	515.999
Acad8	3.47907e-13	-1.88634	1758.08
Acvr1b	3.48098e-13	-2.16581	4084.87
Atf6b	3.50707e-13	1.75351	647.05
Slc66a2	3.57922e-13	2.20212	796.881
Acox1	3.65675e-13	-2.49384	11095.2
Scn3a	3.73404e-13	3.5139	22.7814
Asb18	3.75853e-13	-3.29428	1036.71
Slc12a7	3.76666e-13	2.01553	722.925
Faf2	3.76666e-13	1.47008	961.766
Hdac5	3.88472e-13	-1.58465	4408.26
Cobl	3.88675e-13	-2.27062	3927.95
Lrrc39	3.92649e-13	-2.40785	3858.7
Clcc1	3.96169e-13	-1.6271	1768.97
Letm1	3.97198e-13	-1.71225	4293.62
Nus1	3.98087e-13	1.47009	2052.12
Vps37a	3.98087e-13	-1.85563	3716.28
Fubp1	4.00004e-13	1.60067	1476.34
Sox9	4.01826e-13	5.93462	63.223
Mapkapk5	4.06204e-13	-1.84178	3596.74
Clk4	4.1246e-13	-1.77512	2141.24
Smim19	4.23481e-13	-1.97625	1997.93
Rad54l2	4.25037e-13	1.77787	813.508
Dpf3	4.33889e-13	-2.46472	523.944
Smim20	4.34099e-13	-1.74508	2126.39
Traf3	4.46653e-13	1.90153	2260.06
Trim54	4.46655e-13	-1.94798	15887.9
Rragd	4.48065e-13	-2.62932	17445.8
Zfp574	4.51271e-13	-1.52502	746.158
Abr	4.51881e-13	2.11584	957.041
Gsk3a	4.55905e-13	-1.66169	6333.71
Padi2	4.56929e-13	-4.34857	13817.7
Polr1has	4.68889e-13	-2.25793	646.042
Camk2g	4.76785e-13	-2.12931	10842.6
Pigyl	4.84154e-13	-2.00229	714.416
Mlf2	4.89312e-13	-1.57813	7615.51
Dpf2	4.91645e-13	-1.55673	3418.48
Tufm	4.94356e-13	-1.90124	3119.17
D3Ertd751e	5.00671e-13	-2.37995	269.485
Hnrnpa0	5.08308e-13	1.53923	4319.79
Fam162a	5.30182e-13	-1.77672	1768.68
Pcgf5	5.33693e-13	-1.67741	2196.37
Kptn	5.35031e-13	-1.83409	403.17
Sema3f	5.41026e-13	2.05108	586.245
Pdcd6ip	5.4107e-13	1.53938	3482.82
Rarb	5.43357e-13	-2.84164	487.313
Ptges2	5.44936e-13	-2.13937	2297.27
Rnf115	5.45188e-13	2.73875	3775.87
Tmem42	5.54159e-13	-2.11052	274.448
Sord	5.66001e-13	-1.6463	1143.01
Smtnl2	5.67209e-13	-2.58048	23672
Zer1	5.69614e-13	-2.02927	2567.29
Amhr2	5.78651e-13	-2.82517	124.446
Ppp5c	5.82595e-13	-1.49719	3102.16
Lrpprc	5.90229e-13	-2.29697	6212.45
Acbd3	5.91169e-13	1.63474	1157.44
Mtrf1	5.94365e-13	-1.85449	539.187
Slu7	5.96941e-13	-1.37753	2035.03
Zfp383	6.03759e-13	-1.92044	354.541
Klf5	6.17727e-13	2.93441	228.063
Kdm5c	6.17897e-13	1.4291	1839.56
Ddit4l	6.2714e-13	-6.10973	10564.6
Rlim	6.43403e-13	1.46685	1254.8
Uaca	6.4707e-13	-2.12115	24334.1
Mogs	6.65099e-13	1.86797	641.675
St3gal3	6.66284e-13	-2.2113	3838.42
Ethe1	7.06686e-13	-1.67953	793.604
Msrb3	7.15217e-13	-2.09444	9320.23
Ccdc192	7.46083e-13	-4.08139	91.2521
Sub1	7.58562e-13	-1.6586	3598.09
Rad54b	7.78383e-13	4.3902	15.8725
Csnk1g2	7.81499e-13	-1.53661	6093.54
Tfb2m	8.05215e-13	-2.11874	2119.63
Cnot7	8.0692e-13	-1.49735	2449.76
Ano8	8.0692e-13	-1.62169	1710.62
Rbms3	8.0692e-13	2.10284	279.559
Plxna1	8.27714e-13	1.71941	1930.6
Mrpl30	8.75886e-13	-1.82383	4140.79
Ccpg1os	8.75886e-13	-2.19038	225.292
Kdm8	8.94707e-13	-1.92435	480.674
Cdh23	8.98745e-13	-2.84579	323.005
Thap11	8.99205e-13	-1.55025	1381.6
Popdc2	9.13298e-13	2.85695	1799.33
Alkbh7	9.17492e-13	-2.01105	669.186
Ccdc50	9.31711e-13	-1.95726	6010.39
Vwa3a	9.43583e-13	-4.83415	62.1655
Parp1	9.46193e-13	-1.50623	4263.41
Nfyb	9.56867e-13	-1.71215	1280.17
Nfic	9.58183e-13	-1.65962	27326.5
Ilk	9.6309e-13	1.64824	2298.9
Gm20683	9.76782e-13	-2.77963	924.835
Vps26c	9.78875e-13	1.46954	901.571
Ctdnep1	1.02087e-12	-1.77703	5172.5
Ddrgk1	1.03493e-12	-2.02231	3147.52
Arrdc2	1.04293e-12	-14.4956	8045.99
Exoc1	1.05868e-12	1.69634	786.958
Txlna	1.06648e-12	1.40368	1821.29
Maf	1.07277e-12	-1.77774	11596.1
Macrod2	1.08798e-12	-2.58109	393.107
Lgr4	1.10325e-12	-2.46899	1635.67
Phf19	1.10733e-12	3.42494	50.5142
Efcab2	1.11143e-12	-2.09267	1067.73
Pde10a	1.1286e-12	2.88068	124.245
Nckap5l	1.12969e-12	2.64444	204.699
Hk2	1.13753e-12	-2.22833	25514
Plagl2	1.1498e-12	2.1418	378.848
Dnajc21	1.15307e-12	-1.75755	3486.39
Trim24	1.1598e-12	-1.69359	1366.96
Cacna2d1	1.17352e-12	-2.21444	18540.6
2610507B11Rik	1.1759e-12	-1.77195	23611.3
C2cd4c	1.18997e-12	-9.17083	49.1718
Coa5	1.19565e-12	-1.75891	8292.97
Sugct	1.19892e-12	-3.36352	78.1474
Tmem242	1.22564e-12	-1.66372	2960.63
Adora1	1.22564e-12	4.81533	69.1894
mt-Nd6	1.22564e-12	-2.19345	100998
Panx1	1.24119e-12	3.82247	319.921
Scfd1	1.2543e-12	1.74122	529.389
Exoc6	1.26248e-12	-2.09743	3862.4
Gfm2	1.27002e-12	-2.07008	3653.61
Fam214b	1.28191e-12	1.79555	2323.6
Dexi	1.2856e-12	-2.01131	1426.75
Bbof1	1.31755e-12	-2.6251	98.9673
Ttc38	1.31931e-12	-2.69175	679.283
Slc25a35	1.32398e-12	-2.35526	354.778
Nubp1	1.33068e-12	1.65226	458.558
Mrpl34	1.33255e-12	-2.04148	1344.73
Rnf7	1.34928e-12	-1.65532	3534.01
Amacr	1.36504e-12	-1.88814	925.099
Ipo9	1.37569e-12	1.38491	2334.14
1110051M20Rik	1.38944e-12	-1.93861	1000.63
Coq6	1.41782e-12	-1.84507	1083.02
Msln	1.43833e-12	7.94759	26.5315
Gtpbp2	1.44339e-12	-1.6285	3444.16
C1qtnf9	1.45386e-12	-2.61357	820.099
Mest	1.46808e-12	7.10579	192.641
2300009A05Rik	1.51949e-12	-1.95702	381.949
Pphln1	1.52545e-12	1.32361	712.722
Flot2	1.5344e-12	-1.37047	3780.53
Bfar	1.54501e-12	-1.59436	3015.67
Spg11	1.57167e-12	1.57194	509.309
Duxbl1	1.58164e-12	6.73017	17.7707
Mc5r	1.63616e-12	-3.11076	382.803
Ap1ar	1.64721e-12	-1.83542	2074.49
Ampd3	1.64768e-12	2.53748	1505.59
Bbs2	1.65144e-12	-1.93262	295.152
Gtf2h5	1.69094e-12	-1.46549	1835.04
Ssrp1	1.70039e-12	1.61961	1579.99
Urod	1.7179e-12	-1.69896	1734.57
Abtb1	1.75826e-12	-1.81795	1308.74
Plin5	1.76909e-12	-7.02078	1484.25
Lcor	1.76909e-12	2.26649	112.863
Map1s	1.77306e-12	1.59843	925.471
H2ac19	1.77721e-12	-2.95291	1445.09
Gstcd	1.79053e-12	2.80282	112.54
Pdhb	1.80977e-12	-2.04257	10454.9
Mrpl38	1.82626e-12	-1.72269	2424.91
Katnal2	1.84607e-12	-3.49755	231.505
Pim3	1.85114e-12	-2.40242	2305.44
Plekhb2	1.86039e-12	-1.77464	3624.33
Ccdc85a	1.87864e-12	-3.1249	975.973
Itga5	1.88804e-12	3.91745	1846.31
Myom1	1.89669e-12	-2.62624	42896.8
Peak1	1.91216e-12	1.82217	1044.88
Gatb	1.92886e-12	-2.21683	1364.97
Spag5	1.93219e-12	2.69404	168.326
Smim36	1.94245e-12	-2.65688	260.81
Hivep3	1.97639e-12	2.07637	460.873
Stat5b	1.99399e-12	-3.19434	14386
Lpin3	1.99592e-12	2.6979	302.917
Fam118b	2.00167e-12	-1.96654	766.876
Brms1l	2.00548e-12	-1.43017	785.181
Cdc42se1	2.02891e-12	1.72327	1683.39
Slc25a33	2.04367e-12	-2.85362	1724.89
Prkab2	2.08082e-12	-2.23919	20729.4
Cdkn2c	2.08233e-12	1.67001	389.408
Clptm1l	2.08797e-12	1.72267	1843.79
Erlin1	2.08874e-12	2.36214	439.891
Serinc5	2.09524e-12	2.35854	332.958
Ctsf	2.10243e-12	-2.51381	1280.9
Usp24	2.10736e-12	-1.76552	6829.27
Mrpl4	2.10839e-12	-1.66256	1968.95
Romo1	2.11909e-12	-1.98522	2437.12
Mdn1	2.12465e-12	1.62659	525.259
Zfp503	2.12982e-12	-1.69344	648.749
C1qtnf3	2.21673e-12	9.87978	103.986
Sh3glb1	2.24417e-12	-1.56269	19081.4
Ubac2	2.26496e-12	-1.45256	1825.51
Tubb5	2.26646e-12	3.14576	4835.77
Pnpla7	2.26646e-12	-1.80497	1985.09
Aldoart2	2.28717e-12	-4.4114	103.212
Cpeb3	2.28905e-12	-2.95418	4901.11
Frs3	2.29416e-12	-1.89036	253.905
Igf1r	2.33313e-12	1.65928	1192.63
Atp6v1e1	2.35652e-12	-1.6715	4439.83
Rbms1	2.35685e-12	1.85564	1986.43
Arih2	2.36126e-12	-1.42949	3756.73
Zranb2	2.38872e-12	-1.5663	3405.58
Jpt2	2.39295e-12	2.8898	445.606
H3f3b	2.41193e-12	2.08034	4543.97
Zswim7	2.45558e-12	-2.28438	1173.07
Kcng4	2.51158e-12	-6.43679	655.707
Cd63	2.54374e-12	1.86671	4907.06
Zadh2	2.54374e-12	-1.54642	2567.88
Zdhhc3	2.55444e-12	-1.42694	4887.42
Gmfb	2.57689e-12	1.58698	1483.33
Tafa3	2.63603e-12	-2.64378	307.403
Marchf6	2.76022e-12	-1.94949	10226.4
Tmem8b	2.79619e-12	-2.67965	2252.97
Fem1a	2.80642e-12	-2.16404	30955
Coq5	2.81718e-12	-2.3445	4877.34
Golt1b	2.87806e-12	1.85863	1165.79
Rbmxl1	2.95179e-12	1.69375	745.123
Zfp68	2.9527e-12	-1.42967	1126.25
Mrps33	3.10515e-12	-1.74521	1171.22
Ankrd50	3.11631e-12	1.97075	551.448
Mlycd	3.13378e-12	-3.32779	5552.94
Zcchc2	3.14394e-12	1.56449	897.54
Alad	3.20465e-12	-1.80855	930.87
Msrb1	3.23383e-12	-1.9686	4895.79
Yipf5	3.26853e-12	1.86057	894.68
Sat1	3.29029e-12	2.66508	1107.26
Hibch	3.29243e-12	-1.90646	1632.85
Tmx1	3.34688e-12	1.54999	1078.59
Suv39h1	3.34726e-12	1.7057	350.516
Washc4	3.35459e-12	1.6031	763.401
Dnm2	3.36865e-12	1.31105	2958.75
Hrct1	3.42296e-12	-2.69547	149.923
Gatc	3.42662e-12	-1.59877	1483.19
Suco	3.42662e-12	1.6961	551.408
Ubqln4	3.56368e-12	-1.76547	8155.16
Dync1li1	3.58955e-12	1.48526	2385.48
Wdr75	3.6067e-12	1.44718	823.599
Zcchc17	3.6067e-12	-1.603	1936
Klhl12	3.64581e-12	-1.94096	1744.65
Cutc	3.64886e-12	-1.8538	577.48
Gpt	3.67168e-12	-2.61316	1330.3
Neurl1a	3.7721e-12	-2.00054	11716.9
Pcdh19	3.77552e-12	2.25012	348.533
Imp4	3.78374e-12	1.44111	763.996
Chchd1	3.86669e-12	-1.69845	2526.93
Ehhadh	3.92023e-12	-2.52027	376.585
Ppp1r15b	3.92023e-12	1.60154	1935.56
Prkaa1	3.92023e-12	1.46359	1017.63
Phaf1	3.96706e-12	-1.89611	1965.02
Eif2a	3.9893e-12	-1.54501	2676.38
Phtf2	4.05297e-12	-2.21512	6453.62
Erfe	4.05836e-12	4.44245	67.0471
Ubl5	4.06675e-12	-1.39683	2245.33
Nudt2	4.07716e-12	-1.80758	701.889
Churc1	4.09669e-12	-1.7865	1340.2
Copg1	4.10608e-12	1.50141	3486.12
Mrpl49	4.13142e-12	-1.6326	1482.71
Wbp2	4.19311e-12	-1.58182	3632.42
Prkcq	4.30765e-12	-2.80871	4618.53
Plk2	4.31892e-12	3.99704	367.54
Nin	4.33636e-12	1.55933	864.757
Rfxap	4.33636e-12	-1.55728	932.895
Mtfr1l	4.33636e-12	-1.70526	7554.04
Arhgef2	4.36008e-12	1.8951	1936.76
Saraf	4.36008e-12	-2.15352	9886.86
Cadm1	4.39812e-12	-2.55839	538.532
Smchd1	4.40115e-12	1.57468	582.591
Hbs1l	4.40221e-12	-1.58187	2963.86
Mrm3	4.48116e-12	-2.04249	666.908
Fitm2	4.52694e-12	-2.0931	6090.69
Epn1	4.55278e-12	-1.53867	9202.76
Phlda1	4.57802e-12	3.3561	377.342
Fbxl2	4.71622e-12	3.26051	53.7723
Glt28d2	4.71847e-12	-2.2765	442.832
2610044O15Rik8	4.75536e-12	-1.63116	671.49
Hoxa3	4.76151e-12	-2.30932	146.318
Dysf	4.78581e-12	1.88581	4878.87
Nsd2	4.87262e-12	2.1403	807.759
Ccdc127	4.91484e-12	-1.56517	3626.37
Mgme1	4.92001e-12	-1.82137	535.676
Irak2	5.00884e-12	1.93431	718.26
Baiap2l1	5.04268e-12	3.42685	39.9054
Chml	5.06575e-12	2.38954	119.745
Ccnf	5.08447e-12	6.18152	106.173
Fam98c	5.12716e-12	-1.75418	943.351
Ankrd39	5.25606e-12	-2.38187	815.847
Hnrnpf	5.30716e-12	1.68331	4985.96
Pcmtd2	5.46969e-12	-2.46279	3221.75
Rxrb	5.48426e-12	-1.6166	2960.34
Syngr1	5.51035e-12	-1.95927	1239.08
Tjp2	5.5371e-12	2.21892	510.458
Atf6	5.54164e-12	1.51929	2157.93
Cox7a2	5.62578e-12	-1.9559	4101.85
Dnajc12	5.64545e-12	-2.0423	517.53
Ninl	5.79843e-12	3.12612	18.4058
Mto1	5.85598e-12	-1.97386	1206.61
Teddm2	5.9394e-12	-3.88851	146.587
Arl6ip5	5.95253e-12	1.66227	5997.39
Rad23a	6.03284e-12	-1.86557	5295.45
Ppp1r14c	6.09629e-12	-2.11478	6901.84
Rpa1	6.18605e-12	-1.58258	3473.85
Zfp2	6.19244e-12	-2.04048	195.624
Zmym5	6.20877e-12	-1.49331	1424.96
Ubr3	6.22046e-12	-2.2338	19436.8
Mrgprh	6.24174e-12	-3.87124	86.8153
C1galt1	6.26153e-12	1.63326	1216.35
Dgat2l6	6.28258e-12	-3.36667	113.519
Hnrnpk	6.37101e-12	1.38894	5851.37
Unc45b	6.41849e-12	-2.24906	17667.6
Cmah	6.60522e-12	4.33881	152.344
Metap1	6.64505e-12	-1.56245	3448.51
Slc39a1	6.65607e-12	1.48332	3176.42
Mfap4	6.80048e-12	2.76254	386.913
Lrfn4	6.83424e-12	2.48782	221.734
0610009B22Rik	6.94054e-12	-1.89591	975.608
H2ax	7.00608e-12	1.66488	468.935
Cdip1	7.06522e-12	-1.65379	4750
Rnf24	7.08019e-12	2.48682	155.074
Flcn	7.09922e-12	-2.00152	4372.38
Plekhh3	7.13388e-12	-2.18082	1430.18
Dusp10	7.20389e-12	2.58193	1140.12
Rps6ka5	7.25849e-12	-2.94474	725.809
Cby1	7.26068e-12	-1.61961	558.026
Mars1	7.26068e-12	-1.64794	3161.08
Plcl1	7.39592e-12	-2.76434	813.099
Gspt1	7.45e-12	1.4793	2637.36
Phb	7.49861e-12	-2.09684	3958.83
Arfip2	7.60123e-12	1.46943	642.371
Gpn3	7.78851e-12	-1.7109	799.696
Jph2	7.88192e-12	-2.19365	37793
Vcl	7.8833e-12	1.9513	4935.25
Uxs1	7.89464e-12	2.06994	429.29
Smim27	7.97915e-12	-2.26566	301.944
Snrk	7.99495e-12	-2.11974	3242.91
Pcbp3	8.13168e-12	3.01496	104.957
Ybey	8.21581e-12	-2.13805	412.443
Ccny	8.25157e-12	-1.57232	5371.98
Hexa	8.25244e-12	1.48251	3341.64
Noc3l	8.42324e-12	1.43966	592.173
Dock7	8.44805e-12	2.11262	537.066
Vps36	8.56605e-12	-1.44752	2160.22
Arfgap3	8.61919e-12	2.00164	539.827
Tmem88b	8.81376e-12	3.63425	60.8832
Mboat2	8.92887e-12	3.31107	37.666
C2cd2	8.92887e-12	-2.136	8216.08
Man1a2	8.96164e-12	1.57376	933.34
Acad11	8.98542e-12	-2.49955	2937.18
BC005624	9.01558e-12	-1.39453	1483.53
Nfix	9.02733e-12	-1.7267	22412.3
Trip10	9.08145e-12	-2.16573	7602.53
Dnajc30	9.16587e-12	-1.61183	1379.07
Tmem160	9.30103e-12	-1.84221	1455.82
Mrpl2	9.34773e-12	-1.83243	2924.97
Epop	9.41537e-12	-2.48539	231.066
Ide	9.43353e-12	-2.01669	6750.86
Ccdc47	9.67225e-12	-1.65838	5751.46
Otud6b	9.72422e-12	-1.5627	3783.35
Lsmem1	9.74224e-12	-2.5558	972.069
Cep20	9.81918e-12	-1.75517	2463.54
Hnrnpa1	1.01616e-11	1.45878	2806.92
Erlin2	1.02852e-11	1.7185	845.035
Tlcd4	1.04254e-11	-2.84484	1261.62
Osbpl5	1.06867e-11	1.88137	737.362
Srm	1.08263e-11	2.57592	598.968
Carhsp1	1.10045e-11	2.64594	1140.2
Hars2	1.10437e-11	-1.42863	900.904
Pex19	1.11155e-11	-1.66548	5450.91
Nudt8	1.11733e-11	-2.14526	790.377
Arhgap5	1.12053e-11	-1.70249	1773.64
Stn1	1.12827e-11	1.98155	212.336
Abcb10	1.14039e-11	-2.03346	2092.25
Adcyap1r1	1.14669e-11	3.19933	119.157
Marchf2	1.15021e-11	-1.92899	3473.93
Slf2	1.16341e-11	1.53165	727.574
Snrpd1	1.16582e-11	1.91935	350.514
Ncapd2	1.17717e-11	1.67024	929.39
Phex	1.18012e-11	-5.73102	191.342
Klhl24	1.18609e-11	-2.16679	7749.64
Tmem52	1.21088e-11	-3.41935	3658.9
Ggact	1.22145e-11	-1.73847	371.741
Chrne	1.22518e-11	-4.58471	446.522
Opn3	1.22769e-11	4.59267	22.1156
Pacrg	1.23336e-11	4.43725	74.3077
Psat1	1.24524e-11	7.40501	239.048
Cdh2	1.25849e-11	3.36155	101.314
Ddx21	1.26071e-11	1.50252	3255.6
Topbp1	1.26508e-11	2.07293	571.172
Tef	1.28578e-11	-2.5047	18171.6
Adipor2	1.28721e-11	-1.55215	6873.57
Tma7	1.31296e-11	-1.71873	2686.89
Wfikkn2	1.31697e-11	-3.12544	257.098
Sos2	1.33619e-11	-2.0437	3447.62
Nopchap1	1.34464e-11	1.6817	552.274
Dnajc10	1.34944e-11	1.38067	1642.18
Camta2	1.35983e-11	-1.56361	3740.71
Cmc1	1.38338e-11	-1.63446	600.66
Cnst	1.42548e-11	-2.61432	4343.08
Kras	1.42826e-11	1.41806	1513.89
Mettl21e	1.43651e-11	-9.3937	277.153
Usp12	1.44161e-11	1.66723	1485.12
Zcrb1	1.44416e-11	-1.8247	2571.23
Jak2	1.4529e-11	-1.89268	3478.99
Ovgp1	1.45307e-11	-2.55525	180.565
Ushbp1	1.4976e-11	-2.15404	1115.43
Taok3	1.51349e-11	2.2026	577.597
Chid1	1.53329e-11	1.59491	431.773
Lbhd1	1.56239e-11	2.64314	44.1829
Isyna1	1.56459e-11	2.4841	243.409
Asb8	1.58751e-11	-1.97316	5088.92
Nudt13	1.60968e-11	-1.80171	1344.88
Spaar	1.64129e-11	-3.40115	122.376
Ywhaz	1.65389e-11	1.7571	3397.15
Wdr46	1.66478e-11	1.54345	610.887
Togaram2	1.68716e-11	2.8924	379.474
Pdzrn3	1.73545e-11	-2.3314	8004.49
Capn3	1.7718e-11	-2.08718	6129.53
Hsf4	1.77407e-11	-2.14876	491.659
Ndufb5	1.77879e-11	-2.11612	11987.9
Ifngr2	1.8522e-11	-1.48631	3523.64
Cmpk1	1.88819e-11	1.72555	1197.44
Mrpl50	1.8888e-11	-1.73438	2439.54
Ppm1j	1.89922e-11	-2.30382	1626.79
Ppp1r1a	1.90432e-11	-4.06822	942.803
Arl4a	1.9269e-11	-1.7571	1335.32
Mypop	1.93061e-11	-1.77953	506.04
Supt20	1.95142e-11	1.51633	732.199
H2ac18	1.96135e-11	-2.36884	2759.48
Nrcam	1.99546e-11	4.97848	25.4149
Trim23	2.0084e-11	-1.838	1400.56
Bag2	2.0187e-11	2.40586	980.516
Mvb12b	2.02223e-11	-1.72045	2974.45
Ston2	2.02295e-11	-2.27826	5501.85
Lmod1	2.04994e-11	-4.58757	1829.86
Gtpbp1	2.05178e-11	-1.49684	2097.38
Ankrd13b	2.05909e-11	-1.49032	1071.68
Rnf113a2	2.11272e-11	-1.54471	726.348
Lpgat1	2.14805e-11	1.51823	2445.81
Pdk1	2.1596e-11	-1.65474	4203.81
Pign	2.17683e-11	1.83149	356.831
Map3k5	2.17794e-11	1.87467	353.861
Hoxa13	2.19992e-11	-2.31591	859.688
Trappc5	2.23583e-11	-1.59449	1961.51
Rnf181	2.25062e-11	-1.45398	2140.15
Ptpn2	2.26601e-11	1.8545	644.746
Mmut	2.26639e-11	-2.70924	3618.21
Angptl6	2.30303e-11	-2.20167	263.079
Senp1	2.30658e-11	1.45249	574.648
Pdzd9	2.32524e-11	-2.59147	333.896
Gpx3	2.32966e-11	-2.95888	34545.8
Xpr1	2.33125e-11	-2.24254	6179.35
Abhd17c	2.34682e-11	1.64504	342.206
Atp8b1	2.34934e-11	2.78961	282.199
Gm20721	2.35863e-11	-1.60854	1454.89
Pomgnt2	2.37253e-11	-2.11479	681.387
Pigp	2.40502e-11	-2.14215	2233.08
Gfm1	2.41199e-11	-1.91298	6181.69
Map1b	2.41666e-11	2.31805	933.03
Psph	2.42666e-11	-1.77672	558.637
Gatad2a	2.4298e-11	1.34879	1799.76
Nqo1	2.45875e-11	-2.41289	1469.14
Msrb2	2.45875e-11	-1.91702	390.793
Mall	2.45875e-11	2.52433	292.052
Ubap2	2.48941e-11	-1.80985	7440.19
Ccng1	2.58217e-11	-2.29698	47334.8
Mreg	2.6035e-11	-1.82727	2388.07
Rpap3	2.64215e-11	-1.41089	845.625
Zswim9	2.65331e-11	-1.8028	1036.22
Mlf1	2.6602e-11	-2.70449	6751.92
Nup50	2.71935e-11	1.47462	1216.3
Gng7	2.7318e-11	-2.40896	209.661
Chd1	2.7882e-11	1.46933	939.166
Nup93	2.80025e-11	1.58922	949.751
Inpp5j	2.82559e-11	3.65015	161.923
Fscn1	2.84621e-11	3.31856	931.381
Lzts1	2.85085e-11	-3.48614	639.674
Syngr2	2.87487e-11	-2.1335	12686.9
Gm10184	2.87487e-11	2.21937	935.316
Dusp27	2.91554e-11	1.84388	4741.06
Actr2	2.94495e-11	2.00666	3200.56
Usp19	2.96339e-11	-1.80062	11591.6
Rpl12	2.9667e-11	1.91853	303.578
Nup107	2.99237e-11	1.65737	340.151
Rcor3	3.0488e-11	-1.52955	1287.02
Car14	3.06967e-11	-3.78692	1277.48
Kcnc1	3.15079e-11	-2.36938	7418.71
Sall4	3.16222e-11	-3.4821	150.277
Map2k2	3.22863e-11	-1.69437	7589.59
Hmga1b	3.23014e-11	2.55731	922.54
Nipal3	3.24968e-11	-1.90062	750.934
Kctd11	3.28838e-11	3.86039	272.754
Rap2a	3.32979e-11	2.37339	557.018
Slc39a6	3.35291e-11	3.08676	299.186
Six1	3.38361e-11	-1.85622	5516.29
Cacna1h	3.40003e-11	-1.95442	268.378
Nudt9	3.40295e-11	-1.58332	2216.91
Rere	3.40958e-11	-1.94602	7335.63
Furin	3.48198e-11	1.5085	3921.91
Fubp3	3.61248e-11	1.57955	588.47
Calr3	3.63277e-11	-2.05547	95.6721
Klc2	3.63948e-11	-1.73403	3989.63
Umps	3.7405e-11	1.50253	424.628
Sap30	3.74146e-11	1.9147	376.363
Acaa1a	3.74779e-11	-1.57162	2781.05
Bcl9	3.74779e-11	2.14553	348.224
Spata5l1	3.76245e-11	-1.72364	851.652
Dedd2	3.82008e-11	-1.48563	943.966
Abhd17a	3.82569e-11	-1.55685	2887.74
Pdss2	3.89464e-11	-2.07609	1001.8
Mtg2	3.92252e-11	-1.68126	854.707
Tmed9	3.92252e-11	1.63297	2796.4
Atmin	3.92739e-11	-1.63122	2555.55
Rex1bd	3.94002e-11	-1.85016	3118.29
Rbp1	3.95705e-11	2.4933	179.375
Armcx2	3.95855e-11	3.25185	313.461
Cyp2d22	4.03095e-11	-2.03343	638.466
Pisd	4.04485e-11	1.56198	1240.17
Kif18a	4.05315e-11	2.5815	38.0997
Eml4	4.08792e-11	2.14001	270.607
Rev1	4.11615e-11	-1.86126	1286.03
Cbl	4.11615e-11	2.03706	911.653
Mrps15	4.11869e-11	-1.79707	1975.47
Nup155	4.12192e-11	1.37061	612.74
Mtbp	4.16354e-11	2.48306	79.9343
Blm	4.16752e-11	2.31711	91.2757
Prex1	4.23131e-11	2.32072	994.284
Cdk4	4.23136e-11	1.71608	1723.09
Spred1	4.23136e-11	2.53367	781.435
Tmem147	4.26303e-11	-1.91325	3035.42
Shld1	4.26303e-11	-2.3706	234.583
Fastkd1	4.29483e-11	-1.89926	766.567
Nup188	4.32799e-11	1.64057	789.528
Eri1	4.34647e-11	1.9482	407.354
Mospd1	4.35891e-11	-2.26372	3417.2
Slc7a1	4.46699e-11	2.69114	500.741
Mstn	4.58351e-11	-3.23874	3211.14
Mcm3	4.65009e-11	3.2657	335.267
Etv6	4.71154e-11	2.03118	813.348
Hmga1	4.73237e-11	2.47174	1670.94
Dctn6	4.80301e-11	-1.56886	1243.51
Nt5dc3	4.92907e-11	-2.03488	7889.07
Sytl2	4.94762e-11	3.40679	155.929
Lyrm9	4.98814e-11	-2.00257	774.243
Spats2l	5.0115e-11	2.7719	124.698
Anp32e	5.19342e-11	-1.521	6555.79
Cryz	5.21132e-11	-1.67531	545.657
Nek6	5.21951e-11	1.65336	1082.42
Ccdc107	5.22142e-11	-2.0573	903.014
Snx5	5.23024e-11	1.42631	4828.92
Ppil1	5.23034e-11	1.73131	346.035
Patz1	5.25701e-11	-1.54306	708.68
Sf3a3	5.27871e-11	1.52798	638.466
Clpb	5.29309e-11	-1.85308	3620.21
Cdkn2aipnl	5.3312e-11	-1.77199	1871.12
Arhgap32	5.3312e-11	2.05102	214.83
Tbc1d16	5.3382e-11	-3.0065	3039.93
Ttc7b	5.36191e-11	-1.68764	4746.2
Hhipl1	5.39734e-11	3.02966	433.394
Ranbp1	5.42349e-11	2.06485	893.188
Appl1	5.48284e-11	-1.52723	2198.27
Tbc1d20	5.57567e-11	1.45297	2903.87
Prkx	5.66374e-11	2.02647	387.071
Vdac2	5.73176e-11	-1.63205	10417.5
Sap30l	5.79574e-11	-1.53646	1532.54
Tdrd7	5.85296e-11	1.37434	689.429
Stk3	5.85914e-11	2.00329	245.111
Rab4a	5.87093e-11	-2.03234	370.585
Mtmr14	5.95266e-11	-1.71341	1197.8
Ppp6r2	6.15274e-11	-1.79443	3617.01
Ryr1	6.15869e-11	-2.49981	211586
Wnk2	6.17233e-11	-3.78438	6435.01
Mgat2	6.2433e-11	2.27652	858.62
Snx2	6.31732e-11	2.13301	1265.2
Tmem60	6.50234e-11	-1.59641	625.543
Tmem218	6.5756e-11	-1.97325	252.118
Rangrf	6.57712e-11	-2.24465	1082.81
Pmpca	6.7324e-11	-1.6834	8027.9
Bnip3l	6.82752e-11	-1.51098	2706.97
Cstf3	6.84582e-11	1.48173	427.58
Nphp1	6.84932e-11	-1.95906	1116.47
BC048679	6.86726e-11	-9.73429	170.909
Tcaf1	6.90461e-11	2.11917	346.225
Nf2	7.04174e-11	-1.64146	6695.82
Sun1	7.1021e-11	-1.55456	3431.01
Creb5	7.16343e-11	2.53997	288.232
Abca7	7.1649e-11	-1.49976	1592.37
Map3k7cl	7.19671e-11	-4.15422	1261.46
Dusp2	7.19671e-11	4.05857	91.5277
Tmub1	7.19671e-11	-1.75498	585.033
Tns1	7.19671e-11	-2.02865	26384.4
Ppan	7.27644e-11	1.92824	586.814
Rabac1	7.31907e-11	-1.6699	5103.42
Mterf2	7.33747e-11	-2.18025	526.992
Tm9sf4	7.34501e-11	1.38279	1820.72
Cox16	7.3888e-11	-1.76387	1214.08
Htr2b	7.47291e-11	7.2173	17.4884
Pfn1	7.61621e-11	1.99678	7035.57
Pole2	7.65563e-11	3.5197	34.3154
Ppat	7.69268e-11	-1.83226	1653.58
Nrd1	7.70945e-11	-1.58146	11079.9
Cyp51	7.79891e-11	3.06802	369.245
Ppp1r3c	7.88787e-11	-4.343	29110.1
Htra4	7.92512e-11	-3.939	184.334
Calm3	8.09278e-11	-1.53493	13243.4
Higd1a	8.11822e-11	-1.72489	2051.09
Klhl13	8.16751e-11	2.53879	144.999
Ankrd24	8.20798e-11	-1.81145	337.817
2700097O09Rik	8.24363e-11	-2.28526	658.181
Dis3	8.26485e-11	1.53985	745.598
Pdhx	8.30608e-11	-2.0154	3804.36
Bmi1	8.38694e-11	-1.50848	2401.77
Them4	8.42561e-11	-1.69494	368.187
Nelfe	8.56744e-11	1.58823	432.779
Lsm14b	8.57083e-11	-1.66801	2758.42
Dennd5a	8.77804e-11	1.47577	3502.6
Shisal1	9.03993e-11	5.77875	11.3549
Smap2	9.07075e-11	1.67172	996.988
Tmie	9.09947e-11	-3.22068	44.148
Vtn	9.20726e-11	-1.76018	862.125
Zfp955b	9.21251e-11	-1.48702	607.903
Zwint	9.2311e-11	1.69804	2267.32
Gpx4	9.2588e-11	-1.94006	4905.71
Tbc1d22b	9.26963e-11	-1.60778	1000.38
Klhl8	9.28261e-11	-2.08811	1588.23
Otulin	9.29732e-11	2.08497	1042.19
Odr4	9.37403e-11	-1.46296	1729.24
Dctn1	9.47843e-11	-1.60464	10822.3
Bora	9.50918e-11	2.55357	94.7969
Cd59a	9.50918e-11	-2.29829	1488.28
Ogfod3	9.5362e-11	-1.81647	356.201
Tob1	9.55146e-11	-2.65256	7847.07
Lcmt1	9.85509e-11	-1.70906	874.397
Gas2l3	9.86366e-11	4.40694	112.316
Sh3bp2	9.99683e-11	3.0527	446.62
Mid1ip1	1.00271e-10	2.12258	3468.62
Ybx1	1.00404e-10	-1.47101	27295.4
Armc10	1.01286e-10	1.94201	270.628
Sorbs2	1.01601e-10	-2.59956	2789.9
Sox6	1.01637e-10	-1.96469	4073.36
Zfp14	1.03019e-10	-2.15081	246.491
Fbxl3	1.03619e-10	-1.54291	3086.95
Myorg	1.0398e-10	-2.99382	5580.33
Lifr	1.04e-10	-1.71886	3400.72
Stard7	1.04304e-10	-2.27338	10191.7
Ccdc73	1.04548e-10	-2.67275	169.046
Herc2	1.04855e-10	-1.77828	3895.92
Llgl2	1.05463e-10	-3.20186	578.819
Smpd1	1.05537e-10	-1.59094	3150.26
Bsdc1	1.06673e-10	-1.77096	2992.86
Slc25a5	1.09825e-10	2.23828	2539.27
Dyrk1b	1.10278e-10	-2.51297	2639.63
Ptprn	1.1036e-10	6.70944	26.4297
Calu	1.10654e-10	1.94328	8826.83
B3gat3	1.1074e-10	-1.48874	1890.35
Mrpl32	1.11128e-10	-1.47333	1367.69
Olfm1	1.11537e-10	3.37308	535.423
H2bc21	1.14439e-10	-2.36545	416.016
Dnase1	1.15145e-10	-2.86025	190.308
Metrn	1.15176e-10	-2.3245	1953.71
Ninj1	1.1552e-10	2.08957	1094.24
Hsbp1	1.16267e-10	-1.43605	4045.63
Acadl	1.18523e-10	-2.54796	17903.4
Sass6	1.18523e-10	2.40748	59.0342
Fat1	1.1905e-10	2.71411	497.024
Pcna	1.19845e-10	1.87452	1080.38
Atg10	1.2018e-10	-1.86479	304.479
Ints10	1.20987e-10	-1.60964	1004.72
Glrx2	1.21109e-10	-1.80323	1253.13
Adamts1	1.21597e-10	2.83513	2688.19
Fchsd2	1.21964e-10	1.73856	489.753
Zhx1	1.24259e-10	-1.59979	2332.08
Ces1d	1.24336e-10	-8.74134	448.544
D5Ertd579e	1.25907e-10	-1.67067	4902.24
Mrpl16	1.2658e-10	-1.59977	1708.31
Rapsn	1.30146e-10	-1.99437	1556.97
Rnf157	1.30685e-10	-2.27732	912.226
Pex11a	1.32029e-10	-2.37482	653.142
Tmem183a	1.33843e-10	1.50784	905.511
Dock1	1.35182e-10	2.12015	457.039
Mgat4b	1.35226e-10	-1.58432	2823.79
Ypel3	1.38354e-10	-2.20905	3720.41
Dcaf5	1.40245e-10	-1.80798	4353.69
Zhx3	1.40941e-10	1.59958	1378.21
Dram2	1.40953e-10	-1.6106	2480.08
Osmr	1.43716e-10	2.11008	882.172
Tmem165	1.454e-10	1.7055	856.054
Gm572	1.46494e-10	-2.31263	100.539
1810055G02Rik	1.46595e-10	1.87996	463.753
Fam53a	1.47316e-10	-1.6935	3396.26
Abcb6	1.4799e-10	-1.77401	1067.58
Pold4	1.48817e-10	1.89929	553.499
Slc4a3	1.49486e-10	2.77119	970.097
[truncated: 11,909 more rows]

## Sheet: Aged 3d MOV vs 3d Sham
Aged 3d MOV vs Aged 3d Sham
Gene name	FDR	Fold change	Base Mean
Ankrd1	1.75028e-44	16.2184	2087.72
Cmss1	3.72302e-41	-3.12996	765.09
Enah	8.6371e-40	5.79387	2343.58
Lrrc14b	9.38988e-37	-3.11113	7409.9
Hspb1	6.61938e-36	5.05751	10964.2
Gm13889	3.63044e-35	11.3942	652.841
Egln1	1.64228e-32	-2.7014	22231.8
Eepd1	1.67364e-31	-2.78728	5449.55
Rilp	8.92545e-30	-3.23371	1787.87
Pcyt2	1.96293e-29	-2.19678	2013.82
Csrp3	4.33158e-28	9.65827	6533.11
Tnfrsf12a	4.44261e-28	5.00658	1718.68
Mcee	1.06533e-27	-2.74009	1636.37
Slc37a4	2.2577e-27	-3.10431	3776.48
Flnc	3.15934e-27	3.91856	62757.6
Slc39a1	4.36631e-27	1.78778	2560.78
Scn5a	4.51913e-27	12.102	64.1991
Magix	4.91861e-27	-5.26888	1071.71
Mustn1	5.58175e-27	8.85997	7208.7
Ky	7.20999e-27	-5.73694	9826.33
Gdi2	1.64631e-26	1.59696	7311.19
Uck2	1.96132e-26	3.01624	1594.01
Rpa1	2.14099e-26	-1.93798	4876.14
Atf3	2.40483e-26	7.31598	1103.88
Itga9	4.37676e-26	2.80459	262.385
Tln1	4.44252e-26	1.96972	7396.09
Qsox1	4.44252e-26	2.12337	1379.42
Odf3l2	6.5631e-26	-18.7998	976.939
Fmc1	1.0063e-25	-2.70754	1942.33
Rab3gap2	1.0063e-25	1.67531	1072.93
Gdap1	1.20512e-25	-5.41516	680.744
Cyrib	1.78102e-25	1.59965	2440.65
Arl3	4.47126e-25	-2.27896	2575.32
Azin1	6.26967e-25	2.26534	1873.54
Klhl33	7.32864e-25	-8.77619	6860.34
Rpl3l	1.67759e-24	-3.14508	26864.1
Aldh1a2	4.16647e-24	7.17118	301.743
Rps6ka2	5.19008e-24	-2.54858	8597.27
Myo1c	6.79069e-24	1.84404	3519.81
Fahd2a	1.23924e-23	-2.36272	498.174
Ehd4	2.76264e-23	2.47181	3835.77
Itgb1	2.82357e-23	2.24375	9375.55
Perm1	2.82357e-23	-4.19675	18436.5
Smco1	3.10702e-23	-5.75935	2171.3
Ankrd2	4.54491e-23	8.23022	4516.98
Tfcp2l1	6.28978e-23	-4.27421	1181.75
Sh3bgrl2	6.28978e-23	2.93459	60.9534
Pygo1	7.55917e-23	-2.14453	962.991
Idh2	7.77206e-23	-3.72786	21863.8
Gga2	8.83192e-23	1.86601	1182.65
Mfap4	1.00014e-22	3.96858	196.951
Bckdhb	1.72262e-22	-2.76522	1441.99
Tmem65	2.37782e-22	-2.4897	12179.8
Igf2bp2	3.52747e-22	9.21799	91.4406
Yjefn3	4.05004e-22	-3.20931	160.287
Dtl	5.50875e-22	9.92414	44.5663
Pvr	5.96198e-22	3.28462	601.877
Endog	6.27532e-22	-2.84532	2045.21
Rxrg	9.03239e-22	-2.57726	2269.79
Hr	9.28847e-22	-3.27596	3255.97
Pvalb	1.2635e-21	-3.11949	328568
Mapre1	1.7916e-21	1.58948	2250.04
Pex10	1.8925e-21	-2.3358	660.101
Bzw1	2.10488e-21	1.51073	3494.32
Scx	2.46103e-21	3.50078	563.781
Fn3k	2.80367e-21	-4.01779	726.963
Them6	3.90319e-21	-2.13925	842.509
Cox5a	3.90759e-21	-2.50106	26966.9
Serpine1	4.22931e-21	11.2161	763.768
Wdr1	4.77955e-21	2.38937	3392.18
Coq10a	5.50539e-21	-2.89422	27305.9
Slc41a3	7.7482e-21	-3.74691	4846.67
Amd1	7.9444e-21	-4.013	18441
Ndufaf6	8.30371e-21	-2.45745	808.989
0610012G03Rik	8.61768e-21	-1.98948	4076.7
Prss55	1.05774e-20	-16.131	154.088
Smim20	1.06375e-20	-1.95609	2766.23
Kcnip2	1.58044e-20	-9.8439	71.0362
Lrrc52	1.58044e-20	-11.1023	419.061
Myo5c	1.59947e-20	-3.19723	779.475
Oxnad1	1.9045e-20	-2.24593	1585.2
Otub2	2.73241e-20	-2.75709	1120.8
Pxmp2	3.12062e-20	-3.43722	2060.65
Ap1b1	3.25313e-20	1.6327	3510.51
Xirp1	3.53967e-20	5.70778	19103.6
Osgepl1	3.90533e-20	-2.1482	1659.05
Cox14	3.97181e-20	-2.06185	4639.3
Macf1	4.00935e-20	1.98161	2737.12
Syt12	4.10387e-20	8.15143	44.7104
Wwp1	4.13128e-20	-1.9616	10410.9
Pick1	4.26478e-20	-1.98464	2553.35
Col8a1	4.32696e-20	6.35387	344.498
Ywhab	4.46252e-20	1.6492	3203.78
Pla2g12a	4.65074e-20	-2.45636	5669.24
Atp5a1	4.69428e-20	-2.3915	139102
Isca1	5.08552e-20	-2.13787	15012.1
Nqo2	5.17665e-20	-1.91527	1429.37
Pttg1	5.47237e-20	-2.33923	2877.88
Ccn1	6.35718e-20	3.89279	2377.57
Prkci	6.35718e-20	1.82438	271.827
Myoz1	7.72809e-20	-2.70575	85457
Mcrip2	8.79392e-20	-2.82257	3157.26
Mpc2	9.36566e-20	-2.66462	15344.7
Kbtbd13	9.36566e-20	-2.94216	1064.83
Atp6v0e2	9.79671e-20	-2.1171	2931.98
2610044O15Rik8	9.79671e-20	-1.82592	773.967
Got1	1.15689e-19	-2.54296	26708.5
Nup93	1.42281e-19	1.81547	711.821
Dmac2	1.45717e-19	-2.3302	2678.67
Srebf2	1.45856e-19	1.68246	1490.98
Kcna7	1.45856e-19	-2.7123	5088.19
Kcnn1	1.61157e-19	-2.45284	1541.67
Riiad1	1.69339e-19	-4.28336	273.279
Usp28	1.87161e-19	1.99914	4242.92
Eif1a	2.12787e-19	2.36646	899.811
Vwa3b	2.13338e-19	-5.90772	299.165
Slc25a3	2.15288e-19	-2.16515	55570.2
Mettl21e	2.16634e-19	-16.1299	602.011
Abcb8	2.33234e-19	-1.94773	2280.9
Dhrs7c	2.40984e-19	-4.03041	7504.66
Myh9	2.43097e-19	3.4142	4708.97
Cemip2	2.62666e-19	2.31286	438.289
Pdzd7	3.12454e-19	-4.6029	405.547
Tbc1d4	3.23916e-19	-2.68453	1995.36
Calr3	3.33425e-19	-2.42351	129.802
Scn1b	3.48404e-19	-2.37267	27464.1
Fkbp3	3.67464e-19	-2.16363	8438.7
Bphl	4.7563e-19	-2.23036	860.907
Sod2	4.76131e-19	-2.28174	19526.9
Pygm	5.02889e-19	-2.56788	271654
Aldoart1	5.34351e-19	-2.89964	1973.82
Ltbr	5.39207e-19	1.96065	995.696
Pde7a	6.11931e-19	-2.67082	5267.51
Fzd9	7.22835e-19	-3.67093	2001.49
Fer1l6	8.69307e-19	-4.93848	467.188
Kyat1	1.5436e-18	-2.50039	1101.79
Fadd	1.56151e-18	2.11555	272.826
Canx	1.69907e-18	1.73944	4720.97
Uqcrc1	1.73873e-18	-2.46023	42621.1
Ldhb	1.73873e-18	-4.59983	16411.9
Caprin1	1.77743e-18	1.408	3191.73
Fjx1	1.79832e-18	4.00461	59.1404
Dhrs11	2.02567e-18	-2.84683	1343.65
Pfkfb1	2.07452e-18	-3.96876	1799.71
Strbp	2.24182e-18	-2.12276	846.124
Rmdn2	2.42557e-18	-1.94064	371.975
Gstk1	2.76538e-18	-3.05626	1745.02
2900026A02Rik	3.12981e-18	1.89099	3640.9
Tubb6	3.21364e-18	3.98199	3232.61
Slc25a11	3.22669e-18	-2.29044	14986.9
Doc2g	3.56187e-18	-3.20257	180.19
Snrpd3	3.62584e-18	-1.80518	3350.35
Dio3	4.49019e-18	16.2784	10.7221
Ndufs7	4.82239e-18	-2.41543	13670.4
Lgals4	4.88402e-18	-2.68278	390.164
Pdp2	4.96254e-18	-2.54121	654.596
Smim8	5.10756e-18	-1.91112	1166.79
Rdm1	5.12264e-18	-2.2506	872.809
Sh2d5	5.13091e-18	10.5715	20.5727
Spsb2	7.02356e-18	2.08087	480.496
Ndufb2	7.17989e-18	-2.25301	5634.21
Sirt3	7.17989e-18	-2.27992	1256.57
Pxk	7.85018e-18	1.41423	810.136
Lrrc74b	8.15093e-18	-4.6138	197.798
Mdh1	8.29624e-18	-2.63187	30662.7
Dusp14	8.93251e-18	-3.15732	624.011
Asb14	9.11097e-18	-2.92008	5826.06
Sdhb	9.29223e-18	-2.36313	17663.7
Hdhd5	9.39207e-18	-2.31157	1542.22
Mdh2	9.42294e-18	-2.31503	43761.7
Hbegf	9.42294e-18	7.31685	248.851
Sf3b3	1.01796e-17	1.71545	1168.08
Phkg1	1.03339e-17	-3.50323	19586.8
Ndufs8	1.08122e-17	-2.08747	5115.78
Smad1	1.09732e-17	2.1861	668.645
Hhatl	1.09732e-17	-2.75159	3912.98
Ppfibp1	1.16223e-17	1.64189	2242.24
Slc16a8	1.21016e-17	-3.33474	97.743
Smc1a	1.24614e-17	1.57147	1198.74
Ank	1.32507e-17	-2.21148	12981.1
Zbtb38	1.33276e-17	-1.74438	2077.97
Hmgn1	1.40001e-17	1.38508	2171.46
Slc37a3	1.4182e-17	1.43563	522.618
Rmdn1	1.42775e-17	-2.61927	1459.35
Ptpn2	1.48687e-17	2.09305	622.83
Idh3a	1.53888e-17	-2.32844	26137.6
Acot13	1.65174e-17	-2.46775	4038.61
Itga3	1.67812e-17	2.22523	277.515
Ndufb4	1.80323e-17	-2.1382	2902.13
Timm21	1.8347e-17	-1.84353	1129.57
Cuedc1	1.98147e-17	-2.1865	9523.36
Ddt	2.02993e-17	-2.35659	1537.88
Gpr155	2.18071e-17	-2.13133	794.716
Pank4	2.22346e-17	-2.10964	2007.84
Tram2	2.33954e-17	2.85897	345.437
Mpst	2.36836e-17	-2.77565	3057.99
Ndufv3	2.3951e-17	-2.05196	7200.24
Atp5md	2.39909e-17	-2.10325	4013.35
Acss1	2.41655e-17	-3.02047	2467.3
Gpt2	2.49934e-17	-3.8001	17778.7
Trpm4	2.49934e-17	-1.83002	1865.1
Sergef	3.1478e-17	1.75183	175.405
Plpp7	3.16814e-17	-2.30375	4843.82
Gmpr	3.18606e-17	-2.6153	5532.48
Rras2	3.21672e-17	2.39616	921.126
Hsd17b10	3.38838e-17	-1.66706	2679.38
Adsl	3.51996e-17	-1.88328	5801.2
Pink1	3.51996e-17	-2.24444	51716
Cbfb	3.56275e-17	-1.88837	7329.8
Pptc7	3.84289e-17	-2.98435	10964.3
Tlcd3b	4.29282e-17	-2.96349	3189.32
Itga5	4.56936e-17	4.61025	1039.82
Tmem80	4.62914e-17	-1.70347	697.193
Tmem94	4.84577e-17	-2.24878	5328.54
Ecsit	4.97882e-17	-1.94631	4205.31
Slc12a7	5.09889e-17	2.14591	575.863
Adk	5.11436e-17	-2.35926	3287.45
Vamp1	5.40595e-17	-1.91624	2040.78
Cttn	5.6429e-17	2.18781	1731.34
Coq8b	6.12214e-17	2.30198	246.356
Ndufaf5	6.33721e-17	-2.1624	853.787
Vdac1	6.41917e-17	-2.3078	80379.4
Egflam	6.67951e-17	-3.35328	1661.49
Vezf1	6.98521e-17	-1.68171	4668.39
Amd2	7.26162e-17	-4.50029	4425.37
Ndufa8	7.51798e-17	-2.26904	10519.3
Ndufa6	7.54948e-17	-2.17171	11600.2
Rnf166	7.58445e-17	-1.68574	2154.35
Csnk1g3	8.24329e-17	1.55249	420.52
Ubl3	8.3888e-17	-1.50582	6503.73
Atp5g3	8.45284e-17	-2.23784	31377.2
Fitm2	9.18574e-17	-2.29628	7882.72
Mrps24	9.52998e-17	-1.73444	2852.27
Oxld1	9.52998e-17	-2.561	667.014
Itpkc	9.53418e-17	1.86333	353.802
Metrn	9.75164e-17	-2.76461	2392.23
Anxa4	9.79785e-17	1.89124	1712.36
Cyp2u1	9.8203e-17	-2.32627	402.518
Atxn10	9.86231e-17	1.9344	1252.16
Auh	1.00605e-16	-1.81563	1984.08
Chchd10	1.07208e-16	-2.6836	38127.2
Ccl12	1.0729e-16	13.0132	23.4346
Ssb	1.0729e-16	1.2841	2319.72
Cox8b	1.26545e-16	-2.86908	19020.2
Pfkm	1.28173e-16	-2.31244	130814
Ndufv2	1.33619e-16	-2.14847	14378.4
Itpr1	1.36829e-16	-2.94521	3861.16
Mid1ip1	1.37011e-16	2.45992	3473.93
Rhot2	1.37011e-16	-2.2466	7052.26
Gch1	1.41581e-16	2.05959	235.453
H3c15	1.42262e-16	-2.80927	453.215
Alkbh7	1.45444e-16	-2.11781	951.709
Polrmt	1.59005e-16	-1.64224	1775.41
Zfp775	1.60522e-16	-2.01669	924.656
Actn1	1.69816e-16	3.5119	835.429
Ndufa13	1.83994e-16	-2.25332	14749.1
Cox7a1	1.86305e-16	-2.87893	11528.9
Hmox1	1.93896e-16	9.29828	809.595
Coq2	2.01961e-16	-1.78645	3530.7
Mipep	2.14494e-16	-2.20364	2937.58
Sh3bp2	2.14911e-16	3.7818	338.865
Tmem177	2.43086e-16	-1.87631	756.442
Ndufa10	2.45588e-16	-2.11085	18519.8
Ndufs3	2.50628e-16	-2.21581	14408.7
Capn2	2.77236e-16	1.86606	3812.26
Sema6c	2.78403e-16	-3.20968	6057.79
Ptpn12	3.06212e-16	2.10836	879.198
Rpp14	3.1362e-16	-1.60393	1932.53
Dap3	3.47421e-16	-1.70921	3300.46
Mtfp1	3.6428e-16	-3.05857	2880.09
Svip	3.6428e-16	-2.06445	1626.66
Clic4	3.77352e-16	2.07489	4136.68
Rfk	3.85426e-16	-1.64236	5391.98
Apoo	3.85426e-16	-2.53057	1142.88
Uqcrb	3.86089e-16	-2.13643	9621.55
Atp5h	3.90518e-16	-2.03083	9160.77
Dnajc19	3.92687e-16	-1.7842	1333.28
Spire1	4.07204e-16	1.94052	778.791
H4c8	4.0817e-16	-2.39744	1157.33
Ric8b	4.10089e-16	-1.79795	2500.12
Gatd3a	4.10089e-16	-2.46432	12504.3
Rab28	4.10835e-16	-1.86096	3716.96
Bod1	4.10835e-16	-2.02123	12898.4
Suclg1	4.11274e-16	-2.36217	14200.8
Hadh	4.16101e-16	-2.50287	12748.1
Tmem201	4.21367e-16	-1.90256	4504.59
Hrc	4.28853e-16	-2.65779	48054.5
Stat3	4.62818e-16	2.1579	5002.02
Tmem218	4.66061e-16	-2.19523	305.229
Kiz	4.70915e-16	-1.84642	1250.74
Zfp955b	5.0138e-16	-1.59925	603.606
Nubp1	5.30158e-16	1.72085	418.645
Tm9sf3	5.67427e-16	1.33692	4371.34
Ndufc1	5.79238e-16	-2.37854	8182.38
Cyc1	5.86542e-16	-2.39915	24772.6
Slc10a3	6.13355e-16	2.15923	252.455
Nudt6	6.17251e-16	-2.43165	864.54
Ndufa11	6.49017e-16	-2.12779	7760.35
Sdhd	6.52288e-16	-2.11963	14874.6
Higd2a	6.52288e-16	-1.79786	3790.27
Atp5b	6.8065e-16	-2.09009	168490
Ccl27a	7.05001e-16	-2.41402	406.912
Gcat	7.41414e-16	-2.47165	1004.91
Slc4a3	7.85359e-16	3.31839	920.395
Cyp27a1	7.9088e-16	-3.38011	4923.11
Atp5pb	7.93583e-16	-2.06438	28446.4
Acadm	8.01233e-16	-3.04001	28945.7
Zfp3	8.16896e-16	-2.02936	1093.76
Fars2	8.2253e-16	-1.78255	1528.86
Ndufa12	8.31902e-16	-2.02056	5509.47
Ptgr2	8.41911e-16	-1.98171	4644.27
Sdr39u1	8.52673e-16	-2.13504	3361.35
Hsp90aa1	8.64635e-16	2.54809	2425.28
Ndufb10	9.01344e-16	-2.293	19136.5
Ywhah	9.09916e-16	1.77118	2766.29
Abhd10	9.1256e-16	-1.76684	521.661
Rabep2	9.87684e-16	-2.47679	31231.1
Cep43	1.01472e-15	-1.75148	1820.97
Atp5d	1.04985e-15	-2.07769	24062.3
Ndufaf1	1.04985e-15	-2.0858	2202.27
Xxylt1	1.09032e-15	1.99979	293.693
Sdhc	1.09291e-15	-2.13863	18677.5
Trak1	1.10308e-15	-1.79651	16674.3
Ss18l2	1.1411e-15	-2.17105	3213.87
Arfgap3	1.16541e-15	2.15207	457.525
Clu	1.1778e-15	3.8421	2322.55
Klhl31	1.19804e-15	-2.39731	24341
Pdlim3	1.24936e-15	2.16555	40958.2
Zfp956	1.26642e-15	-2.39021	664.513
Ganc	1.30427e-15	-2.10624	1748.14
Slc25a12	1.31541e-15	-2.43529	25625.3
Esrra	1.3295e-15	-2.21922	8504.87
Mfn1	1.3295e-15	-2.12876	10879.5
Arhgef2	1.3295e-15	1.99785	1701.95
Trpt1	1.3295e-15	-2.39649	699.352
Gys1	1.34054e-15	-2.27588	32236.3
Myl6b	1.39123e-15	3.74178	347.461
Uqcrc2	1.43412e-15	-2.26548	26107.3
Mat2b	1.49044e-15	-1.71839	3943.64
Ticam1	1.53452e-15	2.0003	234.192
Bckdha	1.5363e-15	-2.71564	10822.8
E2f8	1.56462e-15	5.24222	59.5265
Kcnma1	1.59324e-15	-2.02652	1629.76
Gcdh	1.68264e-15	-2.73103	2888.79
Abitram	1.74076e-15	1.95618	148.14
Ppm1k	1.84744e-15	-2.67713	1146.8
Rab3a	1.85848e-15	-2.75738	1649.65
Snai3	1.96124e-15	-3.73745	853.31
Fhip2b	2.15524e-15	-1.71077	2920.74
Cd63	2.15524e-15	1.93967	5114.12
Ccdc85c	2.15524e-15	-2.65125	6164.7
Ndufb1	2.23177e-15	-2.06676	5114.27
Rad54b	2.36859e-15	6.01279	7.7729
Idh3g	2.42584e-15	-2.18305	16396.1
Foxo4	2.47504e-15	-1.9263	8395.86
Gpr137c	2.51326e-15	-2.48837	187.648
Pdk2	2.51441e-15	-2.57009	37918.5
Lrrc38	2.54376e-15	-4.30825	1973
Atp5c1	2.63573e-15	-2.0893	35163.1
Myh4	2.78078e-15	-2.29614	1.43871e+06
Cox7b	2.86518e-15	-1.98604	19044.8
Ncam1	2.86518e-15	2.08432	341.972
Ggnbp1	2.96049e-15	-3.37359	1007.29
Snx2	3.07156e-15	2.35607	1049.11
S100a1	3.08555e-15	-1.98791	3939.31
Zfp870	3.40421e-15	-1.73664	421.578
Ndufs6	3.42831e-15	-2.21457	6979.54
Naxd	3.48458e-15	-1.56773	1560.89
Slc25a4	3.61709e-15	-2.62369	251837
Lynx1	3.67445e-15	-2.84832	14939.7
Lmnb2	3.85601e-15	1.99324	418.407
Mrm2	3.91697e-15	-2.09083	510.626
Fgl2	4.28111e-15	3.9183	490.472
Cnn3	4.46747e-15	2.40833	1253.31
Klhdc1	4.5203e-15	-2.48164	1224.27
Pgp	4.58614e-15	-1.86259	6169.27
Gclm	4.7467e-15	1.58638	1011
Tmem233	4.7467e-15	-2.71571	9282.37
Zfp112	4.99093e-15	-2.01365	352.991
Rcan1	5.12954e-15	2.98047	6016.29
Tnfrsf1a	5.45791e-15	2.89517	1395.12
Pdha1	5.54512e-15	-2.37868	42034.3
Cox4i1	5.5532e-15	-2.10888	42006.6
Etfb	5.60736e-15	-2.32579	14036.9
Esyt1	5.94059e-15	1.46101	3153.43
C1qtnf4	6.01186e-15	-2.6832	633.474
Ywhaz	6.05562e-15	1.8441	3164.69
Akr1b10	6.05818e-15	-2.2626	1793.23
Rbm38	6.35843e-15	-2.38549	10683.5
Atp5o	6.42068e-15	-2.10127	22060.1
Tufm	6.51053e-15	-1.91226	4236.81
Tarsl2	6.57678e-15	-2.37893	4604.32
Mrpl42	6.66022e-15	-2.05385	6641.61
Eci1	6.86692e-15	-2.96766	8508.31
Vdac3	6.90602e-15	-1.94931	11374.2
Tuba1b	6.90896e-15	4.26303	2902.26
Iscu	7.00224e-15	-1.76634	5120.49
Atp5k	7.57596e-15	-2.47345	13052.4
Uqcr11	7.67469e-15	-2.26303	13825.5
Rsu1	8.11845e-15	1.8907	804.866
Col9a1	8.44453e-15	-5.85626	334.697
Tmem25	8.56434e-15	-2.87732	641.2
Actn3	8.83228e-15	-2.20933	222135
Mylk2	8.96823e-15	-2.735	28103.5
Akr7a5	8.99293e-15	-2.05537	1841.05
Ankrd10	9.33653e-15	3.09743	1997.94
H2bc6	9.3419e-15	-2.89108	1168.35
Micos10	9.39568e-15	-1.84413	6896.82
Apln	9.40892e-15	11.5703	94.7577
Rsrp1	9.5224e-15	-2.18048	26596.4
Rin1	9.57276e-15	3.09233	164.244
Bola3	9.57276e-15	-2.10572	5159.45
Mthfsd	9.62172e-15	-1.52563	977.273
Sar1b	9.67636e-15	-2.37383	17280.7
Etv6	9.67636e-15	2.19419	569.219
Vegfb	9.98786e-15	-2.27001	6780.51
Spcs3	1.00102e-14	1.79867	3247.79
Klhdc2	1.01771e-14	-1.84132	6245.62
Sema3f	1.05742e-14	2.06094	571.561
Srm	1.0651e-14	2.7515	456.57
Atp5e	1.09596e-14	-2.02715	21676.5
Dele1	1.2083e-14	-1.96062	6114.44
Letm1	1.21754e-14	-1.70865	4842.21
Gnb1	1.2597e-14	1.97811	2918.09
Il18bp	1.30591e-14	2.35876	140.34
AK157302	1.36965e-14	-2.08703	3247.04
Ndufa3	1.41584e-14	-2.00506	8925.95
Atp8b1	1.41997e-14	3.08726	144.779
Hexa	1.42014e-14	1.51441	3632.78
Blcap	1.43203e-14	-1.595	2097.93
Dnmt1	1.44831e-14	2.8515	426.793
Ccpg1	1.45549e-14	-1.82169	4816.73
Pak2	1.47471e-14	1.61085	1506.41
Tmem62	1.49441e-14	2.03576	185.594
Cop1	1.51933e-14	-1.45949	1526.41
Tbx15	1.55564e-14	-2.30382	15290.2
Immt	1.63885e-14	-1.74494	15719
Uqcrfs1	1.64911e-14	-2.31636	29194
Tmem256	1.65232e-14	-1.71076	2443.63
Tubb5	1.65264e-14	3.23747	3852.86
Rtn2	1.65796e-14	-2.48772	34104.6
Nt5c2	1.66964e-14	1.75077	666.898
Cox7a2	1.6896e-14	-2.01107	5823.49
Mmab	1.72425e-14	-2.39268	1786.93
Cmbl	1.743e-14	-2.62406	2508.9
Itga7	1.743e-14	1.76422	7508.91
St6galnac6	1.743e-14	-1.56038	2400.2
Grtp1	1.743e-14	-1.935	299.638
Cyhr1	1.76983e-14	-1.84377	8429.4
Cisd1	1.84517e-14	-2.18953	9653.32
Abhd2	1.90328e-14	2.67135	391.172
Gtf2b	1.90937e-14	1.47773	622.351
Atp5j	2.24017e-14	-2.00402	21011.3
Ndufs1	2.3127e-14	-2.29301	19291.4
Tpd52	2.32699e-14	2.15757	1710.09
Ndufa9	2.33372e-14	-2.17652	13991.8
Rcsd1	2.33644e-14	-1.81182	7449.71
Acp6	2.3548e-14	-1.86174	1034.53
Acot9	2.36339e-14	2.10848	661.007
Suclg2	2.36339e-14	-1.73504	3269.49
Zfp768	2.39163e-14	-1.78033	2304.7
Arf6	2.46214e-14	2.12842	1210.28
Maged1	2.52652e-14	2.56156	1590.2
Idh3b	2.53102e-14	-2.14869	21619.6
Mrpl34	2.58913e-14	-2.04594	1739.61
Ptpn23	2.60308e-14	1.60292	1210.9
Ccnd3	2.65872e-14	2.44328	816.579
Rbms1	2.68367e-14	1.87816	1654.82
Epm2a	2.70124e-14	-2.15429	4735.19
Tcf12	2.74196e-14	1.45092	1179.51
Guf1	2.76478e-14	-1.55119	1159.06
Grsf1	2.79583e-14	-1.98423	8754.18
Fam131a	2.82111e-14	-2.9682	4130.71
Rnasel	2.82111e-14	4.95759	128.702
Cs	2.8223e-14	-2.21979	55655.9
Ctnna1	3.04407e-14	1.33893	3986.14
Mrpl53	3.05859e-14	-1.89235	2535.66
Bckdk	3.26493e-14	-2.12442	10101.9
Arpc3	3.33271e-14	1.79555	1892.34
Myoz3	3.42805e-14	-2.45348	17715.6
Ankrd13a	3.45785e-14	2.94516	1465.55
Hspb7	3.60116e-14	2.59967	43283.4
Lgalsl	3.77805e-14	-2.1837	4850.71
Ugcg	3.81996e-14	2.63471	741.073
Ciao1	4.24811e-14	-1.55059	1983.99
Pgd	4.27855e-14	2.48702	1330.95
Spg7	4.43824e-14	-1.69364	6121
Ak1	4.44955e-14	-2.27096	65600.2
Emc9	4.49167e-14	-1.87545	1465.15
Ckmt2	4.66866e-14	-3.09983	59230.4
Tnnt2	4.68602e-14	2.55486	273.777
Fam220a	4.71972e-14	-1.85334	3937.14
Pisd	4.73744e-14	1.61282	1164.7
Gpd2	4.79521e-14	-2.50736	7870.2
Slc25a19	4.99025e-14	-1.91971	1736.2
Zfand6	5.04254e-14	-1.69518	5019.8
Atp5g1	5.24285e-14	-2.23195	8925.61
Arf3	5.2656e-14	2.15784	1170.52
Pak4	5.28742e-14	1.63257	251.414
Prr5	5.4832e-14	2.42986	86.2889
Chchd2	5.58553e-14	-1.84957	20160.5
Oxa1l	5.72179e-14	-1.69404	2791.74
Dcaf11	5.89048e-14	-1.96865	9904
Ndufb8	5.89048e-14	-2.07968	16769.4
Csf1	5.94835e-14	3.87977	686.625
Ndufa4	6.09237e-14	-2.08278	25922.2
Cryab	6.1126e-14	3.19672	54365.4
Dand5	6.11404e-14	-1.88534	665.3
Mrps36	6.11612e-14	-2.02229	1464.51
Kctd11	6.14709e-14	4.23475	152.824
Mid1	6.1971e-14	1.83548	765.755
Hibadh	6.63937e-14	-2.17206	9599.64
Cd38	6.795e-14	3.19356	366.289
Micu3	6.8676e-14	-2.1089	871.43
Dbnl	7.09268e-14	1.80141	1019.5
Tubb2b	7.28785e-14	4.65997	184.601
Pradc1	7.47833e-14	-1.97739	726.333
Ndufv1	7.66914e-14	-2.26558	27661.2
Gng12	7.70398e-14	1.63584	1098.65
Phyh	7.95044e-14	-2.19598	8146.9
Rpl3	8.1221e-14	3.04373	1315.49
Znrf1	8.41086e-14	-1.54661	6867.7
Fam220a	8.59636e-14	-1.81696	1612.27
Ankfy1	8.65554e-14	1.85825	892.706
Slc39a6	8.72903e-14	3.31777	180.797
Rpn2	8.73125e-14	1.60551	3140.09
Samm50	8.83757e-14	-1.76114	10852.8
Mkrn2	8.89948e-14	-1.67237	4470.35
Aldoa	9.07032e-14	-2.05007	694962
Rnd3	9.17751e-14	2.5459	340.106
Gpi1	9.28366e-14	-1.77356	40445.1
Kif3b	9.33921e-14	2.00277	415.49
Cers1	9.51391e-14	-2.61388	1007.15
Ethe1	9.53524e-14	-1.64986	959.245
Mterf2	9.59344e-14	-2.29286	666.122
Gbp10	9.60792e-14	-7.54475	678.146
Rap2a	9.75458e-14	2.49691	376.32
Chchd1	9.82778e-14	-1.69992	3255.93
Dld	9.83389e-14	-2.03265	15046.7
Iftap	9.90473e-14	-1.84723	2101.54
Calr	1.01796e-13	2.10895	7873.83
Clcn1	1.02403e-13	-2.43015	10107.6
Cox6c	1.06613e-13	-2.02071	27434.4
Oat	1.09337e-13	-2.15356	15713.6
Spred1	1.09803e-13	2.67643	524.198
Bcas2	1.11375e-13	-1.53079	2489.91
Chpf2	1.1373e-13	1.85259	1421.51
Ech1	1.14614e-13	-2.54335	15919.4
Cox7a2l	1.15392e-13	-1.61703	8711.3
Ptpn9	1.16679e-13	2.21164	329.786
Fam53b	1.2177e-13	-1.65918	2285.76
Galns	1.2289e-13	3.88654	169.629
Ociad2	1.2289e-13	-3.06378	2783.03
Pdp1	1.30029e-13	-2.01847	4499.38
Gpd1	1.30395e-13	-2.76065	25310.6
Ppp2r5d	1.32591e-13	-1.3633	2401.51
Ifi207	1.34882e-13	4.01847	402.776
Nasp	1.36497e-13	1.8709	486.95
Txlna	1.39209e-13	1.39661	1460.53
Gm10053	1.39472e-13	-2.16588	16236.5
Timm8b	1.40867e-13	-1.83884	3473.92
Fscn2	1.44068e-13	-5.50218	121.464
mt-Co3	1.45241e-13	-2.03343	610981
Rnf146	1.45286e-13	-1.49061	1871.5
Ndufa1	1.4785e-13	-1.97454	4472.93
Bpgm	1.4785e-13	-2.37583	5333.11
Acot11	1.48281e-13	-2.72337	1099.73
Nudt8	1.49724e-13	-2.16706	1056.48
Lrrc59	1.50883e-13	1.84945	3218.39
Flad1	1.52357e-13	-1.81064	2923.83
Ifi211	1.56749e-13	5.11923	241.771
Asb10	1.60071e-13	-3.03178	7676.76
Tnfrsf19	1.60141e-13	-2.35499	924.588
Sbno2	1.64008e-13	3.23354	1587.57
Qrsl1	1.66789e-13	-1.9363	1005.28
Nfs1	1.67006e-13	-1.87633	5394.3
Rmnd1	1.70744e-13	-1.98744	1170.51
Cyb5r3	1.72471e-13	2.09515	2662.74
Cdca7	1.74498e-13	6.5314	27.3448
Polr3c	1.80156e-13	-1.39751	1516.5
Parp1	1.85434e-13	-1.48557	4432.93
Pdss2	1.87781e-13	-2.13387	1343.38
Trp53inp2	1.87781e-13	-2.80169	33595.4
Rbms3	1.87781e-13	2.09383	171.358
mt-Atp6	1.91209e-13	-1.92519	486638
Smim26	1.92098e-13	-2.06749	1019.5
Nampt	1.92166e-13	-1.71405	9029.98
Dbn1	1.92166e-13	4.22226	330.681
Myo9a	1.92166e-13	1.42207	524.607
Prmt2	1.92852e-13	1.89685	269.586
Pfas	1.93025e-13	-1.65966	1377.36
Nono	1.93375e-13	1.30744	2950.97
Fdft1	1.93824e-13	-2.23184	4520.18
Ube2e2	2.04504e-13	2.10296	147.173
Vgll3	2.11991e-13	4.26	121.773
Htt	2.15172e-13	1.61662	955.642
Stt3a	2.18642e-13	2.35071	1162.31
Repin1	2.18703e-13	-1.86521	1853.54
Tagap1	2.23124e-13	-1.78921	1790.77
Atf6b	2.2373e-13	1.70754	569.136
Mgme1	2.2373e-13	-1.8039	687.544
Mrpl16	2.27949e-13	-1.64793	2074.5
Dysf	2.27949e-13	1.87856	4415.57
Chchd3	2.35775e-13	-1.92185	15229.1
Mtpn	2.36765e-13	2.07752	1741.03
Col24a1	2.37897e-13	-2.92548	373.61
Dnajc15	2.43464e-13	-1.97443	2716.84
F2rl1	2.45207e-13	7.34128	72.6204
Atp2a1	2.46842e-13	-2.32566	1.33801e+06
Fat1	2.47064e-13	2.92489	251.265
Ndufb9	2.54287e-13	-2.28695	27676.3
Arid5a	2.66891e-13	2.21477	812.321
Mrpl28	2.67274e-13	-1.85037	2811.45
P2rx6	2.84111e-13	-2.60819	1066.6
Fscn1	2.84174e-13	3.4347	685.996
Mrpl55	2.84941e-13	-1.84289	2129.98
Aqp4	2.86475e-13	-7.46445	888.136
Ptprn	2.88026e-13	7.84508	18.697
Ciao3	2.90422e-13	-1.71691	2438.57
Atp10a	2.9179e-13	3.18591	162.858
Ndufa2	2.97213e-13	-1.95559	9192.31
Rrbp1	3.02927e-13	2.8247	3016.75
Tcea3	3.0663e-13	-2.31449	9893.31
Fuom	3.07806e-13	-1.92676	546.371
Rmnd5a	3.11223e-13	-2.08847	11429.4
Sdha	3.22213e-13	-2.29341	50452.4
Nudt2	3.22213e-13	-1.77973	949.159
Actr2	3.28638e-13	2.04312	2664.54
Podn	3.28638e-13	2.41159	435.81
Dynll1	3.37338e-13	2.10461	1237.84
Pyurf	3.40909e-13	-1.88816	2070.13
Smchd1	3.42462e-13	1.57749	460.075
Plscr3	3.43043e-13	1.57308	723.125
Slc2a4	3.47913e-13	-2.4887	22671.6
Manf	3.49264e-13	2.68875	999.511
Acyp2	3.56554e-13	-2.05041	3098.52
Pcca	3.5846e-13	-2.33977	2203.84
Phex	3.73491e-13	-5.95141	144.503
St6galnac4	4.02221e-13	1.68283	1379.36
Cand1	4.09332e-13	1.63667	744.005
Ndufb6	4.17664e-13	-2.01076	6714.55
Fam78a	4.20439e-13	-2.3766	1864.64
Arf4	4.23657e-13	1.99908	1932.06
Mrpl18	4.29207e-13	-1.83417	4577.18
Spidr	4.37454e-13	3.46273	50.9781
Tmem70	4.39005e-13	-1.90548	4660.42
Ndufb3	4.43197e-13	-1.9606	5632.55
Agtpbp1	4.44879e-13	-1.73793	2882.12
Kpnb1	4.59303e-13	1.42301	6541.01
Pafah1b2	4.62839e-13	1.53242	1165.92
Anxa6	4.84266e-13	1.44472	12708.8
Ninj1	4.9095e-13	2.16469	1252.85
Mrps14	4.9095e-13	-1.60307	2487.71
Bsg	4.91462e-13	-1.68315	28762.4
Tor3a	4.9596e-13	1.83847	613.953
Fh1	4.96762e-13	-1.96863	12766.1
Igfbp4	4.98914e-13	3.04495	3148.15
Zadh2	4.98914e-13	-1.52481	2593.01
Ppp5c	5.17914e-13	-1.45937	3747.36
Plcl2	5.2005e-13	-1.71166	4127.42
Vasp	5.32555e-13	2.11009	1122.44
Bcat2	5.33996e-13	-2.41043	5882.88
Pdia6	5.43368e-13	2.63559	2190.53
Tubb2a	5.60438e-13	3.18116	1024.61
Fam214a	5.71231e-13	-2.54891	2093.41
Ccn4	5.94517e-13	9.88841	41.0105
Maf1	6.04747e-13	-1.64214	5098.37
Ostn	6.39634e-13	-7.14943	5563.64
Tle3	6.52425e-13	2.03189	887.378
Cpne8	6.56737e-13	2.40105	160.842
Cib2	6.69324e-13	-2.09291	3851.31
Cenpc1	6.69801e-13	1.7671	139.479
Fcrls	6.90037e-13	5.29272	198.496
Myo9b	6.93012e-13	2.60054	913.097
Kbtbd4	7.32666e-13	-1.6678	989.792
Mccc2	7.72921e-13	-2.35865	1648.05
Ndufc2	7.89841e-13	-1.81915	4841.43
Dnajc4	7.91188e-13	-1.63625	885.705
Prdx3	8.27763e-13	-1.81125	9422.32
Tlr4	8.27763e-13	3.20597	183.828
Mtg2	8.33323e-13	-1.69004	993.036
Prkx	8.40517e-13	2.07503	295.547
Carns1	8.46053e-13	-2.43644	2232.36
Echs1	8.54714e-13	-2.41988	9451.34
Slc25a47	8.54714e-13	-2.45001	262.951
Tmem143	8.58671e-13	-2.22063	3431.99
Vamp5	8.8924e-13	-2.22998	3961.14
Cox5b-ps	9.00839e-13	-1.98093	3409.4
Actr3b	9.01148e-13	-3.29948	753.28
D2hgdh	9.1269e-13	-1.81003	993.847
Pam	9.29138e-13	1.98455	1496.29
Chpf	9.50402e-13	2.98071	356.845
Mcm3	9.55045e-13	3.34778	229.751
Psat1	9.55827e-13	7.25152	158.075
C1qtnf3	9.58283e-13	9.06196	53.7413
Cdc42se1	9.69878e-13	1.6781	1723.33
Fchsd2	9.87107e-13	1.79209	355.084
Lyrm7	1.00796e-12	-2.11467	762.564
Tns3	1.01054e-12	3.18418	659.758
Kcng4	1.0237e-12	-5.91501	604.878
Rufy3	1.02669e-12	1.52392	705.054
Uqcrh	1.04117e-12	-2.00823	12863.2
Pfkl	1.05347e-12	2.7772	496.458
Tgm2	1.05484e-12	1.8299	6312.12
Fam210a	1.05708e-12	-2.13103	6021.89
Foxn3	1.05851e-12	-2.10717	7264
Tmem186	1.0783e-12	-1.76513	1507.17
Mpc1	1.08452e-12	-2.0566	10402.4
Lrig1	1.08625e-12	-1.85944	3936.72
Phpt1	1.11802e-12	-1.91098	2422.81
Ginm1	1.17527e-12	-1.70704	4309.17
Kctd17	1.17808e-12	2.39273	428.155
Inpp5j	1.1799e-12	3.66888	140.536
Cfap298	1.18071e-12	-1.67491	1062.88
Ints10	1.18071e-12	-1.63379	1112.33
Asb18	1.18071e-12	-2.97689	1290.4
2310022B05Rik	1.20551e-12	1.41998	1569.45
Pdia3	1.21542e-12	3.09519	2587.66
Ric8a	1.23655e-12	1.38444	1240.72
Barx2	1.25772e-12	-2.7889	790.568
mt-Nd1	1.26598e-12	-1.94097	862954
Tle5	1.29412e-12	-1.84331	40661.3
Slc7a1	1.3186e-12	2.74235	262.679
Slc30a9	1.3196e-12	-1.61529	5033.74
Gstm7	1.3392e-12	-3.57663	273.371
Il15	1.38292e-12	-2.73475	357.933
Cox6b1	1.40849e-12	-1.94857	18271.4
2700097O09Rik	1.42492e-12	-2.31946	761.868
Creb5	1.43396e-12	2.6192	174.109
Carhsp1	1.43754e-12	2.59182	804.862
Mlf1	1.4455e-12	-2.68848	8547.72
Lin52	1.4455e-12	-2.07845	702.419
Usp24	1.47006e-12	-1.71015	6725.93
E2f6	1.49422e-12	-1.82155	9414.9
Ndufs5	1.50843e-12	-1.96851	7119.06
Mest	1.52414e-12	6.36125	101.529
Hars2	1.56619e-12	-1.4157	952.961
Amacr	1.59096e-12	-1.80571	1126.63
Hsp90b1	1.59737e-12	2.37844	5261.52
Pgm1	1.59737e-12	-2.19206	39473.1
Cul3	1.60035e-12	-1.66567	11935.1
Gprc5b	1.60498e-12	1.99953	2147.82
Rtn3	1.60498e-12	1.28532	2699.34
Ifitm10	1.60498e-12	3.48005	81.2439
1810055G02Rik	1.63758e-12	1.93177	350.417
Lrp2bp	1.65316e-12	-3.6348	1019.59
Dnaaf10	1.71491e-12	-1.43722	462.371
Mob2	1.73113e-12	-1.71025	2655.35
Jpt2	1.73873e-12	2.73569	325.838
Cilp	1.73916e-12	3.90995	3022.79
Ier5	1.78822e-12	2.19374	1305.67
Coq9	1.79235e-12	-2.41608	25770.6
Fbxw5	1.80095e-12	-1.68408	4623.82
Nes	1.88612e-12	3.53838	4020.57
Sbk3	1.88612e-12	5.24664	31.9066
Ghitm	1.94786e-12	-1.71055	25661
Pgap6	2.03754e-12	4.82127	160.108
Heatr1	2.04146e-12	1.49141	555.132
Teddm2	2.04355e-12	-3.53028	251.868
Nsd2	2.04684e-12	2.07973	511.572
Cnnm3	2.05431e-12	-1.51299	1094.14
Rnf149	2.05561e-12	2.91263	431.898
2510002D24Rik	2.08042e-12	-1.88242	964.387
Ghr	2.09309e-12	-2.22711	6812.19
Metap1d	2.10556e-12	-1.86599	1815.44
mt-Co1	2.10641e-12	-2.01	2.91835e+06
Aco2	2.10728e-12	-2.02395	87185.8
Slc2a1	2.10728e-12	3.83598	652.255
Paqr8	2.1328e-12	3.75698	62.1404
Rasgrp3	2.1328e-12	-2.03656	1637.06
Csrp2	2.15052e-12	4.56668	213.736
Fem1a	2.23055e-12	-2.06768	36567.8
Mboat7	2.28277e-12	1.57032	675.587
Mn1	2.28277e-12	-3.74391	5726.08
mt-Co2	2.28423e-12	-1.88662	567470
Lbh	2.3181e-12	2.73754	717.119
Lrrc20	2.35474e-12	-1.81103	15338.5
Acaa2	2.36266e-12	-2.7906	12370.4
Tnip2	2.36266e-12	1.96997	339.843
Impdh1	2.37387e-12	2.44773	672.111
Nop58	2.37387e-12	1.64304	867.905
Ndufb11	2.39174e-12	-1.99633	13604.4
Smad5	2.39842e-12	1.79076	1598
Mrps9	2.39842e-12	-1.68141	2054.22
Apip	2.40028e-12	-1.75885	764.991
Ung	2.41999e-12	-2.28091	913.681
Gnai2	2.49501e-12	2.24776	5576.67
Pdia4	2.49862e-12	3.51176	693.174
Osmr	2.50399e-12	2.15096	667.786
Acat1	2.51479e-12	-2.18703	16191
Parp8	2.52361e-12	-1.59893	929.188
Mafa	2.52641e-12	-2.61126	5896.38
Dcun1d2	2.55296e-12	-1.92335	4099.78
H2-Ke6	2.56139e-12	-1.98683	1939.52
Osbpl5	2.60308e-12	1.84247	681.617
Rnh1	2.60308e-12	2.16205	2611.49
Cox10	2.60308e-12	-1.90112	3460.35
Mrpl2	2.6748e-12	-1.78705	3819.35
Rnf14	2.75984e-12	-1.40075	3655.73
Zfand5	2.79059e-12	-2.03205	20864.4
Sdcbp	2.79059e-12	2.52602	2401.51
Ccdc28b	2.82639e-12	-1.89687	702.956
Ch25h	2.84392e-12	6.30017	16.6978
Ppif	2.86036e-12	-1.88985	2417.7
Uqcrq	2.9059e-12	-2.03343	21273.8
Cited1	2.93227e-12	6.94578	24.9381
Eif4a1	2.99491e-12	1.93688	2681.93
Smim24	2.99491e-12	3.75294	17.9896
R3hdm4	3.05053e-12	-1.61331	7532.1
Cdc42ep3	3.13507e-12	-1.81334	2294.26
Trim46	3.15055e-12	3.66799	31.7968
Nfyb	3.15256e-12	-1.63116	1614.88
Eral1	3.17142e-12	-1.65628	1341.05
4833439L19Rik	3.19234e-12	-1.88477	13159.7
Noa1	3.19312e-12	-1.53445	949
Mrps25	3.22279e-12	-1.53819	2806.64
Cox5b	3.22279e-12	-1.95384	15757.3
Rhoc	3.24787e-12	2.35245	1777.82
Spryd3	3.26071e-12	1.9135	537.614
Cog6	3.30376e-12	-1.99439	5208.42
Lias	3.30376e-12	-1.66197	2336.28
Tmem165	3.30376e-12	1.72519	730.437
Prxl2b	3.32694e-12	-2.13359	3383.23
Map2k6	3.336e-12	-3.19084	1075.85
Zfp503	3.35108e-12	-1.62297	793.799
Acbd3	3.39605e-12	1.56623	955.809
Ubl7	3.55658e-12	-1.85964	4452.01
Igfbp7	3.55796e-12	2.31821	3465.32
Ehhadh	3.60088e-12	-2.37003	432.616
Hexdc	3.73864e-12	-1.5161	601.241
Bace2	3.75305e-12	3.17979	82.723
Morf4l2	3.84334e-12	1.36442	6724.82
Slc2a8	3.85746e-12	-1.5318	853.568
Alad	3.95982e-12	-1.73141	1183.58
Mrc2	4.00962e-12	3.64494	757.935
H1f2	4.05614e-12	-1.66598	10647.1
Hpn	4.06494e-12	-2.48622	508.101
Slc25a26	4.12085e-12	-1.92701	1367.52
Tango2	4.12193e-12	-2.37409	2681.52
Gm10184	4.23243e-12	2.18121	722.721
Gpt	4.30114e-12	-2.44373	1929.62
Loxl1	4.32155e-12	4.04005	1088.81
Ogfod2	4.3217e-12	-1.66862	894.941
Glo1	4.3217e-12	-1.74656	5851.91
Ank1	4.37245e-12	-2.02876	23390.3
Mrps33	4.49943e-12	-1.67299	1493.75
Serf2	4.49943e-12	-1.56881	15424
Ctla2a	4.59929e-12	3.41266	500.193
Ccdc28a	4.60247e-12	-2.24888	415.315
Uqcr10	4.60823e-12	-1.98759	15626.7
Pum3	4.61078e-12	1.57301	718.048
Zfp386	4.61078e-12	-1.43528	997.306
Ddx39a	4.64806e-12	1.74487	702.242
Ptges2	4.64806e-12	-1.97741	2953.41
0610040J01Rik	4.65885e-12	-2.16637	711.086
Mrpl4	4.76236e-12	-1.5956	2299.92
Atp5mpl	4.84127e-12	-1.85402	5774.98
Mapk1ip1	4.96492e-12	-2.28193	1854.92
Gzmm	5.02733e-12	-2.3651	219.137
Slc25a51	5.14268e-12	-1.42408	4994.43
Mex3a	5.24217e-12	4.48624	28.949
Patz1	5.27981e-12	-1.52871	803.195
6430571L13Rik	5.28034e-12	-2.95373	1961.2
Tjp2	5.28324e-12	2.12206	400.246
Ccdc51	5.33019e-12	-1.63224	362.288
Crlf2	5.35263e-12	2.98368	239.023
Tprgl	5.53749e-12	-1.4712	6837.89
Tmem38a	5.61097e-12	-2.23909	63575.1
Mogs	5.64408e-12	1.75633	617.87
Pnkp	5.74001e-12	-1.47287	1258.69
Thap12	5.74001e-12	-1.7243	12073.1
Prkag3	5.77836e-12	-2.49081	5982.58
Yipf5	5.83281e-12	1.78102	782.269
Ctsd	5.86748e-12	1.48802	34893.2
Cby1	5.88183e-12	-1.57221	599.636
Tigar	5.88737e-12	-2.01776	6088.18
Mfn2	5.94954e-12	-2.05029	42055
Vldlr	5.96113e-12	-2.15464	13947.2
Hdac1	6.05625e-12	1.93604	406.181
Dnajc30	6.05625e-12	-1.5668	1635.42
Ahi1	6.24855e-12	2.3678	61.6256
Trmt10a	6.28389e-12	1.80036	91.1846
Asnsd1	6.29569e-12	-1.63851	7181.94
Ube2r2	6.2977e-12	-1.46143	9280.99
Mcur1	6.32932e-12	-1.65312	3652.11
2300009A05Rik	6.32932e-12	-1.82913	466.278
Ndufa5	6.32967e-12	-2.03971	7455.44
Fam118b	6.33675e-12	-1.84962	949.863
Ctps	6.52747e-12	1.57396	1037.42
Tmem242	6.53275e-12	-1.58429	3528.89
Tceal9	6.68813e-12	1.74897	864.797
Chst7	6.71705e-12	2.36399	72.7599
Aebp1	6.72947e-12	2.06952	4310.63
Septin5	6.75542e-12	2.4933	222.392
Mfap5	6.85314e-12	4.08102	681.995
Cks1b	6.91396e-12	3.46022	126.753
Chchd7	6.96244e-12	-1.90795	1232.82
Pnp	7.00592e-12	3.54585	586.978
Plpp2	7.03715e-12	3.82183	52.3712
Ddx58	7.06079e-12	2.93563	257.059
Lamc1	7.06881e-12	1.86778	4165.79
Zc3hav1	7.10018e-12	2.17808	606.032
Mdfi	7.1005e-12	4.75768	51.8631
Vps26c	7.12812e-12	1.41507	937.31
Atpaf1	7.16097e-12	-2.10269	2868.65
Eml1	7.22226e-12	-1.67004	3481.89
Antkmt	7.42064e-12	-1.70898	1689.24
Ptp4a3	7.42413e-12	-2.03991	36148.3
Fastkd2	7.49182e-12	-1.63697	1208.06
Hint3	7.57941e-12	-1.78872	1172.18
Pex16	7.59137e-12	-1.64918	995.477
Fblim1	7.63725e-12	4.89396	132.42
Myd88	7.63725e-12	2.7956	498.018
Bbs4	7.88524e-12	-1.65042	585.721
Prss53	7.9652e-12	-2.50117	167.472
Srpx	8.10832e-12	3.36565	114.353
Smarcb1	8.16538e-12	1.48361	978.428
Mff	8.28082e-12	-1.51902	5172.91
Vars2	8.32984e-12	-1.66777	1000.27
Gucd1	8.34978e-12	-1.94433	5246.1
Phb	8.35052e-12	-1.99495	5424.13
Kif1c	8.39367e-12	-1.74848	61298.2
Fam3c	8.5816e-12	1.79494	468.648
Nlgn2	8.62287e-12	1.89711	518.478
Nudcd2	8.66237e-12	1.41021	670.424
Bex3	8.80154e-12	3.47236	78.3654
Bap1	8.99832e-12	-1.42734	3427.65
Pkdcc	9.10831e-12	-1.79515	5410.37
Lgmn	9.12004e-12	3.6316	4588.45
Zfp629	9.12004e-12	-1.63565	962.496
Stab1	9.14067e-12	4.67851	1942.87
Atp6ap2	9.15748e-12	1.58181	1262.78
Hdhd2	9.18732e-12	-1.67972	2374.26
Gatc	9.18732e-12	-1.53735	1591.52
Ext1	9.36445e-12	2.63586	645.334
Ccdc50	9.44412e-12	-1.82332	5481.76
Garem1	9.46088e-12	2.19324	306.764
Ecscr	9.59284e-12	2.17491	319.587
Mrps11	9.61099e-12	-1.67014	1076.85
Aldh5a1	9.63215e-12	-2.06649	593.797
Ramp1	9.70126e-12	-2.70704	1318.12
Spns2	9.76696e-12	-2.06551	3805.77
Aldh16a1	9.80123e-12	1.76386	455.731
Coq8a	1.01363e-11	-2.20692	59964.4
Dnase1l1	1.01598e-11	-1.54179	2864.1
Smim10l1	1.01598e-11	-1.74425	7891.42
Raph1	1.03823e-11	1.536	1235.35
Vdac2	1.05009e-11	-1.60824	13613
Necap2	1.0615e-11	2.08454	1038.79
Kcnj2	1.06371e-11	-2.35063	3686.28
Qpctl	1.0641e-11	1.92205	205.726
Tmem223	1.0641e-11	-1.88384	1738.91
Tmsb10	1.06681e-11	5.01425	1869.45
Tgfb1	1.07374e-11	3.47737	501.846
Ppat	1.09023e-11	-1.80785	1594.9
Phkb	1.09121e-11	-2.24106	17796.1
Utp18	1.0919e-11	2.00803	289.035
Sdhaf4	1.0992e-11	-1.96439	1223.05
Camk2n2	1.10422e-11	2.81854	40.0722
Pbx3	1.11008e-11	2.01608	110.727
Nipsnap2	1.12613e-11	-2.27752	37307.4
Shc4	1.14154e-11	5.31964	56.3523
Cdc42ep5	1.16957e-11	2.52855	60.949
Nectin3	1.1725e-11	2.2252	119.092
Sec61a1	1.19269e-11	2.83339	1594.39
Thap3	1.21e-11	-1.78398	1668.9
Fitm1	1.2257e-11	-2.25819	13153.5
Spdl1	1.23235e-11	6.0224	17.6868
Ccdc149	1.24797e-11	2.28941	35.332
Vps4a	1.26609e-11	-1.37974	3663.79
Bmp2k	1.26609e-11	1.56203	858.209
Papola	1.26731e-11	1.40915	2577.4
Septin10	1.28581e-11	1.99408	242.282
Zfyve21	1.29819e-11	-1.56694	528.456
Lxn	1.29819e-11	4.04366	72.6014
Mt1	1.31291e-11	5.34525	3475.44
Ttc9	1.33044e-11	2.29477	2056.02
Ndufs4	1.3319e-11	-2.0078	8742.51
Fbrsl1	1.338e-11	-1.52635	2438.51
Retnla	1.34633e-11	-6.90859	658.958
Ralb	1.35601e-11	2.46932	649.291
Tspan9	1.37485e-11	3.31402	1359.84
Klhl21	1.37975e-11	-2.00872	11200.7
Cdk5r1	1.40482e-11	3.0251	46.2492
Slc25a35	1.41636e-11	-2.13679	404.592
Aktip	1.41846e-11	-1.64972	2976.31
Mrpl49	1.42501e-11	-1.56097	1784.12
Hephl1	1.42501e-11	6.7056	10.4383
Numbl	1.42501e-11	2.48804	275.208
Osbpl8	1.43887e-11	1.78815	863.546
Ppbp	1.46634e-11	14.2524	49.2464
H3f3b	1.49055e-11	1.93591	4952.61
H3c4	1.49163e-11	-2.51361	142.131
Sorcs2	1.49869e-11	4.80885	103.235
Coq6	1.53181e-11	-1.72266	1304.45
Ptma	1.54965e-11	2.36959	3343.07
Pole2	1.56161e-11	3.59755	23.4527
Lig1	1.57984e-11	3.95249	120.439
Sptlc2	1.60173e-11	2.57291	481.859
Kifbp	1.60694e-11	-1.49993	1847.59
Kcnc1	1.60932e-11	-2.26847	6718.67
Dlst	1.61149e-11	-1.75047	17741.5
Cnn2	1.62407e-11	2.72239	656.381
Armcx2	1.63501e-11	3.10293	215.022
Rai14	1.64117e-11	2.69125	307.414
Dip2b	1.65782e-11	1.67499	519.248
Myo1e	1.66949e-11	1.82405	713.641
Narf	1.67478e-11	-1.9833	6373.27
Msn	1.67478e-11	3.34746	3074.72
Dlg4	1.67798e-11	2.56401	164.56
Cdc6	1.70663e-11	4.86825	25.6797
Hdac5	1.74683e-11	-1.49058	5006.24
Txndc16	1.74683e-11	-1.47455	959.919
Incenp	1.77937e-11	3.82828	152.184
Pitpnc1	1.78633e-11	-2.01467	4462.98
Cycs	1.79594e-11	-2.08499	13388.7
Osbpl6	1.80686e-11	-2.38686	1792.47
Dpf3	1.82717e-11	-2.18758	538.345
Kras	1.89503e-11	1.38908	1236.4
P4hb	1.91891e-11	1.60407	14260.3
Eno3	1.93691e-11	-2.29846	126778
Mlf2	1.937e-11	-1.4865	9275.89
Chrac1	1.94427e-11	-1.62623	2133.92
Drap1	1.95342e-11	-1.59447	14625.3
Aldh1l1	1.95823e-11	-1.90919	429.409
Fastk	1.99467e-11	-1.65764	10407.2
Tmcc2	1.99528e-11	-1.82814	3902.3
Atp5j2	1.99584e-11	-1.944	19584.8
Nudt15	2.00976e-11	-1.91312	492.063
Skap2	2.05638e-11	2.71879	478.686
Atp5l	2.05881e-11	-2.02964	12517.9
Plod3	2.08099e-11	1.9555	1281.01
Mapk6	2.08099e-11	1.55446	1655.31
Foxred1	2.10075e-11	-1.58653	1523.72
Aldh6a1	2.12092e-11	-3.12763	12733.2
Fastkd1	2.12514e-11	-1.84453	703.767
Ammecr1	2.13511e-11	1.80617	248.979
Gpx8	2.141e-11	3.22914	196.723
Arpc2	2.1436e-11	1.81303	3320.99
Zfp46	2.1436e-11	-2.28167	2591.41
Khdrbs1	2.15739e-11	1.29316	2350.45
Gnpat	2.15739e-11	-1.88909	15271
Sec61b	2.15739e-11	2.31276	515.161
Trim8	2.16005e-11	1.40738	2108.01
Alpl	2.1652e-11	-2.59771	879.842
Tpm4	2.24608e-11	3.17602	2231.76
H2ax	2.25455e-11	1.59959	430.906
Actr3	2.25622e-11	2.31251	3044.8
Vat1	2.2579e-11	2.79449	1549.55
Nln	2.25917e-11	1.50482	422.334
Mall	2.27009e-11	2.41065	194.146
Mrpl38	2.2946e-11	-1.61936	2899.89
Dstn	2.30853e-11	1.89051	1646.58
Fez2	2.30853e-11	-1.6458	6194.45
Adssl1	2.32336e-11	-1.92436	53153.6
Ehd1	2.33765e-11	1.73348	2613.76
Thrsp	2.34766e-11	-2.86258	571.176
Lrfn4	2.36249e-11	2.31825	174.732
Myc	2.36873e-11	3.62383	363.196
Arhgef40	2.37055e-11	2.16395	555.32
Mrpl44	2.37055e-11	-1.60303	2014.96
Rab4b	2.37256e-11	2.26671	368.624
Epb41	2.37564e-11	-1.70806	6193.46
Arhgef7	2.37564e-11	1.54758	2371.53
Cul7	2.37564e-11	2.59537	431.695
Supt16	2.39091e-11	1.48568	852.829
Dcakd	2.39908e-11	1.65634	538.083
Nmnat2	2.39908e-11	4.02294	15.9524
Gmds	2.40716e-11	2.89645	86.2085
Il3ra	2.42979e-11	2.96015	141.358
Plod1	2.43102e-11	1.71372	1621.11
Alkbh5	2.43102e-11	-1.66893	10425.8
Ampd1	2.44447e-11	-2.6148	50053.5
Hmgb2	2.49077e-11	2.90728	211.818
Vwa3a	2.49806e-11	-3.5932	97.5077
Rbmxl1	2.49806e-11	1.60653	693.993
Cebpzos	2.54207e-11	-1.76218	832.575
Olfm1	2.5858e-11	3.24096	492.36
Fndc5	2.58621e-11	-2.69889	4743.91
Ywhaq	2.59205e-11	1.9761	1065.06
Cacfd1	2.62367e-11	-1.41919	2730.07
Hnrnpf	2.62367e-11	1.60231	4580.85
Zswim4	2.66095e-11	1.68568	760.559
Lrp10	2.67772e-11	1.42767	2254.52
Fam126a	2.67772e-11	1.81757	483.551
Rcc1l	2.67772e-11	-1.67794	2030.69
Ndufab1	2.67911e-11	-1.9633	5931
Ccdc85a	2.67911e-11	-2.73324	1283.53
Snx6	2.70959e-11	1.61115	1177.15
Vps13d	2.72138e-11	-1.74734	3487.11
Cgrrf1	2.72138e-11	-1.70376	1602.71
Coq5	2.7404e-11	-2.13729	6312.92
Def8	2.78439e-11	-1.5194	2229.6
Msrb2	2.78439e-11	-1.8415	371.846
Stmn1	2.78858e-11	3.49737	193.571
Uros	2.80253e-11	-1.6509	851.947
Cmah	2.82707e-11	3.85531	90.0127
Plscr1	2.82707e-11	3.73665	72.7695
Diablo	2.87383e-11	-1.52753	2785.45
Zfp637	2.90039e-11	-1.54164	1080.51
Slc25a24	2.92565e-11	3.10369	328.636
D5Ertd579e	2.94221e-11	-1.64222	4746.53
Crip3	2.94766e-11	-12.7466	91.4654
Anxa3	2.99073e-11	1.92368	831.962
Ulk2	2.9971e-11	-1.69725	5118.87
Odc1	3.02676e-11	2.20765	6322.86
Mrm3	3.05152e-11	-1.89006	862.222
P3h1	3.05991e-11	2.62601	520.668
Actb	3.08029e-11	2.74142	20289.5
Igf1r	3.08128e-11	1.57224	959.286
Erf	3.14983e-11	1.7954	747.916
Clptm1l	3.19564e-11	1.61888	1715.8
Ivd	3.20355e-11	-2.62646	13616.9
Fbxo3	3.21087e-11	-1.99433	6277.11
Tmod1	3.2169e-11	-1.70335	17029.7
Togaram2	3.21732e-11	2.66308	402.159
Emc4	3.22681e-11	-1.49827	2532.67
Ckm	3.24866e-11	-2.16718	931380
Spsb3	3.27656e-11	-1.5578	2249.23
Pea15a	3.28096e-11	2.08147	1785.44
Ddo	3.34606e-11	-2.44898	1672.09
Bcl9	3.4159e-11	2.06033	271.978
Ctsz	3.41978e-11	2.70814	2133.43
Amz2	3.43287e-11	-1.63947	3926.9
Lmo2	3.43287e-11	2.0738	403.11
Asb15	3.44742e-11	-2.9549	4739.07
Eef1a1	3.4534e-11	2.67866	23661.4
Hnrnpa0	3.46324e-11	1.4484	4662.87
Map4k4	3.47651e-11	3.01472	1047.15
Tmem126b	3.53604e-11	-1.68852	1933.67
Apba3	3.54187e-11	-1.5406	4285.21
A430005L14Rik	3.55038e-11	-1.51285	797.179
Bbip1	3.56447e-11	-1.37446	1372.45
Timm44	3.59001e-11	-1.66703	4149.94
Sema6b	3.5974e-11	2.44045	350.962
Basp1	3.61648e-11	5.98748	316.522
Pstk	3.69022e-11	-1.85947	1220.66
Iqsec3	3.71889e-11	2.94902	142.646
Dab2	3.80751e-11	4.60424	1295.85
Prxl2a	3.81092e-11	-2.11743	1333.93
Mxi1	3.84393e-11	-1.55859	3062.04
Myh10	3.88006e-11	2.67511	1314.21
Crlf1	3.93686e-11	3.81664	87.7862
Det1	3.95218e-11	-1.65045	1018.36
Fbxo8	3.95218e-11	-1.50303	1329.63
Naa10	3.96688e-11	-1.47122	1577.7
Col16a1	3.98078e-11	4.02681	289.844
Ndufb5	3.99306e-11	-1.99031	14516.6
Mtbp	4.00667e-11	2.40643	61.8784
Praf2	4.04516e-11	3.00787	203.147
Ptpmt1	4.06603e-11	-1.652	1628.22
Actn4	4.15736e-11	1.91365	3271
Tmem214	4.19267e-11	1.4015	1956.75
Rab5c	4.29275e-11	1.82702	2789.7
Ap5s1	4.30407e-11	-1.5464	1076.87
Bok	4.35578e-11	3.91441	83.1722
Lmna	4.37501e-11	1.67838	9358.3
Hk1	4.38051e-11	2.7503	537.166
Pitpnm3	4.43677e-11	-2.5768	330.77
Grin2d	4.44347e-11	3.21473	29.3092
Trappc14	4.48145e-11	2.24338	379.872
Ppm1l	4.49875e-11	-2.07829	7455.51
Man2a1	4.51946e-11	2.6384	829.64
Asb16	4.5924e-11	-2.06991	6672.02
Fkbp4	4.5938e-11	-1.60261	6739.37
Mrpl41	4.5938e-11	-1.67984	1397.15
Zbtb42	4.5938e-11	2.40089	115.861
Stk11	4.61727e-11	-1.68835	9539.17
Taok3	4.6204e-11	2.05768	570.621
B3gnt3	4.70282e-11	2.30455	396.447
St3gal1	4.72286e-11	2.00572	1598.28
Acad11	4.77113e-11	-2.28295	3552.89
Ttc39c	4.85322e-11	2.36807	127.062
Map7d1	4.88311e-11	-1.712	26039.1
B4galt1	4.89928e-11	1.74046	2591.11
Ubl5	4.99294e-11	-1.34188	2886.16
Mfsd10	5.02582e-11	3.01569	183.219
Dipk2a	5.14344e-11	2.04867	260.629
Aip	5.17219e-11	-1.46411	2880.94
Atg9a	5.20549e-11	-1.7723	8414.65
Arap1	5.29989e-11	2.58347	1105.23
Slc2a12	5.29989e-11	-2.75677	524.412
Rab31	5.32067e-11	3.04916	619.11
Stk3	5.36778e-11	1.93442	204.437
Cnot6	5.59689e-11	1.72399	757.271
Plppr3	5.60781e-11	2.69932	87.5342
Zfp383	5.64358e-11	-1.74307	360.728
Bmper	5.67171e-11	3.38719	228.213
Plod2	5.71424e-11	5.02832	229.118
Dclk1	5.87589e-11	4.91203	143.558
Ccni	5.87589e-11	-1.38548	5755.6
Amy1	5.98539e-11	-3.2396	4999.88
Zdhhc18	6.01799e-11	1.45818	2784.09
Kcnj12	6.04782e-11	-2.38791	1950.76
Lgals9	6.11892e-11	2.93846	474.6
Ptcd3	6.12556e-11	-1.84911	4075.75
Hbs1l	6.21414e-11	-1.49877	3382.21
Zyx	6.27857e-11	2.66979	1609.94
Lrrc30	6.28583e-11	-3.11524	7208
Eif4a3	6.28676e-11	1.31021	1892.19
Atp1b3	6.35904e-11	1.75882	1940.91
Ybey	6.35904e-11	-1.96899	445.649
Fdx1	6.38835e-11	-1.84829	1510.65
Mgat2	6.38835e-11	2.16264	666.486
Fhl2	6.41807e-11	2.91436	108.433
Sorbs2	6.4438e-11	-2.46337	3283.69
Btbd1	6.4864e-11	-1.93497	17146.2
Pigm	6.57241e-11	1.48481	435.632
Mapkapk2	6.62468e-11	-1.59808	18730.3
Faf2	6.72307e-11	1.38924	832.245
Tspan6	6.85507e-11	2.35725	161.767
Cacnb1	6.85821e-11	-2.00536	11509.1
9330159F19Rik	6.88592e-11	-3.07236	2950.49
Mb	6.96322e-11	-2.95614	242817
Tbc1d19	6.99561e-11	-1.78791	942.461
Cnot7	7.00214e-11	-1.41083	2529.5
Tmem185b	7.02543e-11	1.70959	304.224
Strn	7.08967e-11	1.42346	496.956
Slc16a6	7.09344e-11	1.66385	692.682
Cap1	7.1078e-11	2.72008	1625.87
Frmd4a	7.15684e-11	2.94628	267.232
Clcn5	7.19123e-11	4.14637	143.889
Lamb3	7.23327e-11	-2.36763	130.167
AA467197	7.29658e-11	9.82591	26.6071
Galk1	7.30942e-11	3.64998	153.793
Ydjc	7.38767e-11	5.0666	15.4311
Lmbr1	7.53373e-11	-1.95361	870.219
Fstl3	7.57121e-11	2.92398	86.5901
Far1	7.57616e-11	1.63825	734.05
Copg1	7.58382e-11	1.43003	3237.08
Pdcd6ip	7.64794e-11	1.44081	3155.52
Chpt1	7.67108e-11	-2.20945	9613.16
Creb3l2	7.6887e-11	1.50582	1105.61
Cdca4	7.79606e-11	2.42937	234.076
Pde4a	7.91073e-11	-2.64576	2591.4
C030006K11Rik	7.96354e-11	-2.03194	3467.2
Tnk2	8.21331e-11	-1.57798	4088.82
Tspo	8.21331e-11	2.65876	998.877
Litaf	8.2218e-11	3.68556	843.488
Foxo6	8.26221e-11	-3.07368	810.838
Cchcr1	8.29889e-11	2.77182	90.5208
Crebl2	8.35221e-11	-1.73199	935.23
Fahd1	8.40691e-11	-1.89989	2205.65
Dck	8.40702e-11	3.12531	178.556
Cib1	8.49365e-11	2.10507	257.362
Cisd3	8.50931e-11	-1.82251	2120.59
Noc3l	8.55287e-11	1.39088	526.322
Slc30a2	8.55748e-11	-4.04217	1310.64
Rtn4	8.63551e-11	-1.62657	47720.4
Zfp68	8.70521e-11	-1.36416	1188.84
Nipsnap3b	8.72409e-11	3.16481	134.248
Ccbe1	8.72987e-11	4.99359	122.328
Ube2b	8.91832e-11	-2.2657	28298.9
Washc4	8.99187e-11	1.51779	609.738
Pold3	9.06683e-11	1.67077	379.67
Pabpc1	9.1247e-11	1.95046	5633.82
Tsnax	9.2315e-11	-1.49089	7362.67
Gopc	9.23686e-11	1.42641	731.239
Pdrg1	9.2931e-11	-1.63189	4874.8
Atxn7l3	9.39861e-11	1.29919	1570.54
Fbxl19	9.58953e-11	1.97541	228.527
Trim30a	9.71274e-11	3.67182	311.258
Bax	9.72769e-11	1.64677	793.354
Trappc2	9.74142e-11	-1.6281	828.418
Vapb	9.83509e-11	-1.51293	12239.9
Vav3	9.85464e-11	2.52648	123.037
Aldoart2	9.91364e-11	-3.41269	160.702
Runx1	9.94717e-11	4.05399	722.373
Tex38	1.00029e-10	-3.91494	65.2806
Pxmp4	1.01914e-10	-1.64969	1008.56
Trpc3	1.04396e-10	-2.19613	339.113
Mocs2	1.05495e-10	-1.45153	1448.61
Mrc1	1.05495e-10	5.42175	1096.9
Slc39a10	1.06189e-10	2.27231	276.842
Trim72	1.06189e-10	1.79677	13013.4
Myog	1.0748e-10	2.68112	735.858
Tbc1d9	1.10365e-10	3.31297	140.293
Sucla2	1.10628e-10	-2.08898	27144.7
Pf4	1.10796e-10	6.40003	711.071
Snrpn	1.11697e-10	-1.87224	1651.97
Pebp1	1.12878e-10	-1.65442	13238.6
Snrnp25	1.16005e-10	-1.59833	464.684
Gtse1	1.17556e-10	5.57725	30.5544
Fchsd1	1.17657e-10	2.34712	84.2506
Srxn1	1.19104e-10	2.1117	4295.77
Klf9	1.19104e-10	-2.25532	10280.2
Hhat	1.2135e-10	3.57343	26.4018
Tspan4	1.21936e-10	2.73641	659.151
Nus1	1.25811e-10	1.37888	1922.01
B4galt5	1.26082e-10	1.79762	1323.3
Prex1	1.27792e-10	2.15795	833.477
Cops8	1.29234e-10	-1.42017	4431.93
Ada	1.30264e-10	5.41832	26.4184
Ogdh	1.31106e-10	-2.13542	58300.5
Ptgfrn	1.31829e-10	2.87626	912.474
Sugt1	1.3231e-10	-1.70752	5134.83
Faap24	1.32679e-10	2.67086	46.3335
Fbxl22	1.32679e-10	6.44535	724.207
Thoc7	1.33136e-10	-1.54487	2953.2
Arfrp1	1.33172e-10	-1.36819	1573.39
---	1.33172e-10	-1.78697	1445.54
Ddb2	1.33428e-10	-1.74738	282.206
Ripk3	1.37354e-10	4.61628	106.31
Pccb	1.37807e-10	-1.89467	5097.23
Ttc19	1.38335e-10	-1.76471	2779.56
BC029722	1.39212e-10	-1.50906	1718.99
Phc2	1.39828e-10	1.44566	1491.13
Eif2ak2	1.40029e-10	2.98389	186.471
Poldip2	1.42451e-10	-1.55528	6530.18
Myef2l	1.42942e-10	3.33363	33.9736
Tmem126a	1.43712e-10	-1.71368	2459.99
Slc25a28	1.44243e-10	-1.40406	3129.9
Tlcd3a	1.44243e-10	2.74902	92.7537
Mto1	1.44408e-10	-1.80714	1313.45
Bicc1	1.4457e-10	2.75132	421.611
Eef1a2	1.45086e-10	-1.82296	85060.7
Trpv2	1.45203e-10	3.46091	175.168
Cspg4	1.50165e-10	2.06242	615.712
Mia2	1.50881e-10	-1.3168	3157.73
Hint2	1.5099e-10	-1.98567	1589.75
Ptcd1	1.51325e-10	-1.46083	1050.69
Wdr83	1.51948e-10	-1.72085	1281.15
Slc36a1	1.52547e-10	1.71388	710.837
Mrpl30	1.5376e-10	-1.6534	5481.17
Mdfic	1.55136e-10	2.57123	508.128
Snx1	1.57715e-10	2.24551	721.077
Yars2	1.57748e-10	-1.5301	846.943
Ptp4a2	1.58619e-10	-1.56702	38751.2
Pex6	1.59526e-10	-1.9101	2272.44
Cntnap2	1.60012e-10	-3.60711	788.188
Rhoa	1.60437e-10	1.4544	6341.5
Anapc5	1.60672e-10	-1.69226	31140.6
Polr3gl	1.61458e-10	-1.81849	3062.45
1700056E22Rik	1.62752e-10	4.83188	25.4253
Rnf4	1.63118e-10	1.55483	1257.95
Tada2a	1.63661e-10	-1.72981	847.005
Isoc2a	1.66237e-10	-2.46359	1726.63
Zfp672	1.6635e-10	-1.63396	1413.22
Slc39a11	1.6879e-10	2.6424	135.661
Tdrd3	1.69802e-10	-1.48005	1080.44
Serhl	1.72347e-10	-1.65359	1349.46
Kbtbd12	1.73294e-10	-2.22631	1790.66
Cnrip1	1.75004e-10	2.23612	92.7288
Naglu	1.76266e-10	2.12289	394.459
Tafa3	1.79631e-10	-2.27303	371.833
Map3k10	1.81889e-10	-1.60204	2913.58
Anapc13	1.83373e-10	-1.65216	2314.81
Zfp639	1.83895e-10	-1.38417	1420.27
Copb1	1.86351e-10	1.64364	1298
Ngrn	1.90346e-10	-1.70133	1477.63
Pm20d1	1.92299e-10	-3.51057	62.6979
Dguok	1.93032e-10	-1.40898	689.788
Ampd2	1.93237e-10	2.40226	328.732
Hspa5	1.93331e-10	2.66635	7590.99
Dzip3	1.93637e-10	1.75744	99.3562
Itgb3	1.93771e-10	3.54101	102.222
Mapkapk5	1.9418e-10	-1.65066	4408.88
Dennd4b	1.9418e-10	-1.92699	9129.92
Cyb561	1.9436e-10	1.93968	325.03
Hlf	1.99318e-10	-2.89814	903.033
Adig	2.00907e-10	-5.06393	163.508
Il17rc	2.00917e-10	2.02586	141.335
Afg1l	2.01363e-10	-1.99401	915
Serpinh1	2.0233e-10	3.58738	3404.48
Cmc1	2.03336e-10	-1.53388	723.911
Tuba1a	2.05286e-10	3.4292	2217.72
Cbl	2.06271e-10	1.90396	707.848
Zfp27	2.07645e-10	-1.48416	513.9
Mrpl46	2.07701e-10	-1.73633	1395.14
1700017B05Rik	2.08089e-10	3.61971	234.625
Fam171a2	2.08089e-10	2.70332	127.399
A4galt	2.08358e-10	2.63045	168.982
Ftl1-ps1	2.09096e-10	2.69384	5533.01
Tal2	2.09437e-10	2.25946	125.705
Zfyve9	2.09437e-10	-1.76539	3760.57
Reep3	2.12088e-10	1.66771	928.963
Ankrd13b	2.14409e-10	-1.41916	1346.38
Dvl1	2.15774e-10	-1.63641	10964.4
Snrpd1	2.16137e-10	1.77149	364.848
Nipal3	2.16137e-10	-1.77713	751.938
Rasa3	2.16137e-10	2.17868	900.425
Tcap	2.1641e-10	-2.46122	180102
Mrps21	2.17582e-10	-1.75973	4694.69
Asf1b	2.17989e-10	2.19112	132.515
Ppib	2.19294e-10	2.44567	1600.35
Ndufb7	2.2033e-10	-1.89476	12089.1
Fbxo5	2.21705e-10	3.95748	34.7522
Ube2d1	2.22024e-10	-1.9302	8551.75
Rpp21	2.22451e-10	-1.57686	553.167
Rnf8	2.22787e-10	-1.56738	1096.79
Arhgdia	2.23377e-10	1.71252	7171.68
Cenpt	2.24484e-10	2.47815	152.913
Pbdc1	2.24663e-10	1.86328	312.675
Mlkl	2.27767e-10	4.14184	54.7703
Gpn3	2.27934e-10	-1.58794	953.156
Acadvl	2.28767e-10	-2.46128	27980.5
Tspan14	2.28767e-10	1.84323	666.632
Zfp654	2.28895e-10	-1.598	976.024
Fads3	2.29703e-10	2.73735	321.532
Plpp5	2.30886e-10	2.32646	250.83
Tuba1c	2.31836e-10	4.77663	609.622
Man2b2	2.31856e-10	2.66696	393.181
Carnmt1	2.32512e-10	-2.36898	14211.4
Gda	2.32783e-10	3.46525	865.667
Mt2	2.33656e-10	6.11761	2629.55
Nckap5l	2.34376e-10	2.26211	186.693
Rnf115	2.34376e-10	2.28997	4500.49
Snx8	2.34376e-10	1.63471	819.757
5730455P16Rik	2.34439e-10	-1.77317	2934.93
Tfdp2	2.35669e-10	-2.09391	2488.27
Naa38	2.37822e-10	-1.45469	1137.88
Aldh18a1	2.3894e-10	2.76716	318.347
Mettl17	2.41096e-10	-1.58258	601.3
Gm9844	2.42018e-10	4.70489	215.03
Lonp1	2.42493e-10	-1.6219	7188.87
Ahnak2	2.42606e-10	2.73757	443.776
Prelid1	2.44719e-10	3.12675	1206.98
Rgs19	2.44943e-10	4.01566	155.669
Nmnat3	2.44943e-10	-1.71712	828.661
Nectin1	2.45631e-10	2.7703	168.521
Cfl1	2.48269e-10	3.55084	4084.64
Ppt1	2.48972e-10	2.02624	721.354
Dpf2	2.4952e-10	-1.43637	3879.93
Them4	2.53338e-10	-1.61653	380.681
Niban2	2.54465e-10	3.93468	870.614
Sh3gl1	2.5521e-10	1.93019	763.93
L2hgdh	2.5521e-10	-2.29421	3183.55
Gm20721	2.58962e-10	-1.52076	1652.95
Rrad	2.59938e-10	5.48961	1506.65
Arpc4	2.61446e-10	1.68304	2235.42
Cdt1	2.62614e-10	4.22998	75.5496
Slfn8	2.62693e-10	6.04735	71.7868
Ube2z	2.62742e-10	1.37543	2283.37
Erlin2	2.65653e-10	1.60707	687.515
Ctsb	2.66075e-10	2.2615	26676.1
Ephx2	2.66887e-10	-3.44615	2355.27
Abhd14b	2.69722e-10	-1.74558	480.766
Nfxl1	2.71814e-10	2.40621	206.521
Pdzd9	2.72726e-10	-2.28827	504.611
Rsph10b	2.77853e-10	-2.8835	63.1613
Card14	2.80624e-10	10.2144	298.357
Serpinb8	2.81448e-10	3.61071	139.988
Dok1	2.84377e-10	4.30575	185.495
Tecta	2.88818e-10	-9.48581	145.392
Sat1	2.89746e-10	2.29515	1056.99
Ptgr1	2.90438e-10	5.20204	64.7271
Mbnl1	2.95988e-10	-1.5466	12694.3
Flna	2.96915e-10	2.11673	4388.82
Vash1	2.98989e-10	2.07668	147.862
Tiam2	3.01189e-10	2.0373	330.562
Oxr1	3.01396e-10	-1.58334	3404.05
Calu	3.02198e-10	1.83341	6801.42
Rad51ap1	3.02316e-10	4.71857	23.6439
Cobl	3.02415e-10	-1.94492	4958.94
Erlin1	3.04188e-10	2.06547	361.633
Tfec	3.04188e-10	6.31431	25.7242
Opa1	3.04188e-10	-1.68222	5211.23
Abcd2	3.04598e-10	-2.67928	3156.29
Stx7	3.05791e-10	1.5524	1365
Ak3	3.06157e-10	-1.32242	2683.98
Stat2	3.06431e-10	2.29587	575.695
Tafazzin	3.07044e-10	-1.55889	3101.02
Traf3	3.10951e-10	1.69066	1615.09
Adam10	3.12157e-10	1.73108	1220.06
Pdhb	3.12204e-10	-1.81528	13363
Cdh23	3.1412e-10	-2.37047	294.867
Spg21	3.1412e-10	2.53075	416.891
Adam15	3.14261e-10	1.98709	1952.25
Acad8	3.15072e-10	-1.66804	2279.76
Mettl23	3.15072e-10	-1.67432	1672.62
Ndufs2	3.15914e-10	-2.00164	42620.6
Glt28d2	3.15914e-10	-1.99728	597.665
Zranb1	3.20447e-10	-1.86194	6983.36
Golph3	3.25746e-10	-1.36578	4248.15
Slc25a27	3.27397e-10	-2.14594	537.753
Smim4	3.30423e-10	-1.91816	773.733
Itpripl2	3.32121e-10	2.29772	896.364
Pde4c	3.33265e-10	-3.18614	633.774
Eml4	3.36031e-10	1.99299	192.539
E2f4	3.39058e-10	1.79724	2083.31
Nmnat1	3.39862e-10	-1.66722	896.604
Eif2d	3.4085e-10	-1.54958	1331.27
Serp1	3.42922e-10	2.77922	1293.33
Me3	3.43833e-10	-2.1214	4003.54
Nrxn2	3.43949e-10	-2.7876	163.129
Tmem52	3.4916e-10	-2.89459	5713.22
Ckap4	3.50452e-10	5.02429	962.102
Ikbkb	3.52457e-10	1.35279	1387.76
Ly6e	3.54311e-10	2.38249	4565.38
Swap70	3.56442e-10	1.91098	616.287
Tmem263	3.57672e-10	1.4919	687.531
Esd	3.58418e-10	2.5289	2096.38
Ap2b1	3.58607e-10	1.37006	2343.82
Sec24d	3.62011e-10	3.74522	353.041
Zfp799	3.68724e-10	-1.75267	358.125
1110002E22Rik	3.69266e-10	2.29193	9281.14
Wdtc1	3.70344e-10	-1.92408	10423.1
Gnas	3.71688e-10	-1.44801	68333.4
Snupn	3.72545e-10	-1.54304	537.465
Rtn4ip1	3.73753e-10	-2.04355	1833.89
Prkag1	3.73909e-10	-1.42094	2469.08
Coa8	3.7658e-10	-1.49963	1527.63
Dpy19l3	3.78627e-10	1.78677	422.652
Nos1	3.83225e-10	-2.78952	4706.77
Ifi204	3.83225e-10	5.33431	299.698
Tnpo1	3.86138e-10	1.47161	1761.37
Smpd1	3.86363e-10	-1.52276	3154
Cacng6	3.88496e-10	-1.8925	8429.27
Cit	3.91848e-10	4.61128	49.7851
Isg20l2	3.94434e-10	1.36942	641.131
Cmpk1	3.96727e-10	1.60909	1209.3
Slc8a3	3.97539e-10	-2.55353	3690.45
Tmem106b	4.00587e-10	-1.60862	3086.14
Etfa	4.00601e-10	-2.13075	11848.7
Vwa5a	4.01004e-10	1.98938	1030.95
Sumf1	4.01004e-10	1.61279	623.044
Fbln2	4.05698e-10	2.86577	4649.18
Dusp23	4.06569e-10	-1.83816	1322.29
Fxyd1	4.09021e-10	-2.15414	9604.08
Cox7c	4.1377e-10	-1.86682	13364.6
Mcam	4.13862e-10	1.81288	1507.64
Fundc2	4.16617e-10	-1.68156	8119.48
Osgep	4.17587e-10	-1.62335	1671.19
Pgm3	4.17587e-10	2.48681	134.663
Rusc1	4.18944e-10	-1.45225	1174.51
Prdx5	4.21215e-10	-1.46731	7667.71
Anxa7	4.22874e-10	1.43152	7912.72
Plekho1	4.24762e-10	2.28761	1755.49
Hip1	4.27681e-10	1.72553	1238.1
Tmem168	4.28488e-10	1.32772	606.868
Evl	4.28812e-10	2.48973	290.221
Abhd17a	4.30656e-10	-1.47624	3558.27
Man1a	4.33776e-10	2.15985	775.179
Ptbp3	4.38166e-10	2.68473	761.049
Mapk11	4.39142e-10	1.87487	135.879
Clybl	4.49209e-10	-1.88635	1767.6
Slc25a29	4.49967e-10	-2.73271	671.747
Cdk2	4.52281e-10	2.41934	257.43
Ano8	4.52292e-10	-1.48201	1821.42
Nfkb1	4.52892e-10	1.47394	1533.52
Nudcd1	4.53147e-10	1.38336	414.157
Pomgnt2	4.54927e-10	-1.91627	791.087
Lbx1	4.56811e-10	-1.68371	4808.98
Ranbp1	4.57165e-10	1.90641	814.985
Khk	4.62067e-10	-1.9159	869.453
Ftl1	4.62067e-10	2.65454	10629
Tfeb	4.70802e-10	-1.80111	4653.07
Zfp874b	4.76823e-10	-1.88004	671.998
Ctdnep1	4.78645e-10	-1.59881	6343.68
Rida	4.88615e-10	-1.78062	266.542
Cnpy3	4.89589e-10	1.83287	622.744
Gnmt	4.90812e-10	-4.96606	80.7064
Ankrd9	4.90812e-10	-2.67843	5922.16
Slc6a6	4.91043e-10	1.51373	7657.83
Mcm6	4.96786e-10	3.54163	281.833
Aldoa	4.96786e-10	-3.32188	61.9017
Arl8a	4.97112e-10	1.56744	1255.11
Nudt13	5.06301e-10	-1.65882	1594.48
mt-Nd4	5.07821e-10	-1.80223	976504
Mgat5	5.08376e-10	3.44585	134.905
Thbd	5.10105e-10	2.87144	1513.99
Htr2b	5.10497e-10	6.19388	12.4148
Gstm1	5.12534e-10	-2.17049	5734.15
Golt1b	5.16011e-10	1.67817	1036.78
Prkag2	5.22027e-10	1.5747	443.41
Mccc1	5.22896e-10	-1.88998	1753.95
Tcaf1	5.22896e-10	1.97463	229.827
Zcchc2	5.24459e-10	1.45974	718.797
Dlg5	5.24695e-10	2.12814	402.283
Gatb	5.25489e-10	-1.92471	1715.83
Tkt	5.3267e-10	3.14747	627.074
Gmfb	5.33317e-10	1.4703	1285.88
Ankrd50	5.4211e-10	1.77046	420.754
Pla2g4a	5.4211e-10	4.64517	52.2098
G6pdx	5.44816e-10	3.45175	270.778
Smarcd3	5.48537e-10	-1.86718	11501.9
Kdelr2	5.48561e-10	2.0096	1312.66
C8g	5.50709e-10	-4.45439	43.4352
Lrpprc	5.50709e-10	-1.95463	6332.43
Dock1	5.50709e-10	1.98325	336.749
Sox9	5.51814e-10	4.22152	51.647
Tatdn3	5.63501e-10	-1.64075	404.177
Zfp105	5.71858e-10	2.59429	22.3834
Hspa13	5.72034e-10	1.50279	540.045
Tfe3	5.85806e-10	1.78717	792.075
Pak1	5.88873e-10	-1.93563	4250.27
Gdf6	5.92721e-10	4.39561	12.3535
Csk	5.95323e-10	2.49851	605.301
Phlda1	5.96852e-10	2.76504	310.044
Msh2	5.97354e-10	-1.51058	660.532
Mrpl3	6.00447e-10	-1.65815	2647.73
Il4ra	6.063e-10	5.0449	1354.75
Tm7sf2	6.19652e-10	-1.88904	279.492
Scn7a	6.25577e-10	2.68868	349.051
Spred3	6.26734e-10	1.90727	211.569
Fbxl3	6.29694e-10	-1.47341	3172.33
Tlr3	6.30425e-10	2.38173	97.3926
Cd68	6.31594e-10	6.61102	737.019
Grb14	6.37441e-10	-3.08971	1464.57
Hsd3b7	6.37894e-10	2.22817	498.513
Rnf123	6.4123e-10	-1.85277	7305.17
Vrk1	6.45248e-10	1.70533	227.347
Medag	6.4812e-10	3.43352	720.775
Ube3b	6.58769e-10	-1.56764	11239.2
Slc27a1	6.60472e-10	-2.37235	9407.64
Dusp6	6.65512e-10	1.82749	774.251
Ppm1a	6.67468e-10	-1.53541	11086.5
Septin9	6.74526e-10	2.97169	1086.85
Rprd1a	6.81727e-10	-1.69353	1757.37
Fbxo25	6.83085e-10	-1.41093	529.698
Sfpq	6.83658e-10	1.4512	2968.72
Furin	6.90162e-10	1.43048	3888.5
Il1r1	6.97076e-10	3.53627	460.815
B430306N03Rik	7.0037e-10	10.0565	33.7106
Dnaaf9	7.02824e-10	1.83245	266.04
Csgalnact1	7.02927e-10	4.272	152.904
Plekhb2	7.10573e-10	-1.59679	5379.96
Npdc1	7.15074e-10	2.06507	546.68
Degs1	7.19672e-10	1.87686	994.938
Dnajc28	7.1992e-10	-2.55804	1610.91
Dusp18	7.20045e-10	-3.4489	2599.58
Tceal8	7.22365e-10	2.80568	332.838
Clic1	7.22768e-10	3.67532	808.9
Pml	7.24299e-10	2.28664	390.646
Pln	7.24299e-10	-2.91254	200.845
Grcc10	7.3001e-10	-1.58483	2426.41
Slc9a9	7.31532e-10	3.86719	189.092
Timeless	7.43761e-10	2.12477	226.176
Fech	7.49347e-10	-1.69104	9284.68
Dhx9	7.53757e-10	1.38574	1885.52
Gfm1	7.55374e-10	-1.74748	7560.75
Cox17	7.58139e-10	-1.7544	4793.08
Mrps15	7.59799e-10	-1.6634	2589.69
Sulf2	7.72748e-10	3.55408	562.605
Parva	7.98432e-10	2.13142	754.515
Cald1	8.07454e-10	2.12599	1619.36
Cluh	8.10704e-10	-1.79525	13406.4
Pnpla7	8.14813e-10	-1.62218	1943.18
Mrpl1	8.14833e-10	-1.67142	1704.02
Pgam1	8.21363e-10	3.00851	1414.5
Ptbp1	8.23638e-10	2.87128	1328.72
Gpr153	8.25872e-10	3.2277	420.237
Ogfrl1	8.28307e-10	1.70899	354.365
Dnaja3	8.35476e-10	-1.67496	7875.58
Cers5	8.35476e-10	2.18066	329.081
Helb	8.37572e-10	1.89207	251.339
Lifr	8.534e-10	-1.61699	3326.63
Tefm	8.5859e-10	-1.60064	798.422
Coq7	8.59545e-10	-1.89088	2117.14
Pprc1	8.63441e-10	1.46216	1176.52
Prodh	8.64492e-10	-2.20434	585.784
Rps6ka4	8.7063e-10	2.60655	464.961
Ccnd1	8.71421e-10	3.00732	564.021
Pdgfrl	8.78427e-10	3.5702	80.1307
Scube2	8.87915e-10	2.81381	28.6284
Arhgap35	9.04159e-10	1.48047	2433.59
Mettl9	9.09964e-10	1.52341	1136.21
Scp2	9.10299e-10	-1.44535	5223.93
Pdhx	9.23462e-10	-1.85239	4574.25
Kctd2	9.23851e-10	-1.4763	1399.96
Peak1	9.24862e-10	1.634	864.523
Mapk1ip1l	9.24977e-10	1.2995	1760.25
Suox	9.38911e-10	-1.76872	2496.9
Rbp4	9.42152e-10	4.04438	41.2966
Zfp93	9.42152e-10	-1.73159	272.55
Acaa1a	9.43988e-10	-1.4766	3421.33
Tfpi	9.44397e-10	2.45996	117.744
Bbof1	9.468e-10	-2.10384	125.578
Coa5	9.4802e-10	-1.57593	8405.51
Zfp691	9.4802e-10	-1.87709	702.577
Twf1	9.57337e-10	2.45469	656.211
Dock7	9.57337e-10	1.87955	430.619
1190007I07Rik	9.59459e-10	-2.09564	681.153
Cmklr1	9.74258e-10	2.64097	530.383
Mars2	9.81651e-10	-1.53789	547.046
Sdhaf2	9.8299e-10	-1.46876	2822.96
Asns	9.87574e-10	3.01366	97.9527
Tmem150a	9.92477e-10	-1.99767	1877.89
Snx7	9.97674e-10	3.45435	111.404
Nrm	1.00419e-09	2.71894	111.182
Commd1	1.00553e-09	-1.48983	2569.37
Csf2rb2	1.00553e-09	4.71655	324.744
Hsd17b12	1.01249e-09	3.03084	308.679
Mmachc	1.01349e-09	-1.72121	1976.21
Lmnb1	1.01788e-09	2.21199	506.577
Xbp1	1.0272e-09	1.34101	4403.29
Sun1	1.0275e-09	-1.47253	2968.81
Chrne	1.03074e-09	-3.57346	599.468
Miga2	1.03892e-09	-2.13334	2066.72
Mtmr12	1.04854e-09	1.78939	309.682
Cmip	1.05312e-09	2.76646	286.519
Ap5b1	1.05653e-09	3.008	67.8609
Pcmtd1	1.07379e-09	-1.91479	5255.5
Mrps16	1.07675e-09	-1.47464	2173.45
Zdhhc20	1.07853e-09	2.2249	410.606
R3hdm2	1.09283e-09	-1.56082	7595.57
Adamts7	1.09564e-09	3.70327	68.6591
Nox4	1.09844e-09	2.36189	121.289
Paip2b	1.09915e-09	-2.10058	12451.3
Blvrb	1.10648e-09	2.08162	332.504
Slc30a7	1.10666e-09	1.88117	351.174
Mad2l1	1.10738e-09	3.39691	92.2304
Uxs1	1.11364e-09	1.84068	376.055
Rorc	1.11586e-09	-2.17889	4263.96
Eln	1.11861e-09	2.48872	1027.57
Bean1	1.11937e-09	5.09931	11.5373
St8sia5	1.11982e-09	-1.69623	2310.48
Znhit3	1.12383e-09	-1.56744	606.929
Tdrp	1.12393e-09	-2.55821	1420.35
Farp1	1.13362e-09	1.90711	453.663
Sox4	1.13828e-09	2.21697	225.322
Tmem147	1.1386e-09	-1.74819	3999.27
Eif3i	1.1386e-09	-1.34466	4646.88
Hyou1	1.13939e-09	1.91942	1650.06
Prps2	1.14146e-09	2.2429	113.666
P2ry1	1.14146e-09	-2.47919	332.936
Pros1	1.14247e-09	2.66547	622.116
Acads	1.14798e-09	-2.01843	5523.58
Septin2	1.14798e-09	1.47487	3044.1
Sall4	1.14841e-09	-2.8367	214.39
Pfkp	1.15615e-09	2.76312	402.818
Cyfip1	1.16782e-09	1.7784	1621.07
Hoxa10	1.1679e-09	-1.48875	1134.74
Nectin4	1.16964e-09	5.85764	29.426
B4galt2	1.17229e-09	2.68211	152.88
Pcolce	1.18017e-09	2.84444	1857.6
Rab4a	1.187e-09	-1.82752	562.499
Tpm3-rs7	1.18784e-09	2.9661	785.519
Galc	1.20012e-09	1.92113	322.782
Syngr1	1.20012e-09	-1.7376	1535.46
Mul1	1.20954e-09	-1.55186	2870.51
Plcd4	1.23421e-09	-2.45587	2401.73
Cog8	1.23899e-09	-1.35769	2414.56
Lasp1	1.23899e-09	2.51051	1471.68
Cd59b	1.24627e-09	-3.36293	100.475
Pdcd5	1.25303e-09	-1.72601	1508.36
mt-Cytb	1.2592e-09	-1.75302	1.00031e+06
Gusb	1.26619e-09	3.15048	746.592
Dpp3	1.26798e-09	1.50108	1361.4
Dach2	1.29078e-09	-5.35542	112.571
Sting1	1.29192e-09	4.0759	276.096
Ppp3cb	1.29469e-09	-1.77175	15200.8
Camk2b	1.3021e-09	-1.63192	18148.1
Ccdc80	1.32593e-09	4.10085	1339.38
Sympk	1.32686e-09	-1.42614	9137.11
Thop1	1.33044e-09	-1.53393	2056.35
Muc1	1.33343e-09	4.60346	14.2097
Enpp5	1.33667e-09	-1.63994	735.67
Dennd6b	1.3458e-09	-1.79646	1508.87
Pla2g15	1.38964e-09	2.56772	445.424
Poglut3	1.3902e-09	2.13185	231.552
Tcf19	1.39216e-09	5.02187	54.9107
Abhd5	1.3958e-09	-1.36998	1856.73
Mcm2	1.40342e-09	1.77394	430.179
Dnase1	1.40845e-09	-2.51648	182.598
Ifi205	1.41616e-09	2.39326	334.682
Dnaja2	1.41901e-09	-1.54904	12945.3
Fam53a	1.42298e-09	-1.59014	4147.16
Irak4	1.42366e-09	3.33532	136.67
Cmtm6	1.42465e-09	2.39661	714.293
Cdnf	1.44084e-09	-1.83107	2701.89
Rap2b	1.44121e-09	3.69337	288.288
Hadhb	1.44201e-09	-2.33885	14338.4
Stk39	1.44327e-09	2.9094	131.047
Spata6	1.44327e-09	2.39208	171.646
Scfd1	1.44377e-09	1.56425	457.332
Ybx2	1.46158e-09	-3.42545	1461.49
Vcl	1.49185e-09	1.7392	3244.32
Pdia5	1.49546e-09	3.48865	131.634
Dnm2	1.5016e-09	1.24592	3213.71
Virma	1.5016e-09	1.32082	755.687
Gtf2i	1.50939e-09	-1.67283	8194.12
Cxcl14	1.51264e-09	2.69853	2501.34
Rnaset2b	1.51264e-09	-1.42974	2248.44
Ptms	1.51429e-09	1.67991	3214.93
Klf16	1.51429e-09	2.13145	238.165
Ostc	1.51429e-09	1.80746	1014.78
Sh3bgr	1.5326e-09	-2.02547	19368.1
Cavin3	1.5402e-09	2.43107	724.484
mt-Nd2	1.54364e-09	-1.89719	626688
Nopchap1	1.56251e-09	1.5539	439.003
Thtpa	1.57648e-09	-1.51767	1138.17
Slfn5	1.58528e-09	1.81941	1654.05
Inpp5d	1.58919e-09	4.40614	378.703
Lsmem1	1.59393e-09	-2.16619	1435.07
Dera	1.59889e-09	2.28503	248.693
Taco1	1.60287e-09	-2.11863	2087.01
Rxrb	1.60404e-09	-1.48035	3504.4
Sec61a2	1.63283e-09	-1.58661	1520.41
Scrn3	1.63467e-09	-2.00306	3714.69
Slc7a7	1.64523e-09	3.68283	78.4915
Agl	1.65664e-09	-2.14987	36351.4
Pnpla8	1.6603e-09	-1.72409	7283.06
Gatad2a	1.69571e-09	1.2876	1854.59
Trim30d	1.7117e-09	3.86158	128.892
Tpst1	1.73266e-09	1.75662	328.447
Snapin	1.74048e-09	-1.40462	5102.71
Ssbp4	1.74048e-09	1.72441	624.642
Alg8	1.74847e-09	2.03386	136.447
Psme4	1.77128e-09	-1.70103	11442.7
Fbxo9	1.77163e-09	-1.66117	2166.57
Hhipl1	1.77593e-09	2.59945	301.662
Arhgap12	1.78644e-09	-1.44579	1525.72
Tpm3	1.7883e-09	2.43394	3037.07
Man1a2	1.8005e-09	1.46204	697.799
Tlnrd1	1.80687e-09	2.28334	441.139
Sh3glb1	1.82577e-09	-1.42991	21719.5
Wbp1	1.84876e-09	-1.71074	1716.28
Creld2	1.85456e-09	2.19238	385.465
E130218I03Rik	1.85545e-09	4.45401	112.855
Aars2	1.86005e-09	-1.54926	1050.45
Cdk19	1.8629e-09	-1.74947	1968.67
Oasl1	1.8629e-09	6.4328	54.4216
L3hypdh	1.8778e-09	2.73161	28.439
Rap1b	1.88813e-09	2.53899	2048.39
Slc1a4	1.89936e-09	4.15924	67.7713
Pkmyt1	1.90777e-09	3.14524	81.7716
Cnpy4	1.94483e-09	2.531	180.87
Cbr4	1.94682e-09	-1.7818	1270.49
Spats2	1.96243e-09	2.05476	202.189
1110051M20Rik	1.96663e-09	-1.68633	1130.77
Pgam2	1.96996e-09	-2.26883	63415.7
Piezo2	1.97058e-09	2.88222	49.0206
Trappc5	1.97912e-09	-1.47653	2339.1
Abcb7	1.98181e-09	-1.74877	2331.95
Klhl24	2.00317e-09	-1.8947	8556.74
Tnc	2.03697e-09	16.1839	511.624
Tmem164	2.04749e-09	4.04238	262.088
Slc7a5	2.06037e-09	2.27423	563.455
Bgn	2.08885e-09	3.91246	5520.03
Phtf2	2.09105e-09	-1.9009	6694.62
Bbs2	2.09449e-09	-1.68207	307.301
Abhd8	2.10091e-09	-1.71189	1456.12
Tram1	2.11718e-09	2.15879	969.355
Wdr75	2.11718e-09	1.35317	720.704
Abhd16a	2.11963e-09	-1.59362	3258.58
Wwtr1	2.12151e-09	1.32893	1837.42
Anpep	2.14297e-09	3.03291	522.601
Gp1ba	2.1473e-09	-2.31279	174.658
Igf1	2.15381e-09	3.00967	559.963
Ube4a	2.18717e-09	-1.63246	2872.24
Cd300lg	2.20178e-09	-1.78305	2118.42
Ccdc8	2.20178e-09	3.01506	98.9441
Tubb3	2.21981e-09	5.41983	52.3007
Treml2	2.22139e-09	8.96798	23.3618
Dek	2.24196e-09	1.31083	2138.21
Srgap3	2.24248e-09	2.53218	66.819
Stac3	2.26375e-09	-1.93258	12560.2
Bahd1	2.27246e-09	1.32277	769.982
Ankrd40	2.28158e-09	-1.63568	16653.5
Laptm4b	2.28311e-09	-1.76112	1761.03
Higd1a	2.28311e-09	-1.59494	2568.77
Sinhcaf	2.29838e-09	3.06376	55.5536
Ppp4c	2.31484e-09	1.40262	1189.49
Ctsh	2.32566e-09	4.40943	659.185
Ppp1r9b	2.35018e-09	1.58479	3034.07
Atl2	2.35698e-09	-2.09972	11207.7
Frrs1	2.39901e-09	2.84535	162.469
Shroom3	2.42475e-09	2.8855	66.9883
Rasa1	2.43766e-09	1.44289	627.027
Synpo	2.44494e-09	-1.69816	17836.8
Dhodh	2.48495e-09	-1.58302	638.559
Siglece	2.49505e-09	4.80651	32.2433
Anxa5	2.5049e-09	2.99892	1718.77
Rpain	2.51756e-09	1.44639	217.886
Gxylt1	2.51945e-09	1.68943	441.029
Mgst3	2.52974e-09	-1.86769	7588.61
Pofut1	2.54194e-09	1.36356	916.479
Wdr3	2.55502e-09	1.34381	572.011
Mob3a	2.56409e-09	2.25786	397.113
Mtch2	2.56631e-09	-1.52408	5995.17
Pfn1	2.58756e-09	1.80602	7637.94
Sdf2l1	2.6369e-09	2.93115	252.478
Fubp3	2.64309e-09	1.47372	540.748
Tst	2.64309e-09	-2.40865	843.662
Mpi	2.6607e-09	-1.80717	3174.08
Pygo2	2.66954e-09	1.48497	1010.11
Krba1	2.69077e-09	-2.14384	3778.25
Ubqln4	2.71293e-09	-1.57554	8972.57
Arl6ip1	2.73045e-09	2.65665	755.274
Abi1	2.73526e-09	1.67144	1231.12
Cdca2	2.74414e-09	5.16766	27.0465
Tpi1	2.75588e-09	-2.1335	78456.7
Tmem11	2.75588e-09	-1.54373	2799.05
Lgals1	2.75588e-09	1.92596	11300.7
Rbbp8	2.75802e-09	2.49258	126.19
Ednrb	2.76755e-09	2.15452	876.135
Sntb2	2.82844e-09	2.31849	363.109
Npff	2.83819e-09	-2.2836	147.595
Tdrd7	2.84153e-09	1.31229	683.707
Dctn1	2.87637e-09	-1.4992	12323.3
Polr1e	2.90345e-09	1.59374	159.594
Cfp	2.95551e-09	4.66902	647.432
Ssrp1	2.96585e-09	1.46334	1457.93
Rdh14	2.9709e-09	-1.65361	2027.4
Tmem120b	2.98953e-09	-1.82957	808.79
Arrb1	2.99334e-09	2.54394	703.618
Grhpr	3.01029e-09	-1.74624	1243.49
Mapk9	3.01894e-09	-1.26088	2561.04
Gpatch11	3.0249e-09	-1.41224	854.503
Nudt3	3.06767e-09	-1.57038	8874.64
Fabp5	3.06767e-09	4.13788	778.117
Lama4	3.11504e-09	1.95478	857.812
Lpl	3.11604e-09	-3.20621	68268.8
Sord	3.11604e-09	-1.46217	1485.76
Tmem167	3.13204e-09	1.37794	1146.98
Nepro	3.15891e-09	1.55114	161.654
Snx5	3.1779e-09	1.34891	5252.06
Mob1a	3.20458e-09	2.22507	1333.07
Stn1	3.2222e-09	1.76658	175.749
Fap	3.22365e-09	1.94167	163.352
Chsy1	3.23501e-09	3.16815	208.855
Tor2a	3.24224e-09	1.82599	355.162
Mrps35	3.2772e-09	-1.62368	1263.49
Crat	3.28757e-09	-2.10082	31512.3
Extl1	3.28757e-09	-2.02599	3348.19
Rilpl1	3.32169e-09	-2.1659	12017.7
D3Ertd751e	3.36204e-09	-1.93044	291.719
F13a1	3.36204e-09	4.32554	1408.18
Cep20	3.37594e-09	-1.57775	2810.24
Scn4b	3.37594e-09	-2.52818	30854.7
Fam149a	3.38956e-09	2.68348	79.2413
Tagln2	3.39992e-09	2.86816	1785.91
Dvl2	3.43144e-09	-1.33308	889.046
Ppp1r18	3.43946e-09	2.95816	793.222
Elovl1	3.44004e-09	2.67714	412.331
Col4a1	3.45122e-09	2.37984	5220.88
Kptn	3.47991e-09	-1.58401	450.585
Rcn3	3.48176e-09	3.96671	756.661
Ganab	3.4947e-09	1.54948	1584.04
Gnai3	3.49606e-09	1.83902	1014.15
Timm23	3.52921e-09	-1.60433	6846.43
Sec31b	3.54927e-09	-2.44407	1482.74
Klhl23	3.55523e-09	-2.61068	1290.28
Cyp2d22	3.56868e-09	-1.80178	791.984
P3h3	3.65953e-09	2.90253	347.795
Lmf2	3.66511e-09	1.42124	1042.4
Tgfb1i1	3.66511e-09	2.11487	436.447
Sub1	3.67301e-09	-1.47544	4167.71
Sh3pxd2b	3.68469e-09	3.84106	490.34
Nf2	3.69816e-09	-1.51978	7361.55
Nab1	3.69968e-09	1.74797	478.49
Wasf2	3.71778e-09	1.64769	2640.38
Mrpl45	3.72715e-09	-1.72293	4165.01
Ppia	3.72715e-09	2.49409	2160.47
Cers2	3.72786e-09	1.67758	1622.02
Zfand3	3.755e-09	-1.4068	8522.33
Slc3a2	3.76148e-09	1.86876	1480.87
Prnd	3.76161e-09	5.43861	31.9616
Fbxo4	3.82206e-09	1.75103	175.915
Kctd10	3.82769e-09	1.70969	1308.2
Slc45a4	3.82995e-09	-1.47145	2288.54
Sulf1	3.83126e-09	3.16772	556.675
Tmx1	3.83301e-09	1.4175	1009.92
Mark3	3.85458e-09	-1.41325	3212.4
Pola1	3.86351e-09	3.20784	50.1361
Cad	3.86989e-09	1.58044	657.894
Susd1	3.88706e-09	3.15151	19.081
Fam114a1	3.88967e-09	3.15089	296.255
Fyn	3.89599e-09	1.82614	465.299
Sparc	3.90878e-09	3.64013	12231.1
Tomm7	3.9313e-09	-1.48399	2148.21
Lhfpl2	3.9313e-09	4.15734	216.868
Acyp1	3.94666e-09	-2.08904	661.788
Sp110	3.95476e-09	3.13611	191.084
Cmtm7	3.99401e-09	3.24503	219.999
Pcdh7	4.06381e-09	3.14338	130.264
Lyn	4.07888e-09	3.41135	561.664
Thra	4.09231e-09	-1.59553	4413.83
Tor4a	4.11515e-09	3.25696	159.236
Isyna1	4.11997e-09	2.09838	276.941
Sri	4.14119e-09	2.10721	600.905
2610008E11Rik	4.27092e-09	-1.5338	810.17
Slc16a7	4.27945e-09	3.54891	41.9942
Mib1	4.28984e-09	-2.23065	15839.6
Snta1	4.3134e-09	-1.85742	16453
Frmd6	4.32296e-09	1.58766	1106.65
Dync1i2	4.35419e-09	1.19748	2897.22
Arhgap1	4.36119e-09	2.41865	499.023
Rpap3	4.36323e-09	-1.32539	928.75
Flrt2	4.36751e-09	1.61151	464.232
Glis3	4.38208e-09	4.69014	37.2524
Nap1l4	4.41668e-09	-1.43464	9640.74
Cox6a2	4.42493e-09	-2.13089	58708.6
Ide	4.4396e-09	-1.75817	8409.87
Cybc1	4.45934e-09	2.34852	348.497
Mrpl50	4.46002e-09	-1.56648	2820.36
Aspn	4.46425e-09	3.04895	703.376
Samsn1	4.46429e-09	7.64293	26.2058
Mgp	4.47744e-09	1.99186	1703.35
Zc2hc1c	4.48463e-09	-2.17882	202.105
Mrpl35	4.48463e-09	-1.51839	1934.11
Srpr	4.51005e-09	-1.58417	13053.2
Nfix	4.51571e-09	-1.55106	27854
Fam76a	4.54879e-09	-1.37973	2044.79
Macrod1	4.55e-09	-1.85622	9858.15
Tcaim	4.55217e-09	-1.97872	2522.42
Tob1	4.58059e-09	-2.28101	10056.9
[truncated: 11,909 more rows]

## Sheet: DEGs List
Background Genes		Aged Sham vs Adult Sham: Up	Aged Sham vs Adult Sham: Down		Adult MOV vs Adult Sham: Up	Adult MOV vs Adult Sham: Down		Aged MOV vs Aged Sham: Up	Aged MOV vs Aged Sham: Down		Up in Adult MOV Only	Down in Adult MOV only		Up in Aged MOV only	Down in aged MOV only		Up in Adult MOV, down in Aged MOV		Down in Adult MOV, up in Aged MOV
Erc2		Gdf1	Sephs1		Fbxl13	Hnrnpul1		Dio3	Tor1b		Ces2c	Hnrnpul1		Cxcl2	Tor1b		Amfr		Adamtsl2
Prkcz		Krt18	Cdc23		Ankrd1	Tmem59		Ankrd1	Ppp1ca		Krt18	Tmem59		Gm49342	Ppp1ca		Azi2		Casp12
Tenm3		Sln	Zswim8		Scn5a	Ctnnb1		Tnc	Vps26a		Phox2a	Ctnnb1		Clec4e	Vps35		Cnga3		Cnksr1
Ttc28		Fgfbp1	Ctnnb1		Csrp3	Ncoa4		Arg1	Vps35		Arc	Ncoa4		Nts	Ppp2r1a		Cpn1		Csgalnact2
Slc37a3		Ces2c	Ctcf		Chrng	Mtmr6		Ppbp	Azi2		Opn1mw	Mtmr6		Clec4d	Eps15l1		Cracdl		Cyp2ab1
Pkd1		Erc2	Tubgcp3		Igf2bp2	Ip6k1		Postn	Ppp2r1a		Fgfbp1	Sephs1		Timp1	Dcaf12		Eme2		Gprc5c
Pak1		Kcnd3	Ubr7		Mustn1	Sephs1		Ccl12	Orai3		Shisal1	St13		Fbxl22	Ppp4r2		Fam13a		Rnf13
Stox2		Cpn1	Taf5l		Hephl1	Edc3		Scn5a	Gtpbp8		Ripply1	Sap18b		Ltbp2	Irf3		Mlh1		Sema3a
Adgra3		Mlph	Copa		Dnase1l3	Csgalnact2		Apln	Eps15l1		Fos	Nop53		Mrap	Taf10		Pop5		Sema4d
Hipk2		Gabrd	Agps		Myh3	St13		Il1rn	Wbp4		Gprin1	Gabarap		Mefv	Man2c1		Susd5		Smg6
Krt18		Ect2l	Ap1g1		Syt12	Vps26a		Gm13889	Dcaf12		Sln	Nom1		Mmp3	Polr2e		Syt14		Tmem255a
Rps17		Rasd2	Wac		Dio3	Hmbs		Serpine1	Lsm14a		2610528A11Rik	Bnip2		E130218I03Rik	Rnf40		Tmem116
Smurf2		Prkcz	Pcsk7		Mybph	Gtpbp8		Ccl3	Ppp4r2		Btbd17	Ctcf		Hp	Son
Rps20		Rec8	Pxk		Gm13889	Ppp1r7		Lrrc15	Snrnp70		Map3k9	Psma1		Arxes2	Ythdc1
Creb3l2		Ush1g	Efr3a		Tnc	Rbm5		Cd177	Irf3		Tmem88b	Anks3		Ifitm1	Nucks1
Rasd2		Cxcl10	Tmem168		Sox11	Rnps1		Sh2d5	Taf10		Siglecg	Gpat4		Aplnr	Tnfaip1
Atp11a		Cish	Usp32		1700056E22Rik	Trappc12		Cd300lf	Pik3r2		Cd101	Ak6		Slc4a11	Ppp2r2a
Gm11808		Cpne2	Gcc1		Iqsec3	Rundc1		Hspa1b	Mink1		Samd11	Lemd2		Acp5	Tial1
Uba52		Tmem132b	Yipf6		Rrad	Sap18b		Il36g	Man2c1		Card11	Ubtf		Il1b	Rfc1
Cacna1g		Chrng	Gtpbp8		Sntb1	Nop53		Card14	Atf2		Lhx2	Gpr108		Pcdhb9	Evi5l
Nktr		Mt3	Scaf8		Fndc3c1	Gabarap		Slc7a11	Pcnp		Stmn4	Mknk1		Prg4	Rbbp5
Slc25a28		Frem2	Ino80d		Ankrd2	Slc35a1		B430306N03Rik	Polr2e		Sbsn	Stt3b		Serpina3n	Serbp1
Sh3bgrl2		Shisal1	Cnot1		Gal	Nom1		Dtl	Pcyox1		Gm20390	Chmp4b		Actg2	Lats1
Tcf20		Sh2d4a	Pds5a		Ces2c	Bnip2		Ccn4	Rnf40		Sptbn2	Supt5		Smim10l2a	Lrrc47
Sema3a		Cst6	Dgcr2		Cgref1	Ctcf		AA467197	Zfp148		Scnn1a	Mynn		Ugt1a6a	Ckap5
Tet3		Tcf23	Dnajc10		Egr1	Trappc13		Mmp9	Zfp410		Ppm1e	Ccz1		Vat1l	Oga
Wdfy3		H2bc14	Brd1		Serpine1	Zfp148		Csrp3	BC005624		Tph1	Map4k5		Prkar2b	Plrg1
Tmbim4		Derpc	Pdcd11		Col8a1	Psma1		Cxcl2	Son		Cxcl10	Kdm2a		Cfb	Kat14
Heg1		Gm3194	Pten		Postn	Anks3		Hmox1	Utp3		Col17a1	Wdr5		Nfkbid	Krit1
Fasn		Hyal3	Ikbkb		C1qtnf3	Gpat4		Igf2bp2	Metap2		Srrm4	Zdhhc8		Lcn2	Cnot1
Camk2b		Gm3383	Agap1		Actc1	Pelp1		Bcl2a1b	Cacul1		Rap1gap2	Ubr7		Cyp1b1	Nosip
Rps2		Cyfip2	Arfgap1		Pnma8b	Ak6		F10	Ythdc1		Ntn5	Psma2		Sfrp1	Ddx6
Wwtr1		Il12a	Dmtf1		Atf3	Lemd2		C1qtnf3	Msl1		Dlgap1	Fbxo28		Acsbg1	Foxj3
Ubn1		Ppp1r1a	Galnt2		Slc6a12	Ubtf		Serpinb1a	Phactr2		Frem2	Plekhm1		Trf	Zfp266
Lsm3		Cracdl	Mcmbp		Sbk3	Gpr108		Treml2	Nucks1		Gm266	Pggt1b		Chl1	Prr14
Dnmt3a		Rtkn2	Nsd1		A930003A15Rik	Zfyve27		Mustn1	Tnfaip1		Ppp4r4	Cope		Ctsk	Mtpap
Kcnd3		Myo1a	Med20		Dusp5	Mknk1		Slpi	Pias1		Cst6	Polr1h		Gp1bb	Dda1
Mrpl33		Lrat	Cflar		Vash2	Stt3b		Cxcr2	Ppp2r2a		Galnt9	Cr1l		Scube1	Dgcr2
Gtpbp6		Kcnab1	Trim39		Tmem151a	Chmp4b		Fpr1	Chmp1a		Tafa5	Tmem63a		Fam83d	Gins4
Slc12a9		Ripply1	Kbtbd2		Tmc3	Mllt10		Slfn1	Tnpo2		Perp	Ggps1		Chrdl1	Msl2
Cpne2		Myh8	Wdr75		Cntn2	Supt5		Ankrd2	Ankle2		Myh8	Gosr2		Pcdhb7	L3mbtl2
Atxn1l		Gadd45a	Kctd5		Krt18	Rab22a		Asprv1	Tial1		AA986860	Skiv2l		Xylb	Pogk
Kctd3		BC048679	Xpo1		Xirp1	Mynn		Il1r2	Rfc1		Lancl3	Acbd5		Xlr4a	Usp21
Map3k9		Efcab12	Nudcd1		Tnfrsf22	Rraga		Cthrc1	Evi5l		Evpl	C2cd2l		Itih4	Xab2
Cracdl		Fbxw10	Pigc		Msln	Rbfa		Syt12	Rbbp5		Derpc	Ppp2r5c		Adamts8	Trim26
Hspa13		Tceal7	Cltc		Phox2a	Ccz1		Ccl2	Rala		Dmp1	Arhgef11		Gm49391	Edc4
Rpl36		Myh3	Eya3		Arg1	Cdc26		Ifi206	Mecp2		Pcdhb21	Secisbp2		Cpxm1	Cdkn2aip
Abca2		Tcf24	Phf6		Arc	Ints9		Clec4n	Serbp1		Igf2	Ccdc71		Slc1a3	Tmpo
Babam2		Cacna1i	Usp48		Cpn1	Map4k5		Ptprn	Rer1		Slc9a7	Psma3		Sema3d	Fam172a
Ubl5		Ostn	Ubp1		Tnfrsf23	Rad17		Rdh12	Lats1		Adgrl3	Maz		Gpr132	Slc12a6
Nup210		Fbxl13	Atp6v0a2		Enah	Utp3		Mgarp	Lrrc47		E130114P18Rik	Abca2		Gng8	Usp45
Ap2b1		Tmem37	Tnks		Ifi206	Kdm2a		Adamts4	Actr10		Adamts20	Ubqln2		Adra1b	Plpbp
Amd2		Pdzd3	Mapk9		Psat1	Tsg101		Apoc2	Ckap5		Stk32b	Slc7a6		Tubb1	Lrrc14
Rpl13		Hddc3	Ints14		BC147527	Tdp2		Lox	Lamp1		Kif24	Vti1a		Stard6	Shmt2
Fbln1		Slc35f3	Abce1		Opn1mw	Crls1		Samsn1	Aamp		Zfp184	Atp6v0b		Scd1	Ier3ip1
Rpl28		Arhgdig	Api5		Htr2b	Ppm1d		Oas3	Pelp1		Creb3l4	Eif3c		Has1	Brwd1
Heatr5b		Hba-a1	Vcpip1		Tubb6	Wdr5		Hspa1a	H3f3a		Klrk1	Atf1		Cfap45	Cpsf1
Grem2		Gdap1l1	Wdr59		Plcxd2	Zdhhc8		Fcgr4	Oga		Cxcl9	Acox3		Nat8l	Rrm1
Dhx33		Arx	Ext2		Mest	Ubr7		Il21r	Dedd		Ehd3	Tmem222		Gldc	Cxxc1
Itga3		Actc1	Atg2b		Gdf6	Zfp146		Gm49342	Cdk11b		H2-Ob	Senp6		Slitrk5	Tubgcp5
Xylt1		Ucn2	Esyt2		Dtl	Zfp512b		F2rl1	Plrg1		Diras2	Zfp790		Ttc39a	Cinp
Ammecr1l		Retnla	Trim3		E2f8	Psma2		Hbegf	Lztr1		Zcwpw1	Mta1		Sele	Cdc73
Csgalnact2		Elf3	Smad2		Duxbl1	Fbxo28		Atf3	Vps26b		Gpr18	Icmt		Tmem40	Ppwd1
Adamts8		En2	Nbeal2		Ngf	Trub1		S100a8	Kat14		Ddc	C87436		Hapln4	Ube2o
Zfp703		Hba-a2	Caprin1		Ptprn	Ddx24		Psat1	Sdf4		Nebl	Prorsd1		Tenm4	Vps54
Rpa1		Klhdc8a	Tmed7		Gpnmb	Plekhm1		Ccr1	Krit1		Xlr	Lsm1		S100a4	Med13
Cramp1		Kcnq2	Cdk13		Paqr8	Cacul1		Nlrp3	Cnot1		Cd4	Ift74		Tspan11	Clasrp
Cacna1c		Bend5	Alg10b		Ppbp	Zdhhc7		Clec4e	Zfp553		Trim66	Nck1		Tnmd	Rnf31
Leng1		Crybb1	Exoc5		Ccn4	Pggt1b		Adam12	Dctn4		Zscan18	Ino80b		Cercam	Drg1
Trrap		Tmem158	Smarcc1		Adamts4	Ankle2		Gdf3	Aars		Esm1	Cd151		Fam167a	Ddx49
Katnip		Ccdc106	Faf2		Myog	9930104L06Rik		Gm5150	Nosip		Gbx2	Ints4		A4galt	Fam53c
Lig3		Mettl21e	Tm9sf1		Hbegf	Cope		Aldh1a2	Ddx6		Disc1	Cux1		Twist1	Atf7ip
Sned1		Sidt1	3830406C13Rik		Zbtb9	Fgfr1		Bcat1	Foxj3		Zfp711	Psma5		Abi3bp	Dhx36
Lamc1		Ppp1r32	Ggcx		Tspan9	Polr1h		S100a9	Ddx5		Gdnf	Mlst8		Cd209e	Mob4
Ppp1r1a		Nabp1	Cabin1		Runx1	Cstf1		A530064D06Rik	Atg12		Sema3e	Ilvbl		Cd1d1	Rps17
Gabrd		Pak1	Pum2		Ankrd13a	Atf2		Nts	Zfp266		Ankrd35	Cdv3		Pitx1	Ptrh2
Cenpc1		Pard6b	Xpot		Ccn1	Cr1l		Clec4d	Prr14		Peg10	Psmc1		Clca3a1	Ndufaf2
Cpn1		Map3k9	Zfp282		Tnfrsf12a	Vps26b		Arg2	Mtpap		Celf4	Fbxo42		Mmrn1	Strap
Podn		Rhpn2	Cdc27		Trpm1	Elp1		Cited1	Dda1		Adamtsl1	Ccdc157		Cerkl	Rbm18
Ces2c		Hbb-bs	Fnbp4		Ccnf	Mink1		Spp1	Cd2bp2		Mmp27	Atxn7l1		Eln	Kctd9
Ern1		Gnb3	Ireb2		Gdf15	Phf14		Sell	Dgcr2		Pcdhb18	Usp16		Cntf	Jagn1
Eef1b2		Susd5	Ddx17		Fgfbp1	Lamtor3		Sirpb1b	Gins4		Dmrta2	Cables2		Adipoq	Mllt1
Gpr161		Myl4	Gtf2e2		Oas3	Tmem50b		Pclaf	Msl2		Oxtr	Vps9d1		Plekha4	Nbas
Cyfip2		Nrxn2	Zfp236		Cryab	Vbp1		Lrp8	Ppm1d		Fbxw10	Ostm1		Kera	Tomm40
Slc1a3		Apol10b	Prkacb		Cdk5r1	Tmem63a		Adam8	L3mbtl2		Cited2	Blzf1		Serpinb6b	Ikbkg
Rpap2		Slc6a17	Zfp871		B430306N03Rik	Pias1		Tlr13	Vps41		Plekhg6	Usp10		Ptges	Fhip2a
Myl4		Dupd1	Lzic		Sox9	Ggps1		Mmp13	Pogk		Zbed6	Slc48a1		Ccl21a	Cep120
Zeb1		Wnk3	Extl3		Siglec1	Smg6		Hephl1	Usp21		Ttc16	Megf8		Col11a1	Wdr37
Gm2000		Pcdhgc4	Smc3		F2rl1	Chmp1a		Nlrp12	Xab2		Pcdhb4	Zfp592		1700030J22Rik	Mphosph9
Myo9a		Slc9a7	Tpp1		Spp1	Spcs1		Dusp5	Trim26		Erich3	Ccdc22		Heph	Ssr3
Rplp0		Ak4	Agfg1		Cd68	Gna11		Trim30b	Edc4		Cdkn1c	Commd8		Itgbl1	Agpat5
Prr5		Hoxb8	Zfp410		Shisal1	Ubox5		Nuf2	Tlk1		Glis1	Mindy1		Lrrc4	Scoc
Sln		G0s2	Wdr13		Mapk4	Gosr2		Cd68	Gna11		Dgkg	Sppl2a		Adra2a	Gpatch2l
Zfp180		Gm3435	Mettl4		Hspb1	Rer1		Gm49339	Pank2		Kcnd3	Zfp160		Stra6	Zfp706
Rps15		A930018P22Rik	Wdr3		Flnc	Snrnp70		Plac8	Dpy19l4		Gm3604	Psmb3		Podn	1110059G10Rik
Arhgap31		Aif1l	Dop1a		Egr3	Skiv2l		Cdca7	Cdkn2aip		Hs3st3b1	Ccdc77		Gm49392	Rps2
Gpc6		Col7a1	Pofut2		Cited1	Wdr33		Spc25	Tsg101		Rab39b	Macroh2a1		P2ry10b	Prpf8
Snrpd2		Rrad	Mfsd14a		Ttc9	Acbd5		Tnfsf14	Tmpo		Cntnap4	Gm9774		Xlr4b	Slc4a1ap
Pgls		Rab13	Dync1li2		Lamc2	Cd2bp2		Timp1	Cstf1		Greb1	Neil1		Cd79b	Tsen15
Cilp2		Myog	Foxn2		Elovl4	Pwwp3a		Ccl7	Fam172a		Alpk2	Dpp7		Tc2n	Eef1g
Plekhb2		Gnmt	Sh2b3		Thbs1	C2cd2l		Fcgr1	Rab5if		Cpne2	Psma7		Fetub	Mrpl17
Nsa2		Fscn2	Arih1		Tfpi2	Ppp2r5c		Fbxl22	Mllt10		Pianp	Vps13a		Comp	Trio
Slc7a6		Sctr	Eea1		Pmaip1	Arhgef11		Oasl1	Spcs1		1700088E04Rik	E2f3		Car5b	Emc1
Zfp219		Calml4	Nup214		Ripply1	Secisbp2		Slfn4	Rrp1		Dok7	Ciz1		Mrgprf	Ice2
Sh2d4a		Cuzd1	Sel1l		Ifitm10	Lztfl1		Gpr141	Slc12a6		Cfap36	Pip5k1a		C2	Huwe1
Wdr81		Tlcd3b	Utp25		Tubb2b	Ccdc71		Slc15a3	Usp45		Tmem158	Tmem268		Ptgis	Ccdc61
Glg1		Gstm7	Ncoa6		Tnnt2	Emg1		Soat2	Psmd12		Peg3	Fbxl18		Tub	Zfp518a
Zfp365		Gpr20	Bcl2l2		Lmcd1	Wbp4		Pf4	St7l		Adgrg5	Heatr6		Gp5	Pigu
Dennd4c		Tnfrsf23	Heatr6		Adam12	Eif3m		Mest	Trp53rka		Spin4	Tigd2		Gucy1a2	Rrp9
Rab11fip2		Bcl2l15	Sdad1		Pakap	Trmt5		Clec5a	AI987944		Chrnb2	Pter		Wasf1	Ythdf3
Rpl18a		Cacng4	Ipo9		Cilp	Cyb5b		Col8a1	Txndc15		Emx2	Gmppa		Ccl5	Zmym1
Tlcd3b		Prr15	Washc5		Gm11756	Psma3		Tfec	Retreg3		Amot	Cept1		Islr2	Ltn1
Arl6ip5		Pln	Recql		Slco4a1	Actr10		Tgm1	Fam50a		Wnk3	Mbd1		Depdc7	Naa15
Soga1		Acer2	Slf2		Myc	Maz		Ch25h	Fkbp8		Asic1	Lrp5		Il18r1	Marf1
Des		Gpr62	Arid1a		Rin1	Numb		Sirpb1c	Plpbp		Sidt1	Psmc5		1810062G17Rik	Rbm4b
Hmbs		Ankrd37	Hnrnpul2		Nes	Abca2		Cdc20	Edc3		Hoga1	Rnf185		Pcdhb12	Pald1
Kdm2a		Rap1gap2	Ncoa3		Slfn1	Zfp426		Cenpe	Lrrc14		Reln	Mterf4		C4b	Dhx29
Wif1		Itgb1bp2	Sf3b3		Ptgs2	Tysnd1		Htr2b	Nr1h2		Ube2ql1	Med8		Cnnm1	Mlec
Nr2c2		Gm5617	Herc4		Zfp697	Washc1		Cks2	Ash2l		Dnai4	P4ha2		Adam23	Limk2
Pkd2		AI854703	Nlk		Treml2	Klhl17		Thbs1	Shmt2		Plekhg4	Klc4		Pgpep1l	Pigo
Htra4		Iqcg	Aco1		Aldh1a2	Ubqln2		Runx3	Zfp146		Cnih2	Nt5c3		Serpinf1	Nbr1
Kidins220		Tceal5	Nom1		Aif1l	Rrp1		Fkbp11	Map2k1		Lrfn1	Tspan7		Gls2	Taok1
Mlph		Pfn4	Rpn2		F7	Mrpl40		Hk3	Ier3ip1		Stc2	Micu1		Grap2	Pola2
Akr1b3		Gbp4	Evi5		Ifi209	Arhgap12		Pcsk5	Zmiz2		Prox1	Vti1b		Lrrn3	Rsrc2
Casp12		Tm6sf2	Cdc42bpa		Plac8	Slc7a6		Mt2	Leo1		Tent5c	Yipf2		Tnnc1	Sacm1l
Senp6		Cdk18	Ptk2		Rgcc	Vti1a		Rrm2	Hira		Gvin2	Slc46a3		Prr16	Med1
Lrp11		Cited2	Tug1		Myl6b	Pcnp		Ms4a6d	Dynlrb1		Galnt7	Golga5		Cnr1	Lsm3
Ssr4		Wnt5b	Taf1a		Tmem121	Rc3h1		Tlr9	Brwd1		Mroh2a	Tmem243		Fbln7	Slc35d1
Polr2e		Igf2	Btbd7		Ccl2	Atp6v0b		Iqgap3	C1d		Irx1	Gpr146		Zbtb7c	Psmg2
Jak2		Il20rb	Zfp788		Fcgr4	Eif3c		Tlr8	Chmp2b		Atp7a	Eapp		Nr5a2	Fam136a
Srpx		Ttc9	Setd2		Ccl12	Gpbp1l1		Msr1	Cpsf1		Fam221a	Uchl4		Celf5	Elac2
Nudt22		Spata24	Zfp942		Tmem202	Atf1		Marcksl1	Nlk		Pcdhb16	Entpd6		Gpr68	Fto
Serpinf1		Plekhb1	Tln1		Nrcam	Sphk2		Slfn8	Mvb12a		Ccdc112	Trappc11		Spon1	Lyrm2
Crlf1		Sap25	Ubr5		Chil3	Rprd2		Spdl1	Rrm1		Iigp1	Vamp4		Ntng1	Fbf1
Llph		Nmrk2	Rnf19a		Phf11b	Tmem234		Rad54b	Cxxc1		Ttc26	Golga2		C1qtnf5	Pomt1
Pofut1		2310030G06Rik	Isy1		Asprv1	Exosc7		Pram1	Tubgcp5		Gbp5	Stom		Tgfa	Trip12
Slc2a13		Akr1b3	Btbd9		Vgll3	Acox3		Basp1	Tysnd1		Zfp442	LTO1		Colca2	Tasp1
Polr3c		Ogdhl	Cr1l		Oasl1	Cdk11b		Aurkb	Cinp		Zfp322a	Ppfia1		Ackr1	Baz2b
H2aj		Amy1	Lrp6		Mgarp	Tmem222		Ifi209	Pum2		Gvin1	Slc25a32		Adm	Ociad1
Srebf1		Map7	Atad2b		Mt3	Senp6		Siglec1	Cdc73		Psd	Acvr2a		Gpm6b	AW549877
Rpl19		Egln3	Mre11a		Egr2	Zfp790		Dlgap5	Sars		Pigf	Ip6k2		Nog	Zfp930
Aldh1l2		Car2	Ak3		Ly75	Kdm2b		Clspn	Ccdc58		Spsb4	Taf1a		Capn5	Meak7
Rnaset2b		Yjefn3	Senp5		Sh2d5	Hectd3		Top2a	Smad4		Ift122	Tceanc2		Lbp	Coil
Rell1		Pou4f1	Abhd13		Galns	Mta1		Nectin4	Ppwd1		4930447C04Rik	Tmbim6		Flrt3	Trabd
Angptl1		Teddm2	Kmt2a		Zc3h12d	Stk25		Zbp1	Ube2o		Hdac9	Itgb1bp1		Fgfr2	Tshz1
Wdr82		Frat2	Birc6		Adora1	Ppp6r3		Enah	Vps54		Stk26	Zfp423		Rab27a	Lrsam1
Pdcd5		Slc26a10	Ddx21		Ccl3	Dnajc7		Tlr1	Hmgb1		Rad54l2	Emd		Ecm1	Rwdd4a
Ylpm1		Bex1	Slk		Kif20a	Gtf2h4		Upp1	Med13		Sgtb	Rpl22		Itih2	Sik3
Mdc1		Golga7b	Nfkb1		Ahnak2	Mark2		Cldn2	Fbxo34		Prdx6	Gemin6		Kcne3	Ccnyl1
Ifi27		Pkp2	Sec24b		Cd177	Icmt		Pbk	Kdm2b		Gm45902	Maskbp3		Angptl7	Ube2a
Flnb		Pitx3	Pigm		Tuba1c	C87436		Gpr35	Prps1		Cd274	Wwox		Fam83f	Prmt5
Atp10a		Tnfrsf4	Ercc6		Ms4a4c	Nudc		Gal	Clasrp		Cldn34c1	Ablim1		Best1	Sbk1
Drg1		Gapdh	Pik3r4		Top2a	Gpaa1		Wnt2	Rnf31		Cx3cl1	Ipmk		Ephx4	Lmf1
Slc26a10		Tdrkh	Map3k7		Apoc2	Gart		Racgap1	Trim39		Zc3h12b	Ddx3y		Gdf10	Ints11
Gdf1		Hemk1	Zhx1		Tlr9	Prorsd1		Cd300ld4	Drg1		Idi1	Selenok		Pmp22	Ormdl1
Mtmr6		Tmbim4	Rab3gap2		Ifi213	Ube2v2		Plk1	Nudc		Depdc5	Nedd1		Septin3	Zfp1
Arcn1		Ccdc189	Zfp664		Mpeg1	Zc3h7b		Xirp1	Ddx49		Prepl	Smarcc2		Slc22a18	Klhl28
Rpl13a		Shmt1	Wdr82		Zfp850	Akap8		Csf3r	Angel2		Fam110b	Pde2a		Rwdd2a	Mitf
Alms1		Cacng1	Tcf12		Zbp1	Sema4d		F7	Ercc2		Rasa2	Hoxc4		Tmem26	Dnajc17
Atp2b1		Gm3839	4932438A13Rik		Apln	Rrnad1		Esco2	Wdr33		Zdhhc2	Zfp758		Htr7	Asb1
Rpl41		Gdf9	Zfp146		Dhx58	Mterf3		Tmem273	Rabgap1		Glcci1	Mier2		Gngt2	Brf2
Txlna		Rgs11	Etv3		Cd300lf	Senp2		Nek2	Eif3m		Gm49909	Orc3		Mgp	Kdm5d
Gm5617		Baiap2l2	Tmem123		Pvr	Hnrnpa2b1		Prc1	Hdlbp		Atp1b4	Kpna3		Mkx	Ptar1
Rplp2		Foxp2	Pcyox1		Plagl1	Swi5		Dnase1l3	Fam53c		2310002L09Rik	Sod1		Galr2	Asb7
Rps5		Fam110a	Mtmr6		Rrm2	Vamp2		Ltbp2	Esco1		Tmem265	Ube3c		Lrg1	Ddx51
Lama4		Fggy	Socs4		Nek2	Lsm1		Ercc6l	Atf7ip		Zdbf2	Gypc		Edil3	Orai1
Spata24		H2-T22	9930021J03Rik		Cenpf	Ube2v1		Trim59	Zscan21		Mical2	Ryk		Galnt5	Tsen2
Atrn		Unc119	Pspc1		Gm9844	Polr1f		Ccr5	Pik3r4		Zfp971	Gpatch1		Cpxm2	Rwdd1
Rbms3		Dnph1	Ppp1r15b		Foxm1	Ift74		Aqp9	Cbx1		4921536K21Rik	Nsrp1		Epor	Nob1
Thada		Lrp11	Ankib1		Opn3	Nck1		Gtse1	Qars		Eef1e1	Dhx32		Lum	Tarbp2
Enpp6		Plekha5	Kdm5c		Kif4	Parl		Cdca8	Ormdl3		Zfp407	Mgrn1		Crispld2	Usp33
Ifi205		Eml5	Fam168b		Lrp8	Pyroxd1		Gpr65	Chp1		Camk2d	Pdxdc1		Nepn	Mrpl19
Med12		Cds1	Tut7		Lix1	Rab5if		Pik3ap1	Dhx36		Ppih	Psmb2		C1ra	Zfp955a
Sec16a		Trp63	Ago3		Cdc20	Apmap		Ccnb2	Tcf25		Pde1c	Vmac		Gata6	Pcf11
Rplp2-ps1		Car3	Sepsecs		Hspa1b	Ino80b		Col5a2	Mob4		Armcx4	Kctd20		Trpm6	Zfp398
Mau2		Tnnt2	Atxn3		Hspb7	Cd151		Kif4	Rps17		Epha2	Wdsub1		C3	Cox19
Abi3bp		Ppp1r11	Zfp451		Ccne1	Ints4		Lcp1	Polr1f		Hdhd3	Zfand2b		Hoxa1	Lins1
Romo1		Mfsd7a	Dgcr8		Fcer1a	Cux1		Ppp1r3b	Rbm5		Nfkb2	Dolpp1		Krt19	Dhx30
Pfdn5		Cdkn1a	Kmt5b		E2f2	Psma5		Rrad	Ptrh2		Armc6	5031439G07Rik		Gap43	Bud23
Tmem37		Chrna1	Smad4		Cxcr2	Mrpl33		Ms4a4a	Fiz1		Gm49322	Lzts2		Pcdhb20	Gab1
Ppp1ca		Spint2	Ep400		Hmmr	Zfat		Tmem45a	Ndufaf2		Tex30	Taf13		Sytl4	Baz1b
Zfp469		Rnf128	Dph6		AA467197	Mlst8		Abcc3	Terf2ip		Bdnf	Crtc1		Snhg11	Casd1
Hoxc9		Hoxc9	Vps13b		Capn6	Eif2s3y		Zbtb9	9930104L06Rik		Atp23	Fbxo21		Lrrc4c	Szt2
Gapdh		Kcnn3	Ankrd27		Ifit3	Ilvbl		Prnd	Ap3s2		Rad51c	Emc3		Slc16a12	Lrrfip1
Mfap4		Rps18-ps5	Ppp4r3b		Pclaf	Cdv3		Lst1	Lmo4		Satb2	Ufsp2		Trpv4	Ptpn11
Nelfcd		Apobec2	Lysmd3		Hk3	Hspd1		Cdca5	Strap		Pik3r3	0610030E20Rik		Dhh	Trpm7
Avpi1		Nxn	Xpnpep3		Erfe	Psmc1		Mrc1	Rbm18		Map3k15	Psmc6		Atp6v0a4	Tmem161b
Rack1		Camk2b	Tmem87b		Hsf2bp	Zscan21		Sla	BC004004		A630089N07Rik	Taf8		Pi16	Rpl35
Jcad		Gstm2	Spin1		Pacrg	Fbxo42		C5ar2	Kctd9		Pcdhgb5	Mien1		Timp2	Taf11
Zmat2		Etfb	Galnt11		Mms22l	Akirin2		Tubb3	Nsmce2		Cspg4b	Kansl2		Wasf3	Ttc3
Ppp1r11		Prr29	Tctn1		Tro	Dynlrb1		Ada	Ep300		Dnah7b	Xrcc4		Ppef2	Map3k20
Slc1a4		Mamstr	Ddx3x		Gas2l3	Terf2ip		Aif1	Lsm12		Errfi1	Hlcs		Bambi	Rpl36
Exoc6b		Zfp949	Rabgap1		Pi15	Zfp553		Col5a1	Jagn1		Fzd5	Exoc4		Gramd1c	Prkrip1
Rnf13		E2f2	Utp20		Slc15a3	Ccdc58		Hck	Mllt1		Mtmr7	Tspyl2		Nup62cl	Smyd3
0610030E20Rik		Ndufb7	Atp6v1a		Rad54b	Ccdc157		Uhrf1	Zc3h11a		Fut2	Dnajc16		Slc1a5	Naa20
Bach1		Tmem141	Pomt2		Exoc3l	Utp6		Ms4a6c	Dusp3		Zfp760	Mia3		Aldh1b1	Chmp6
Dnajc19		Ubxn11	Phldb1		Bcl2a1b	Atxn7l1		Oas1a	Nbas		Map9	Smim14		B630019K06Rik	Naa40
Use1		Khk	Ctns		Fos	Pik3r2		Mki67	Tomm40		Kif5a	Sem1		Slc10a6	Pkp4
Setd5		Klf5	Cdc42bpb		Tspoap1	Usp16		Atp8b4	Khdc4		Dnhd1	3830406C13Rik		Fah	Pou2f1
Smg6		Uba52	Pnpla6		Rgs16	Tmem259		Ckap2l	Lmbrd1		Atp2a2	Prrx1		Camsap3	Cul4a
Mrps35		Map1lc3a	Nin		Sgo1	Dnajc9		Pik3cg	Fgfr1op2		Cbx2	Mrpl48		Efna5	Tmbim4
Slc39a9		Rundc3a	Acbd3		Fcgr1	Cables2		Pilra	Becn1		Atrnl1	Tnip1		Meis3	Sfxn2
Plxna1		Lgals4	Erap1		Cmah	Dmac1		Mt1	Tmcc3		Rasl2-9	Bbs1		Ccl19	Eif1ad
Dzip3		Hadhb	Atrn		Parvg	Vps9d1		Mcm5	Ikbkg		Caprin2	B9d2		Kcnk1	Las1l
Gadd45gip1		Idh2	Telo2		Slc39a8	Ostm1		Hmmr	Flot2		Gm6710	Pik3c3		Edn1	Ccnl2
Ndufb7		Scn3a	Atf7		Gm5431	Blzf1		Pira2	Fhip2a		1700037C18Rik	Lsm10		Kirrel3	Pgam5
Sik2		1700067K01Rik	Arcn1		Nuf2	Phactr2		Ifi204	Usp9x		Wdyhv1	Vps28		Cd209f	Zfp59
Ndufa2		Olfr78	Ehbp1		Trim59	Ccdc97		Pdpn	Ndel1		Pih1d2	Nploc4		Catip	Jrk
Gopc		Fam110b	Kmt2d		Plk1	Rheb		Shc4	Siva1		Tmem18	Stxbp3		Ndrg1	Ncapd3
Ttc9		Igtp	Trim44		Spc25	Rpa2		Cd244a	Cep120		Tmem240	Efnb1		Fbln1	Gabpa
Tgfbrap1		Rps20	Slc6a6		Padi4	Usp10		Ptk2b	Vps33a		Rfx3	Phf10		Pcdhga6	Rnpepl1
Hip1		Supt3	Selenoi		Ly9	Slc48a1		Kifc1	Wdr37		Fam120c	Pih1d1		Sdk2	Mtf1
Trim44		Tmem52	Mbtps1		Abcc3	Angel2		Hdc	Cenpb		Zfp169	H6pd		Nt5e	Shprh
Ralgps1		Pdcd5	Brpf3		Lox	Ube2j2		Fcrls	Mphosph9		Utp14b	Pbx1		Efemp1	Hdgfl2
Yjefn3		Baiap2l1	Tubgcp6		Tlr13	Arglu1		Il1rl1	Dtx3		Myo19	Nbn		Ankrd13d	Zfp507
Ttll4		Rpap2	Otud3		Slfn9	Ggnbp2		Stat4	Rhot1		Plxnb1	Uggt1		Scara3	Trit1
Pdzd3		Gstt2	Prpf8		Slfn4	Megf8		Sirpb1a	Ssr3		Zfp472	Armcx5		Ptgfr	Kti12
Pi4ka		Rab20	Sc5d		Mcm10	Abt1		Itgam	Rraga		Aldh9a1	Slc4a4		Brd8dc	Zfp84
Pdzd8		Atp5k	Pogk		Dlgap5	Zfp592		Plek	Vamp2		Ccdc167	Zfp566		Chrna1	2310022A10Rik
Cdk18		Drc3	Fhip2a		Dio2	Acaca		Gm5431	Agpat5		Bche	Dennd4c		Odad1	Tyw1
Itgbl1		Bbc3	Clcn6		Tmeff1	Ccdc22		Has2	Scoc		Sesn2	Ptp4a1		Hrh1	Zbtb39
Fat1		Barx2	Zzz3		Nlrp3	Dgke		Was	Sdf2		Ikzf4	Cmtr1		Prrt4	Zfyve26
Tmbim6		Nudt10	Smarcad1		Clspn	Uspl1		Nxpe5	Tox4		Ak4	Abcc4		Adgrg2	Prkdc
Fndc1		Irx3	Zfp422		Pappa	Wdr24		Sbk3	Gpatch2l		Scai	Smpd2		Calhm5	Ppp2r2d
Rhpn2		Hspa2	Gigyf2		Racgap1	Commd8		Psrc1	Dolk		Fgd6	Plpp3		Ldb2	Yif1a
Eef1d		Car7	Tgfbrap1		Ulbp1	Rfc4		B3gnt5	Trappc6b		Lars2	Zfp341		Egfl6	Nrde2
Gid4		Romo1	Zfp260		Samsn1	Mindy1		E2f8	Eif2s3y		Dis3	Pdgfa		Bfsp1	Zfhx2
Fam13b		Rplp2-ps1	Zfp74		Ankrd10	Gfus		Fcgr2b	Osbpl9		Aff1	Dock9		Chst3	Ubiad1
Clcn4		Slc1a1	Itch		Cdca8	Yars		Col12a1	Cep95		Dhcr7	Shank3		Kcne4	Psd3
Ncaph2		Tuba4a	Fbxo42		Otud1	Ptrhd1		Gapt	Pyroxd1		Mrgbp	Pkig		Bdh2	Rrn3
Jarid2		Rasl2-9	Dnajc1		Uck2	Rabgap1		Ptgr1	Zfp706		Hs6st2	Ric1		Tmem35b	Gm21988
Ccdc149		Chrnb1	Tab2		Il21r	Bcl2l12		Mms22l	1110059G10Rik		Zfp932	Fam189b		Masp1	Gramd1a
Rpl8		Ndufa2	Zmiz1		Tmsb10	Slc25a46		Pmaip1	Rps2		Npc1l1	Fcsk		Tubb4a	Mrps2
Cercam		Ntng2	Strn		P2ry13	Tab1		Vav1	Prpf8		2210016F16Rik	Osbpl10		Slc52a3	Arhgap10
Trim13		Grap	Slc30a4		Rassf7	Naa16		Pstpip1	Slc4a1ap		Rdh5	Zfp119b		AI429214	Hspbp1
Ror1		Nphs1	Specc1l		Iqgap2	Sppl2a		Cdca2	Capzb		Mettl8	Cpeb4		Pim1	Nsun5
Naa38		Zfp703	Rrp1b		Tlr8	Reep5		Ndc80	Tsen15		Gbp9	Eif2s2		Gja5	Mpdz
Mbd5		Dipk1b	Bptf		Il1rn	Zfp160		Tlr6	Susd6		Arl16	Zfp580		Itm2c	Slc29a1
Arpp19		Tbc1d31	Mvb12b		Myef2l	Dctn4		Ms4a4c	Lamtor3		Myo5b	Atraid		Nrgn	Rad52
Maea		Frat1	Virma		Prr11	Pogz		Tmem119	Eef1g		Lpgat1	Mrrf		Tas1r1	Taf5
Cdk12		Hoxc8	Phf8		Gpr35	Mindy2		Galnt6	Mrpl40		Kcnt2	Mbnl2		Mettl27	Gm10033
Zc3hav1l		Chrnd	Pds5b		Tns3	Cep63		Isg15	Mrpl17		Rpl22l1	Zfp707		Exoc3l2	Map10
Comp		Actn2	Golgb1		Slfn8	Habp4		Cenpf	Trio		Plcxd1	Plcg1		Boc	Zfp780b
Dchs1		Tmem25	Mtmr4		Gprin1	BC004004		Tfpi2	Emc1		Nphp3	Diaph1		1500009L16Rik	Snrnp200
Man1a2		Amhr2	Zfp276		Ppp1r3b	Ublcp1		C5ar1	Tmem50b		Zfp267	Trim68		Ism1	Alkbh4
Vcl		Actr3b	Aldh3a2		B3gnt5	Vps52		Ifi211	Ice2		Wnt5b	Ino80c		Bik	Mrps22
Rnf128		Cfap36	Kras		Syt8	Denr		Lif	Huwe1		Kif5b	Smad7		Fras1	Zc2hc1a
Rnf5		Acss1	Aqr		Gdf3	Psmb3		Csf2rb	Ube2l3		Ccdc171	Scarf1		Pth1r	Med4
Tuba4a		Mylpf	Xiap		Pbk	R3hcc1		Cd52	Ccdc61		Pemt	Aga		Hsd11b1	Mdm2
Parl		Rab4a	C1galt1		Oas1a	Septin11		Bean1	Zfp518a		Pde5a	Stau2		Nipsnap1	Rbm33
Pard6b		Hspb7	Chd1		Spdl1	Nat9		Mrap	Nprl3		Plekha8	Ramp2		Cadm3	Fdx2
Syne3		Ndufa5	Sp3		Fcrls	H3f3a		Ccne1	Mrps6		Myom3	Tbx2		Gpr173	F8a
Rpl9-ps6		Ndufb10	Gak		Msc	Tmem230		Vdr	Psmd3		Vps45	Psmd2		Syt15	Ccser2
Mfap3		Reep6	Adam9		Arl11	Cipc		Mefv	Sphk2		Pwwp3b	Psmd4		Olfr1033	Rnaseh2a
Mon2		Dbi	Phlpp1		Prc1	Klhdc10		Ydjc	Pigu		Ppp1r10	Asb12		Ptn	Ldlrad4
Hmgcl		Ptges3l	Tceanc2		Kif14	Psmb6		Hspb1	Sparcl1		Rbm27	Lrp3		Eva1c	Ap4b1
Anxa11		Myl12a	Zfp790		Dusp2	Rps6kb1		Chil3	Rrp9		Scly	Mrps18c		Prelp	Tmem131
Psme2		Rb1	Lman1		Atp1a3	Ccdc77		Il4ra	Eif3h		Sema6a	Sgms1		Serping1	Csrnp2
Usp42		Dynlt1b	Atp11b		Oasl2	Macroh2a1		Dhx58	Rheb		Npnt	Psmd1		Rin3	Rai1
Tpt1		Uqcc2	Fam234b		Has2	Sbno1		Syn1	Ythdf3		Gen1	Acta1		Adamts15	Ccdc14
Ankhd1		Mcrip2	Abl1		Basp1	Mecp2		Rab44	Pxn		Spry4	Abcb1b		Dync2li1	Itpkb
Mrpl28		Pdzd9	Pdzd8		Trpm2	Haus1		Bst1	AU040320		Ldlrad3	Bbs9		Ntrk2	Tsc1
Atp8b1		Cx3cl1	Erlin2		Glipr1	Lztr1		Tyms	Czib		Nrarp	Mipol1		Ephx3	Poc5
Mief2		Jpt1	Gclm		Ccr5	Ift88		Oas1g	Zmym1		Zgrf1	Klf13		Cebpd	Eif2b2
Golim4		Nme4	Tbc1d5		Kifc1	Pik3r4		Plod2	Ltn1		Mtx3	Tead1		Med12l	Rnf217
Slc7a1		Mief2	5031439G07Rik		Cx3cr1	Gm9774		Cnr2	Naa15		Aoc2	Rab11b		Brdt	Amer1
Dtnbp1		Immp2l	Dcun1d4		Trim30b	Neil1		Dctd	Fam149b		Srpk2	Tmem117		Mfng	Pcnx
Rab13		Chmp4c	Ttc37		Lair1	Zfp317		Ckap4	Marf1		Gm10130	Zfpm1		Gpr182	Hspe1-rs1
Crispld2		Eef1akmt4	Bms1		Abcg3	Tmem199		Tcf19	Zfp212		Atr	Tie1		Cachd1	Nhsl1
0610012G03Rik		Cox17	Ehmt1		Vax2	Dpp7		Tmsb10	Rbm4b		Pkp2	B4galt4		Garnl3	Ptprs
Ccnd2		Psme2	Dync1h1		Clec2i	Psma7		Plaur	Pald1		Ppp1r13l	Gtf2ird1		Atp9a	Tspan33
Ston1		Atp5l	Trappc8		Megf10	Zkscan3		E2f1	Rabgef1		Inka1	Tapt1		Cp	Pals2
Fau		Aimp2	Kdm2a		Mki67	Nde1		Tnfrsf12a	Eif4enif1		Nubp2	Tmco4		Zfp69	Zfp692
Chrng		Slc25a22	Papola		Ccl7	Vps13a		Ptgs2	Ccnh		Aste1	Pou6f1		Dpt	Arl5b
Zfyve28		Abhd6	Kctd21		Aurkb	Snrpd2		Parvg	Utp6		Pole	Htra1		Apcdd1	Sumf2
Derpc		Slc12a9	Supt16		Gtse1	E2f3		Ccbe1	Naa80		Nedd9	Mafg		C1qtnf1	Nelfcd
Bnip3l		Mrpl45	Atp2b1		Mmp13	Ciz1		Foxm1	Zfp942		Zc3h12c	Ing4		Ccn3	Armc1
Uqcc2		Fxyd6	Arf2		Kif11	Qtrt2		Lcp2	Parp3		Lmo7	Dnajb2		Afap1l2	Dmwd
Gga1		Copz2	Smc1a		Runx2	Pip5k1a		Akr1b8	Zfyve27		Gabpb2	Eif2b4		Fignl2	Rnf128
Angptl7		Ech1	Mex3c		Plk2	Med14		AB124611	Dhx29		Klc1	Zscan2		Eif4ebp1	Wrap73
Aif1l		Pcbd2	Nfya		Npl	Dnajc11		Psd4	Psmd7		Fam89b	Engase		Shank1	Rdh13
Tbl2		Plekhb2	Dstyk		Lat2	Atg16l1		Clec4a2	Ptrhd1		Riok2	Nr2f2		Bmf	Cox15
Cemip2		H2-Ke6	Camsap2		Plxnc1	Rpap1		Rnasel	Snx27		Sema4c	Map4		Pcdhga8	Rps21
Nrxn2		Ndufa13	Zbtb33		Kcnn3	Dgkz		Rbm47	Gga1		Gpatch3	Rom1		Tbc1d2	Ncoa1
Ccndbp1		Gins2	Kctd20		Ercc6l	Tmem268		Mpeg1	Fbxo11		Tas1r3	Catsper2		Ccdc166	Fhip1b
Smim8		Mrpl33	Ttf1		Ifit1	Pak1ip1		Knstrn	Cdc123		Dclk2	Trim16		Gnai1	Urgcp
Bin1		Ube2c	Dnajc13		Mcm6	Pum2		Chsy3	Zdhhc5		Tmem241	Rasa4		H2-Q4	Plcd1
Prkd3		Rpl37	Fmr1		Pik3ap1	Ufc1		Slfn9	Mlec		Manbal	Igbp1		Casp4	Atad3a
2310030G06Rik		Plscr2	Kdm2b		Stab1	Mtr		Dclk1	Hmbs		Rnft2	Zbtb12		Rnd1	Spice1
Ucn2		Mknk2	Zfp91		Ccna2	Fbxl18		Arl11	Zfp141		Lss	Bbln		Ly6a	Frs2
Ndst1		Rpl13	Spg11		Mex3a	Paf1		Apobr	Naa16		Akap17b	Pef1		Galnt17	Vma21
Hmgb1		Lsmem1	Morc2a		Serpinb1a	Zfp710		Fblim1	Rps6kb1		Met	Zbtb4		Ntn1	Nudt22
Snrnp70		Sfxn4	P4ha2		Cd84	Slc9a8		Trem2	Hsdl1		Dzip1	Pigg		Cd209d	Hmgxb3
Eef1akmt4		Usp50	Baz2a		Ccdc18	Ercc2		Ms4a6b	Dnajc7		Map2	Gstm4		Exoc3l4	Pik3c2b
Rpl35		Uqcr11	Mdn1		Knstrn	Heatr6		Btk	Limk2		Cox8a	Ube2g2		Slc22a17	Ints1
Col11a1		C030006K11Rik	Sema3c		Ckap2l	Tigd2		Batf	Pigo		Star	Larp1		Prkag2	Cacna1a
Ep300		Ndufb1	Slc39a1		S100a8	Pter		Cdc6	Nbr1		Gtf2f1	Hcfc1r1		Cldn5	Gstm2
Ntrk2		Mrps35	Tmem167		Isg15	Cebpz		Brip1	Bccip		B3galt4	Tln2		C1qtnf7	Inppl1
Khk		Avpi1	Fermt2		Cdca7	Gmppa		Rab32	Tmem199		Dpp6	Stx1b		Rnf165	Mast2
Wdr89		Echdc2	Tk1		Bub1b	Abcc5		1700056E22Rik	Taok1		Pus1	Ubald1		Dnajb4	Dffb
Pakap		Pgk1	Coa7		Kif20b	Cops3		Akr1c13	Maco1		Lrch3	Cbll1		Osgin1	Fnip1
Hnrnpl		Cacnb1	Jmjd1c		Mcm5	Cept1		Apoe	Zfp12		Urb2	Tbc1d1		Tgif1	Tbc1d7
Nid1		Nol3	Map3k2		Ccnb2	Atxn7		Pgap6	Zc3h7b		Unc119	Rcbtb1		Gas1	Zfp563
Fgf18		Sesn3	Eif2ak4		Fpr1	Fktn		Snai1	Pola2		Fam151b	Tmcc1		Chrd	Strada
Shisal1		Coq8a	Arel1		Sln	Mbd1		Angptl4	Rsrc2		Large1	Lonrf1		Atoh8	Nim1k
Dcn		Mrpl28	Kank1		Clcn5	Nsmce2		Kcnk13	Sacm1l		Vps33b	Creld1		Enpp6	Spata7
Cxcl10		Dhrs4	Igf1r		Col5a1	Stk38l		Ska3	Washc1		Pycr2	Bri3		Map1a	Neo1
Etfb		Acsl6	Arhgap23		Hck	Ate1		Sorcs2	Rffl		Adprm	Appl2		Ces2g	Slc35e2
Szt2		Tmem191c	Itsn2		Ifitm6	Msl1		Siglece	Med1		Mast4	Ivns1abp		Entpd2	Inha
Arhgef11		Cep126	Nup205		Cenpe	Polr3e		Lrrc25	Brcc3		Orc2	Zfp788		Ggt5	Bhlhe41
Galnt1		Des	Lancl2		Kcnk13	Khdc4		Ifi213	Pias2		Tkfc	Fam169a		Steap4	Pin1
Scand1		Mfsd13a	Zfp866		Itga5	B230219D22Rik		Tuba1c	Lsm3		Xpo4	2310039H08Rik		Sema7a	Ggct
Rpl15		Bpgm	Zfp141		Cd180	Osbp		Soat1	Amfr		Wtip	Rassf3		Larp6	Btbd8
Upf3b		Cry2	Pkn2		Mmp9	Get3		Pygl	Slc35d1		Nphs1	Dennd3		Megf9	Gm10778
Dapk3		Rpl38	Kidins220		Brca1	Rnaseh2c		Zc3h12d	Psmd9		Tyw5	Kctd21		Aoc3	Mthfd1
Mrpl41		Myom3	Ift80		Dock2	Lrp5		Mdfi	Psmg2		Tbcc	Ttc28		AU021092	St3gal5
Cox17		Ttll11	Golga3		Cit	Triap1		Ptpn6	Inafm1		Dot1l	Pigc		Chn2	Mrps12
Ociad1		Tpt1	Fbxl18		Ckap2	Tsc22d4		Mthfd1l	Stk25		Ddx56	Zfp273		Pmepa1	Slc18a2
Edf1		H4c8	Arhgap21		Iqgap3	Psmc5		Egr1	Ppp3r1		Hax1	Arel1		Itga2b	Mrps18b
Myh8		Zmat2	Zfc3h1		Lif	Snx27		Ly86	Reep5		Palld	Ktn1		Osr1	Timm10
Sft2d2		Eef1akmt1	Nckap1		Ccr1	Rnf185		Emilin2	Rab22a		Rpl27	Calm1		Prrg3	Ebpl
Zfp185		Tcap	Prrc2c		Arl4c	Osbpl9		Phf11b	Fam136a		Igsf9b	Tmco6		F11r	Esr1
Swi5		Gpt	Tanc2		Tfec	AI987944		Rad51ap1	Atxn7		Rps19bp1	Hexim1		F3	Usp53
Ccdc157		Ndufs6	Txlna		Arhgap22	Czib		Csf2rb2	Elac2		Erbb3	Adgrg1		Itpr3	Coa4
Nsd2		Coq7	Gan		Irf7	Ppp6r1		Epsti1	Fto		B4galt7	Ing2		Catsperg1	Trmt10c
Sptan1		Pgap4	Frmd6		Kif23	Stx3		Spi1	Lztfl1		Magi2	Nacad		Cyp46a1	Mfsd7a
Myog		Popdc2	Cand1		Kctd11	Mterf4		Loxl2	Lyrm2		Cbx5	Limch1		Col13a1	Tmx2
H6pd		Hes6	Jrkl		Col5a2	Mga		Gm9844	Rundc1		Fam122b	Slc25a30		Vps37d	C1qbp
Lrrk2		Leng1	Nup98		Hpse	Nutf2-ps1		Aoah	Ggnbp2		Tspan3	Cdin1		Itga11	Etv4
Zfp275		Saraf	Ino80		Cip2a	Med8		Gcnt1	Cops2		4930579G24Rik	Olfr558		Radil	Znrd2
Fgfbp1		Fdx1	Jak1		Hells	Cped1		Milr1	Fbf1		Uvrag	Tmem203		Klhl4	Otud4
Tmtc3		Bin1	Zcchc2		Ubash3b	P4ha2		Glis3	Pomt1		Fem1c	Pip4k2b		Zfp61	Katnal1
Get3		Mrpl12	Gtf3c4		Cdt1	Klc4		Pirb	Trip12		Cntrob	Atp2a3		Vwf	Tirap
Shmt1		Thyn1	Ago2		Nectin4	Ambra1		Mapk13	Katna1		Zdhhc21	Bcam		Nemp2	Rpl37
Ccdc3		Hoxa7	Zfyve26		Cthrc1	Tubgcp6		BC147527	Denr		Trmo	Tlcd5		Nbl1	Nit2
Vsig10		Rpl35	Rasa1		Ncapg2	Nt5c3		Cd53	Rnps1		Tead4	Tmem87a		F8	Nupl2
Adamtsl2		Pradc1	Heatr1		Baalc	Pcif1		Ulbp1	Tasp1		Mknk2	Cat		Kank1	Senp7
Frem2		Ndufa11	Ppfia1		Ifi44	Tspan7		Birc5	Baz2b		Lclat1	Fam3a		Pde9a	Zfp286
Zfp189		Cox8b	Galnt1		Panx1	Hdac2		Stab1	Zfp512		Npm3	Rnpc3		Rtn4rl1	Bnip1
Nup93		Smpx	Slc25a32		2610528A11Rik	Ralgapb		Ncf4	Ociad1		Ocrl	Ehbp1		Vstm4	Tsfm
Ssh1		Smarcd3	Rad50		Itgam	Micu1		Thbs2	Ints9		Wdr66	Nme3		Eda2r	Nr6a1
Cpne8		Agt	Casp8ap2		Tgm1	Mtx1		Pilrb1	Gpaa1		U2af1	Cyyr1		Agmo	Prox2
H2-T22		Rps21	Htt		Plek	Mark4		Zwilch	Oser1		Nop16	Ccl11		Ebf1	Setbp1
Zfp532		Hint2	B230219D22Rik		Casp3	Mrpl24		Fermt3	AW549877		Dclre1a	Gtf2ird2		Gimap5	Ice1
Rps11		Rras	Washc4		Tifab	Rtca		Cfp	Ube2v2		Hspb2	Ywhag		Magi1	Sesn3
Kpna4		Mvd	Camsap1		Dctd	Mrs2		Cd300ld5	Zfp930		Ermp1	Adgrl4		Fez1	4931414P19Rik
Nav1		Uqcrb	Wdr7		BC055324	E4f1		C3ar1	Zfp219		Spout1	Polr3k		Penk	Mrps27
Fam110a		Wdr83os	Zc3h13		St8sia2	Vti1b		Gm7592	Leng8		Tmem131l	Clcn4		Myo1d	Sec14l5
Prrc2c		Myoz3	Sptbn1		Steap2	Yipf2		Gdf15	Nfib		Jam3	Hspb6		Rcc2	Slf1
Slfn3		Haghl	Trp53bp1		Myo1f	Fiz1		Fcgr3	Meak7		Pusl1	Mpp3		Slco2b1	Prkar2a
Virma		Rps27a	Vrk1		Smc2	Rbm12b2		Tubb2b	Zfp189		Zfp747	Gdpd5		Tmc6	Cpm
L3hypdh		Rpl37a	Ift140		A530064D06Rik	Slc46a3		Mmp3	Psenen		Casp8ap2	Mllt3		Rell1	Cyren
Pank3		Cox6a2	Mapkbp1		Dbf4	Gm14295		Trpm2	Coil		Wrnip1	Ctnnal1		Rarres2	Zfand1
Cops6		Rpl24	Elk1		Elovl6	Smad4		Pla2g4a	Zfp512b		Pdpk1	Kcnk2		Enpp3	Dapk2
Nup98		Cyp2u1	Arhgef12		Slc6a18	Tnrc6c		Fcer1g	Pafah1b1		Rpl41	Gadl1		Cldn15	Fam126b
Ino80		2310009B15Rik	Prdm15		Ctss	Golga5		Cd180	Snap29		Rgs7bp	Fabp4		Procr	Mdm4
Il17rd		Tspan33	Trim33		Trim14	Neurl4		Selp	Yae1d1		Arv1	Myo10		Syde2	Slc5a6
Znhit1		Fkbp3	Zcchc14		Shc4	Tmem243		Vcan	Psmc2		Dhx8	Fam124a		Nupr1	Clasp1
Mrpl45		Rpl28	Dnaja1		Btbd17	Gpr146		H2-Q10	Prpf6		Hes6	Robo4		Slc27a3	Moap1
Snrpb		Arpp19	Ggps1		1110002E22Rik	Zcchc4		Lat2	Trabd		Rpsa	Palm		Rpain	Spata2l
Phc1		Gadd45gip1	Ganab		Rad18	Eapp		Ccna2	Tshz1		Wdr43	Mylk		Itpripl1	Irx3
Eogt		Wdyhv1	Smad5		Birc5	Uchl4		P2ry12	Pak1ip1		Cntrl	Galnt11		Ehd2	Fzd7
Adarb1		Srpk3	Ptprk		Sell	Entpd6		Ripk3	Ahsa1		Cep170b	Fgfrl1		Kcp	Trim13
Fggy		Jsrp1	Nopchap1		Cybb	Fbxo34		Cit	Vbp1		N4bp2	Mlxip		Aplp1	Vgll2
Arhgap21		Gsta4	Senp6		B4galt6	Trappc11		Itga5	Hnrnpa2b1		H2-T22	Dcp1b		Tbx4	Slco3a1
Mapk6		Arl6ip5	Cdkn1b		Lpcat2	C1d		Lpcat2	Lrsam1		Rps27a	Ptprb		Anxa7	Itgb3bp
Rnaseh2a		Mettl15	Kctd10		Dclk1	Acad10		Adora3	Rwdd4a		Zbtb37	Vezt		Flot1	Hras
Washc1		Wdr6	Mia3		Adam8	Bpnt1		Evi2b	Ip6k1		Rbm8a2	Ly6c1		Gimap4	Leng1
Rps16		Cox4i1	Rbsn		S100a9	Vamp4		Dab2	Sik3		Rps18-ps6	Als2cl		Npr3	Spa17
Tmem132b		Rpl18a	Traf6		Psrc1	Golga2		Muc1	Ccnyl1		Hmgn2-ps	Angel1		P2rx5	Wdr6
Mrps24		Gatd3a	Pard3b		Zwilch	Dpy19l4		Laptm5	Cul1		Rpl27a	Gbe1		Mmd	Pnrc2
Rbsn		Wdr89	Secisbp2l		Slc2a6	Pigbos1		Tyrobp	Ube2a		Secisbp2l	Snx19		Thsd7a	Afmid
Acvr1c		Gm42715	Slc23a2		Nxpe5	Arhgap20		Snx20	Rnmt		Tril	Deptor		Comtd1	Xrcc2
Rpl37a		Sdhaf4	Clcn4		Map3k9	Mepce		Ms4a7	Prmt5		1110038F14Rik	Rbm12b1		2310057M21Rik	Gon4l
Rab1b		Alkbh7	Hace1		Hdc	Ndufaf7		Rac2	Psmc3		Eef1akmt4	Srcin1		Bace1	Kdr
Osr1		Ndufb3	Exoc6b		Ly86	Stom		Csrp2	Sbk1		Tube1	Serpini1		C1s1	Pdss1
Grap		Ndufs3	Fam168a		Ugt1a7c	Tnpo2		Kif20a	Zfp260		Kcnk5	Dkk2		Stoml1	Cacng1
Ccdc80		Cops9	Tut4		Haspin	LTO1		Kif11	Dpy30		Hmgxb4	Prnp		Porcn	Zik1
Atp6v0a4		Hspb3	Ccdc157		Cd244a	Msh3		Lilrb4b	Lmf1		Cd2ap	Ankrd33b		N4bp3	2700049A03Rik
Ptn		Tnni2	Abl2		Ms4a6c	Ftsj1		Ltb4r1	Aen		Meis1	Ap1s2		Ntsr2	Xk
Itga9		Cox7a2	Ano6		Fbn1	Ppfia1		Cotl1	Odr4		Rps15a	Ndrg3		Acy3	Cbarp
Tbc1d8b		Snrpb	Tanc1		Scx	Slc25a32		Fkbp10	Fhod1		Rpl11	Gcnt2		Tshz2	Etl4
Elob		Tuba8	Dcaf1		Gm5150	Cldn12		Oasl2	Cluap1		Rrp12	Thpo		Nfkbia	Gimap6
Cfh		Polr2l	Pdcl		Mfap5	Uevld		Il13ra1	Ints11		Ralgapa2	Hook2		Tmem192	Kpna4
Tomm40		Tpi1	Nsd3		Socs3	Acvr2a		Ifit3	Ormdl1		Slc18b1	Tspan15		Marchf9	Ubxn11
Txn2		Ndufa3	Smchd1		Sqle	Heatr3		Tedc1	Mettl4		Cdc27	Sox17		Arhgef10	Mpv17
Fndc3b		Ndufs5	Atxn7l3b		Slc38a1	Pgm5		Mex3a	Nedd8		Gfod1	Cavin4		P3h2	Ptpn4
Pdgfrl		Pex11a	Dnajc3		Cenpu	Prdm9		Pycard	Pard6a		Zfp81	Kif26a		Pecam1	Mtcp1
Ndufb1		Cracr2b	Bdp1		Tlr7	Triobp		Kif23	Zfp1		Zbtb6	Mapre3		Islr	Cdkl5
Spaca6		Uqcrq	Rcor1		F10	Trak2		Slfn2	Idua		Ccp110	Mapk12		Spint2	Osbpl1a
Lbp		Trpc3	Hcfc1		Naip2	Cisd2		Prr11	Klhl28		Yy2	Tmem140		Fxyd2	Zfp763
Tug1		Mrpl41	Ski		Milr1	Chmp7		Cd200r1	Mindy2		Hyls1	Tymp		Zfp704	Gstt2
Denr		Atp5h	Kat6a		Wdfy4	Ip6k2		Mybl2	Syf2		Sco1	Spop		Sfxn5	Fhod3
Traf6		Rplp2	Trim65		Crmp1	Hmgcl		Marchf1	Mark2		Zfp275	Septin4		Inf2	Lyrm1
Oaz1		Mrpl14	Polr2a		Aoah	Ash2l		P2ry13	Rxylt1		Rpa3	Gm21972		Reck	Gm9045
Hectd4		Ddt	Nup153		Fermt3	Exosc4		Steap2	Dnajc18		Aaas	Eif3j2		Rarg	Col7a1
Hes6		Rpl36	Trim37		Kif21b	Cdk2ap1		Myo1f	Rnf126		B3gat2	Farp2		Prune2	Arhgef37
Eln		Gm11808	Hectd4		Nckap1l	Taf1a		E130218I03Rik	Zmynd19		Wdr77	Hoxb6		Meox2	Rfx2
Srr		Rpl41	Zfp652		Cks2	Tceanc2		Ctss	Mitf		Nhlrc2	Pde8b		Ifi35	Usp54
Slirp		Atp5e	Zfp646		Scn3b	Wdr83os		Kif22	Dnajc17		Zfp280c	5730409E04Rik		Slc26a11	Cep85l
Nckap1		Fam214a	Sec16a		Adamts14	Rab11fip2		Tmem106a	Cdkn1b		Slc26a2	Pskh1		Tmem255b	3110001I22Rik
Myh3		Nudt22	Med13l		Inpp5j	Tmbim6		Plagl1	Asb1		Klhl18	Rab30		Tctn2	Dnph1
Kif26b		Mrpl42	Nup188		Lcp2	Itgb1bp1		Cacna1d	Mlh1		Gramd3	Arhgef17		Mkrn1	Mettl15
Kmt5b		Tbx2	Flrt2		Marcksl1	Cdc5l		Cd300ld3	Ube2v1		Kif13b	Itih5		Nav3	Mpv17l2
Cst6		Acot6	Snx19		Gm49339	Rhot1		Ifitm6	Bcl2l12		Sesn1	Sat2		Tgfbr3	Myo6
Kera		Oaz2	Ankfy1		Loxl2	Ppp2r3c		Prkcb	Fbxo6		Wdr25	Zfp366		Snx33	Samd12
Babam1		Grina	Fkbp14		Tmem88b	Brap		Pkib	Nutf2-ps1		Bmpr1b	Tango6		P4ha1	Senp8
Mst1r		Ndufb6	Fam126a		Skp2	Zfp423		Lilrb4a	Mcoln1		Grap	Cep85		Shroom1	Lrrc3
Cacng1		Scand1	Utrn		Ifit2	Emd		Hpgds	Pcif1		Yes1	Ddi2		Cygb	Glyctk
Rpl26		Uqcrh	Ddx19b		Tmem231	Zfp512		Coro1a	Trappc13		Mtss1	Gm50388		Cacna1c	Sacs
Tmem11		Neurl2	Purg		Pik3cg	Tulp4		Ctsh	Wipi2		Sertad3	Ntng2		Aurka	Pitx3
Gnptab		Cox6b1	Ctnnd1		Esco2	Srf		Selplg	Brf2		Rabl2	Acvr2b		Smg9	Zfp786
Gsn		Plcxd1	Cnot6		Ptgr1	Clasp2		Inpp5d	Kdm5d		Fdps	Mterf1b		Gnpda2	Prdm8
Rab4a		Trim13	Rreb1		C3ar1	Rnf126		Cntn2	Ramac		Arhgap44	Rnf144b		Rgs3	Irs1
Adcy9		Cox5b	Adam17		Adgre1	Rrs1		Tnfrsf11a	Ptar1		Golm1	Slc8a2		Cxcl12	Erc2
Lman1		Cfap43	Wdfy3		Rpl3	Rpl22		Emilin1	Mark4		Rbm19	Map7		Pcdhgb2	Mzf1
Wnt5b		Rogdi	Wwc2		Rbm47	Cops6		Gdf6	Asb7		Nup43	Mapt		Hspa2	Smarca1
Zfp800		Ndufs7	Szt2		Hspb8	Naa30		Mcoln2	Pex26		Akt3	Abcb1a		Clec14a	1810010H24Rik
Atp11b		Sdhd	Cdk5rap2		Rad51ap1	Atf7		Fmn1	Ddx51		Med30	Arvcf		Ndufa4l2	Krt10
Tenm4		Lin37	Dagla		Glis3	Hcfc2		Cdkn3	Aup1		Klf12	Schip1		Vamp8	Wnt5a
Tbl1x		Rpl36a-ps1	Pi4ka		Il7r	Gemin6		Prrx2	Dnaaf5		Apex1	Leng9		Sfxn3	Supv3l1
Egfl6		Dnajb6	Slc7a6		Ncaph	Maskbp3		Ly9	Cisd2		Spred2	Slc6a9		Psen2	Slc22a23
Cdon		Spag7	Elmod2		Ifi47	Psmd3		Ugt1a7c	Orai1		Eif2s1	Sqstm1		2700062C07Rik	Fastkd3
Sf3b2		Ndufb9	Hspa4l		Rac2	Itfg2		Cers6	Sspn		Map3k14	Clic5		2310030G06Rik	Foxp2
Rpl23		Rpa1	Ids		Cdca5	Wwox		Cd300c2	Klhl22		Grwd1	Dpp8		Trabd2b	Nabp1
Gnaq		Pacsin3	Asb1		Cdca3	Ablim1		Hp	Sh3bp5		Cnot9	Zfp94		Tenm3	Nmt2
Ssc5d		Nfkb2	Clic4		Tubb3	Ipmk		Il18	Tsen2		Cpd	Ppm1b		Sgce	H4c4
Rpl6		Fau	Gpalpp1		Hpgds	Zmynd19		Fgr	Nsun3		Tatdn2	Tmem252		Rem1	Mars2
Ids		Atp5j2	Itgb1		Ptpn7	Ddx3y		Tnfrsf26	Ddx1		Ago2	Fan1		Gjc1	Twnk
Piezo1		Atp5mpl	Il6st		Il36g	Mcoln1		Kdelr3	Rwdd1		Stard8	Rai2		Atp6v1h	1700029I15Rik
Tmbim1		Ccdc107	Csgalnact2		Il1r2	Brcc3		Mcm10	Ficd		Gtf2f2	Gstp1		Nr2c2ap	Ank2
Helz2		Rps15	Dst		Lrrc15	Dmxl1		Col14a1	Cops7a		Slain2	Ago4		Nos3	Pla2g4b
Trim65		Mettl8	Slfn5		Pkib	Lrrc57		Kcnab2	Spns1		Iws1	Card10		Dapp1	Col20a1
Dap3		Atp6v1g1	Rnf150		Mrc1	Selenok		Slc38a1	Crls1		Jund	Slc20a2		Ghdc	Plekha5
Ppp2r3c		Dnajc19	Braf		Cotl1	Zfp219		Havcr2	Nob1		Klhl15	Ablim2		Nap1l1	Il20rb
Usf2		Arhgap44	Map3k3		Lilrb4a	Ccnt2		Glipr2	Tmem230		Bloc1s6	Aox1		Rapgef5	Wnt2b
Nepro		Ptp4a3	Intu		Mfsd2a	Nrbf2		Tnfsf9	Ppp1r7		Ccne2	Ccdc3		Dusp26	Kcne1l
Wdr83os		Ccdc124	Prkag2		Fhl2	Lamp1		Ikzf1	Mgat4b		Rpl9	Cyb5d1		Stk11ip	Ntf3
Irx3		Hcfc1r1	Mtpn		Asf1b	Nedd1		Wdfy4	Armc8		Ankrd54	Rhbdf2		Cyb5a	Tgm4
Tmem256		Cd300lg	Nup160		Krt80	Sppl2b		Arxes2	Sec23a		Tgfbr1	Exoc7		Gas8	Tm6sf2
Sorcs2		Ccl27a	Rsu1		Fabp5	Ddx5		Il7r	Ufd1		Med7	Nlrp10		Pbx2	Gdf9
Psme2b		Smim8	Ndst1		Mastl	Sparcl1		Ifitm1	Triap1		Tmem129	Egln3		Ephb4	Olfr1564
Luzp1		Lsm3	Lrrc8c		Ehd4	Lmbrd1		Dpep2	Ranbp3		Dll4	Egf		Pir	Pomc
Col7a1		Sdhc	Mospd2		Ndrg4	Gcc2		Nnmt	Cpped1		Lin37	Rnf113a2		Stmn2	Fggy
Slk		Aldh1l1	Ccp110		Oas2	Smarcc2		Clec4a1	Vps11		Wwc2	Slc24a2		Mpg	Slc29a2
Serpinb1c		Ndufa1	Smcr8		Rnf227	Katna1		F13a1	Tarbp2		Smg1	Ccdc146		Naprt	Rhebl1
Dnaaf9		Stard10	AU022252		Itgax	Pde2a		Lilra6	Atp6v1f		Trmt44	Slc38a4		Vwa1	Mvd
Nab1		0610012G03Rik	Tbcd		Tmem273	Hoxc4		Dbf4	Ambra1		Rpl31	Napb		Paox	Gpr20
Map3k3		Polr2f	Cul4b		Cnr2	Tom1		Trpm1	Ifngr2		Pik3cb	Nat8f1		Zfp607a	Smim5
Fkbp3		Slc25a28	Papss2		Rdh12	Ecd		Loxl3	Mcts2		Anp32a	Gper1		Pkn3	Amph
Rps3		Cox5b-ps	Dido1		Col14a1	Psmd7		Cxcl16	Usp33		Tdp1	Nfe2l1		Myo1b	Pam16
Prrg3		Anxa11	Slc39a9		Dbn1	Chordc1		Lair1	Tmem259		Gtf3c3	P4htm		Wdr81	Colgalt2
Micos13		Pitx2	Clec3b		Tlr4	Cops2		St14	Zfp397		Men1	Nacc2		Ace	Cited4
Tut7		Aldh9a1	Myo9a		Abracl	Zfp758		Gpnmb	Polb		Dhx34	Jade2		Plekhg5	Mamdc2
Rpl18		Oaz1	Trak2		Siglecg	Zc3h11a		Dock2	Psmd6		Ift140	Gstm5		Camk1	Baiap2l2
Thbs4		Hmga1	Tjp1		Chaf1b	Mier2		Dok1	Mrpl19		Ccnc	Lnx1		Setd4	Ccdc173
Ankrd13b		Mif	Myo1e		Cd101	Cwc25		Aplnr	Numb		Orc5	Fam219a		Cavin1	Endou
Aurkaip1		Atp5g3	2610507B11Rik		Arhgap11a	Orc3		Fn1	Zfp955a		Nsun6	Prdm16		Tspan17	Cxxc4
Hnrnpul2		Ndufa12	Stk4		Kif22	Trp53rkb		Slc41a2	Tom1		Ska2	Tmem63b		Hdac7	Fsd1l
Spidr		Cyc1	Kmt2e		Lurap1l	Fbxo45		Ptpn7	Pcf11		Ppp1r11	Tpcn1		Ralgps1	Tmem267
Elmod2		Rps13	Cbx6		Ccdc141	Kpna3		Ly75	Hdac2		Cox18	Lrrc51		Slc35f5	Dgkb
Dgkz		Mpi	Gopc		Pole2	Sod1		Ubash3b	Cog7		Lims1	Cxxc5		Cav1	Shmt1
Stub1		Cox7c	Dnal1		Scn3a	Zfp113		P4ha3	Kdm4a		Baz2a	St3gal2		Icam2	1700109H08Rik
Papola		Gca	Tek		Zfp239	Map4k3		Nckap1l	Hook3		Rrp36	Abhd3		Lrrc8c	Gm45844
Klf7		Cdkl2	Zfp507		P2ry12	Ube3c		Cyp4f18	Zfp398		Eif3d	Mmp28		Lrig3	Zfp459
Eif3k		Sccpdh	Dgkh		Msr1	Kdm1b		Lgals3	Hdgf		Khnyn	Fam241b		Gimap8	Fam184a
Zfhx4		Ndufa4	Gng12		Fcho1	Mtx2		Csgalnact1	Gle1		Slx4ip	Jam2		Erg	Akap5
Kras		Acta1	Pofut1		Oas1g	Gypc		Cx3cr1	Cdc26		Zfp521	Epb41l4a		Psap	Gm9903
Rpl21		Fxyd1	Calu		Cdca2	Prkca		Stx11	Cox19		Gnb1l	Mllt11		Ltbp3	Ebf4
C1qbp		Macrod1	Arid4a		Tyms	Usp9x		Ephb2	Prorp		Sfmbt1	Rsc1a1		9130401M01Rik	Atoh7
Ago1		Eef1b2	Ddi2		Slc37a2	Pex26		Tuba1b	Lins1		Commd6	Scube3		Xylt1	Sh2d4a
Atxn7l3b		Atp5o	Tnks1bp1		Fut4	Wdr53		Ebi3	Aplp2		Hinfp	Ip6k3		C1galt1c1	Gm42878
Mfsd7a		Atp5d	Usp42		Bcat1	Cep95		C1qb	Dhx30		Rps6	Adgrl1		Evi5	Gabrd
Nat9		Ccndbp1	Srr		Cldn2	Psme3ip1		Vgll3	Ufc1		Arhgap21	Vsig2		Stk40	Ccdc106
Nrp1		Rab40b	Trrap		Incenp	Ryk		Cip2a	Bud23		Mrto4	Hspa12b		Tmem87b	Mansc4
Kctd2		Kcnj2	Gnai3		Lcp1	Pot1a		Mmp25	Zkscan8		Ankrd46	Clec16a		Tctn1	Itm2a
Prkci		Cox5a	Rfx3		Ms4a6d	Mrpl39		Adgre1	Nae1		Tesk2	Lpin1		Rasip1	Slc25a2
Cops9		Ndufv1	Septin10		Cdc6	Yif1b		Sgo1	Dab2ip		Thumpd3	Samd10		Dynlt1f	Tppp3
Heph		Tmem159	Kif3a		Soat1	Med29		Sdc1	Pfdn2		Polr2f	Rhobtb1		Plcb3	Rgs6
Col16a1		Uqcr10	Snx18		Ikzf1	Gpatch1		Kctd11	Gab1		Fbh1	Zcchc24		Phc1	Ankrd61
Dnajb6		Rplp0	Dusp19		Plk4	Naa80		Thbs4	Nubpl		Arl13b	Tincr		Cpq	Cyfip2
Ptpn9		Smim4	Tbl2		Myh10	Gzf1		Cdt1	Ssbp1		Alg13	Itgb5		Txnrd1	Ackr4
Ddx19b		Nr1h3	Trps1		Xirp2	8030462N17Rik		Sash3	Baz1b		Rplp0	Catsper4		Stk24	Pak1
Cox8a		Ndufc1	Usp34		Themis2	Rala		Nfam1	Vapa		Hmgcs1	Gm15446		Zfta	Ucn2
Thyn1		Smim36	Itm2c		Psd4	Gatad2b		Dbn1	Casd1		Gpatch4	Inka2		Arpp19	Casc1
Sord		Txn2	Ahnak		Marveld2	Zfp687		Sox9	Szt2		Tgds	Igsf1		Zbtb1	Hyal3
Tdrkh		Wdr25	Adam10		Rcan1	Pmvk		Mmp14	Vps72		Rps16	Ppp1r14a		Tmem38b	Pfn4
Col6a3		Rpl13a	Zfp704		Gpr141	Ikzf5		Slc11a1	Emc2		Eipr1	Ripply3		Cdh5	Atp1a4
Tceal7		Vamp5	Kbtbd7		Enpp1	Harbi1		Slc4a11	Hcfc2		Mettl2	Thnsl2		Csad	Ubap1l
Tefm		Lyrm7	Vps33b		Rnasel	Nsrp1		Iqgap2	Lrrfip1		Lrrcc1	St6galnac3		Zfp87	Tsga10ip
Plekha3		Tmem70	Ctdspl2		Trem2	Nfkbib		Hpse	Ptpn11		Rps8	Nedd4l		Pom121	Apobec2
Kat6a		Aurkaip1	Pgap1		Sdc2	Dhx32		Itgb2	Eme2		Dimt1	Tsacc		Galnt18	Gm20695
Pebp1		Micos13	Gdpd5		Pou2f2	Zc3h11a		Glipr1	Dgkz		Msantd2	Acsl6		Dnajc1	Sowaha
Arhgdig		Kpna4	Prkx		Ndc80	Fgfr1op2		Ckap2	Ddx23		Lsm11	Pdlim5		Armc9	Cdc34b
Phb2		Dtna	Urb2		Slc7a11	Cnksr1		Cd84	Trpm7		Pop7	Sgip1		Dazap2	Tmem236
Lgals4		Fahd1	Tmem260		Tedc1	Dnlz		Ptprc	Pcbp2		Sirt6	Six2		Slc30a1	Trpv1
Iffo1		Rps28	Jam2		Ptprc	Mgrn1		Tsku	Slc16a1		Pik3cd	Stbd1		Lrrc42	Ush1g
Map2		Dhrs11	Ankrd50		Lilrb4b	Ubl4a		Inhba	Heatr3		Atp2c1	Cyp4b1		Brix1	H3c6
Prdx5		Pebp1	Abitram		Ms4a7	Zfp180		Cd300lb	Tmem161b		Bop1	Slc16a9		Pole4	Skor1
Eif3h		Esrra	C2cd3		Wnt2	Zfp212		Hcls1	Ubb		Jkamp	Aqp1		Recql	Asic3
Ski		Hsf4	Ammecr1		Cd44	Cnot10		Creb3l1	Peli2		Sap30bp	Hoxd9		Ift20	Zmat4
Nxn		0610040J01Rik	Helb		Zfp992	Urm1		Nfe2	Elp1		Smn1	Pdzrn4		Tbkbp1	Rsph1
Ogdhl		Mrpl13	Tmem39a		Itgal	Nedd8		Acp5	Bpnt1		Tet2	Cacng7		Zcchc9	Tmem178b
Ehmt1		Rps17	Lats2		Cers6	Pdxdc1		Prr7	Gpbp1l1		Aph1b	Gm29394		Samd1	Tmem74b
Sccpdh		Immp1l	Atxn7		Otulinl	1110065P20Rik		Ccl6	Abcd1		Fip1l1	Marchf4		Zfp422	Gm4724
Igtp		Syngr2	Herc2		C5ar1	Polr3c		Arhgap30	Cebpz		Usp20	Zfp454		Tmem251	Kcnj3
Plce1		Txnrd2	Srcap		Tnfsf14	Psmb2		Slc1a4	Rpl35		Fut8	Atp5g2		Syvn1	Strip2
Psip1		Tnnc2	Arhgap20		Prkcb	Ptdss2		Lhfpl2	Zfp523		Stk35	Sybu		Maml2	Odad4
Paf1		Mrpl46	Mbd5		Mapk13	Bcdin3d		Il1b	Cep83		Yod1	Tekt1		Slc31a2	Cacng4
Lypla2		Ndufaf6	Fnbp1l		Cgas	Zfp644		Socs3	Taf11		Dip2c	Creg1		Rbm12	Cdkl1
Bptf		Rps2	Cep164		Arhgap30	Vmac		Krt80	Nabp2		Zfp28	Htra3		Cdk2ap2	Dct
Guk1		Akr7a5	Zfp592		Stmn1	Phlpp1		Gpr183	Smg5		Zbtb20	Pgbd5		Hmox2	Ccl28
Pitx3		Ndufv2	Prkci		Stat4	Cdadc1		Clcn5	Ttc3		Polr3d	Tmem44		Zfp326	Gm12216
Plekhj1		Phb	Rassf8		Baiap2l1	Lsm12		Kif20b	Rsph3a		Rrp7a	Ovol1		Frmd8	Kcnrg
Rps15a		Myot	Dennd4c		Itgb2	Yae1d1		Smc2	Fam20b		Tubb4b	Ccdc162		Tipin	Trim17
Bag1		Llph	Copb1		Phf19	Ptpn21		Mlkl	Rad17		Tnrc6a	Amigo1		Herc4	Slc6a17
Tsc22d4		Stub1	Plod1		Runx3	Nudt14		Fabp5	Slu7		Zfp334	Cacnb2		Wwp2	Atcay
Ush1g		Fam13a	Adamts10		Rhoh	Rab1b		Ccr2	Zfp426		Hat1	Nr1d1		Arhgef25	Efcab12
Fhod1		Ift27	Sft2d2		Ms4a4a	Vapa		Dpysl3	Serinc1		Prmt1	Angpt1		Pip4p1	Cd27
Ybx1		Tefm	Wwtr1		Ass1	Commd9		Ncaph	Arglu1		Cwf19l1	Castor2		Znfx1	Saxo2
Numbl		Pgls	Syt11		Vav1	Hdlbp		Kif14	Ddx24		Mrtfb	Parm1		Ltv1	Arx
Ndufb10		Uqcrfs1	Ago1		Tlr6	Kctd20		Il18rap	Iqcc		Unc45a	Spata6l		Ap3b1	Bcl2l15
Bdp1		Nudt14	Tbl1x		Naip6	Rpusd4		Pafah1b3	Map3k20		Pds5a	Ssu2		Rps25	Aldh3a1
Syngap1		Mpv17l2	Marveld1		Fblim1	Hook3		B4galnt1	Borcs7		Nufip1	Higd1b		Rbm34	Gm20518
Dlg4		Rhou	Setd5		Il4ra	Bicdl1		Ccdc80	Dtd1		Pon3	Atf5		Trim3	Noxred1
Car3		Peli3	Cyth3		Msi1	Klhl7		Ccdc116	Mga		Tada3	Plcd3		Serinc3	6430550D23Rik
Plxdc2		Gpx4	Tmem184c		Ms4a6b	Lsm14a		Tbxas1	Ubr1		Usp47	Pdzd3		Slc25a37	Rec8
Hspg2		Slirp	Prdm16		Tlr1	Qars		Pcdhb9	Rpl36		Lrrc40	1700102P08Rik		Cask	Ksr2
H2-Ke6		Ndufv3	Osmr		Samd11	D17H6S53E		Oip5	Zcchc4		Lrwd1	Rassf9		Tbc1d25	Kcnq2
Ppp4r3b		Cdc37	Cpeb4		Sytl2	Wdsub1		Ccl9	Ccny		Ankrd49	Vtn		Memo1	Ttbk1
St3gal1		Tubb4b	Tspan2		Sirpb1c	Zfand2b		Abracl	Wdr53		Cblb	Pcdhga2		Caml	Gm3383
Septin2		Slf1	Samd4		Slc11a1	Ap2a1		Fstl1	Uchl5		Itgb6	Hdac4		Magoh	Gm3194
Pnrc2		Gsdme	Mfsd14b		Ifi204	Mrps35		Padi4	Prkrip1		Bptf	Rab3b		Amn1	Gm52968
Tecpr2		Tnnt3	Cep162		Ckap4	Trim39		Mfap5	Trmt5		Polr2d	Frmd7		Gng11	Caly
Ttc37		Gys1	Ap2b1		Sirpb1a	Dolpp1		Plcg2	Lrrc57		Lcorl	Cox4i2		Jarid2	Bmp8a
F8a		Dapk3	1810055G02Rik		Spi1	5031439G07Rik		Sting1	Rbfa		Osgin2	Scg3		Slc38a7	Myo1a
Traf3		Mrps21	Tango6		Sirpb1b	Rnf5		Cyp7b1	Smyd3		Hectd4	Scin		Kdsr	Eif4ebp3
Ndufa5		Pop5	Myo1b		Gna15	Lzts2		Otulinl	Rab18		Trmt13	Prrt1		Stk38	Cish
Gabbr1		Lsm6	Lmbr1		Ddx60	Wsb2		Fbn1	Patl1		Bloc1s2	Scara5		Gnb4	Trpc2
Dnajc13		Tmem11	Azin1		Abhd2	Inafm1		Olfml3	Naa20		Zbtb2	Krt222		Fbxl5
Fgl2		Mrps7	Cyb561		D430019H16Rik	Taf13		Atp1a3	Chmp6		Gabarapl1	Ypel4		Hgsnat
Hoxa7		Rabep2	Fgd5		Rasgrp1	Crtc1		Nlrc4	Traf3ip1		Dhx37	Itga10		Mfge8
Prmt1		Rilp	Tacc1		Slamf7	Fbxo21		Efhd2	Habp4		Zfp335	Net1		Ell
Eml5		Extl1	Ankrd26		Pilra	Zdhhc5		C1qtnf6	Thap4		Mical3	Kcnh7		Ccm2
Ube2v1		Zfp219	Zfp142		Sla	Emc3		Skp2	Triobp		Acsl4	1700020L24Rik		Mrpl52
Rpsa		Tufm	Itpr2		Sash3	Ufsp2		Runx1	Naa40		Taf6l	Gdf11		Nbeal2
Abl2		Clybl	Reep3		Mybl2	0610030E20Rik		Apbb1ip	Serpine2		Dhdds	Serpina3c		Atox1
Sipa1l1		Atp5pb	Mapk6		Dnmt1	Fbxo11		Tlr5	Ubr4		Psmg1	Ppfibp2		Stk19
Ndufa13		Lyrm1	Cep170		Gpr65	Psmc6		F5	Lemd3		Hspbap1	Rims4		Adam9
Igf2		Calr3	Lrig3		Pgap6	Tmem14c		Rbp4	Tubgcp6		Cct7	Wscd1		Atg7
Pradc1		Elob	Wdfy2		Sorcs2	Nsun3		Lxn	Lage3		Ercc8	Vipr2		Hacd3
Ace		Pfdn5	Cad		Olfm1	Rabl3		Tmem164	Yaf2		G3bp1	Gipc3		Daxx
Atp5h		Atp5g1	Ctdspl		Plcb2	Fam135a		Cgas	Mapk8		Ythdf2	Impact		Mcrs1
Rps29		Mrps36	Zeb1		Rtl3	Zfp622		Hells	Pkp4		Rpl18	Mr1		Trnau1ap
Mrpl35		Lsm7	Smg6		Uhrf1	Dedd		Loxl1	Otud7b		Ints6	Setmar		Zrsr2
Rpl24		Rpl19	Pigg		Vdr	Map2k1		Cd14	Zfp869		Hs1bp3	Alox12		Sgsm2
Arhgef40		Wbp1	Fam189b		Stx11	Taf8		Arl4c	Dus4l		Pwp2	Adh1		Irf2
Bcr		Qdpr	Slc35b4		Bin2	Impdh2		Mcub	Gpr89		Rbfox2	Cidea		Spin1
Sulf1		Edf1	Lin54		Galnt6	Pfdn2		Fut4	Lrif1		Rpl7l1	Slc15a4		Phldb1
Slc35a1		Snrpd2	Luzp1		Cdh2	Mien1		Col16a1	Polr2i		Arhgap19	Pdk4		Rnf130
Nfkbib		Mtres1	Slc10a7		Dok2	Tubg1		Lpxn	Atp6v0a1		Haus6	Zfp457		Jak1
Dstyk		Coq3	Far1		Cd300c2	Dcun1d5		Chil1	Pou2f1		Taf2	Lipe		Alg14
Polr2l		Rps8	Arhgef11		Nlrp12	Tstd3		Brca1	Cul4a		Rngtt	Myoz2		Ago3
Dynlrb1		Fhod1	Enpp3		Tuba1b	Zfp131		Nmnat2	Prdm2		Gtpbp4	S1pr4		Zbtb7b
Invs		Ifi27	Arhgap39		Bid	Trim55		Cd44	1700030K09Rik		Clock	Gm20498		Ctns
Slc39a1		Aldoart1	Nup93		Oip5	Zmiz2		Ifi27l2a	Zscan26		Rpl23	Ccdc92b		Gpr137
Rps13		2310022A10Rik	Zbtb34		Pcdh7	Aup1		Ifi207	Tmbim4		Ap3m1	A930033H14Rik		Arf5
Nosip		Znrd2	Ttll4		Lgals3	Kansl2		Rgs19	Zcchc14		Noc2l	Rnase13		Psmd14
Nol3		Klhl31	0610030E20Rik		Cd300ld3	Zfp420		Dok2	Lmod3		Rwdd2b	Chodl		Crnkl1
Nabp1		Chchd10	Plekhg3		Phlda1	Nup133		Fjx1	Nfatc3		Gm49336	3110009E18Rik		Nipa2
Car5b		Nudt2	Prrc2b		Fcer1g	Amigo3		C1qc	Sppl2b		Cyld	Smad6		Atn1
Smc1a		Tecr	Erc1		Card11	Ttc1		Cenpw	Slc25a38		Thoc2	Fam181b		Prpsap1
Spin1		Ndufaf8	P4ha1		Gm21188	Gm11808		Rhoh	Rnf187		Ddb1	Eqtn		Lbr
Aldh3a2		Guk1	Cramp1		Arhgef39	Fra10ac1		Srpx2	Rnaseh2c		Polr2h	Adcy9		Wipi1
Uggt2		Nfkbib	Psip1		Unc13d	Hmgb1		Mt3	Foxo3		Ppp2r3d	Gm28557		Copa
Spag7		Gm2000	Snx33		Fgfr4	Lage3		Cd33	Sfxn2		Yap1	Srms		Slc9a1
Gpalpp1		Rpl23	Man1a2		Nrros	Chmp2b		Ptger2	Uspl1		Gtf3c5	Ptx4		Btbd7
Clptm1		Med29	Katnip		Peg12	Xrcc4		C1qa	Rtca		Wtap	Flvcr2		Rab33b
Pkig		Glt28d2	Cpeb1		Ada	Hlcs		Tubb6	Eif1ad		Phip	Cilp2		N6amt1
Exosc5		Dhrs7b	Rbm12b1		Chsy3	Coq4		Plcb2	Mrpl24		Dph1	Exd1		Fnbp4
Slc10a7		Nat9	Lmtk2		Epha3	Cdc37		Prg4	Nfia		Avpi1	Lrrc10b		R3hcc1l
Tmem167		Mrps23	Phlpp2		Sh3gl3	Exoc4		Gm4951	Las1l		Atrx	Cbs		Septin7
Rras		Gdpd1	Ehd2		Fignl1	Tspyl2		Mfap4	Ccnl2		Cdipt	Hoxa2		Ahsa2
Slx4		2210016F16Rik	Peli2		AB124611	Dnajc16		Rcn3	Pgam5		Gnpnat1	Syt3		Tcof1
Sap18b		Psmg4	Sbf2		Tnfrsf13b	Ppp2r5d		Cyba	Zfp59		Uck1	Cacna2d4		Dmtf1
Rpl32		Cbx8	Fkbp9		Cd53	Zfp703		Rcn1	Prpf18		Abcc10	Trim63		Exosc3
Trabd		Mdh2	Fam171a1		Garem1	Zcchc14		Cd48	Dus3l		Cep295	Ccdc170		Actl6a
Daam2		Acp1	Gnptab		Cyp4f18	Cbx1		Fbxo5	Jrk		Rpl6	Cacna2d2		Ccdc9
Slc1a5		Nhej1	Arhgap42		Igsf6	Mia3		Lig1	Ncapd3		Slc44a1	Ido1		Pi4ka
Klf3		Asb8	Zfta		Myh9	Snap29		Plk4	Yars		Specc1l	D630003M21Rik		Brpf3
Tmem259		Ascc1	Thada		Fscn1	Zfp942		Wfdc17	Gabpa		Ldah	Gm35549		Ext2
Mrps7		Fmc1	Mon2		Slpi	Smim14		Pask	Med16		Npat	Fam222a		Ogfr
Mrpl13		Chchd2	Tep1		Epsti1	Mrpl10		A630001G21Rik	Cipc		Wdr74	Mpped2		Mbd2
Cdk19		Cox14	Mau2		Plscr1	Sem1		Slit2	Zmat2		Ercc3	Gaa		Cog3
Morc2a		Itgb3bp	Ermp1		Pask	3830406C13Rik		Diras1	Rnpepl1		Togaram1	Rell2		Ing1
Zc3h10		Fam174c	Prkd3		Arg2	Mettl5		Sirpa	Med14		Mtmr10	Myl2		Hp1bp3
A4galt		Zfp956	Smurf2		Mboat2	Rnf6		Niban2	Sgcb		Rchy1	Clip1		Ergic3
Shc2		Pxmp4	Arhgef5		Mlkl	Cenpb		Tgfbi	Akap8		Rpl32	Colec11		Ptges3
Ppp2ca		Ndufa8	Elovl5		Tpbg	Cmtm4		Flnc	Flywch1		Rnft1	Fmo4		Mtch1
Lgals12		Tpm2	Slc35g1		Cysltr1	Psmd12		Fgl2	Mtf1		Pja1	Ackr2		Stx12
Lamp1		Rnaset2b	Ccdc88c		Pla2g4a	Ube2m		Chaf1b	Shprh		Alg10b	Ptprr		Abhd17b
Gng12		Timm23	Topbp1		Csrp2	Hira		Bok	Zfp622		Slc30a6	Zfp108		Pten
Sdk2		Plekhj1	Srrm2		Adamts6	Timm50		Bgn	Ppp1r2		Larp7	Kcnf1		Ptk2
Dnm1		Rpl26	Zfp275		Ttc39c	Arfgef2		Cilp	Hdgfl2		Mid2	Hook1		Llgl1
Ago3		Rpl3l	Med12		Me2	Wdr7		Tnfaip8l2	Zkscan17		Smc5	Pcdhgc4		Ptpa
Ddx17		Pdss2	Gabbr1		Ptpn6	Prrx1		Pgf	Gpr180		Rspry1	Tsc22d3		Tbc1d22a
Muc1		Dtnbp1	Ep300		Robo1	Mrpl48		Ccn1	Zfp507		Arhgef12	Uts2r		Tgfbrap1
Trim33		Cisd1	Itprid2		Akr1b8	Timmdc1		Pou2f2	Ccdc90b		Pex3	Nmb		Atg3
Atp2b4		Pfdn2	Synm		Tmem106a	Nae1		Galns	Ptpn21		Ube2s	Bcl6		Gdi1
Cds1		Samm50	Adgra3		Kcnab2	Tnip1		Tlr7	Insr		Trim11	Prcd		Grb2
Radil		Ndufb4	Dock1		Dcbld2	Fam149b		Csf1	Vcp		Gemin5	Galnt15		Zbtb7a
Adamts2		Zfp580	Zfp644		Atad2	Maco1		Alox5ap	Carm1		Rpl34	C7		Csnk1d
Arfrp1		Cox6c	Rapgef5		F13a1	Prps1		Ly6c2	Pbxip1		Plpp6	Gpam		Acin1
Zzz3		Psmb6	Usp6nl		Plod2	Stub1		Haspin	Naa60		Cilk1	Car9		Aftph
Dnajc8		Rps5	Aebp1		Csf3r	Ranbp3		Stxbp2	Gfus		Acp1	Cys1		Add1
Ccn4		Srp14	Nlgn2		Apoe	Gm12184		Bub1b	Fbxl12		Nup37	Igfbp5
Pnkp		Rps29	Urb1		B4galnt1	Tubgcp2		Slc9a9	Trit1		Rpl26	Smad3
Ccn2		Cradd	Mxra7		Sgo2a	Ube2l3		Btnl2	Atxn1		Dnajc24	Serac1
Hsd17b10		Rnf5	Acvr1		Upp1	Dnpep		Pappa	Bcorl1		Ift80	Prom1
Crybb1		Uqcrc1	Farp1		Loxl3	Eif3h		Plxnc1	Mapk1		Rpl13	Gm44502
Ywhae		Rpl21	Hivep1		Hspa1a	Aars		Pira12	Sbno1		Syne2	Hbb-bt
Ptk2		Rps6	Filip1l		Mcm3	Arfrp1		Fam111a	Kti12		Anapc7	Grem2
Ptgfrn		Pnrc2	Adgrl1		Mad2l1	Dolk		Il2rg	Zfp84		Tmem258	Gm8797
Fdx1		Elp4	H6pd		Ydjc	Eif2b1		Trim30d	Fbxo45		Btbd6	Rdh9
Rps6		Nudt8	Nepro		Ccbe1	Bbs1		Rnf180	Rbms2		Mier1	Gm33543
Ggps1		Rpusd3	Uggt2		Fbxl2	B9d2		Clec4a3	2310022A10Rik		Hipk1	Hoxd10
Reck		Atp5a1	Nbl1		Marchf1	Txndc15		Ccdc18	Tyw1		Vrk3	Spinkl
Ch25h		Zbtb8os	Pik3c2a		Phgdh	Dtx3		Layn	Laptm4a		Hnrnpc	Nqo1
Zfp592		Tmem256	Kctd3		Loxl1	Ncaph2		Unc13d	Trappc12		Eif5	Rbp7
Pdgfra		Mrm2	Zfhx4		Tyro3	Gpbp1		Hcst	Zbtb14		Paxip1	Ccrl2
Tes3-ps		Pin4	Igsf3		Inpp5d	Pik3c3		Cmah	Trpc4ap		Socs5	Gm13305
Grin2d		Atg4a	Slc38a2		Rasal3	Lsm10		Nsl1	Zbtb39		Cdan1	Dazl
Psmd13		Gpi1	Eogt		Lhx2	Naa60		Ifi47	Psmb6		Nkapd1	Hbb-bs
Cnnm2		Antkmt	Tgfbr2		Selplg	Ap3s2		Ankrd66	Zfyve26		Nol9	Xlr3b
Flna		Mpc1	Ubn1		Armcx2	Gle1		Rtp4	Pgm2l1		Gapvd1	Hba-a2
Actc1		Rdm1	Slc15a4		Cd300lb	Vps28		Clu	Ppp6r1		Pole3	Lrrc36
Rps14		Rfx5	Plekha2		Rnh1	Pold2		Rgs18	Cdc5l		Ripor1	Cfap70
Hdgfl2		Wdr83	Fchsd2		Cxcr4	Aamp		Sh3pxd2b	Bcdin3d		Tasor	Alas2
Hnrnpa2b1		Sarnp	Wdr81		Ccdc88b	Stard10		Prim2	Nde1		Smarca4	Tmem100
Rpl38		Tstd3	Armc9		C1qb	Nploc4		Ncf2	Grina		Setdb1	Gm42417
Srp14		Stom	Ssh1		Lpxn	Nprl3		Slc2a1	Prkdc		Polr1b	Nkx6-3
Ret		Arl3	Fut11		Clec4n	Zfp141		Tnfrsf13b	Commd9		Snrnp40	Flrt1
Arhgap44		Orai1	Actn4		Cd300ld4	Paics		Incenp	Naa30		Eif3b	Catsper3
Fras1		Gtpbp6	Slc37a3		Srgap3	Kansl3		Ncapg2	Tmem234		Tulp3	Nalf1
Dync1h1		2310061I04Rik	Arhgap31		Rtp4	Stxbp3		Igsf6	Urm1		Rpl28	Tmem178
Fchsd2		Snrpe	Zbed4		Bcl3	Eif4enif1		Susd3	Ppp2r2d		Rbmx	Arnt2
Fndc4		Prmt1	Ddr2		Lrrc25	Ficd		Plpp2	Rab1b		Xpo5	Ttc9b
Cfd		Scn1b	Ptprb		Sp140	Efnb1		Chst2	Use1		Erbin	Hba-a1
Dbndd1		Hoxc4	Ankrd39		Plaur	Mapk1		Crlf1	2410004B18Rik		Rpl7a	Sh2d6
Baz2a		Ndufa6	Dhx33		Ephb2	Phf10		Lyz2	Septin11		Uap1	Mylk3
Htra2		Mrpl35	Hmcn2		Il18rap	Nlk		Sphk1	Ube2j2		Cdc25a	Fam107a
Dnal1		U2af1l4	Tes3-ps		Col12a1	Iqcc		Apobec1	Yif1a		Thoc3	Gpx3
Ahnak		Mrps24	Osgin1		Susd3	Fn3krp		Casp3	Nrde2		Tamm41	Icam4
Get4		Wrap73	Ankrd11		Pf4	Slc16a1		Ptk7	Brap		Btaf1	Ankrd23
Alkbh7		Supv3l1	Zfp385b		Cacna1d	Setx		Pnp2	1600014C10Rik		Inafm2	Vwa7
Erap1		Coa3	Stx2		Evi2b	Zbed4		Cdca3	Entpd5		Akap13	Mzb1
Man1a		Pkig	Pank3		Lyz2	Susd6		Sh3bp2	Zfhx2		Cdc16	Gsta3
Ankrd11		Nelfcd	Kif3b		Slc2a1	Pih1d1		Fxyd5	Ecd		Ints5	Usp44
2310009B15Rik		Impa2	Mcam		Slc41a2	Usp38		Rtl3	Pomgnt1		Tpst2	A530016L24Rik
Tshz2		Dgcr6	Zfp532		Chst2	H6pd		Kif21b	Brd1		Tank	Car11
Trpv4		Ppif	Zfp189		Ly6c2	Pafah2		Tll1	Bmpr1a		Ist1	Myl3
Ndufa11		Iscu	Cnnm2		Fgr	Fry		Srgn	Wdr7		Med19	Tigd4
Heatr1		Zfp692	Tmod3		Trim30d	Cdc123		Enpp1	Eif2ak1		Snx17	Orm1
Kirrel3		Rps6kb2	Tmem67		Myof	Psmc2		Bin2	Atg16l1		Ptbp2	Efhc2
Chkb		Rpl18	Kdm3b		Adcyap1r1	Esco1		Arsi	Zfp317		Smc3	Prickle4
Sardh		Elk4	Tln2		Grn	Qk		Unc93b1	Ubiad1		Uhrf2	Ddit4
Tnnt2		Hypk	Traf3		Cd200r1	Kmt5a		Sh3bp1	Tfpt		Arl5a	Il11ra2
Pcolce		Rpsa	Papss1		Serpinb8	Gemin2		Phgdh	Psd3		Rhbdd2	Lrrc69
Xxylt1		F8a	Lix1l		Fcgr3	Cnot11		Neurl3	Ttc30b		Srsf1	Cacna2d3
Pcbd2		Sertad3	Plxna1		Kcng2	Pbx1		Paqr8	B230219D22Rik		Cpsf6	Fbp2
Chrdl1		Bckdhb	Atp11a		Laptm5	Nbn		Smim3	Cuedc2		Rps20	Htra4
Fyn		Rps16	Palm		Pilrb1	Uggt1		Cyth4	Fnta		Commd2	Chad
Gfus		Trip10	Zfp182		Il2rb	Fhod1		Smim24	Srp14		Elp2	Map3k7cl
Cgnl1		Ss18l2	Pmepa1		Pirb	Armcx5		Ccn5	Rrn3		Cfap20	1700001O22Rik
Tbcb		Mgmt	Entpd2		Fcgr2b	Aasdhppt		Arpc1b	Nfkbib		Ppp4r3a	Calm4
Adipoq		Mrpl30	Tecpr2		Aspn	Ormdl3		Sec24d	Emg1		Fibp	Nodal
Uqcrb		Armh4	Zfp324		Snx20	Gatad1		Arhgap4	Gm21988		Usp40	Ppp1r1b
Rpl7a		Fuom	Eml6		Pycard	Exoc3		Myl6b	Usf2		Pdcd11	Slc25a25
Iscu		Ciao3	Chst7		Stk39	Sugp2		Cysltr1	Arih2		Pcnx4	Slc15a2
Nectin3		Mrps18b	Asap2		Blnk	Trmt10b		Plscr1	Gramd1a		Sel1l	Cfap52
Ndufa3		Nupl2	Xxylt1		Gcnt1	Rffl		Irag2	Gm7072		Dnal1	Mettl11b
Samm50		Ubl7	Spred3		Dna2	Mtrex		Emp1	Aptx		Lyar	Igflr1
Fbxw10		Phf7	Tle3		Lgi3	Wipi2		Ifit3b	Mrps2		Stip1
Myo1d		Actr6	Arhgef10		Ms4a14	Hsdl1		Themis2	Arfgef2		Pacs1
D630045J12Rik		Prkaca	Naalad2		Nfam1	Slc4a4		Tifab	Arhgap10		Elmod2
Pfdn2		Trappc4	Eml4		Syn1	1700025G04Rik		Serpina3n	Rab11fip2		Rpl19
Fermt2		Ccdc12	Stk10		Trim30a	Mrps34		Gpr176	Dmac1		Zfx
Car2		Rad52	Klhl42		Adcy7	Nfatc3		Ccl8	Luc7l3		Trnt1
Rps3a1		Use1	Mfap3		A630001G21Rik	Tcf25		Zmynd15	Slc9a6		Pus10
Anapc11		Mlip	Zfp180		Lig1	Akr1b3		Tnfrsf1b	Atf7		Pacs2
Cox7a2		Rpl17	Foxp1		Napsa	Atad1		Col8a2	Rictor		Zfyve19
Sash1		D8Ertd738e	Tmtc3		Ncf4	Coprs		Il17ra	Ccdc97		Mrtfa
Eif3m		Dmap1	Invs		C1qtnf6	Cep19		Irf7	Zmynd11		2510039O18Rik
Ints11		Psmg2	Rhoj		Cep128	Zfp566		Actg2	Asf1a		Vcpip1
Usp34		Swi5	Jarid2		Vmn2r97	Ppp2r5a		Arhgap9	Cul9		Rnf141
Svep1		Hoxa3	Stk24		Cyth4	Dennd4c		Smim10l2a	Fra10ac1		Tubgcp3
Serping1		Exosc5	Rell1		Apobec1	Ppp1r2		Csf1r	Rsad1		Cramp1
Slc9a7		H2aj	Arpin		Brip1	Ptp4a1		Tmeff1	Hspbp1		Plpp1
Igf1		Hat1	Apba1		Dock8	Cmtr1		Adamts7	Ahcyl2		Dhrs7
Itprid2		Lnpk	Carhsp1		Il10ra	Irf2bp1		Elovl6	Ece1		Rps3a1
Plod2		Got1	Ylpm1		Mthfd1l	Zfp869		Naip2	Zfat		Rad21
Dmap1		1810009A15Rik	Mob1a		Pafah1b3	Patl1		Emb	AW146154		Efl1
Gria3		Ndufb8	Insig1		Cd48	Abcc4		Loxl4	Wsb2		Wdr48
Rnf150		Pecr	Tbc1d8b		Ncf2	Pcyox1		Rap2b	Nsun5		Zfhx3
Parva		Ets2	Sptan1		Tubb5	Vps11		Aldh3b1	Szrd1		Rbsn
Sctr		Tmem147	Zfp229		Pgf	Nabp2		Coro2a	Fgfr1		Ippk
Ak3		Coa4	Epha4		Ccl6	Grpel2		Ncf1	Nek9		Tspan31
Adgrd1		Emc9	Pam		Ska3	Phykpl		Litaf	Zfp524		Rack1
Prelid3b		Strada	Auts2		Pdk3	Sclt1		Slc7a7	Afg3l1		Zzef1
Bms1		Mrpl55	Tctn2		Fbxo5	Cnep1r1		Clic1	Zfp180		Arhgap31
Bcap31		Rpl5	Thsd7a		Cxcr3	Tcta		Itgal	Trub1		Cdk8
Chmp2a		Pgpep1	Vasn		Evi2a	Smpd2		Trim30a	Pwwp3a		Washc5
Vdac2		Hibadh	Zfp605		Sh3pxd2b	Zmat2		Rab11fip1	Nrbf2		Uba3
Mrps30		Naa38	Alg8		Hhat	Chd1l		Rgs16	Rtraf		Etf1
Mrpl14		Mrps18a	Plekha3		Cul7	Arl8b		Inpp5j	Helz		Srp19
Ndufaf8		Ube2m	Cacng7		Gm1673	Ttc4		Trim46	Gatad2b		Taok2
Tep1		Znhit1	Dennd3		Irag2	Plpp3		Anxa9	Bves		Tstd2
Tsg101		Egfl7	Etv6		Wfdc17	Zfp341		Tnfrsf11b	Cdc42bpg		Abhd13
Sema5a		Bola3	Daam2		Neurl3	Pex2		Rad18	Irag1		Atg4b
Kdm5c		Dap3	Atl3		Ninl	1700030K09Rik		Sfrp4	Mpdz		Snip1
Rps27a		Babam1	Gulp1		Nsl1	Pcbp2		Rubcnl	Ppp6c		Tbl3
Gstm2		Hras	Rab11fip2		Slc9a9	Foxo3		Kmo	Pigb		Htra2
Ddx3x		Ptpmt1	Abca2		Slamf8	Ptcd2		Cgref1	Rc3h1		Adprh
Gdi2		Mrps11	Septin2		E2f1	Vps33a		Vash2	Med20		Sptssa
Nudt2		Hsf2	Htra3		Lhfpl2	Mettl14		Nrros	Umad1		Ahcyl1
Rps21		Mrto4	4930503L19Rik		Ticam2	Ndel1		Anxa2	Osbp		Bdp1
Zfp518b		Uchl3	Hspg2		Srpx2	Gga1		B4galt6	Kdm1b		Cyb561a3
Ubp1		Polr2c	Itga6		Il1rl2	Pdgfa		Galk1	1700025G04Rik		Mapk8ip3
Exosc4		Ptcd3	Stard13		Csf2rb	Nars2		Mrc2	Pigbos1		Zfp738
Fkbp9		Hint3	Grk5		Rapgefl1	Afap1l1		Sh3gl3	Ppp6r3		Zfp236
Twist1		Rpl9	Msh6		Irf5	Rictor		Ugt1a6a	Zfp958		Hs6st1
Slit3		Tbcb	Coro2b		Thbs2	Trappc6b		Sparc	Kmt5a		Nsd1
Psmb6		Rpl8	Gpr137c		Fcrl1	Srek1ip1		Rab7b	Slc29a1		Tinf2
Copz2		Tmbim1	Dipk2b		Tnfaip8l2	Dock9		Rab3il1	Eloc		Wdr36
Ahi1		Slc25a3	Prps2		Was	Shank3		Ikbke	Zfp644		Smarca5
Atp5k		Mrps15	Bace1		Plcg2	Rnmt		Napsa	Rad52		Cpsf2
Pxmp4		Cenpx	Arhgef28		Rcn1	Cd320		Gpsm3	Zfp113		Washc2
Cct7		Cenpv	Vangl1		Gusb	Zscan26		Lgmn	Taf5		Ino80
Rogdi		Dohh	Gid4		Sh3bp1	Rfx5		Ptpn18	A130010J15Rik		Puf60
Sec24d		Iffo1	Ralgps1		Gpr176	Pkig		Gm21188	Ppp2r3c		Ap3d1
Atp5l		Chchd5	Plekhg2		Gm4951	Ric1		Clec12a	Cetn2		Ints13
Pgpep1		Ndufb11	Pcolce2		Tmem221	Sys1		Ifit1	Gm10033		Dcaf7
Pls3		Uqcrc2	Cdk19		Tlr5	Zfp772		Myc	Eif4g1		Arid1a
Zfp704		Rpl39	Pakap		Slc39a6	Gid8		Bcl3	Ssbp2		Tiprl
Hemk1		Cox7b	Zbtb8a		Rab7b	Fam189b		Acap1	Rap1gds1		Gmeb2
Irs1		Snta1	Glg1		Tcf19	Trp53rka		1700017B05Rik	Aldh7a1		Kat7
Wbp2		Chchd3	Ap4e1		Stmn4	Rnf10		Myo1h	Apmap		Anapc1
2310022A10Rik		Rnaseh2a	Myo1d		Lyve1	Fcsk		Anln	Gucy1b1		Kmt5b
Trappc4		Timm13	Gnaq		Mdfi	Polr2j		Cdr2l	Ptdss2		Sec16a
Acp1		Fahd2a	Ern1		Smim24	Lemd3		Slco4a1	Rbm12b2		Fam193a
Atp5mpl		Mrps12	Lmln		Rassf5	Tmtc1		Serpinb8	Zdhhc3		Ssr4
Ndufb3		Vdac2	Hspa13		Clec12a	Supt7l		Pole2	Eif3j1		Rnf168
Imp3		Timm50	Slx4		Dck	Rps27l		Col18a1	Caskin2		Gtpbp6
Supv3l1		Rpl15	Pdzd2		Rras2	Ccnh		Cd40	Slc9a8		Suz12
Spon1		Prelid3b	Agmo		Unc93b1	Fbxl12		Vat1l	Map10		Ncbp1
Ciao3		Ndufab1	Kcp		Itprip	Wdr18		Gjb5	Ankzf1		Esyt2
Atp5e		Parl	Slc22a17		Hmox1	Smcr8		Alcam	Bag6		Med22
Diablo		Mrpl2	Fat4		Niban2	Osbpl10		Dse	Ubl4a		Cln5
Med29		Tmx2	Rftn2		Sfrp4	Zfp119b		Prkar2b	Ranbp10		Gpkow
Pgk1		Cops6	Ubxn2a		Traip	Tut4		Sardh	Npc1		Wasl
Rnaset2a		Ndufc2	Zfp609		Ptk2b	Cpeb4		Ero1a	Map2k5		Ccar2
Ect2l		Ndufa7	Ebf1		Cyp51	Bcl7a		Sox11	Zfp780b		Usp32
Elovl6		Timm10	Akt3		Sinhcaf	Eif2s2		Serpinh1	Agap3		Ints12
Rab23		Pttg1	Ace		Coro1a	Pafah1b1		Pdk3	Inpp5k		Atrn
Med4		Cib2	Atp2b4		Tonsl	Mvb12a		Cfb	Xpo7		Ap1g1
Far1		Mtif3	Slc25a30		Pld4	Dusp3		Trim14	Snrnp200		Smarce1
Pxdn		Atp5md	Zfp518b		Cdkn3	Tmem69		Opn3	Alkbh4		Zcchc8
Dido1		Dmpk	Tfpi		Rab32	Dusp19		Lsr	Exosc7		Ccdc59
Abhd13		Bnip3l	Mfsd6		Cenpl	Epdr1		Tmem121	Ppard		Brox
Lrp1		Mecr	Notch1		Faxc	Tomm20		Dock8	Mrps22		Rab35
Mea1		Thap3	Fbxo10		Col5a3	Ddx20		Capn6	Gart		Senp3
Prr12		Tle5	Zfp354c		Sbsn	Phb2		Crmp1	Zc2hc1a
Ptpn13		Eme2	Tgfbr3		Tiam2	Leo1		Hhat	Pitrm1
Aoc3		Mrpl53	Niban1		Pola1	Zfp580		Cd37	Cnot4
Cox14		Arl2	Cep250		Slc25a24	Atraid		Pdgfrl	Med4
Tlr5		Rnd2	C1s1		Sh3bp2	Mrrf		Dram1	Mdm2
Tent5a		Smim20	Slc52a3		Ifi211	Mbnl2		Gas2l3	Tex261
Mrpl12		Eef1g	Cc2d2a		Il1rl1	Smg5		Stambpl1	Lrrfip2
Aida		Rpl14	Cnn3		Cd52	Zfp12		S1pr2	Mtr
Sharpin		Smim11	Cspg4		Arhgap25	Uba52		Pnma8b	Rbm33
Gpi1		Camk2d	Zfp111		Tacc3	Zfp707		Prr5l	Fbxw2
Utp3		Cdk2ap1	Itpr3		Prr5l	Polr2b		Arhgap22	Pus3
Kmt2e		Sord	Tcaf2		Soat2	Insr		Zfp469	Ate1
Pdxk		Timm8a1	Ednrb		Rasgef1b	Gtf3a		Chrng	Gtf2h4
Myoc		Rnasek	Mmp28		Ugcg	Dus3l		Cxcr4	Gprasp1
Antxr1		Nfu1	Adgrl2		Glb1	Plcg1		Col6a3	Fdx2
Bicc1		Bola1	Slc39a11		Rab44	Upf3b		Pilrb2	Kansl3
Mpv17l2		Ndufa10	Tmod2		Bnc2	Fam50a		Sulf2	Polr2j
Acvr1		Kctd2	Galnt4		Ciita	Sephs2		Cfl1	Wdr83os
Ndufa12		Lias	Chd3		Ch25h	Mef2a		Slc16a7	Ccs
Mrpl42		Upf3b	Lasp1		Hhipl1	St7l		Elfn1	Gphn
Lama2		Ndufaf3	Zfp9		Dlg5	Helz		Myof	F8a
Man2c1		Bbln	Scarf2		Slfn2	Gemin7		Pnp	Zfp131
Pkp2		Pnkd	Cdon		Ripk3	Cnot8		Slc37a2	Zdhhc7
Fam83d		Zc3h10	Zfp449		Slc29a3	Diaph1		Gng2	Nlrx1
Ptx4		Dlst	Mtmr9		Mmp25	Vgll4		Grn	Mepce
Cdc37		Acad8	Col4a2		Ccr2	Trim68		Mcm6	Sugp2
Kars		Hmgcl	Rap2a		Rgs18	Rnf13		Itgb3	Lsmem2
Tceal5		Spryd4	Septin5		Baz1a	Ino80c		Chek1	Uxt
Dlgap1		Fkbpl	Rab23		Grhl1	Zfp994		Nes	Aasdhppt
Mmp2		Tmem134	Slc20a1		Adamts7	Hnrnph3		Il1r1	Gm14295
Tgfbr3		Zcrb1	Zbtb26		Traf3ip3	Cops7a		Tmem151a	Cnot11
Pde4dip		Babam2	Nab1		Rab11fip1	Caskin2		BC055324	Pfdn5
Pln		Psme2b	Hmgcr		Prr7	Polg2		Dap	Ccser2
U2af1l4		Tsfm	Cd34		Cdk6	Cox20		Cytip	H1f0
Mtmr9		Tomm6	Dlc1		Pira2	Zbtb17		Bcl2a1d	Cwc15
Med13l		Fitm2	Pdzd4		Pcbp3	Gpr180		Lrrn2	Rnaseh2a
Smchd1		Cuta	Kbtbd8		Ncam1	Smad7		Itgax	Hsbp1
Lrrk1		Mrpl34	2610002M06Rik		Dipk2a	Bccip		Clec2i	Spast
Tram2		Tatdn3	Fyn		Sirpa	Lnpk		Alox5	Ldlrad4
Eef1akmt1		Uqcc3	Skil		Layn	Pank2		Ttyh3	Gm12184
Urb1		Btbd1	Syngap1		Emilin2	Ncor1		Folr2	Gorasp1
D8Ertd738e		Mrm3	Shc2		4930404N11Rik	Tbrg4		Actn1	Mettl5
Chsy1		Drg1	Bcr		Gm20390	Ppp6c		Pdia4	Eif3f
Ttf1		Dcxr	Spred1		Btk	Nme6		Aim2	Mlh3
Tcaf1		Atp5b	Sipa1l2		Efhd2	Phf20l1		Lyve1	Ap4b1
Arpin		Gimap6	Dnmt3a		Zdhhc15	Scarf1		Mmp19	Ap2a1
Gstm7		Atp5j	Atxn1l		Renbp	Rnf187		S100a11	Tmem131
Vamp2		Pfdn1	Dapk1		Cxadr	Aga		Nfkbid	Csrnp2
Wdyhv1		Rabac1	Tcf20		Fgl2	Fbxl15		Scx	Sc5d
Cc2d2a		Mrpl58	Enpep		Zfp469	Stau2		Fignl1	Psme3ip1
Ascc1		Aldoa	Acvr2b		Ncf1	Psmd9		Stmn1	Tmem14c
Cox4i1		Isca2	Fap		Tmem97	Ramp2		Ms4a14	Wnt9a
Anp32a		Sap30	Serf1		Fhdc1	Cep83		Scn3b	Vps52
Dhrs7b		Sbk1	Nox4		Adamts9	Gtf3c1		Rgs10	Ubap1
Dnajc3		Bola2	Mcc		C1qa	Polg		Tjp3	Pgm5
Uqcr11		Pcyt2	Pde4dip		Naip5	Tbx2		Arrb2	Xpc
Coa3		Eif3k	Hacd2		Lingo1	Mrps17		Arhgap11a	Socs6
Sec16b		Dnajc17	Arsb		Tnfrsf11a	Psmc3		Pdia5	Chkb
Tnxb		Tomm20	Cnn2		Atp8b4	Psmd2		Ccdc88b	Gpbp1
Nop53		Psmb5	Siae		Zfp568	Pitrm1		Lcn2	Mef2a
Map7		Rps19	Plpp5		Alcam	Cstf2t		Tpbg	Eif1ax
Scn7a		Eef1a2	Pde8b		Coro2a	Prpf6		Ifitm10	Vsig10
Tubb4b		Glrx5	Stt3a		Apobr	Psmd4		Capg	Abcc5
Cuzd1		Chchd1	Cibar1		Ptk7	Atg12		Tgfb1	Rps27l
Islr2		Rps11	Pwwp3b		Atg9b	Ahsa1		Eef1akmt3	Rai1
Grina		Cct7	Myo9b		Aif1	Aar2		C1rl	Upf3b
Inhba		Trit1	Hmgn3		Cfp	Asb12		Bex3	Lhpp
Ccdc124		Emc6	Pgm3		Tram2	Rgmb		Syk	Dgke
Irf3		Rpl10a	Zfp809		Ptprj	Kdm4a		Glb1	Rab9
Rps19		Mrpl22	Mall		Diras1	Zcchc7		Gda	Ccdc14
Ddi2		Sdhb	Dnaaf9		Tgfb1	Gtpbp3		Sema4a	Cops6
Nom1		Polr3gl	Hip1		Il17ra	Nubpl		Spidr	Slc35a1
Pithd1		Fdxr	Tcaf1		F5	Ubr1		Trpv2	Snrpd2
Tufm		Cisd3	Filip1		Fgd2	Lrp3		Cks1b	Itpkb
Sntb2		Mrps34	Garre1		Litaf	Lingo3		Cyp1b1	Zfp687
Ndufs6		Ptges2	Tmed8		Sptbn2	Mrps18c		Pld4	6030458C11Rik
Boc		Trmt12	Meis3		Clec5a	Mrps6		Adamts2	Vps50
Dpysl3		Cdc34	Stox2		Eif2ak2	Aen		Efemp2	Dipk1a
Ecm2		Ubl5	Cep112		Ankrd66	Nr1h2		Snx7	Map2k4
Creb5		Anapc13	Vsig10		Hexb	Acot7		Dennd1c	Trak2
Antkmt		Micos10	Nectin1		Clec4a3	Ttc30b		G6pdx	Zfp119a
Tmed7		Rpl31	Mtmr11		Sox4	Mrpl22		Tlr2	Fundc1
Eif3g		Micu1	Tmem255a		Mov10	Pdcd2		Vim	Pla2g6
Itga2		Mrps26	Cntln		C1qc	Sh3bp5l		Efna4	Rufy1
Sdhd		Fars2	Nrp1		Glipr2	Sgms1		Mgat5	Trp53rkb
Wdfy2		Rwdd2b	Cnpy4		Ralgps2	Otud7b		Sfrp1	Qk
Chd1		Abtb1	Cttnbp2nl		Ttll11	Psmd1		Sh2d1b1	Tsc1
Rpl4		Prdx5	Sec61a1		Cd33	Trmt1l		Wdhd1	Fis1
Capns1		Mgme1	Igfbp7		Arl5c	Polr2i		Cenpu	E4f1
Dnajc1		Atp5c1	Vcl		Cd160	Zfp397		Fscn1	Poc5
Dusp19		Dctn3	Cemip2		Adora3	Kmt2c		Medag	Abcf1
Cald1		Acbd6	Zfp493		Scnn1a	Acta1		Sp140	Erlec1
Ndufv3		Rnaset2a	Creb3l2		Bst1	Dnaaf10		Irx2	Eif2b2
Myh9		Ube2v1	Antxr2		Mex3b	Oser1		Tuba1a	Coprs
Pou4f1		Msrb1	Nynrin		Gas7	Abcb1b		Tmem154	Rnf217
Olfml3		Rps15a	Zfp800		Avpr1a	Mycbp		Lingo1	Tlk2
Timm23		Ndufaf7	Tgfb1i1		Slc16a7	Brd3		Il10ra	Mrpl54
Rrbp1		Eef1d	Vash1		Kmo	Gfer		Ifit2	Sephs2
Preb		Glrx3	Lgi4		Tubb2a	Chp1		Slc39a8	Trappc8
Smim20		Bag1	Zbtb37		Ppm1e	Iars2		Nucb2	Cops4
Atxn7		Bloc1s1	Adarb1		Frrs1	Mturn		Rgs14	Miip
C1ra		Mad2l2	Rbm41		Alox5ap	Bbs9		Renbp	Tada2b
Arhgap42		Ppp1r14b	Sipa1l1		Klf5	Dctn3		Acsbg1	Ube2m
Gpr153		Commd3	Itga9		Tcf7	Gm4631		Myh9	Kmt2c
Zkscan14		Zfp870	Plekhg1		Ccdc8	Map2k5		Ctla2a	Amer1
Nup153		Derl1	Dzip3		Ikbke	Mettl4		Ugdh	Mettl14
Itih5		Ccdc85b	Fibin		Chek1	Vps41		Lyn	Elac1
Mbtps1		Exosc4	Ecm2		Tnfrsf11b	Ssbp1		Rassf2	Zfp532
Pde3b		Cystm1	Jdp2		Cytip	Mipol1		Mfsd2a	Mapk9
Hoxc8		Smdt1	Kif7		Cd300a	Zc3hc1		Arhgap25	Setd3
Cuta		Zfp3	St3gal1		Nlrc5	Pias2		Ccdc184	Rpap1
Ipo9		Hmbs	Phc1		Csf1r	Metap2		Pik3r5	Ccdc191
Hat1		Ndufaf5	Lama2		Fn1	Dyrk2		Mad2l1	Pcnx
Gadd45a		Hmgn2-ps	Mgp		Fam107b	Zbtb40		Gale	Nars2
Mgp		Zkscan14	Nktr		Ccl9	Fam20b		Myo1g	Mtfr1
Hspa2		Decr2	Mfap2		Uprt	Polr2l		Cdh11	Osbpl2
Rnd3		Fdx2	Slc2a10		Stxbp2	Ddx23		Trf	Hacl1
Pam		Ccdc51	Rab31		Gpr153	Klf13		Pglyrp1	Nudcd3
Filip1l		Pdhb	Slc39a10		Hmgb2	Zscan12		Bmper	Pcbp4
Chsy3		Bsg	Jcad		Cks1b	Klhl22		Gpr34	Hspe1-rs1
Psme1		Mrpl51	Ntn1		Ece2	Uchl5		Ap1s3	Slc22a5
Pcyt2		Tom1	Megf9		Prnd	Trmu		Ctsw	Nhsl1
Rps8		Atp6v1e1	Cenpc1		Rab3il1	Idua		Peg12	Dctn3
Caprin1		Dexi	Epb41l2		Ahrr	Nfia		Chst11	Ptprs
Nfatc4		Ngrn	Lrch3		Tyrobp	Rsph3a		Sgms2	Cwc25
Cox6b1		Pet100	Elmo1		Fancd2	Chd2		Ass1	Rab10
Eef1g		U2af1	Fam20a		Tph1	Rfng		Srpx	Dnpep
Ubtd2		Suclg2	Pls3		Bgn	Ccdc90b		Adamts9	Nprl2
Mrps14		Trappc2l	Poglut3		Ccdc116	Tead1		Chl1	Bcor
Nedd8		Psmd13	Cpt1c		Cenpa	Fkbp8		Lurap1l	Cand2
Cad		Mtx1	Ptpn9		Pilrb2	Tlk2		Ctsk	Prune1
Gm49342		Rps3a1	Tshz2		Ctsh	Rab11b		Zc3hav1l	Tmem69
Chad		Fam162a	Spen		Cxcl10	Parp3		Sfxn1	Ugp2
Hmgn2-ps		Bag3	Arrb1		Arid5a	Qdpr		Cybb	Bnip3l
Arx		Uchl4	Jak2		Aldh3b1	Szrd1		Gmfg	Paf1
Usp6nl		Mrps10	Abhd2		Adat3	Pcgf3		Tpcn2	A430033K04Rik
Ppara		Denr	Lima1		Itga7	Mcts2		Mcm3	Spryd7
Edil3		Yif1a	Bach1		Plekho2	6030458C11Rik		Msn	Parl
Ndufs5		Rpia	B3glct		Togaram2	Irag1		Ifi30	Slc6a8
Magi3		Mrps33	Fam149a		Tns4	Agap3		Tes	Harbi1
Brpf3		Spsb3	Ankhd1		Galk2	AU040320		Egr2	Cnot8
Mrpl46		Dctpp1	Spaca6		Jpt2	Tmem117		Rasal3	Fam135a
Sarnp		Dnajc4	Setd7		Fam171a2	Zfp346		Sdc3	Gtf3c1
Commd5		Snrnp27	Rnf24		Slc7a7	Zfpm1		Ccnf	Ybx3
Sap25		Eif3g	Dhcr24		Arsi	Foxred1		Inhbb	Slc25a44
Bloc1s1		Cox8a	Txndc5		Tbxas1	Prdm2		Irak4	Tspan33
Spsb3		Rpl34	Fam102b		Fmn1	Tie1		Fcho1	Fkbpl
Armh4		Rex1bd	Cpxm2		Tnfrsf1b	Pigb		Myef2l	Pals2
Tceanc2		Zfand1	Nup210		P4ha3	B4galt4		Vsig4	Ctbp1
Ctnnd1		Grpel1	Mdc1		Pde10a	Afg3l1		Naip5	Iars
Commd1		Slc25a11	Bcl6		Adamts12	Hoxc8		Ptafr	Afap1l1
Wnk3		Diablo	Stard4		Sec24d	Eef2		Rassf5	Brms1l
Mcrip2		Grcc10	Il17rd		Fstl1	Gtf2ird1		Mmp23	Zfp692
Mblac2		Timm17b	Cdh2		C130050O18Rik	Zfp446		Slc29a3	Msi2
Derl1		Cox20	Bmp2		Csf2rb2	Ap5m1		Cxcr3	Ftsj1
Ndufs3		Serhl	Chpf		Sdc1	Dnajc18		Slc4a3	Rabep1
Itpr2		Dgkz	Stx1b		Col17a1	Dus4l		Id2	Klhl7
Phax		Pigbos1	Zfp105		Apbb1ip	Plxdc1		Slc39a6	Chmp7
Strn		Alad	Pkd2		Srrm4	Tapt1		Prim1	Gm14326
Chchd2		Zfp771	Tshz3		Sdf2l1	D8Ertd738e		Gna15	Gemin7
Dnajc9		Pomp	Cald1		Fam171b	Crybg3		Naip6	Ipp
Chl1		Rps26	Dnmt1		Lgmn	Pcbd2		Tspan9	Bend7
Atp6v1g1		Hdgfl2	Ammecr1l		Serpinh1	Tmco4		Zfp991	Enpp4
Armc9		C1qbp	Cyria		Myo1g	Borcs7		Tbc1d9	Cstf2t
Itga10		Taf6l	Sipa1l3		Tcirg1	Slc25a28		Cd80	Mrpl33
Mrps11		Inafm1	Glb1l		Dab2	U2af1l4		Faxc	Arl5b
Stk24		Taldo1	Iqgap1		Sting1	Capzb		Csf2ra	Pogz
Hmox2		Lamtor2	Ext1		Kctd12	Mon1a		Gp1bb	Epn2
Golga3		Mdp1	Cavin3		Gng2	Prpf18		Gpc6	Irf2bp1
Orai1		Cptp	Igfbp4		Folr2	Setd6		Lgals3bp	Tut4
Serpinh1		Nkiras1	Klf7		Tifa	Pou6f1		Il33	Gfer
Hypk		Mcee	Hif1a		Csgalnact1	Mcm3ap		Pvr	Chd1l
Edn1		Rffl	Plce1		Smc4	A430033K04Rik		Scube1	Pnisr
Vti1b		Nemf	Pros1		Sp110	Lamtor1		Npl	Sar1a
Gpaa1		Ogfod2	Cacnb3		Sbno2	Retreg3		Arhgap45	Taf1c
Ermp1		Ubxn6	Myadm		Fam111a	Htra1		Emp3	Chordc1
Ago2		Mrps14	Zfp57		Popdc2	Ilkap		Sod3	Neurl4
Vcan		Pin1	P3h1		Siglece	Supt4a		I830077J02Rik	Phf14
Kdm3b		Hsd17b10	Axl		Zap70	Mafg		Pheta2	Haus1
Zcchc2		Fam89b	Nsd2		Mgat5	Fdxr		Avpr2	Sumf2
Fbxo42		Pgap3	Slc25a24		Rgs14	Nfib		Tor4a	Abhd11
Nsd3		Tha1	Rp2		Mcoln2	Ing4		Fam83d	Alkbh6
Hpx		Tomm40	Steap4		Emilin1	Rnaset2a		Fes	Zfp944
Igsf10		Commd1	Itpripl2		Zfp268	Asf1a		Chrdl1	Hey1
Rpl34		Psme3ip1	Rusf1		Cxcl16	Dnajb2		Cmtm7	Sugp1
Ube2m		Psme1	Man2a1		Ttyh3	Pitx2		Olfm1	Pcbd2
Ndufa1		Usf2	Wdr19		Aqp9	Eif2b4		Camk1d	Tsc22d4
Aqr		Osgep	Rnd3		Itga4	Atg14		Entpd7	B3gat3
Ppp5c		Mrps30	Nectin3		Ptpro	Zscan2		Pcdhb7	Wdr18
Mtif3		Timm8b	Specc1		Il13ra1	Pfdn6		Tubb5	Tsr3
Snu13		Mvp	Arhgef40		Sema3b	Slc25a15		Sbno2	Abcf3
Egfr		Pithd1	Tppp		Csf1	Mmadhc		Plcxd2	Mkln1
Pcsk5		Commd5	Rai14		Cd37	Pgm2l1		Plat	Ksr1
Itga6		Rps23	Tram2		Mmp19	Sort1		Pyroxd2	Atp6v1d
Wnt2		Pon2	Map1a		Snai1	Zfp770		Xylb	Psma6
Arl3		Sdccag8	Dzip1l		Enox1	Rab18		Slamf8	Hspd1
Tmem70		Rpl9-ps6	Tet3		Lrrn2	Gm14326		Nsg1	Swi5
Mamstr		Dtd1	Flna		Rgs10	Engase		Gpx8	Ublcp1
Vash1		Wbp2	Rab30		Rap1gap2	Nr2f2		Gpr153	Ap5m1
Sh3glb2		Mtch2	Smo		Ccnd1	Kif1b		Prcp	Nudt14
Ak4		Mcat	Pcdhb17		Rundc3a	Osbpl2		Xlr4a	Hexim2
Cacnb1		Prr12	Lig3		Batf	Dnaaf5		Fcrl1	Pgap2
Mrc2		Tcp11l1	Pcdhga11		Ror2	Alkbh6		Grin2d	Nelfcd
Tmed8		Pex16	Ubtd2		Adamts1	Lurap1		Zfp268	Klhdc10
Bmp1		Acsf3	Camkk1		Macf1	Abcf1		Cd248	Eef2
Nhej1		Timm22	Timp2		Hcls1	Ccdc186		Pola1	Gkap1
Itch		Znhit2	Tnxb		Cep72	Orai3		Itgb7	Hoxc6
Trim37		Trub2	Entpd1		Ddah1	Map4		Tlr4	Zc3hc1
Zbtb8os		Inpp5a	Cacna1c		Entpd7	Haghl		Tifa	DPCD
Fan1		Utp23	Cdk12		S1pr2	Zfp97		Cyp4f16	Ubald2
Mfsd6		Rps14	Cxcl14		Gpr183	Uty		Fgd2	Armc1
Lrrc15		Apool	Fads2		Fads2	Trappc8		Cd300a	Tnfaip2
Tlcd3a		Get4	Gdap1		Ntn5	Hspa9		Rasgef1b	Dmwd
Sparc		Nfyb	Csf1		Dlgap1	Elp3		Adgra2	Rnf128
Zc3h13		Snrnp25	Egfr		Gapt	Rxylt1		Cryab	Wrap73
Kbtbd7		Card19	Atp2b3		Csrnp1	Rom1		Itih4	Hnrnph3
Zfta		Nrbf2	Cmklr1		Hacd4	Marchf5		Cd38	R3hcc1
Zfp449		Sars2	Cdr2		Zswim6	Catsper2		Scamp5	Cript
Smarcd3		---	Heatr5b		Ccdc80	Use1		Runx2	Zfp874a
Slc2a8		Ralgapa2	Thbd		Frem2	Sharpin		Gja1	Zfp638
Anln		Timm17a	Parva		Nfkbie	Trim16		Itprip	2510009E07Rik
Bace2		Rps10	Pcdhgb6		Gm266	Casz1		Lfng	Rdh13
Psmg2		Inpp5k	Kcnk6		Piezo2	Rasa4		Evi2a	Dus2
Lyrm2		Vti1b	Agbl1		Apaf1	Sdf2		Atp10a	Whamm
Fzr1		Haus1	Itga11		Stambpl1	Mapk8		Tns3	Cavin2
Rasa1		Chmp2a	Nrep		Edem1	Ifrd2		Adamts8	B3gnt8
Myl12a		Ppdpf	Pdxk		Cmtm7	Xpc		Nid2	Dram2
Sp3		Tsc22d4	Gpsm2		Fkbp10	Prmt9		Gm49391	Get3
Thbs3		Mrpl54	Hmcn1		Plekhh2	Zfp410		Tubb2a	Mef2d
Mt3		Cuedc2	Plxdc2		P2ry6	Chchd5		Bace2	Ccdc47
Timm8a1		Mea1	Nrp2		Nmrk2	Taf1c		Tpm4	Cd320
Pcyox1		Bphl	Adamts6		Zfand2a	Thap2		Dok3	Arl4a
Lats2		Gga1	Cd93		Gstcd	Igbp1		Casp1	Ttc1
Ptpmt1		Pef1	Man1a		Tap1	Sdccag8		Dennd2d	Gpank1
Il1r1		Cox18	Ccdc8		Chst11	Ppp2r3a		Chsy1	Lysmd1
Sema3d		Ankrd13b	Cdk14		Cfl1	Msl3		Cass4	Ralgapb
Ccni		Get3	Cd302		Tuba1a	Olfr77		Sulf1	Nme2
Ndufb6		Zfp787	Helz2		Dpep2	Pgap2		H2-DMb1	Prcc
Hmg20b		Tmem160	Pcdhga10		Gm7592	Rp9		Pid1	Ncor2
Timp2		Lypla2	Cadm3		Lyn	Slc6a8		Nipsnap3b	Gtf2a2
Atp6v1e1		Tmem259	Dnm1		Ppp4r4	Sugp1		Acpp	Nfic
Ppp1r1b		Rps27rt	Zfp947		Atp8b1	Prkag1		Cd86	Fbxl15
Cd109		Tusc2	Ahi1		Ier5	Zfp638		Hilpda	Taf12
Tubg1		Dhps	Rbms3		Cd300ld5	Ankzf1		Mastl	Ythdf1
Tcf12		Ciao2b	Aoc3		Tnfsf13	Zbtb12		Thy1	Gps2
Kcnd1		Dvl1	Klf3		Cyba	Parp8		Adamts12	Dnajb12
Rps27rt		Iftap	Gfpt2		Havcr2	Spns1		Susd1	Cox15
Lias		Anapc11	Asap3		Mrc2	Elac1		Otud1	Akirin2
Coq7		Polr3c	Lamc1		Tmem164	Rsad1		Fam114a1	Spata2
Myadm		Hoxa9	Septin6		Amz1	Psma6		Gusb	Bpnt2
Gins4		Tubg1	Htr7		Anln	Selenot		Cstb	Itsn1
Pgrmc2		Hmgb1	Trpv4		Slc39a10	Bbln		Tkt	Mrpl32
Pacsin3		Nosip	Msn		Cdc25b	Siva1		Slc6a12	Naa50
Lhfp		Vdac3	Col4a1		Pram1	Tmcc3		Cklf	Ift88
Mrpl30		Chkb	Pcdh7		Fanci	Dyrk1a		Pkmyt1	Pdk1
Polr2f		Pdcl3	Myef2l		Tmem45a	Pef1		Adgrg3	Gemin2
Cox5b		Synpo	Trim46		Rcor2	Rnaset2b		Slc22a4	Mif4gd
Arpc1a		Eif5a	Adamts15		Spats2l	Pheta1		Pcdh7	Calm3
Sipa1l3		Naxe	Sash1		Card14	Zbtb4		Rtn4rl2	Tubg1
C030006K11Rik		Ybx1	Myh9		Scn2a	Zfp867		Ms4a8a	Zfp346
Ncoa6		Lamtor4	Lhfp		Slc4a3	Pigg		Sp110	Prkn
Plcd1		Higd1a	Slc39a6		Prim2	Lmod3		Ezr	Rps21
Adamts9		Apip	Lrrk1		Dpy19l3	Uchl3		Cpxm1	Ncoa1
Itsn2		Cdkn2c	Creb5		Lst1	Ddx1		Fhdc1	Csnk2b
Smarce1		Kars	Zswim6		Plxnb2	Ranbp9		Rasgrp4	Mfap1b
Saraf		Hccs	Abca9		Nanos1	Apbb3		Igsf10	Srp68
Chchd1		Arpc5l	Tpm4		Mfap4	Med20		Chst14	Rnf114
Fbxl22		Tbcc	Raver2		Hvcn1	Trappc10		Prelid1	Elp3
Sipa1l2		Ppp2ca	9930111J21Rik2		Pygl	Zfp958		Dck	Mtarc2
Rnf181		Med30	Il1rap		Dse	Fnta		Il1rl2	Polr3e
Actn1		Nop10	Osr1		Mt2	Sav1		Sgo2a	Cdadc1
Nemf		Rcsd1	Tspyl5		Cst6	Leng8		Tmem97	Uevld
Ppfia1		Lsm4	Lrrk2		Ncs1	Nsmce4a		Ripor3	Atpaf2
Map1lc3a		Msto1	Ikbip		Ptpre	Rbm24		Abcg1	Ano10
Nfu1		D030056L22Rik	Gm37240		Galnt9	Gstm4		Kcnn4	Eif4g3
Nutf2-ps1		Ttc1	Dbn1		Arhgap9	Ctbp1		Hacd4	Fktn
C2cd3		Nans	Pi16		Micall1	Naa50		Dcst1	Zkscan3
Carmil1		Hmces	Gm14399		Tal2	Usf2		Cmtm3	Exosc5
Atp5d		Wsb2	Loxl1		Dut	Ube2g2		Slc25a24	Dnajc9
Adamtsl3		Ecsit	Dchs1		Csf2ra	Dpy30		Slc1a3	Mosmo
Miip		Lyrm2	Chst1		Wdr1	Sspn		Armcx2	Fhip1b
Psme3ip1		Dnttip1	Gm14412		Dpysl3	Zfp617		Olfml2b	Cir1
Syde2		Snrpf	Enc1		Adgre4	Tm2d1		Sema3d	Pdzd2
Scd1		Cep43	C1qtnf1		Col16a1	Larp1		Orai2	Eif2a
Gdpd1		Pnkp	Myo7a		Septin9	Armc8		Rexo5	Phlpp1
Serpina3c		Atp6v1d	Gpx8		Id2	Prkaca		Ankrd10	Trmt2b
Zfp870		Slc2a8	Tuba1a		Camk1d	Nfyc		Gpr132	Urgcp
Sdhaf4		Kxd1	Ccdc88a		Rnf115	Psmd6		Pdia3	Ppt2
Fap		Mcts2	Gm28035		Tasl	Stx17		Oas2	Plcd1
Dohh		Rpl4	Ogn		Ms4a8a	Tox4		Rin1	Mypn
Cyp2u1		Rpl30	Frmd4a		Bst2	Fxn		Plekho2	Wbp1l
Kif3b		Nutf2-ps1	Colec12		Gnal	Zfp445		Dio2	Arl8b
F3		BC003965	Itga3		Arpc1b	Hcfc1r1		Atp8b1	Ikzf5
Dctn3		Rpl32	Glis2		Rhod	Hoxc6		Slc16a2	Arhgap20
Gtf3c4		Mrpl18	Lpar1		Cenpw	Ube3a		Msi1	Sqor
Zfp646		Csnk2b	Nfatc4		Arhgap4	Sdf4		Rcor2	Als2
Cwc15		Tspan3	Rrbp1		Clic1	Tln2		Ndrg4	Setx
Sel1l		Ociad1	Sntb2		Cdr2	DPCD		Car13	D8Ertd738e
Mrps23		Polr2e	Gja5		Zfp456	Mmgt1		Kit	Atad3a
Chchd5		Tomm22	Dpt		Ptrh1	Stx1b		Adcy7	Vps37a
Mapk9		Ppp1r35	Pxylp1		Pdia4	Gprc5c		C130050O18Rik	Ensa
Niban1		Eif2b2	Cmah		Tlr2	Ubald1		P2ry6	Rfng
Tpp1		Hint1	Ppm1h		Rap2b	Zbtb38		Cd109	Srf
Ireb2		Riok2	Itih5		Prim1	Emc2		Fndc3c1	Rnf10
Kctd20		Sf3a2	Pcdhgc3		Sgpl1	Prcc		Gm1673	Klhl26
Qdpr		Osbpl7	Megf6		Emp1	Acsf3		Sinhcaf	Rnf181
Ebf1		H2bc4	B4galt2		Gm8369	Lamtor5		Prdx4	Klhl17
Ano6		Nfix	Kirrel		Abca4	Cbll1		Tcirg1	Pmvk
Dnlz		Cep70	Praf2		S100a7a	2410004B18Rik		Srd5a3	Acot7
Rrp1b		Pex13	Tbc1d9		Kdelr3	Erlec1		Shtn1	Zfp772
Nsd1		Mrpl37	Ifi207		Pdlim3	Ubr4		Map4k1	Tcta
Dnajc4		Rpl6	Lrch2		Fat1	Babam1		Adamts14	Ttc23
Adamts12		Myo6	Mblac2		Tafa5	Cog7		Rab31	Fam193b
Itgb3		Ndufs8	Cpne8		P2rx7	Bend7		Aspn	Spice1
Azin1		Rack1	Magi3		Perp	Rnasek		Tasl	1110065P20Rik
Blcap		Cox7a2l	Aldh18a1		Vcan	Prmt7		H2-Aa	Mtrex
Rab3gap2		Prdx2	Lrtm2		Il2rg	Zxdc		Angpt2	Frs2
Polr2c		Vamp2	Rnf13		Il18bp	Tbc1d1		Igfbp4	Gtpbp2
Copb1		Rnf217	Stk17b		Myh8	Timm13		Tent5a	Smcr8
Lin37		Tpra1	Ppl		Gab3	H1f3		Rpl3	Vma21
Supt16		Mrpl11	Lig1		Rnf149	Cdkal1		Scd2	Itfg1
Col8a2		Arl6ip4	Lamb1		Lmnb2	Mtmr1		Syce2	Pard3
Ripor3		B3gnt8	Col13a1		Arhgap45	Fkbpl		Galk2	Zbed4
Slc39a14		Mrps22	P3h2		Impdh1	Ep300		Ucp2	Chm
Rps18-ps5		Phb2	Ptges		Nid2	Zkscan5		Ccl24	Pot1a
Paics		Pde6d	Endod1		Tiam1	Chkb		Anpep	Sumo1
Col12a1		Imp3	Elf4		Lpin3	Tnrc6b		Hsd17b12	Npepps
Selenoi		Zdhhc4	Actn1		Abcg1	Dab2ip		Kcnd1	Rnf6
Srsf4		Rps4x	Gdf10		Rhoc	Zfp606		Arpc5	Cnep1r1
Uqcrh		Timm44	F3		Aldh1a3	Fundc1		Arhgdib	Wbp2
Prdx2		Blcap	Map2		Syk	Gm7072		Cdk5r1	Taf3
Cmip		Agpat1	Ism1		Spag5	Rcbtb1		Sgpl1	Nudt22
Mrpl58		Csnk2a1	Usp27x		Zfp991	Adam1a		Gng8	Clk1
Csnk2b		Trabd	Aspn		Cd109	Med25		Zfp697	Abca7
Bmper		Cdk10	Pkmyt1		Zyx	Tmcc1		Fgd3	Ank3
Tmem134		Ubxn1	Slc36a4		Fads1	Agpat1		Uck2	Hmgxb3
Commd3		Nedd8	Numbl		Slc7a1	Cuedc2		Mfsd10	Hectd3
Cracr2b		Dynlrb1	Pcdhgc5		Slamf9	Serinc1		Ccdc8	Gid8
Taf6l		Eif3m	Car13		Ccl8	Lonrf1		Map4k4	Vps36
Tbcc		Snu13	Map4k4		Pcsk5	Mthfsd		Rhod	Ei24
Chrnb1		Rrp1	Mgat5		Avpr2	Pard6a		Asns	Brd3
Reep3		Tsen54	Lama4		Eef1akmt3	Mtfr1		Nfkbie	Pop5
Sdhc		Gemin7	Slc5a3		Scd2	Dguok		Klhl6	Pik3c2b
Bcas2		Emc4	Scara3		Azin1	Creld1		Ppm1h	Sorbs3
Slc25a30		Snrpd3	Wasf3		Pdpn	Bri3		S100a6	Itfg2
Pcdhga10		Cwc15	Galnt16		Gda	Ubap1		Igf1	Trmt10b
Dpt		Mrpl21	Serping1		H1f10	Ldb3		Col6a2	Ints1
Ext2		Emc2	Gsn		Ptafr	Nfu1		Pgam1	Atad1
Tom1		Pmpcb	Cdh4		Sgms2	Osr2		Ap5b1	Casz1
Rab40c		Phykpl	Fndc3b		Actn1	Setd3		Praf2	Ltbp4
Dclk1		Ncaph2	Sik2		Col6a3	Miip		Gbgt1	Cacna1a
Etv6		Tsg101	Fads3		Klhl40	Echdc2		Ccnd1	Pheta1
H4c8		Sgta	Nusap1		Rab8b	Myl9		Hvcn1	Cops3
Nupl2		Naa80	Cachd1		Adam19	Tha1		Mob3b	Gstm2
Btf3		Abhd17a	Fads1		AA986860	Klhl26		Clcf1	Fxr2
Csgalnact1		Rab40c	Syde2		Lacc1	Gpr89		Plxnb2	Phf7
1810009A15Rik		Atp6v1f	Reck		Hsd17b12	Guf1		Anxa5	Rrnad1
Ppp2r1a		Stx3	Plxna3		Lrrc8e	Ppip5k1		Ciita	Ybx1
Fars2		Btf3l4b	Cgnl1		Nusap1	Mutyh		Cdk6	Ppp2r5b
Cep250		Vma21	Lepr		Pira12	Appl2		Nlrc5	Exosc4
Phf7		Dnlz	Scube2		Mt1	Dvl3		Apol9b	Eif3e
Zfp229		Tmbim6	Capn5		Smad1	Mosmo		Pdgfc	Psmb7
Fmod		Acaa1a	Shox2		Rassf4	Taf12		Cd74	Fxn
Plxna3		Mrps17	Dlg4		Ncoa7	Fbxw2		Vill	Tulp4
Ndufaf7		Tomm7	Gm13305		Iqgap1	Zkscan8		Nt5dc2	Selenot
Naa10		Gfus	Pkd1		Nlrc4	Vcp		Eif2ak2	Polr2b
Mrps26		Plcd1	Fam13b		Atxn10	A130010J15Rik		Crlf2	Dnajb5
Sdccag8		Ptov1	Slc1a5		Cttn	Laptm4a		Tspoap1	Bmi1
Ppp2r2a		Tagap1	Casp12		Bex3	Mark3		Kif26b	Hsd17b4
Fads3		Smtn	Nxpe2		Sat1	Ivns1abp		Chpf	Stard10
Agfg1		Dmac1	Tlcd3a		Irak4	Nxn		Rcan1	Inppl1
Itgb1bp2		Ginm1	Gm14403		Tmem98	Aarsd1		Ptprj	Mast2
Flrt1		Psmb3	Mst1r		Rassf2	Coa3		Epb41l3	1110032A03Rik
Ubxn6		Bloc1s2	Sulf2		Myef2	Zfp788		Gxylt2	Upf2
Gclm		Btf3	Cd163		E2f7	Fam169a		Crtap	Polr2l
Ttc1		Ndufaf2	Nucb2		Tpx2	2310039H08Rik		Septin9	Sys1
Dgcr8		Mrpl44	Gnai1		Sox8	Thap4		Kbtbd11	Ogfod3
2610002M06Rik		Rps24	Arhgap11a		AI467606	Mmaa		Atad2	Supt7l
Arhgap20		Lactb	Itga5		Olfml2b	Rassf3		Tspan32	Gtdc1
Ube2a		Bcap29	Sec14l2		Bok	Tatdn1		H2-Ab1	Dffb
Lmln		Naa10	Zbed6		Bend4	Dennd1b		A930007A09Rik	Cdkn2aipnl
Mcam		Trappc1	Gls2		Micall2	Dennd3		Tpm3-rs7	Tdp2
Lin54		Ctdnep1	Cep41		Rexo5	Inca1		Slc6a18	Pcgf5
Slc7a6os		Aimp1	Camkk2		Cd80	Slc25a44		Pip4k2a	8030462N17Rik
Hsbp1		Ilkap	Kctd11		Bmper	1600014C10Rik		Edem1	Mettl18
Setd7		Mapkapk5	Gli3		Carhsp1	Cnot4		Ror2	Fnip1
Mkx		Zdhhc14	Ccdc149		Eef1a1	Rpusd2		Il3ra	Riok3
Osgin1		Ptrh2	Moxd1		Maged1	Ssx2ip		Mov10	Pold2
Rabac1		Mrpl57	Xylt1		Nckap5l	Tmem245		Adamts6	Cops5
Pfdn1		Rrp9	Cilp		Lancl3	Yaf2		Ppp1r18	Naxe
Tmem158		Aebp2	Duox1		Lbhd1	Rnf14		A930003A15Rik	Prmt9
Zfp9		Tomm40l	Fbln2		Tbc1d9	Kctd21		Card9	Napa
Egln3		Taf9b	Nid1		Tmem62	Alas1		Cebpa	Eef1d
Mcc		Rnaseh2c	Zfp109		Slit2	Ttc28		Rinl	Tbc1d7
Naxe		Sharpin	Fam114a1		Cass4	Pard3		Svep1	Sort1
Rnasek		Rps9	Srgap1		Arsg	Mrpl43		Iqsec3	Dhps
Cep41		Immt	Cmip		Rab31	Pigc		Hps1	Dock6
Ogn		Zfp503	Slit3		Socs1	Msi2		Ece2	Dph3
Poglut3		Ppp2r3c	Srebf1		Irx2	Commd3		Tbx18	Paip1
Timm50		Scnm1	C1ra		Stard4	Mkln1		Frmd4a	Csnk1e
Snrnp27		Gramd1a	BC034090		Irf8	Exosc5		Tnfaip8l3	Timm17b
Srpk3		Gins4	Mex3a		Stap1	Txn2		Ankrd13a	Ncaph2
Zfp507		Tmed4	Aldh1a2		Cdr2l	Itfg1		Tyro3	Zc3h8
Cdo1		Uros	Bicc1		Clec4a1	Cript		Ifitm3	Armh3
Terf2		Bcas2	Scn7a		Kifc5b	Zfp273		Sh3bgrl3	Ttc4
Zfp644		Epn1	Flnb		Prkg2	Ece1		Chst1	Spag1
Stt3a		Rtn4	Radil		Chtf18	Shld2		Lgals9	Stx3
Tbc1d5		Alkbh3	Ccnd2		Pdia3	Cog4		Ddx58	Ppp2r5a
P3h3		Taf12	Irs1		Pstpip1	Ado		Sh3bgrl2	Ccdc6
Mrps21		Hmg20b	Nid2		Nmnat2	Cert1		Sdf2l1	Mef2c
Hivep1		Tsr3	Glt8d2		Lyl1	Spry1		Lrp1	Fam114a2
Pakap		Psmc5	Cdc7		Gpc2	Mrpl36		Endod1	Zfp563
Bex1		Prkrip1	Ptpn13		Dock5	Eif3i		Coro1c	Rfxap
Emc4		Fam53a	Tmem100		Efemp2	Eif3e		Nusap1	Cdk16
Actr10		Lcmt1	Dse		Cd14	Rab9		Anxa1	Strada
Ccdc51		Tjap1	Myoc		Evpl	Ppp3r1		Pi4k2b	Nim1k
Washc4		Rab1b	Hhat		Anxa2	Vsig10l		Fat1	Spata7
Igfbp7		Wdr53	Bace2		Cd86	Xrcc1		St8sia2	Lurap1
Pex13		Mul1	A4galt		Ltb4r1	Zfp189		Adra1b	Neo1
Tmod3		Nsmce4a	Dsel		Derpc	Arel1		Fstl3	Znhit1
Rnasel		Xrcc1	Mfap5		Rsad2	Efcab14		Fbxl13	Ppp1r16a
Lamtor2		Rabggtb	Map3k7cl		Pi4k2b	C330018D20Rik		Tubb1	Phf20l1
Cox5b-ps		Urod	Dcn		St3gal4	Tomm5		Vsir	Cnot10
Smad4		Dmwd	Trpm6		Svep1	Rusc1		Fcer1a	Hbp1
Sec24b		Gpatch11	Boc		Pdgfrl	Spast		Kcnk6	U2af1l4
Klc4		Scly	Heg1		Plat	Cenpx		Shisa5	Mvb12b
Smc3		Pdcd2	Snx29		Ccn2	Zfp830		H2-Eb1	Slc35e2
Aldh1l1		Plpp1	Gas2l3		Wdhd1	Pomgnt1		Sqle	Iars2
Rec8		Mlf2	Piezo2		Rnase6	Frat1		Srd5a1	Scyl1
Map3k2		Uchl5	Golim4		Msn	Drosha		Tmem51	Abcf2
Rbp4		Ubtd1	Sqle		Arpp21	Gpank1		Ticam2	Prkca
Fbln2		Ptcd2	Nphp4		Dok1	Ccs		Fhl2	Fam221b
Rps6kb2		Sap18b	Ust		Ptpn18	Taf3		Rnf149	Zbtb40
Ugdh		Npm3	Pcdhga6		Akr1c13	Mapk14		Abcg3	Rph3al
BC034090		Psenen	Myof		Slc10a3	Mrpl13		Tmem150b	Stoml2
Piezo2		Ruvbl1	Sfxn1		Lrrc17	Eif2ak1		Stk39	Rc3h2
Itpripl2		Vps52	Prrg3		Tpcn2	Mfap1b		Cenpa	Mettl22
Slc35g1		Med28	Spin4		Cchcr1	Ccdc88c		Gas7	Phf2
Cd300lg		Gpaa1	Tspan11		Creb3l1	Ktn1		Hmgb2	Tubgcp2
Cited2		Snx21	Hebp2		Lbh	Flot2		Duoxa1	Dusp19
Epn1		Rnf166	Pxdn		Fhl1	Calm1		P3h3	Inha
Ccdc59		DPCD	B3gnt9		Aim2	Tmco6		Ngf	Bhlhe41
Iqcg		Tulp3	Prr5		Oaf	Zkscan17		1500011B03Rik	Nol7
Ddt		Polr2h	Pdpr		Spsb2	Socs6		Tnfaip8l1	Polg2
Tmem141		Cyb5r1	P3h3		Ifi207	Trmt2b		Dpy19l1	Elf2
Mepce		Ube2a	Col15a1		Cyp4f16	Aplp2		Gmds	Ilkap
Greb1l		Kti12	Csrp2		Prdm1	Hexim1		Amz1	Gtf3a
P3h2		Klc4	Pdia5		Rgs19	Isca2		Tnfrsf1a	Pin1
Rrp1		Ran	Stab1		Dmp1	Pcbp4		Nrcam	Mypop
Ppp2r3d		Mrpl16	Dennd2d		Cklf	Adgrg1		Fut7	Ggct
Ube2c		Tmem60	Cybrd1		Mdfic	Nol7		Slc2a6	Btbd8
Spg11		Coa8	Edn1		Card9	Pus3		Msln	Gm10778
Trappc1		Gtf2f1	Piezo1		Arf6	Sumo1		Col5a3	Fam13a
Olfr1033		Mrps25	Cracr2a		Nuak2	Sec24a		Shroom3	Spry1
Zfp354c		Arfrp1	Atp8b2		Casq2	Ing2		Stac2	Dnajb6
Polr2a		Slc35a1	Pheta2		Scamp5	Ikzf2		Slamf7	Lamtor1
Mknk2		Ssu72	Eln		Rasgrp4	Lzts3		Piezo2	Mthfd1
Ssu72		Rpl10-ps3	Ccn2		Vill	Mtif3		P2rx4	Spag9
Kcnab1		Brk1	Pola1		Batf2	Brd1		Epha3	Stx17
Rad52		Pold2	Lum		Sdc3	Flywch1		Ptgfrn	St3gal5
Rassf8		Serf2	Lhfpl2		Pcdhb21	Ythdf1		Stard6	Bicdl1
Rcor1		Gtf3a	Nav1		Slc36a4	Dhps		Phf11d	Pnpo
Txnrd2		Ssr4	Colca2		Dusp10	Tmem191c		Bid	Stk38l
Pogk		Tap2	Papln		Clec4a2	Eef1d		Arhgef39	Taf7
Gpm6b		Cir1	Itga10		Kif18a	Rdx		Thbd	Scnm1
Sh3rf3		Eif2b3	Phgdh		Vsig4	Zbtb10		Ptbp1	Oxsr1
Abhd2		Otub1	Cd248		Tmem51	Pxn		Tagln2	Mrps12
Frat1		Tmem208	Matn2		Nfkbiz	Elf2		Matk	Dctn6
Tle3		Gabarapl2	Cdr2l		6430548M08Rik	Cpox		Fbln2	Pias4
Spen		Aida	Lgi2		Arap1	Hccs		Gm49601	Camta2
Ptges3l		Psmb4	Slc7a1		Adamts2	Nacad		Ephb3	Rdx
Vps13b		Taf11	Ptgfrn		Hps1	Tlk1		Tram2	Rrs1
Cnn3		Ppp1ca	Shc4		Srm	Srp54a		Rnase6	Slc18a2
Wsb2		Washc1	Srpx2		Vsir	Rbms2		Sntb1	Lamtor5
Lgi2		Ube2e1	Podn		Tsku	Xrcc6		Tspyl3	Cebpg
Lum		Vps28	Mrgprf		Slc25a13	Larp4b		Pgm2	Txlng
Prkacb		Ethe1	Prim2		Asns	Limch1		Cd163	Senp2
Rnf24		Atp6v0b	Il1rl2		Spg21	Tsr3		Scd1	Btrc
Cish		Map2k2	Ndrg4		Usp28	Slc25a30		Dnmt1	Rprd2
Uqcrq		Akirin2	Adcy7		Trpv2	Cdin1		Nostrin	R3hdm1
Epha3		Rnf187	Wdhd1		Sulf2	Pnkp		Cenpl	Hoxa11
Pwwp3b		Paf1	Kit		Cstb	Olfr558		Btbd11	Imp3
Ndufa7		Ppp5c	Aff3		Lamb1	Vps50		Frrs1	Srek1ip1
Kdm2b		Ufc1	Sema5a		Nt5dc2	Tmem203		Has1	Zhx1
Agpat1		Slc29a1	Zfp551		C5ar2	Slu7		Pcolce	Zcchc7
Lsm7		Trir	Cd33		Slc22a4	Cdk5rap1		Tmc3	Rab11fip3
G0s2		Borcs6	Bmper		Gsap	Cul1		Zswim6	Mrps18b
Ptgis		Mrpl10	Sertad4		Hmga1b	Ahcyl2		Gpr160	Timm10
Hcfc1r1		Aup1	Trf		Alox5	Gpd1l		Cenpk	Agpat3
Atp5j2		Mcts1	Emp1		Slc2a9	Ppt2		Rnf227	Mrpl36
Sh3pxd2b		Srek1ip1	Slc39a14		Mcub	Rtraf		Avpr1a	Ebpl
Baiap2l2		Nabp2	Clmp		Bora	Dhodh		Casp8	Cldn12
Scd2		Prkag1	Olfml2b		Ptbp1	Abcd1		Rab11fip4	Insig2
Rpl7		Tmem222	Ttc28		Ezr	Cpped1		Nfkbiz	Aar2
Plod1		Nelfe	Btbd11		Kcnk6	Timm17a		Sec61a1	Clec3b
2610507B11Rik		Psmb1	Slc16a2		Scml4	Znhit1		Fzd2	Mpnd
Ilkap		Ppp2r3d	Fan1		Hmgcr	Riok3		Traf1	Tab2
Htt		Naa20	Pcolce		Srd5a3	Gls		Cfap45	Otud3
Ndufv2		Med4	Ror1		I830077J02Rik	Dvl2		Rasgrp1	G6pc3
Prkag2		Borcs8	Atp8b1		Il18	Hivep2		Nat8l	Esr1
Clcn6		Cmc1	Faxc		Pcdhgc5	Pip4k2b		Erfe	Map2k7
Alkbh3		Gypc	Gpr161		Pkmyt1	Coa6		Rrbp1	Ofd1
Zfyve26		Polr2j	Medag		Man1c1	Atp2a3		Camk2n2	Usp53
Eif2b2		Rab11b	Pdgfra		Akna	Arid1b		Bmp1	Gigyf1
Kirrel		Smim12	Itga2		Galnt12	Cntnap1		Fam169b	Sclt1
Fbxl13		Rnf181	Mrc2		Capg	Cep350		Carmil1	Coa4
Ralgapa2		Lamtor5	Cklf		Plpp2	Ercc5		Scube2	Ppa2
Atp5o		Micu2	Rcn3		Fkbp11	Gorasp1		Slamf9	Tecpr1
Bsg		Polr1d	Adgrd1		Galk1	Cog8		Limk1	Pfdn6
Rps9		Alkbh6	Dok1		Scube2	Kbtbd3		Carmil2	Cep350
Trappc8		Snrnp70	Mfap4		Nox4	Ppard		Fkbp1b	Cep97
Dgkg		Rps3	Fat1		Ebi3	Adcy6		Nuak2	Rnasek
Wbp1		Mrpl49	Enpp6		Tor4a	Bcam		Kcnq1	Luc7l2
Zfp146		Dph3	Zbtb7c		Acot9	Map2k4		Zfp90	Top1mt
Glis3		Rexo2	Enpp1		Creb5	Rap1gds1		Slc9a3r1	Atg4a-ps
Atp5pb		Mepce	Ckap4		Klhl13	Mef2d		Tceal8	Trmt10c
Washc5		Rab24	Akap12		Pgm2	Tlcd5		Enc1	Abcb6
Btbd7		Rbfox2	Adgra2		Itgb3	Tmem87a		Tnfsf13	Clcc1
Akr7a5		Spg7	Matn4		Ifih1	Srp14		Itga9	Gtpbp3
Zbtb7c		Zfand6	Adam23		G6pdx	Cat		Man1c1	Nek7
Nudt14		Zfp710	Nrn1l		Ampd3	Ofd1		Apobec3	Mfsd7a
Atp5g3		Tarbp2	Vit		Odc1	Ppa2		Iqgap1	Gtf2h5
Smarcad1		Mrgbp	Dab2		Ier2	Fam3a		Panx1	Gtpbp1
Idh2		Mmadhc	Pla2g4a		Spred1	Psenen		Fads1	Tmx2
Nup188		Sh3glb2	Sh3bgrl2		Fes	Bmpr1a		Dnajb13	Mia2
Stx1b		Tdp2	Gxylt2		1700017B05Rik	Iars		Myd88	Larp1b
Cspg4		Ints11	Atp7a		Ddx58	Pex11b		Sh3bgrl	Borcs6
Tmem260		Lrrfip1	Bmp1		Eno1b	Fastkd5		Vat1	Rpusd2
Hoxc4		Snap47	Fndc4		Dera	Smim11		Tro	Pigv
Yif1a		Sdhaf2	Ifi205		Meis2	Nomo1		AW551984	C1qbp
Wdr83		Rpa2	St8sia2		Igf2	Anapc11		Tnfaip8	Dnmt3a
Serpina3n		Foxred1	Smim3		Mall	Rc3h2		Gltp	Abt1
Eif3i		BC004004	Jazf1		Begain	Rnpc3		Agpat4	Nomo1
Prg4		Hspd1	Fgl2		Rubcnl	Ccdc62		St3gal4	Dedd2
Abca9		Dnajc9	Ildr2		Pidd1	Ehbp1		P2rx7	Smim36
Jak1		Pex14	Cacna1g		Ucp2	Nme3		Meis2	Bcl2l13
Oaz2		Hsbp1	Emb		Klhl6	Nck2		Gldc	Tbc1d24
Kbtbd2		Rbm4	Adamtsl3		Gpx8	Nek9		Trerf1	Mylip
Tecr		Lamtor1	Gpr153		Gli3	Kpna6		Kctd12	Zfp617
Gli3		Bag6	Sdc1		Cenpn	Cyyr1		Itga2	Ppip5k1
Slc39a10		Adprs	Wasf1		Cd40	Gtpbp10		Ddx60	Sccpdh
Suclg2		Yap1	Col18a1		Palb2	Ccl11		Il10rb	Dnajc11
Gpatch11		Phax	Itgb3		Lgals9	Gtf2ird2		Cd302	Etv4
Hsf2		Irf3	Grin2d		Rcn3	Zfp870		Galnt12	Marchf5
Taf11		Hnrnpl	Cd1d1		Arpc5	Gtf2a2		Tonsl	Prkce
Slc35b4		Tbrg4	Igf1		Rnf213	Lmo4		Serp1	Impdh2
Tbcd		Sem1	Isl1		Slc9a7	Umad1		Ikbip	Stub1
Col4a1		Paics	Tyms		Srgn	Wnt9a		Rsad2	Znrd2
Mrap		Apeh	Svep1		Coro1c	Sars		Camkk2	Msantd4
Bcl2l15		Maea	Rad54b		Selenon	Snrpb		Pfkl	Zrsr1
Jazf1		Pfdn6	Spidr		Adgrl3	Abhd14a		Slco2a1	Jtb
Lrch3		Nol7	Col27a1		Pdgfc	Ywhag		Cracr2a	Otud4
Mia3		Stx4a	Lmx1a		Lilra6	Fam221b		Cchcr1	Mtmr3
Dupd1		Abcf1	Gria3		Loxl4	Amotl1		Eps8	Cdk2ap1
Cpxm2		Ift43	Ssc5d		Parp14	Zfp119a		Nectin1	Alkbh8
Mrpl54		Ost4	Ada		Plk3	Adgrl4		Clmp	Scand1
Snx29		Btbd6	Il4ra		Rbbp8	Naa10		Kctd14	Bsdc1
Fgfr2		Mocs3	Bend6		Adgra2	Ube2e1		Aldh18a1	Gatad1
Dgcr6		Snrpc	Ret		Tjp3	Dnmt3a		Cmip	Dlg1
Cibar1		Noc4l	Thy1		Hsp90aa1	Wdr35		Fkbp7	Katnal1
Bgn		Ccni	Plk4		Ccdc184	Nemf		Phlda1	Hoxc8
Gm38393		Sphk2	Sh3rf3		Gk	Dph3		Ifitm2	Bmpr2
Tomm22		Ccdc61	Chsy1		Arhgap15	Mrpl41		Scpep1	Acbd6
Slc29a1		Ddx56	Ripor3		Tnfrsf26	Bcor		Fam107b	Tirap
Hint2		Gng5	Serpinh1		Dpy19l1	Zmynd11		Irf5	Ak3
Camsap2		1110038F14Rik	Izumo1		Recql4	Lrrfip2		Pfkp	Ube2e1
Pmepa1		Miip	Alms1		Ephb3	Polr3k		Lmcd1	Dyrk1a
Sv2c		Gigyf1	Kcnd1		Fzd2	Klhdc3		Vcam1	Rfc4
Mtx1		Shmt2	Rnasel		Lgals3bp	Pgpep1		Clec11a	Med25
Mrpl22		Eif3d	Slc41a2		Ifi30	Ramac		Fzd1	Inpp4a
Sesn3		Slc25a39	Ctsk		Trim46	BC005624		Ndnf	Arhgef15
Myo7a		Anp32a	Tub		Tmem119	Fbxo6		D430019H16Rik	Nat9
Acvr2b		Rpl7a	L3hypdh		Aacs	Zmat5		Lipa	Lypla1
Ndufs7		Trappc5	Lrrn2		Anxa5	Tyw3		Slitrk5	Zfp51
Thbs2		Nap1l4	Pask		Rbp1	Dock6		Srm	Uchl3
Tmem119		Naa12	Il1r1		Ctsz	Ubald2		Bicc1	Capn7
Micu1		Tmem242	Tmem26		Cdiptos	Atxn1		Ttc39a	Rpl37
Atf7		Fibp	Robo1		Spn	Clcn4		Msl3l2	Zfp428
Pgap4		Sh2b1	Adgrg2		Frmd4a	Spag1		Hk1	Zfp445
Rnf180		Ctnnbl1	Fcrls		Nipsnap3b	Taf7		Jazf1	Zmat5
Prelp		Lrrc47	Tent5a		Mmp14	Timm22		Sele	Fn3krp
Dbi		Cops8	Mmp2		Lipa	Pfdn5		Tlcd3a	Babam1
Adgrg2		Snx3	Zfp185		Lrfn4	Hspb6		Cryzl2	Mgll
Dlc1		Tpd52l2	Rad51ap1		Map4k1	Ubl5		Tmem40	Mtx2
Fnta		Bloc1s6	Serpinb6b		Ptger2	Mpp3		Traip	C1qtnf12
Dhrs4		Suds3	Ptk7		Rnf24	Gdpd5		Slc7a1	Tex2
Nxpe4		Psmg1	Grap2		Vim	Mllt3		Selenon	Zfp830
Rap1gap2		Timm10b	Flrt1		Rad51	Ptcd1		Actb	Ankra2
Srrm2		Csde1	Sod3		Ctsw	Cox11		Vmn2r97	Zfp866
Snrnp40		Psma6	Thbs3		Isyna1	Dars2		Fgf18	Sec22c
Prkag1		Rpl7	Dram1		Herc6	Cul9		Ranbp17	Usp38
Rtkn2		Tars2	Gas7		Mtbp	Sar1a		Ahnak2	Dmd
Zbed4		Cdk5	Ska3		Batf3	Mtrfr		Lbh	Ado
Peli2		Lrrc14	Gm28036		Arsj	Syf2		Fads3	Supt4a
Chmp4b		Ppox	Spon1		Wdr47	Ctnnal1		Tspan4	Rpap3
Grb2		Rtraf	H1f9		Crlf1	Zbtb14		Jpt2	Nit2
Shmt2		Chmp6	Tcf19		Apobec3	Ccdc66		Cenpn	Nfyc
Cachd1		Pias4	Cdc6		Arrb2	Mtrr		Tagap	Trappc10
Pomt2		2210016L21Rik	Ugdh		Tusc3	Kctd2		L3hypdh	Kansl1l
Nphs1		Rrs1	Emilin1		Fgd1	Becn1		Ptpre	Gpd1l
Cox7a2l		Mrpl17	Smc2		Map3k8	B4gat1		Man2b1	Pdcd2
Ankib1		Eif1b	Zwilch		Sh2b2	Trim35		Tusc3	Agpat1
Rpl39		Psmd10	Prelp		Prcp	Usp25		Tap1	Rnf34
Abhd17a		Dnajc30	Ngef		Tpm4	Guk1		Ifnar2	Nudt16
Cd34		Ccs	Gpm6b		Sez6l2	Grpel1		Cnn2	Cyb5b
Medag		Capns1	Ntrk2		Serp1	Il15ra		Tacc3	Med31
Cpeb1		Hmox2	Cers6		Mob3a	Zfp787		Pde1b	Nupl2
Timm13		Tprgl	Cdca7		Hmga1	Kcnk2		Cap1	Gnptg
Dmac1		Syap1	Crispld2		Slc9a3r1	Ntn4		Nrm	Msl3
Gm14403		Gdi2	Bgn		Cd163	Golph3		Skap2	Ahdc1
Mlf2		Rxrb	Loxl3		Cdca4	Gadl1		Hapln4	Zdhhc17
Wdr20		Ap5s1	Islr2		H2-DMa	Ccdc124		Tenm4	Rnf5
Rbbp4		Dnajc7	Lrrc4c		Snx7	Eif3f		Rab8b	H2bc21
Dnttip1		Rnf7	Ston1		Dok3	Zfp874a		Bst2	Gng5
Col13a1		Irf2bp1	Efna5		Ap1s3	Entpd5		Ltc4s	Gls
Supt3		Wdr18	Hmox1		Zmynd15	Smim12		S100a4	Gm11808
Eya3		Ube2j2	Gja1		Actb	Zfp128		Ctsz	Ccnt2
Bace1		Mrfap1	Adamts12		Adprhl1	Fabp4		Elf4	Myl9
Fam168a		Zcchc17	Fasn		Ier3	Myo10		E2f7	Pds5b
Tuba8		Cog1	Adamts9		Ggt7	Traf3ip1		Tmem98	AU022252
Ndufa4		Stoml2	Scd2		Gm17655	Mrps26		Apaf1	Drosha
Dctpp1		Frg1	Cit		Prelid1	Sc5d		Fam171a2	Wdr24
Cox5a		Ppp2r5a	Sh3pxd2b		Pip4k2a	Sccpdh		Slc25a45	Uri1
Bbc3		Limk2	Sulf1		Sparc	Ltbp4		Plk2	Map4k3
Pum2		Htra2	Cntnap5a		Itgb7	Fam124a		H2-M3	Cdc37
Cyp2e1		Slc4a1ap	Insc		Mmp23	Tex261		Akna	Ranbp9
Slc16a2		Arpc1a	Atp10a		Fjx1	Tefm		Plppr3	Zranb2
Wdr18		Dguok	Ptprf		Tceal8	Robo4		Cxcl14	Jak2
Sbk1		St6galnac6	Ydjc		Pdia6	Paip1		Scn2a	Isoc2b
2210016F16Rik		Eif3i	Carmil1		Dap	Adh5		Me2	Ubac2
Tbc1d22a		Scp2	D630045J12Rik		Tspan32	Zfp970		Ftl1-ps1	Zfp825
Sgta		Dhx35	Lrp1		Mthfd2	Eif2b5		Tmed3	Surf1
Akt3		Atp6v0c	Sparc		Trmt10a	Alkbh8		Slc39a14	Nfu1
Mapkbp1		Dctn6	Cip2a		Angptl4	Atpaf2		Reep2	Sav1
Adgrl2		Trmu	Loxl4		E130114P18Rik	Nap1l4		Rai14	Zfp446
Clec11a		Bcap31	Coch		Dtx4	Luc7l3		Mmp2	Senp7
Cuedc2		Fam234a	Serpinf1		Ppp1r18	Rbm48		Slc46a1	Zfp62
Col27a1		Mrps2	Kdelr3		Lxn	Sp4		Tmsb4x	Glul
Wasf3		Zc3h15	Cdca2		Cdh24	Txlng		Manf	Fgf9
Mrps18b		Zdhhc18	Rbp4		Man2a1	Pds5b		Scn7a	Dvl2
Rps4x		Rusc1	Sec16b		Pheta2	Palm		Socs1	Zfp286
Gpr137c		Atad3a	Fras1		Ptgfrn	Gcsh		Arsj	Capza2
Pdzd2		Napa	Plagl1		Qsox1	Pars2		Metrnl	Larp4b
Adgrl1		Adh5	Ccdc3		Kctd14	Atrip		Col6a1	Eif2b1
Ndufaf6		Rwdd4a	Arsj		Nab2	Mrpl14		Gatm	Rreb1
Erc1		Ubald2	Antxr1		Adamts20	Ddx28		Tmem176a	Rgma
Srcap		BC031181	Lin7a		Gale	Bloc1s1		Tspan11	Bnip1
Ehd2		Actr10	Sec24d		Clcf1	Timm17b		Ptbp3	Zmym5
Tgfb1i1		Serbp1	Dbndd1		Acpp	Naxe		Smc4	Atg4a
9930111J21Rik2		Zbtb22	Epb41l3		Esd	Actr6		Fam149a	4930430F08Rik
Ccdc107		Wars	Pde3b		Cenpk	Slc25a38		B4galt2	Tsfm
Utp23		Sugp1	Tmem40		Casp8	Nkiras1		Myog	Rp9
Txndc9		Scamp3	Ccl12		Zfp52	AW146154		Foxc2	Zfp420
Nfyb		Ywhae	Fndc1		Frmpd1	Mylk		Fmnl1	Cul2
Emc9		Med16	Mrc1		Zfpm2	Insig2		Bend4	Fam210b
Raver2		Wdr20	Col6a1		Duoxa1	Mcat		Btg1	Sgsm3
Mtch2		Utp3	Tenm3		Myo5a	Rpap3		Zfp36l2	Slc39a3
Actn2		Clptm1	Sh2d5		Zfp90	Bap1		Eef1a1	Fhip1a
Dnmt1		Hnrnpa2b1	Creb3l1		Gatm	Lamb2		H2-DMb2	Tmub1
Xiap		Cstf1	Rnf125		Ranbp17	Zfp62		Dnaaf3	Adh5
Aldh18a1		Sumo1	Pik3cg		Slc14a1	Galnt11		Elovl1	Polg
Wdr7		Comt	Gbgt1		Epb41l3	Arhgef15		Spred1	Zdhhc4
Stard10		Prps1	Pappa		Sema4a	Fgfrl1		St6gal1	Nr6a1
Pkn2		Gtpbp4	Arhgef19		Jaml	Nicn1		Myh10	Zmym2
Hspb7		Guf1	Loxl2		Sec61a1	Fgf6		Oaf	Lzts3
Adgra2		Lyar	Fzd1		Stk32b	Sik2		Tnmd	Adcy6
Prrx2		Rsl1d1	Arsi		Prdx4	Cops8		Abhd2	Slc25a46
Col15a1		Slc7a6os	Csgalnact1		Sulf1	Glul		Faap24	Gsk3a
Tjap1		Fzr1	Spc25		St14	Dtd1		Zyx	Sms
Rps26		Med19	Cfh		Bcl2a1d	Mapk9		Hebp2	Mterf3
Amhr2		Preb	Igsf10		Map4k4	Mlxip		Gfra4	Zbtb44
Smo		Smarca4	Fam167a		Arhgap28	Dctpp1		Man2b2	Tcea2
Tspan33		Smarce1	Usp44		S100a11	Gba2		Hspa5	Atp6v1g1
Zfp692		Chmp4b	Cyp7b1		Cracr2a	Dcp1b		Sec16b	F2rl3
Ppp1r7		Pdap1	Cfap52		Msmo1	Abca8a		Cercam	Egln2
Pfn4		Ier3ip1	Prnd		Klrb1b	Zfp438		Pros1	Ogt
Trps1		Mbip	Ccn5		Ptbp3	Ptprb		B3galnt1	Ube3a
Xrcc1		Rraga	Col14a1		Cyb5r3	Vezt		Tnfrsf14	Gcc2
Actn4		Leprotl1	Pitx1		Ikbip	Zfp637		Togaram2	Tnrc6c
Atp6v1d		Ppp2r2a	Olfr1033		Frk	Ly6c1		Spn	Dmxl1
Srgap1		Cnot8	Klhdc7a		Gpsm3	Bcorl1		Nanos1	Xrcc1
Eif5a		Snrnp40	Nxpe4		Limk1	Als2cl		Col27a1	Rgmb
Arhgef19		Fnta	Kirrel3		Myo9b	Angel1		Gsdmd	Ppp3ca
Snrpe		Eif2s3y	Edil3		Fam114a1	Pdcd4		Tspo	Olfr77
Elovl5		Dvl2	Adamts2		Tnfaip3	Ppp2r5e		Clec10a	Paics
Mrpl55		Eif1ad	F2rl1		Gm2237	Bmpr2		Tiam1	Zgpat
Pcdhgc3		Siva1	Col6a2		Clba1	Sympk		Arl6ip1	Kcnj11
Trim3		Vps25	Dclk1		Mfsd12	Polb		Fam167a	Yif1b
Tomm20		Ppp2r2d	Serpinb1c		Sass6	Adck1		Ftl1	Dnajc21
Smarca4		Cope	Fat3		Lpar4	Dhx35		Adam19	D17H6S53E
Eif2ak4		Rbm42	Brip1		Selp	Gbe1		Slc2a13	Prox2
Tanc2		Yipf3	Angptl1		Bag2	Pnisr		Marcks	Pdcd2l
Htra3		Eif3h	Prkar2b		Tes	Rps6kl1		Slc39a11	Ctdsp1
Map4k4		Kin	Col16a1		Kif24	Zfp39		9930012K11Rik	Ankrd52
Ostn		Rbbp4	Adcy9		Pik3r5	Prkn		Cmklr1	Ring1
Rusf1		Mbd6	Fbn1		Actg1	Clpp		Matn2	2210016L21Rik
Fam162a		Gle1	Serpina3c		Zfp184	Mrpl47		Ptpro	Setbp1
Coq8a		Anapc7	Abi3bp		Hipk2	Lactb2		Nt5c	Ubl5
Clmp		Nomo1	Sardh		Endod1	Snx19		Myh3	Rab5b
Ndufb4		Man2c1	Twist1		Fgd3	Zfp882		Man2a1	Zfp438
Slc4a1ap		Pgrmc2	Soga1		Pnp	Yars2		Ext1	Rbm24
Pds5a		Spcs1	Clec11a		Creb3l4	Dock4		Tmem176b	Ice1
Klhdc8a		Lamp1	Cfb		Ccdc88a	Zfp952		Pdia6	Gm28042
Sertad4		Eloc	Mkx		Slc25a45	Cdc42ep2		Ugcg	Ncor1
Ik		Agap3	Spdl1		Odf3l1	Mrpl58		Lyl1	Ano1
Bola2		Rpl22	Cyp1b1		Fadd	Dnase1l2		A4galt	Dnlz
Plekhb1		Sympk	Ercc6l		Ppme1	Pdcd2l		Il16	Smim13
Haghl		Mrpl24	Pdgfrl		Elf4	Cwc15		Lrrc17	Limd1
Zfp109		Tinf2	Tsku		Nnmt	Luc7l2		Pdlim4	Rabl3
Klf5		Pus10	Srpx		Rfc3	Smarcal1		P3h1	Zfp91
Utrn		Tcp1	Nr2c2		Abhd15	Ankrd52		Batf2	Aimp1
Mpi		Cdc5l	Bean1		Phf11d	Trmt1		Twist1	Adipor2
Atp8b2		Dad1	Cdh11		Btbd11	H1f0		Creb5	Bloc1s1
Mrps33		Dtx3	Car5b		P2rx4	Fam193b		Def6	Dym
Spdl1		Gipc1	Fbln1		Sh3bgrl	Tfpt		Ssc5d	Fam174a
Rps28		Elp5	Greb1l		Gmds	Rnf150		Rps6ka4	Fgf13
Kcnq2		Dnajc8	Syne3		Chml	Dlg1		Tpx2	Tmem191c
Nans		Terf2	Adamtsl2		Chil1	Neu3		Cyp4v3	Eif3i
Mxra7		Actr1a	Glis3		Cap1	Ccdc191		Lgi2	Sesn3
Zfp260		Ppp1r7	Fstl1		Klrk1	Deptor		Meox1	Keap1
Rps24		Surf2	Slfn3		Vcam1	Rbm12b1		Myo9b	Mcm3ap
Fstl1		Eif2s3x	Dio3		Ext1	Zfp260		Arhgef19	Rnaset2a
Mrps15		Chmp1a	Tnfaip8l3		Scpep1	BC003965		Hspb7	Pex2
Unc119		Csnk1g2	Zfp365		Dennd1c	Tmem185a		Ifih1	4931414P19Rik
Dmpk		Pomgnt1	Galnt5		Myf5	Srcin1		Hhipl1	Sharpin
Herc2		Vapa	Ptn		Cxcl9	Ank3		Thbs3	Pet100
Ndufaf2		Vbp1	Olfml3		B3galnt1	Serpini1		Gsap	Tbc1d8
Colec12		Nsa2	Lrrc55		Cyria	Dkk2		Klrb1b	Rbm48
Asap2		C1d	Slc2a13		Pabpc1l	Csnk2b		Arhgap15	2010315B03Rik
Steap4		Srsf4	Thbs2		Dclre1c	Apool		Cul7	P2ry2
Dhps		G3bp1	Fgfr2		Ampd2	Sec23a		Mapk4	Thap2
Pitx1		Chmp5	Lbp		Rinl	Pla2g4e		Zfp105	Ifrd2
Mfsd14a		Cdkn2aip	Kif26b		Gpr160	Hdgf		Cdc7	4921524J17Rik
Akap12		Nop53	Dpysl3		Cmtm3	Zfp428		Carhsp1	Mrps27
Gpx4		Rbmx	Ephb2		Eps8	Zfp641		Htr2a	Sgf29
Ccdc189		Gabarap	Arxes2		Ehd3	Rab21		Ildr2	Pacsin3
Scube2		Eif3f	Tmem45a		Camk2n2	Zdhhc3		Abi3bp	Snapc5
Tdp2		Sart1	B3gat1		Rap2a	Smtn		Spon2	Tmed4
Pcdhgb6		Crls1	Aldh1l2		Frmd4b	Med31		Gab3	Fbxw4
Cr1l		Bbip1	Elfn1		Ppia	Sdhaf1		Stard5	Sec14l5
Zfc3h1		Tbc1d22a	Apln		Tagap	Abca6		Arap1	Sec24a
Cox7c		Laptm4a	Uhrf1		BC034090	Prnp		Triqk	Slf1
Nlgn2		Sf3b2	Tlr5		Adar	Mia2		Cd209e	Prkar2a
Mrps36		Cct8	Plod2		Sptlc2	Ogfod1		Rtl5	Glud1
Ep400		Dctn2	Card14		Tgif2	Ankrd33b		Gm2a	Gfod2
P4ha1		Dda1	Dnajb13		Col26a1	Hars2		Tmem221	Zfp574
Anapc7		Ppp2r1a	Tenm4		Itpripl2	Arih2		Dusp2	Med24
Nsmce4a		Ccdc59	Gm38393		Vav3	Gm28042		Baiap2	Appl1
Vps28		Rab5if	Anln		Ppm1h	Tada2b		Pidd1	Guk1
Bean1		Ubac2	Sema5b		Tagln2	Zfp68		Cd1d1	Suds3
Ntng2		Ints9	Dgkg		Iffo2	Ppp1r16a		Pitx1	Rab21
Psmg4		Capzb	Elovl6		Smpdl3b	Btrc		Sptlc2	Zfp994
Epb41l2		Hnrnpa1	Sorcs2		Patj	Brms1l		Marveld2	Ddx20
Hmgcr		Sbds	Cercam		Plxna3	Slc25a22		Il1rap	Rcor3
Reep6		Xab2	Cenpe		Arl6ip1	Wnt11		Mdfic	Hmgcl
Gja1		Fkbp8	Htra4		Hif1a	Carm1		Atp8b2	Ano5
Cdh4		Nelfb	Tmem119		Nfe2	Ap1s2		Parp14	Atg14
Slc25a32		Vps53	Ptgis		Gm3636	Dohh		Pla2g15	Cpm
Tnfrsf23		Tiprl	D430019H16Rik		Erlin1	Hsd17b4		Sertad4	Lman2l
Zbtb26		Txndc9	Sv2c		AW551984	Trpc4ap		Oas1c	Setd7
Uqcr10		Pelp1	Epha3		Vav2	Ndrg3		Dlg4	Rora
Acaa1a		Ik	Cd109		Pdia5	Gcnt2		Entpd1	Bcap29
B4galt2		Pabpn1	Prc1		P3h1	Mtmr3		Maged1	Pcyt1a
Agap1		Rbck1	Fgf18		Serinc5	Sox13		Pxylp1	Edf1
Hadhb		Cct4	Ccdc80		Tnfrsf10b	Spata2		Col15a1	Cep63
Phf8		Ptges3	Thbs1		Sh3bgrl3	Phospho2		Ust	Zfp931
Smdt1		Taf10	Amd2		Fbln2	Sfxn4		Fcna	Tfcp2
Tstd3		Gatad1	Il11ra2		H2-Ob	Ano10		Clca3a1	Cbr1
Col6a2		Gid8	Col5a1		H2-DMb1	Thpo		Stk17b	Mon1a
Tmem40		Strip1	Esco2		Chsy1	Hook2		Plppr2	Otud6b
Col6a1		Tmem14c	Prrx2		Diras2	Hsbp1		Cdr2	Lactb2
Pnkd		Rnps1	Muc1		Angpt2	Eloc		Tnnt2	Adat1
Pten		Tsen34	Fmod		Faap24	2610021A01Rik		B3gnt9	Ssbp3
Zfp410		Bub3	Dlgap1		Tgfbi	Adam22		Tmem30b	Gpx4
Ccdc88c		Eif3l	Tll1		Utp18	Fbxo25		Adgre4	Smarcal1
C1s1		Rsrc2	Crlf1		Skap2	Lypla1		Rgl1	Zfp85
Cand1		Cinp	Scd1		Lrrc32	Epm2aip1		Ptprf	Cntnap1
Strada		Med7	Itgbl1		Coq8b	Mrpl46		Bnc2	Msh3
Serpinb6b		Trnt1	Clspn		H2-M3	Tspan15		Frk	Tpm2
Snx3		Mtch1	Iqgap3		Ripk1	Slc35e1		Chst12	Cyren
Coro2b		Srrt	Col8a2		Il3ra	Lysmd1		Hsp90aa1	Mrpl43
Tbx2		Rer1	Ppara		Meox1	Ndufaf4		Tmem202	Cog8
Fkbp11		Dus3l	Col5a2		Soga1	Zdhhc17		Stap1	Prps1l3
Robo1		Khdrbs1	Zfyve28		Dnaja4	Prdx2		Rnd3	Zcchc17
Nts		Grb2	Fbxl22		Zcwpw1	Gtf2e1		Mmrn1	Fry
Fahd1		Vps11	Tshr		Sdcbp	Csnk2a1		Ifi44	Niban3
Bpgm		Ogfr	Atp6v0a4		Rnf26	Cdc37l1		Arrb1	Arl2
Irf2bp1		Ppp2r5d	Ch25h		Gpr18	Zgpat		Cdh2	Ankrd39
Cfap36		Pcbp2	Zc3hav1l		Ddc	Niban3		Cfh	Rpa2
Arl2		Ppil2	Gdf3		Tmem86a	Med24		Cfap300	Zfp493
Ncoa3		Puf60	Tlr8		Gltp	Zfp27		Adap1	Cdpf1
Acss1		Hnrnpc	Fkbp11		Mis18a	Mat2a		Rap1b	Entpd4
Gigyf1		Chmp3	Sned1		Efna2	Sox17		Lacc1	Prdx2
Ogfod2		Ndfip1	Zfp469		Inhba	Csnk1e		Gng10	Entpd4b
Pigbos1		Smu1	Pram1		Clu	B3gnt8		Cerkl	Sap30l
Acsf3		Rab11a	B3gnt5		Slit3	Gigyf1		Col28a1	Lamtor4
Abce1			Tnmd		Cebpa	Rgma		Srgap3	Zfp641
Cdkn2c			Gucy1a2		Ttc39b	Cul2		Adap2	Rps6kb2
Dnajb13			Gm2004		Kcnd1	Cavin4		Begain	Smim12
Ubxn11			Chsy3		Nebl	Tmed1		Acsl5	Phb2
Cptp			Rnf180		Fem1b	Tgfbr3l		Hexb	Rab3ip
Tango6			Hipk2		Nme7	Napa		Hif1a	Dusp8
Tmem87b			Vdr		Myd88	Enpp4		Cnpy4	Mfsd8
Ptp4a3			Sdk2		Tmem30b	G6pc3		Spg21	Smim11
Grcc10			Fam83d		Igsf10	2510009E07Rik		Esd	Prkaca
Dtna			Col6a3		Il1rap	1110032A03Rik		Cdc42ep5	Rpusd4
Tatdn3			Ptx4		Sh2d1b1	Cand2		Rab34	Nudt18
Grpel1			Sfrp1		Fam149a	Clk1		Pde3b	Csde1
D030056L22Rik			Lrp8		Lmnb1	Tmed4		Vav3	Cped1
Psmb3			Sema3a		Medag	Mrpl57		Foxf2	Ccdc117
Camkk2			Has2		Prex1	Dmd		Sdcbp	Ppp2r5d
Calr3			Sema3d		Dcst1	Aldh7a1		Jaml	Ogfod1
Jrkl			Slc1a4		Spire1	Snrnp35		Vav2	Rab24
Fam168b			Vcan		Efna4	Cecr2		Vstm5	4930453N24Rik
Mrpl2			Egfl6		Snx1	Zfyve21		Grhl1	Hagh
Cox20			Chrdl1		Map1b	Kif26a		Eno1b	Zfp68
Il1rl2			Slit2		Blm	Ssbp3		Dock5	Bola1
Cnot8			Fn1		Stac2	Ano1		Zfp992	Mttp
Car7			Nts		Ints2	Inpp5e		Lasp1	Zfp30
Sbf2			Chdh		Xlr	Acbd6		Slc25a1	Ssx2ip
Tubgcp6			Serpina3n		Gpr34	Vps36		Dock11	Trmt1l
Rffl			Thbs4		Elovl1	Gng5		Tns4	Phospho1
Spred3			Cdo1		Arsb	Rbx1		Pxdn	Golph3
Elk1			Runx3		Pde1b	Lrif1		Dock10	Fastkd5
Hint3			Pla2g5		Rrbp1	Sars2		Adar	Nsmce4a
Zfp809			Bcat1		Stat2	Tfcp2		Csk	Map2k2
Il6st			Ppp1r1b		Cdk2	Prorp		Rap2a	G3bp2
Klhl42			Wnt2		Gga2	Synrg		Dut	Zfp952
Stom			Lox		Cep41	Zkscan14		Ppia	Zfand1
Phlpp2			Ccn4		Col15a1	Prps1l3		Septin5	Dapk2
Mdn1			Cilp2		Cd4	Tars2		Rbbp8	Qtrt2
Dctn2			Heph		Trim66	Slc7a2		Evl	Nup133
AI854703			P4ha3		Zscan18	Zfp938		Gmip	Usp13
Pex16			Grem2		Lrp12	Sh3bp5		Eln	Tomm20
Gxylt2			Pakap		Primpol	Mrps7		Irf8	Fam126b
Tub			Anxa8		Ngef	Commd1		Numbl	Mgst1
Cops8			Pcsk5		Tbc1d2b	Mapre3		Aldh1l2	Prpf19
Tmem100			Col12a1		Decr2	Slirp		Dtx4	Smpdl3a
Itgb3bp			Inhba		Eri2	Map3k4		Pgd	Zfp24
Ccn5			Angptl7		Il1r1	Rps6kb2		Pgm3	Arfrp1
Pin1			Tnc		Manf	Mapk12		Robo1	Mdm4
Vit			Gpc6		Tpd52	Ubac2		Mfap2	Plxdc1
Naa80			Postn		Twf1	Tmem140		Cntf	Tmem185a
DPCD			Prg4		Ppip5k2	Zfp777		Adipoq	Slc5a6
Immp1l			Hcar1		Il10rb	Pfas		Plekha4	Ppp2r5e
Cacna1i			Chad		Npas2	Cfap97		Ngef	Nicn1
Acad8			Adamts8		Csk	Nme2		Kera	Cdip1
Frat2			Col11a1		Shisa5	Rnf181		Serpinb6b	Il11ra1
Ost4			Crabp2		Tspo	Scnm1		Cenpt	Actr8
Ext1			Kera		Fyb	Mrps5		Slc36a4	Trappc2l
Cenpx			Comp		Cenpt	Zfp532		Lrrc32	Abhd5
Jsrp1			Slc1a3		Lrrc8b	Prpf19		Dsel	2610021A01Rik
Ndufc2			Wif1		Alpk1	Cirbp		Ehd4	Adipor1
Tmem159			Hpx		Mns1	Pdzd2		Csrnp1	Dcun1d5
En2			Hp		Naaa	Mrpl54		Ptges	Gm53012
Mrps10			Mrap		Dnajb13	Abcf3		Myef2	Foxk2
Esrra			Chl1		Casp6	Isoc2b		Ralb	Csnk2a1
Nrn1l			Lrrc15		Tlnrd1	Glud1		Ccdc88a	Scarb2
Gatd3a			Adipoq		Stk17b	Micos13		Cep41	Clpp
Pecr			Lgals12		Spidr	Ankrd11		Efs	Tab1
Snrnp25			Acvr1c		St6galnac5	Faap100		Tfpi	Ccng2
Cacnb3			Cfd		Src	Rufy1		Mid1ip1	Pithd1
Cep43			Cyp2e1		Clic4	Cep97		Lamc2	Mmadhc
Fibp			Gm49342		Metrnl	Tymp		Samd9l	Cert1
Fbxo10					Zfp36l2	Fam174c		Cerk	Kdm7a
Lrrn2					Sowahc	Wfs1		Specc1	Sptb
Anapc13					Ltc4s	Elob		Twf1	Ppp1r37
Atp6v1f					Ptpn12	Dpp9		Ccl21a	Clasp1
Mex3c					Ormdl2	Aldh1l1		Col11a1	Anp32e
Myo1b					St8sia4	Atp6v0a1		1700030J22Rik	Rabl6
Pola1					Pgm3	Fam189a2		Nectin2	Arhgef10l
Tmem222					Bicc1	Rev3l		Heph	Trmu
Atp6v0b					Tmem144	Slc39a3		Lamb1	Pex11b
Igf1r					Ldlr	Zfp316		Plau	Ldb3
Sphk2					Hhex	Pias4		Plin2	Tbcel
Rap2a					Sardh	Hagh		Duox1	Rbx1
Prr29					Notch2	Nrip2		Impdh1	Sgk1
Isca2					Ckb	Ak3		Camkk1	Mllt6
Timm17b					Esm1	Spop		Ppib	Cmtm4
H1f9					9930111J21Rik2	A430005L14Rik		Myo7a	Adcy2
Micos10					Tpm3-rs7	Als2		Zdhhc15	Cox20
Cdkn1a					Cep152	4921524J17Rik		Ccnd3	Rev3l
Dcxr					Fads3	Septin4		Vax2	Ddx59
Hoxb8					Dock11	Pithd1		Psmb8	Timm50
Fcrls					Carmil2	Tbc1d8		Itgbl1	Fbxo36
Abtb1					Pxdn	Dst		Sema6b	Tns2
Coa7					Osbpl8	Odr4		Exoc3l	Jag2
Fahd2a					Mgat2	Msantd4		H2-DMa	Bbip1
Rhou					Srd5a1	Tecpr2		S100a7a	Moap1
Spint2					E2f4	Zdhhc1		Lrrc4	Sgta
Eif3d					Emp3	Lsmem2		Adgrd1	Zfp606
Praf2					Rgl1	Gpatch11		Gpx7	Mycbp
Skil					Gbp3	Snw1		Tpm3	Ccdc186
Dnph1					Cd248	Gm21972		Galnt16	Spata2l
Rpl10-ps3					Mcm4	Gtf2h5		Adra2a	Kdm8
Lrp8					Gbx2	Mief2		Cavin3	Mtrfr
Mrps17					Dock10	Ipp		Prr5	Ndufaf7
Tcf23					Rab15	Inpp4a		Cdca4	Nrd1
Dst					Dennd4a	Rhobtb3		A730049H05Rik	Usp25
Leprotl1					Adcy3	Npc1		Txndc5	Mtmr1
Sf3a2					Disc1	Slco5a1		Acer3	Thnsl1
Apol10b					Sfxn1	Dhrs7b		Actc1	Ankrd11
Pex14					Lcor	Cep44		Shkbp1	Fdxr
Plpp1					Arhgdig	Mrpl35		Recql4	Kpna6
Pcdhgc4					Zc3hav1l	Eif3j2		Cdk2	Morn1
Rpl14					Ddx11	Stoml2		Arhgap1	Irx3
Enpep					Ctsc	Prrc2b		Ccn2	Amotl1
Cit					Reps2	Rhpn2		Naaa	Csnk1g2
Cdk5rap2					Dhcr24	Ahdc1		Stra6	Prrc2b
Phldb1					Pgam1	Nudcd3		Muc6	Ubox5
Slc25a3					Kit	Wars2		Serpinb1c	Fam76a
Tnfrsf4					Fkbp1b	Srp68		Prelid3a	Vps4a
Arhgef5					Tnfaip8	Bbip1		Podn	Cep19
Exoc5					Cep192	Ypel2		Mall	Fzd7
Pdzd9					Cyp7b1	Farp2		Pcdhgc3	Epn1
Ech1					Anxa1	Hacl1		Gm49392	Cpox
Hnrnpc					Actr3	Fhip1a		Abca1	Pex7
Itga5					Cmpk2	Hoxb6		Gmpr2	Trim13
Cdc6					Chd3	Pde8b		Cnn3	Neb
Cd1d1					Cpa3	Dnajb5		P2ry10b	Vgll2
Ttll11					Tcf24	Zfp24		Mtbp	Natd1
Asb8					Lrp1	Rtn4		Nfxl1	Mrpl22
Dph3					Resf1	Ybx1		Xlr4b	Cmtm8
Hp					Itga9	Adat1		Ctsc	Slco3a1
Rpl31					Ppfibp1	5730409E04Rik		Ampd2	Apbb3
Ift80					Ftl1-ps1	Pskh1		Cpne8	Hsf4
Plekhg1					Pcdh19	Tspan13		Zbtb42	Thap11
Sh2b1					Fam126a	Rab30		Map3k8	Dennd1b
Haus1					Sh3rf3	Arhgef17		Baz1a	Iqsec1
Ankrd26					Elfn1	Zfp672		Ier5l	Commd3
Cdk10					Tnip2	Mrpl32		Slc35d2	Sdccag8
Rhoj					Dnase2a	Camta1		Cmtm6	Gramd4
Mrpl53					Epb41l1	Armt1		Rin2	Mrps17
Galnt11					Camkk1	Itih5		Sh3rf3	Itgb3bp
Map3k7					Mycl	Sat2		Rras2	Pcx
Zfp182					Psmb8	Ciao3		Mis18a	Nr3c1
Epb41l3					Atp8b2	Casp12		S100a10	Nxn
Cul4b					Pglyrp1	Scand1		Lpar4	Exoc3
Dsel					Orai2	Mocs1		Ifi205	Hras
Gm3194					Ier5l	Zfp866		Fads2	Rnf139
Rfx5					Mfsd10	Zfp366		Kctd17	Pde7b
Dtd1					Septin5	Trub2		Spata6	Cirbp
Lrrc4c					Samd9l	Tbcel		Aif1l	Glrx2
Asap3					Mtpn	Bola1		H2-D1	Leng1
Rai14					Marcks	Ncor2		Wdr1	Zfp639
Ubl7					Wdr62	Edf1		Map7d3	Rabac1
Fam110b					Cdc7	Pbxip1		Slit3	Zfp703
Atg4a					Tvp23a	Rreb1		Rgcc	Map4k2
Arid1a					Slc25a5	Tango6		Slc2a9	Spa17
Ddr2					Fam169b	Cep85		Cd79b	Pstpip2
Pappa					Tspan4	Lamtor4		Gm8369	Mzt1
Rnf166					Fcna	Abhd10		Ly6e	Armt1
Lrrc47					Arhgap33	Mef2c		Tlr3	Cyb5r1
Mrpl24					Gm49601	Ddi2		Phf19	Apool
Pard3b					Pgd	Ufd1		Cep128	Tmem245
Nrp2					A930007A09Rik	Rprd1b		Col4a1	Zhx2
Dlst					Pxylp1	Spring1		Hsp90b1	Shld2
P3h1					Casp1	Gm50388		Smpdl3b	Ccdc66
Zfp493					Vat1	Ranbp10		Gli3	Ccni
Fuom					Mcm2	Ntng2		Mex3b	Trmt1
Susd5					Col8a2	Naa38		Gria3	Ccdc124
Fmc1					Tmem154	Acvr2b		Tc2n	Hspa9
Coq3					Zfp711	Cops4		Fetub	Eif2b5
Abitram					Bhlhb9	Mterf1b		Comp	Phykpl
Cope					Nt5c	Rasgrf2		Ptma	Nit1
Hyal3					Gpx7	Mrps31		Gla	Wdr6
Pdcl					Rad54l	Rnf144b		Ttc39c	Setd6
Ephb2					Ifnar2	Slc8a2		Ahi1	Unc5a
Mrps25					Pcdh18	Ube2c		Baalc	Camk2n1
Nelfb					Gdnf	Fuz		Pigz	Arid1b
Stk17b					Fzd3	Gm5617		Zfp239	Dach1
Tmem25					Zfp948	Gm48551		Klrg2	Josd1
Chmp1a					Usp31	4930453N24Rik		B3glct	Uty
Mrps18a					Arhgdib	Map7		Eif1a	Crbn
Zcrb1					Sema3e	Sgcb		Pcdhb14	Bag1
Il12a					Itpkc	Mapt		Cmpk2	Srr
Phb					Jade3	Apeh		Chst7	Sypl
Ndufaf3					Atp10a	Abcb1a		Tmem254	Dcaf5
F2rl1					Ripor3	Cep68		Nox4	Tha1
Slc39a6					Pfkp	Iba57		Tmem86a	Ercc5
Acot6					Gm10184	Abhd11		Ms4a4d	Kifap3
Ptprb					Fxyd5	Rpia		Cpt1a	Ccnk
Garre1					Tmsb4x	Arvcf		Car5b	Akap8l
Actr1a					Tjp2	Gm49396		Il18bp	Sap18
Smim4					Sertad4	Top1mt		Adamts1	Mrpl57
Dvl2					Srpx	Ring1		Tspan6	Zfp777
Mgme1					Tspyl3	Gprasp1		Fndc1	Synrg
Frmd4a					Ankrd35	Zswim1		Arsb	Tmed1
Nopchap1					Oas1c	Bag6		Mrgprf	Pnrc2
Snrpd3					Eif1a	Dedd2		Snx2	C330018D20Rik
Scamp3					Peg10	Ifngr2		Coro1b	Dis3l
Mrm2					Pcdhb22	Schip1		Faap20	Inpp5e
Arel1					Pid1	Leng9		Rhoc	Afmid
Ptrh2					Rnd3	Zfp955b		Rab29	Zfp938
Cd93					B4galt2	Slc6a9		Stt3a	Ccdc91
Ptprf					Flna	Slc9a6		Pdgfra	Dpp9
Naalad2					Mtap	Tmod1		Cybc1	Tomm5
Lmx1a					Dennd2a	Tomm40l		Fchsd1	Apeh
Nin					Fut7	Cbwd1		Angptl1	Mars1
Ctnnb1					Celf4	B3gat3		C2	Nudt9
Stx3					Traf1	Larp1b		Plvap	Nhlrc1
Tomm6					Trappc14	Capn7		Adcy3	Sh3bp5l
Man2a1					Ap5b1	Zfp944		Ripk1	Ccdc62
Atp6v0c					Tuft1	Ankrd13b		Mycl	Xrcc6
Cyp7b1					Chmp1b	Thnsl1		Ptgis	Mrpl58
Gypc					Kctd17	Tpgs1		Lrch2	Sirt2
Mrc1					Zfp7	Zfp235		Gm10320	Tatdn1
Cox7b					Ifi27l2a	Birc2		AI661453	Faf1
Inpp5k					Gmip	Ube2h		Mertk	Ift172
Plekhg2					Adamtsl1	Arhgef10l		Hhex	Acrbp
Gucy1a2					Tkt	Fis1		Enox1	Phlda3
Mospd2					Nostrin	Dus2		Blnk	Snrnp27
Cpt1c					Lfng	Tagap1		Tub	Metap1
Ppif					Slc39a11	Tsga10		Gp5	Eri3
Hddc3					Pml	Vps4a		Plpp5	Tm2d2
Cfap52					Cerk	Maip1		Cbr3	Dvl3
Tll1					Mmp27	Ube2t		Plxna3	Ngly1
Col14a1					Praf2	Sqstm1		Kcnn3	Tle1
Pspc1					Ahi1	Thop1		Gucy1a2	Mtx1
Gpr20					Pdlim4	Zmym5		Wasf1	Rfesd
Cry2					Psmb9	Mrps30		Cd93	Cep44
Nynrin					Pcdhb18	Chm		Duxbl1	Wdr35
Cox6c					Syce2	AI597479		Rnf26	Polr3c
Thap3					Man2b1	Mrpl12		Srgap1	Acaca
Pik3c2a					St6gal1	Cops5		Ccl5	Trim55
Lsm6					Pyroxd2	Pex7		Pcdhgc5	Kcmf1
Axl					B3galt2	Zfp524		Sntb2	Wfdc1
Slc25a39					Taok3	Nfatc1		Dnajb1	Xrcc2
Fdxr					Slc66a2	Xpo7		Lrfn4	Dync2i1
Acsl6					Chst14	Clic5		Igfbp7	Zfp839
Mylpf					Angptl1	Foxo1		Pltp	Zfp710
Mfsd14b					Crtap	Gtpbp1		Cyp51	Slc26a6
Msh6					Tnfrsf1a	Poll		Ralgps2	Pafah2
Zfp91					Ifitm3	Cdkn1b		Islr2	Srp54a
Rdm1					Sphk1	Ppp5c		Cemip2	Lamtor2
Alg10b					Tln1	Cnot7		Sec61b	Tstd3
Amy1					Smim3	Echdc3		4930404N11Rik	Ube2h
Ccl27a					Tfpi	Cep43		Actr3	Vgll4
Lpar1					Gpc6	Dpp8		Nab2	Ptpn3
Fam171a1					Ripor2	Jag2		Slc13a3	Tesk1
Tomm7					Aldh18a1	Uqcc2		Sp100	Ralgapa1
Cavin3					C1rl	Aurkaip1		Iah1	Rnf14
Ydjc					Dmrta2	Nlrx1		Trim36	Neu3
Tsku					Nucb2	Tusc2		Cd72	Npepl1
Wdr3					Def6	Zfp94		Sec14l2	Zfp771
Entpd2					Kif3b	Polr2m		Depdc7	Ttc7b
Cyp1b1					Wdr19	4930430F08Rik		B3gnt3	Gon4l
Mall					Atad5	Rabl6		Fndc4	Siah1a
Ganab					Foxc2	Foxk2		Hid1	Agap2
Zbtb37					Oxtr	Abca7		Coq8b	Cyth1
Il11ra2					Itgb8	2210016L21Rik		Itpripl2	Kdr
Lamtor1					Arhgef40	Sptb		Serf1	Mrpl10
Macrod1					Plppr3	Dtnbp1		Stat2	Tle6
Pla2g5					Olfml3	Dync2i1		Rab43	Mrpl39
Barx2					Spon2	Lman2l		Sat1	Abcd3
Tnks1bp1					Gng10	Ppm1b		Rab15	Mreg
Tcp1					Srgap1	Sgta		Ttc9	Nub1
Itgb1					Ptger4	Mrm1		Septin6	Elob
Tpd52l2					Ust	Emc4		1110002E22Rik	Slc25a28
Creb3l1					Shkbp1	Bcl2l13		Tcf7	Efcab14
Cx3cl1					Cd83	Zmym2		Nrp2	Hectd1
Jmjd1c					Lyst	Acad9		Rnf115	Birc2
Prpf8					Faap20	H2bc4		Ccdc149	Snapin
Vcpip1					Nectin3	Bpnt2		Alpk1	Myadml2
Ildr2					Ugdh	Bag1		Il18r1	Mtrr
Ndufa6					Htr2a	Eif3j1		1810062G17Rik	Ggact
Nxpe2					Timeless	Pabpc4		Plekho1	Zbtb10
Dguok					Myo1h	Cyth1		Rhog	Chchd5
Kmt2d					Rtl5	Spag9		Pcdhb12	Maf
Hspb3					Ager	Rabep1		Pml	Iba57
Mvp					Ntn3	Parp1		Dera	Ddrgk1
Eml4					Man2b2	Hoxa9		Dzip1l	Uba52
Lyrm7					Asah1	Tbc1d24		Tlnrd1	Nck2
Nr1h3					Nrm	Rpusd3		Mxd1	Heca
Tmem45a					Rbl1	Hipk3		Dna2	Ddx28
Tle5					Plekho1	Brd7		B2m	Flt1
Rsu1					Pnp2	Ranbp6		Cd82	Tom1l1
Glis2					H2-T24	Tmem252		Epb41l1	Tpgs1
Fhip2a					Ticam1	Mfsd4a		Pdlim2	Zfand3
Igsf3					Slc46a1	Bmi1		Fam110d	Pdss1
Gja5					Rasa3	Abca5		Arsg	Cacng1
Sptbn1					Cdh11	Sgsm3		Uap1l1	Timm17a
Hras					Arhgap1	Opa3		Zbtb8a	Zik1
Adam9					Gjb5	Bnip3l		Slc7a5	Tecpr2
Adam10					Eif4a1	Tbc1d10c		Nptxr	AW209491
Slc6a17					Grin2d	Csde1		Hrh2	Kdm4b
Slc35f3					Cyp4v3	Nudt7		Slc39a10	Selenoo
Teddm2					Ndc1	Ccm2l		AI467606	Akap6
Cep162					Dlg4	Pmpcb		C4b	Dcxr
Serhl					Rhog	G3bp2		Zfp995	Usp15
Iqgap3					Klhl30	Fan1		Herc6	Mapk14
Myo9b					Fbxw10	Syn2		Clip2	Cbwd1
Atp5a1					Cd93	Psmb7		Adcy1	Dst
Osgep					Zc3hav1	Ccdc57		Rab4b	Rad23a
Elp4					Cd74	Ppif		Azin1	Dguok
Mdh2					Mxd1	Atp6v1f		Chd3	Coq4
Usp50					Kcnab3	Mul1		Cnnm1	Gm29666
Hcar1					Hmgb3	Rai2		Cetn4	Fmo1
Mcat					Rap1b	Akap6		Zfp937	Paip2
Pgap3					Txndc5	Gpr19		Rp2	Zfp97
Rexo2					Nfxl1	Bcs1l		Nckap5l	Anapc11
Zfand1					Gfra4	Cdkl3		Ctsb	Coa7
Usp27x					Rtn4rl2	Fam120b		Casp6	Adam22
Naa20					H2-Ab1	Msh2		Egr3	Rprd1b
Aco1					Nectin1	Rabgef1		Tal2	Cnot7
Cyria					Hsp90b1	Tti1		Mob3a	Fbxo25
Gbgt1					Cited2	Car8		Sowahc	Sox13
Fdx2					D630045J12Rik	Gstp1		Magee1	Cdc37l1
Tctn2					H2-Q10	Diablo		Prdm1	Hivep2
Gfpt2					Plekhg6	Dnajb6		Gm12166	Rtf1
Serbp1					Zbed6	Med16		Adam23	Rnf150
Alad					Rnf180	Poldip2		Hmgn3	Gpatch11
Lsmem1					Ralb	Ago4		Rnf213	2700049A03Rik
Fam13a					Gmpr2	Nhlrc1		Gas2l1	Xk
Bcl6					Tspan6	Cluap1		Pgpep1l	Atp6v1e1
Foxn2					Tmem254	Zfp629		Gnai2	Mark3
Rwdd2b					Gmfg	Aimp1		Frmd4b	1700022I11Rik
Gtf3a					Enc1	Abcf2		Ddah1	Klc2
Gsta4					Rai14	Pfdn1		Snx1	Cbarp
Nrbf2					Reep2	Tmem106b		Gpsm2	Etl4
Ppp1r32					Bcl9	Anp32e		Serpinf1	Zfp395
Aldh1a2					Prrx2	Rab24		Mboat2	Isca2
Ammecr1					Gas2l1	Hddc2		Itgb1	Hars2
Elfn1					Rps6ka4	Trappc2l		Trappc14	Capn1
Galnt2					Trim36	Ptpn14		Prps2	Hk2
Bend5					Plagl2	Ap5s1		Lima1	Ercc6l2
Bcap29					Pamr1	Card10		Tspan5	Ptov1
Myoz3					Erg28	Rnf139		Lsp1	Mrpl11
Ddx21					Bean1	P2ry2		Vkorc1	Emid1
Fam89b					Nsd2	Coq10b		Gls2	Zbtb17
Slc5a3					Eml4	Sdhaf2		Ier3	Eif4b
Inafm1					Syne3	AW209491		2200002D01Rik	Gimap6
Plk4					Trib1	Oxsm		Eno1	Ccdc43
Braf					Fmnl1	Kcnma1		Cdk14	Dars2
Fbn1					Myo7a	Slc20a2		Colec12	Eci2
Uchl5					Tnfsf9	Uxt		Mpp1	Ubxn6
Ube2e1					Trim21	Zfp574		Cnrip1	Tmem60
Atp5md					Gins3	Rtf1		Elmo1	B4gat1
Pabpn1					Ctsb	Natd1		Npas2	Ankrd13b
Smad2					Zswim4	Gkap1		Grap2	Cacfd1
Sidt1					S100a6	Ablim2		Arhgap33	Skp1
Pdia5					Myl12a	Cebpg		Ctla2b	Clec2d
Asb1					Adgrg3	Appl1		Fancd2	Rapgef3
2310061I04Rik					Usp18	Dffa		Lhx6	Nsmaf
Nop10					Nat2	Cdk16		Pabpc1l	Rnf7
Cdc42bpb					Snx2	Pla2g6		Clba1	Bfar
Hsf4					Acly	Aox1		Hsd3b7	Cops8
Fzd1					Rab43	Rnf34		Bend6	Zscan12
Ctdspl2					Tlr3	Phf7		Aacs	Cox16
Rnf19a					Dnajb1	Hsf1		Itga3	Fam189a2
Zbed6					Ifi203	Eef1akmt1		Nectin3	Nkiras1
Prkaca					Mob1a	Ndufaf8		Mob1a	Socs7
Birc6					Dtnb	Rcor3		Zdhhc20	Prkag1
Cyc1					Azin2	Slc45a4		Rassf4	Myh14
St8sia2					Emb	Bcap29		Commd10	Haghl
Tprgl					Cd38	Fbrsl1		Ifi203	Lamb2
Stx2					Capza1	Bves		Sox4	Kpna4
Lima1					Acsl5	Ccdc3		Scarf2	Gpihbp1
Wdhd1					Col6a2	Cdc42bpg		Arid5a	Slc35e1
Utp25					Lrrc8d	Inpp5k		Artn	Rhpn2
Cdkn2aip					Car13	Cyb5d1		Lmnb1	Tm2d1
Chchd3					Adap2	Tom1l1		Ptpn9	Rasgrf2
Mettl8					B2m	Il11ra1		Sdc2	Inpp5a
Gys1					Ammecr1	Nudt18		Lbhd1	Lmtk2
Abl1					Mid1ip1	Crebrf		Hpcal1	Ebag9
Nmrk2					Pcdhgc3	Calm3		Mybph	Tbc1d17
Plpp5					Tmed3	Rhbdf2		Cndp2	Slco5a1
Telo2					Dock1	Mrpl11		Odc1	Slc25a51
Cep170					Eif5a2	Atg4a-ps		Syne3	Ccdc127
Capn5					Mctp1	Atp6v1d		Lrrn3	Zfp358
Adcy7					Tcaf1	Nit1		Tnnc1	Ubxn11
Ndufc1					Lpcat1	Sap30l		Ccdc125	Zfp39
Mdp1					Cemip2	Csnk1g2		Asah1	Mat2a
Borcs8					Cmtm6	Exoc7		Slc2a10	Wfs1
Cilp					Ap1s1	Fkrp		Dennd4a	Tspan13
Uqcc3					Chpf	Zfp639		Cdc25b	Prmt7
Eme2					F830016B08Rik	Snrnp27		Cd9	Epm2aip1
Mre11a					Abr	Smyd1		Etv6	Satb1
Snx33					Kirrel	Selenoo		Stard4	Mill2
Ppil2					Slc16a2	Ccni		Ier5	Pfdn1
Zbtb22					Celsr3	Zfp386		Garem1	Zxdc
Btf3l4b					Dock7	Epn1		Prr16	Mrps34
Clybl					Cib1	Pde6d		Actg1	Snw1
Spred1					Col28a1	Acrbp		Glis2	Zfp235
Loxl3					Pdlim2	Polr2c		Creld2	Sympk
Tusc2					AI413582	Mrps11		Asf1b	Atrip
Fscn2					Plppr2	Sypl		Il27ra	Dnase1l2
Olfml2b					H2-Aa	Suds3		Dnase2a	Tma7
Tmem147					Lpin2	Zfp523		Rad51	Mpv17
Psmb5					Osmr	Gadd45gip1		Cttn	Emc6
Ndufb9					Grik3	Tmem11		Cnr1	Bap1
Ndufa8					Zfp618	Dis3l		Smad1	Fam120b
Mrpl17					Ftl1	Zfp771		Fbln7	Cfap97
Hoxa9					Slc25a1	Mrpl51		Lhfp	Zdhhc1
Kctd5					Ptpn22	Timm9		Zbtb7c	Mrps30
Mrto4					Gpr135	Nlrp10		Tmem237	Rnaset2b
Vdr					Nudt5	Peli2		Fanci	Sh3glb1
C1galt1					Kpna2	Fbxl3		Gm10184	Zkscan14
Arhgef12					Gja1	Atg4a		Cers5	Desi2
Arpc5l					Limd2	Patz1		Rasa3	Dhx35
Timm10					Cnn3	Snx32		Igfbp3	Ranbp6
Kctd11					Col6a1	Egln3		Zc3hav1	Abca8a
BC048679					Matn2	Egf		Galnt4	Med29
AU022252					Gal3st4	Ndufaf3		Antxr1	AI597479
Vangl1					Zdhhc20	Ssbp2		Lpin3	Tbc1d22b
Med16					Rbms3	Rnf113a2		Nr5a2	Glrx3
Lrig3					Lrch2	Gnptg		Celf5	Ldha
Specc1l					Fam83h	Slc24a2		Efna2	Dtnbp1
Fnbp4					Tmem176b	Eif2a		Ecscr	Map1lc3b
Atp7a					H2-Eb1	Nwd1		Slc22a15	Zfp943
Tmem39a					Magee1	Zadh2		Lrrc8d	Tfb1m
Sfrp1					Dsel	Gm29666		Gpr68	Zfp433
Adam23					Tnfrsf14	Tsc22d1		Cntln	Mrs2
Eif2b3					Mppe1	Slc22a5		Serpinb9	Ezh1
Fam114a1					Ppfia4	Lhpp		Zfp850	Gtpbp10
Zfp790					Coro1b	Mtrf1l		Pygb	Fam162a
Snrpf					Polq	Akap8l		Xylt2	Ptpn4
Jpt1					Ttc16	Ei24		Snx22	Nap1l4
Dab2					Smad5	Map2k3		Mndal	Zfp386
Zfp949					Stt3a	Ptov1		Pitpnm1	Qdpr
Tut4					Pigz	Cetn2		Pdlim3	Sik2
Dgkh					Sema4b	Vps72		Ninj1	Il15ra
Trmt12					Foxf2	Nr3c1		Arhgef40	Tor1aip1
Pon2					Tram1	Sec22c		Usp27x	Tmem109
Trappc2l					Gm12166	Smdt1		Gins3	Dpf2
Stard13					Apol9b	Ankra2		Mgat2	Ccdc88c
Herc4					Kif5c	Thap11		Rnh1	Dagla
Tnmd					Arhgap18	Spag7		Usp18	Dnaaf10
[truncated: 11,908 more rows]

## Sheet: miR-1 CLIP targets
miR-1 CLIP targets	Adult MOV FDR	Adult MOV FC	Aged MOV FDR	Aged MOV FC	Aged Sham FDR	Aged Sham FC		miR-1 CLIP targets	Aged Sham FDR	Aged Sham FC		miR-1 CLIP targets	Adult MOV FDR	Adult MOV FC		miR-1 CLIP targets	Aged MOV FDR	Aged MOV FC		Common miR-1 CLIP targets modified with MOV	Adult FC	Aged FC	FC diff (aged-adult)
MCEE	5.97391e-34	-3.3215	1.06533e-27	-2.74009	0.0416583	1.26928		KCND3	1.86867e-06	6.13863		PYGM	2.39785e-42	-4.62844		MCEE	1.06533e-27	-2.74009		KLF15	-7.37864	-3.27927	4.09937
FLNC	9.82135e-39	5.72753	3.15934e-27	3.91856	0.556431	-1.11503		CYFIP2	1.01338e-05	2.93151		FLNC	9.82135e-39	5.72753		FLNC	3.15934e-27	3.91856		MSS51	-6.35358	-2.42229	3.93129
RPA1	6.18605e-12	-1.58258	2.14099e-26	-1.93798	6.53277e-06	1.40367		PARD6B	0.00020249	2.13267		PFKM	6.26339e-36	-3.83315		RPA1	2.14099e-26	-1.93798		PM20D2	-5.35765	-2.01222	3.34543
ARL3	5.22524e-30	-2.63708	4.47126e-25	-2.27896	0.00379058	1.33231		CITED2	0.005572	1.80266		ANKRD13A	2.96446e-34	6.31184		ARL3	4.47126e-25	-2.27896		SLC25A34	-5.10398	-1.98574	3.11825
AZIN1	6.49845e-32	2.68527	6.26967e-25	2.26534	0.00450918	-1.32492		FOXP2	0.022391	1.66753		MCEE	5.97391e-34	-3.3215		AZIN1	6.26967e-25	2.26534		ASB15	-5.77335	-2.9549	2.81845
BCKDHB	1.09118e-28	-3.45731	1.72262e-22	-2.76522	0.032398	1.3248		DNPH1	0.011396	1.65094		SNTB1	3.61913e-32	11.8986		BCKDHB	1.72262e-22	-2.76522		GPCPD1	-5.09653	-2.54704	2.54949
MAPRE1	8.874e-19	1.57752	1.7916e-21	1.58948	0.0526924	-1.12893		PPP1R11	0.000110102	1.64014		AZIN1	6.49845e-32	2.68527		MAPRE1	1.7916e-21	1.58948		GPT2	-6.30308	-3.8001	2.50298
FN3K	1.543e-23	-4.81237	2.80367e-21	-4.01779	0.292925	1.23125		NXN	0.00108669	1.6145		UBE2R2	1.63476e-31	-1.98342		FN3K	2.80367e-21	-4.01779		ALDH1A1	-4.15915	-1.80427	2.35488
WDR1	7.46599e-25	2.74656	4.77955e-21	2.38937	0.703261	-1.05583		CAMK2B	7.98622e-07	1.61049		USP28	4.51681e-31	2.56851		WDR1	4.77955e-21	2.38937		SEMA4D	-1.16752	1.1621	2.32961
USP28	4.51681e-31	2.56851	1.87161e-19	1.99914	0.80936	1.03065		GSTM2	0.00208911	1.60964		ARL3	5.22524e-30	-2.63708		USP28	1.87161e-19	1.99914		CSGALNACT2	-1.10748	1.10956	2.21704
PYGM	2.39785e-42	-4.62844	5.02889e-19	-2.56788	0.432429	1.12416		FAM110B	0.012364	1.56784		XIRP2	9.46504e-29	3.47882		PYGM	5.02889e-19	-2.56788		CPT1B	-4.36006	-2.16461	2.19545
CAPRIN1	3.95155e-23	1.50345	1.77743e-18	1.408	0.00341014	-1.15368		RB1	0.0324428	1.51245		BCKDHB	1.09118e-28	-3.45731		CAPRIN1	1.77743e-18	1.408		PLCD4	-4.6495	-2.45587	2.19362
PDP2	3.35042e-14	-2.40013	4.96254e-18	-2.54121	0.0656746	1.28684		PLEKHB2	1.78891e-05	1.4844		MSS51	3.11836e-28	-6.35358		PDP2	4.96254e-18	-2.54121		PLAAT1	-4.33776	-2.15604	2.18172
MDH1	3.0425e-23	-3.27701	8.29624e-18	-2.63187	0.0597223	1.31161		NDUFB1	0.000622257	1.47377		GPT2	3.69609e-28	-6.30308		MDH1	8.29624e-18	-2.63187		PYGM	-4.62844	-2.56788	2.06056
SDHB	3.95524e-21	-2.72794	9.29223e-18	-2.36313	0.048731	1.28613		MYOM3	0.0251824	1.45718		HADH	8.36821e-28	-3.70366		SDHB	9.29223e-18	-2.36313		CNTFR	-4.37128	-2.52748	1.84379
SMC1A	9.90045e-16	1.56401	1.24614e-17	1.57147	0.00138463	-1.23548		POPDC2	0.0337901	1.44905		KIF1C	2.52313e-26	-2.51471		SMC1A	1.24614e-17	1.57147		ECI1	-4.72855	-2.96766	1.76089
ZBTB38	2.41226e-05	-1.3445	1.33276e-17	-1.74438	0.32792	1.09098		HINT2	0.00682762	1.43427		ECI1	1.32097e-25	-4.72855		ZBTB38	1.33276e-17	-1.74438		DGLUCY	-3.65141	-1.93652	1.71489
HMGN1	8.13554e-24	1.50335	1.40001e-17	1.38508	0.0716604	1.09381		CYP2U1	0.00432968	1.42915		LMBR1	1.49236e-25	-3.13077		HMGN1	1.40001e-17	1.38508		FRZB	-4.34189	-2.64144	1.70045
SLC37A3	0.00427977	1.13517	1.4182e-17	1.43563	3.42075e-11	-1.38369		ARPP19	0.000182896	1.42811		HTT	2.1031e-25	2.04761		SLC37A3	1.4182e-17	1.43563		RETSAT	-3.491	-1.87485	1.61615
GPT2	3.69609e-28	-6.30308	2.49934e-17	-3.8001	0.637541	-1.118		WDR6	0.0247809	1.42441		TOR1AIP1	3.48614e-25	-2.14736		GPT2	2.49934e-17	-3.8001		PPP1R3C	-4.343	-2.74714	1.59586
PPTC7	1.72357e-22	-3.84311	3.84289e-17	-2.98435	0.653895	1.09206		RPL41	6.7511e-05	1.41348		ACADM	5.14111e-25	-4.54802		PPTC7	3.84289e-17	-2.98435		PFKM	-3.83315	-2.31244	1.52071
CTTN	4.31601e-23	2.66723	5.6429e-17	2.18781	0.416993	-1.11274		MRPL42	0.00260844	1.41304		PLAAT1	5.29863e-25	-4.33776		CTTN	5.6429e-17	2.18781		ACADM	-4.54802	-3.04001	1.50801
ANXA4	1.68211e-09	1.63994	9.79785e-17	1.89124	0.890492	-1.01845		RPA1	6.53277e-06	1.40367		MYLK2	5.71477e-25	-4.14556		ANXA4	9.79785e-17	1.89124		CXCL16	2.84835	4.31231	1.46397
CYP2U1	1.68556e-14	-2.33573	9.8203e-17	-2.32627	0.00432968	1.42915		PACSIN3	0.00410598	1.40332		WDR1	7.46599e-25	2.74656		CYP2U1	9.8203e-17	-2.32627		MYLK2	-4.14556	-2.735	1.41056
AUH	4.94972e-22	-2.09392	1.00605e-16	-1.81563	0.11294	1.15912		CCDC107	0.00790075	1.40202		WDR47	8.52481e-25	2.48233		AUH	1.00605e-16	-1.81563		TRDN	-2.83701	-1.44498	1.39203
PFKM	6.26339e-36	-3.83315	1.28173e-16	-2.31244	0.378221	1.13204		KCNJ2	0.0434809	1.38154		KPNB1	1.6921e-24	1.69571		PFKM	1.28173e-16	-2.31244		DPYSL3	2.74636	4.12944	1.38308
NDUFA10	1.68452e-19	-2.39895	2.45588e-16	-2.11085	0.0230256	1.29845		TMEM70	0.00379734	1.37798		SLC25A12	2.35063e-24	-3.33501		NDUFA10	2.45588e-16	-2.11085		PDE4D	-2.99801	-1.62649	1.37152
SPIRE1	1.43835e-22	2.32043	4.07204e-16	1.94052	0.371198	-1.1072		GYS1	0.0165475	1.36369		PHPT1	2.49564e-24	-2.68473		SPIRE1	4.07204e-16	1.94052		RBFOX1	-2.94789	-1.58066	1.36722
HADH	8.36821e-28	-3.70366	4.16101e-16	-2.50287	0.231323	1.19778		TUFM	0.00312274	1.35831		ASB15	6.60479e-24	-5.77335		HADH	4.16101e-16	-2.50287		MLYCD	-3.32779	-1.97028	1.35751
STAT3	6.54104e-07	1.65952	4.62818e-16	2.1579	0.0569528	-1.25972		EDF1	0.000377176	1.35563		HMGN1	8.13554e-24	1.50335		STAT3	4.62818e-16	2.1579		PPARGC1A	-3.62252	-2.31987	1.30265
ACADM	5.14111e-25	-4.54802	8.01233e-16	-3.04001	0.0936278	1.34897		KLHL31	0.0287982	1.35239		ZMAT3	9.2418e-24	2.01044		ACADM	8.01233e-16	-3.04001		CCDC80	2.8205	4.10085	1.28034
HSP90AA1	1.17602e-13	2.50656	8.64635e-16	2.54809	0.0617826	-1.32144		TECR	0.00650726	1.35199		FN3K	1.543e-23	-4.81237		HSP90AA1	8.64635e-16	2.54809		IL1R1	2.30637	3.53627	1.2299
ABHD10	2.77715e-07	-1.47822	9.1256e-16	-1.76684	0.100488	1.16102		NDUFAF8	0.00205929	1.35173		MDH1	3.0425e-23	-3.27701		ABHD10	9.1256e-16	-1.76684		HADH	-3.70366	-2.50287	1.2008
CEP43	7.78274e-08	-1.49741	1.01472e-15	-1.75148	0.010913	1.24857		ASCC1	0.00296091	1.34588		CAPRIN1	3.95155e-23	1.50345		CEP43	1.01472e-15	-1.75148		ARRDC3	-2.79694	-1.60696	1.18998
KLHL31	9.63846e-18	-2.70935	1.19804e-15	-2.39731	0.0287982	1.35239		CRADD	0.0349219	1.33827		CTTN	4.31601e-23	2.66723		KLHL31	1.19804e-15	-2.39731		OGDH	-3.31738	-2.13542	1.18196
PDLIM3	2.16097e-22	2.71477	1.24936e-15	2.16555	0.277283	1.15286		PNRC2	0.00121003	1.33718		RAPH1	4.48122e-23	1.94043		PDLIM3	1.24936e-15	2.16555		SYNM	-2.88126	-1.70183	1.17943
SLC25A12	2.35063e-24	-3.33501	1.31541e-15	-2.43529	0.569992	1.09747		ARL3	0.00379058	1.33231		TMEM38A	5.19908e-23	-3.41439		SLC25A12	1.31541e-15	-2.43529		LMBR1	-3.13077	-1.95361	1.17716
GYS1	1.54869e-16	-2.4701	1.34054e-15	-2.27588	0.0165475	1.36369		COA3	0.00298059	1.328		MKRN2	7.69114e-23	-2.05693		GYS1	1.34054e-15	-2.27588		TMEM38A	-3.41439	-2.23909	1.1753
PPM1K	1.26213e-09	-2.23986	1.84744e-15	-2.67713	0.100247	1.3002		PKIG	0.00141893	1.32763		TSPAN9	8.98631e-23	6.35819		PPM1K	1.84744e-15	-2.67713		PDE4A	-3.75663	-2.64576	1.11086
NDUFB1	2.83984e-17	-2.28326	2.23177e-15	-2.06676	0.000622257	1.47377		NELFCD	9.60282e-05	1.32711		SPIRE1	1.43835e-22	2.32043		NDUFB1	2.23177e-15	-2.06676		SFXN1	2.26735	3.35394	1.08659
SNX2	6.31732e-11	2.13301	3.07156e-15	2.35607	0.1948	-1.20598		BCKDHB	0.032398	1.3248		PPTC7	1.72357e-22	-3.84311		SNX2	3.07156e-15	2.35607		CPEB3	-2.95418	-1.8991	1.05508
FGL2	3.3959e-09	2.99827	4.28111e-15	3.9183	0.0012545	-2.01079		MLIP	0.0267348	1.32017		PLCD4	1.76833e-22	-4.6495		FGL2	4.28111e-15	3.9183		ANXA2	2.61895	3.65203	1.03308
CNN3	4.80595e-10	2.10577	4.46747e-15	2.40833	0.0058733	-1.46902		PSMG2	0.00390679	1.31932		PDLIM3	2.16097e-22	2.71477		CNN3	4.46747e-15	2.40833		GPD2	-3.48059	-2.50736	0.973236
TUFM	4.94356e-13	-1.90124	6.51053e-15	-1.91226	0.00312274	1.35831		HAT1	0.00333164	1.31881		AUH	4.94972e-22	-2.09392		TUFM	6.51053e-15	-1.91226		ATP8A1	-2.42638	-1.46375	0.962631
MRPL42	6.19003e-16	-2.2175	6.66022e-15	-2.05385	0.00260844	1.41304		STRADA	0.00952026	1.31683		ATP8A1	5.14547e-22	-2.42638		MRPL42	6.66022e-15	-2.05385		FGL2	2.99827	3.9183	0.920027
ECI1	1.32097e-25	-4.72855	6.86692e-15	-2.96766	0.0996565	1.34675		HSF2	0.00662296	1.31313		TMEM168	5.52119e-22	1.57465		ECI1	6.86692e-15	-2.96766		CMYA5	-2.82322	-1.90791	0.915305
TUBA1B	1.19002e-09	3.36037	6.90896e-15	4.26303	0.0864438	-1.51035		PTCD3	0.0216363	1.31273		GPD2	6.04623e-22	-3.48059		TUBA1B	6.90896e-15	4.26303		DBP	-3.49666	-2.59154	0.90512
MYLK2	5.71477e-25	-4.14556	8.96823e-15	-2.735	0.473044	1.14196		RPL9	0.0273443	1.31235		OGDH	1.24013e-21	-3.31738		MYLK2	8.96823e-15	-2.735		TUBA1B	3.36037	4.26303	0.902659
ANKRD10	4.83005e-20	4.14072	9.33653e-15	3.09743	0.539597	1.13933		RPL15	0.000362705	1.30605		NT5C2	2.16316e-21	2.08277		ANKRD10	9.33653e-15	3.09743		SLC25A12	-3.33501	-2.43529	0.899719
NT5C2	2.16316e-21	2.08277	1.66964e-14	1.75077	0.909486	1.0147		TMX2	0.0189761	1.30506		NDUFA9	2.21695e-21	-2.79687		NT5C2	1.66964e-14	1.75077		TEF	-2.5047	-1.608	0.896702
ABHD2	1.82548e-19	3.39077	1.90328e-14	2.67135	0.00577565	-1.5562		DMPK	0.00879191	1.30328		SDHB	3.95524e-21	-2.72794		ABHD2	1.90328e-14	2.67135		PPM1L	-2.97197	-2.07829	0.893677
GTF2B	1.06343e-18	1.61363	1.90937e-14	1.47773	0.23163	1.0876		RNASEK	0.00521565	1.29927		NAMPT	6.44677e-21	-2.07523		GTF2B	1.90937e-14	1.47773		BDH1	-3.22367	-2.3454	0.87827
NDUFS1	4.45144e-20	-2.8872	2.3127e-14	-2.29301	0.441868	1.12534		NDUFA10	0.0230256	1.29845		CAPN1	7.99196e-21	-1.85325		NDUFS1	2.3127e-14	-2.29301		COL6A3	2.68252	3.55492	0.872403
NDUFA9	2.21695e-21	-2.79687	2.33372e-14	-2.17652	0.0510288	1.28917		PNKD	0.00941877	1.29703		GPCPD1	1.81852e-20	-5.09653		NDUFA9	2.33372e-14	-2.17652		PPTC7	-3.84311	-2.98435	0.85876
ANKRD13A	2.96446e-34	6.31184	3.45785e-14	2.94516	0.505044	-1.14702		BABAM2	3.30767e-06	1.29557		MICU3	1.8204e-20	-2.6782		ANKRD13A	3.45785e-14	2.94516		CRIM1	-2.96762	-2.11181	0.855812
LGALSL	2.29397e-17	-2.5358	3.77805e-14	-2.1837	0.747326	-1.05333		GIMAP6	0.0212722	1.2921		PPM1L	2.94647e-20	-2.97197		LGALSL	3.77805e-14	-2.1837		PRKCQ	-2.80871	-1.969	0.839714
PGD	4.79571e-10	2.23301	4.27855e-14	2.48702	0.830003	-1.0439		EEF1A2	0.0325463	1.28879		SURF1	3.43469e-20	-1.71461		PGD	4.27855e-14	2.48702		CAMKK2	1.9543	2.77853	0.824238
GPD2	6.04623e-22	-3.48059	4.79521e-14	-2.50736	0.35031	-1.16996		SDHB	0.048731	1.28613		NDUFS1	4.45144e-20	-2.8872		GPD2	4.79521e-14	-2.50736		TXNIP	-2.28094	-1.45891	0.822028
MICU3	1.8204e-20	-2.6782	6.8676e-14	-2.1089	0.760666	1.04882		RWDD2B	0.0156381	1.28445		ANKRD10	4.83005e-20	4.14072		MICU3	6.8676e-14	-2.1089		GSN	-2.42355	-1.60299	0.820557
MKRN2	7.69114e-23	-2.05693	8.89948e-14	-1.67237	0.876167	1.0185		ACBD6	0.0485346	1.28281		CAND1	5.41698e-20	1.92218		MKRN2	8.89948e-14	-1.67237		ARHGDIB	2.22162	3.02902	0.807399
OAT	7.93382e-20	-2.71953	1.09337e-13	-2.15356	0.0653645	1.27659		BAG1	0.00116031	1.28192		OAT	7.93382e-20	-2.71953		OAT	1.09337e-13	-2.15356		FN3K	-4.81237	-4.01779	0.794578
SPRED1	4.23136e-11	2.53367	1.09803e-13	2.67643	0.0169667	-1.49073		HMBS	2.59695e-05	1.28003		NDUFA10	1.68452e-19	-2.39895		SPRED1	1.09803e-13	2.67643		RRAGD	-2.62932	-1.84225	0.787074
PDP1	5.15189e-19	-2.45732	1.30029e-13	-2.01847	0.192985	1.17747		CCDC51	0.00540811	1.27831		ABHD2	1.82548e-19	3.39077		PDP1	1.30029e-13	-2.01847		ECPAS	-2.44518	-1.66082	0.784357
FLAD1	7.40771e-19	-2.13717	1.52357e-13	-1.81064	0.197682	1.14702		BAG3	0.0263626	1.27622		OSBPL8	1.91508e-19	2.27674		FLAD1	1.52357e-13	-1.81064		CRTAP	2.19757	2.97388	0.776308
RBMS3	8.0692e-13	2.10284	1.87781e-13	2.09383	7.84378e-05	-1.63143		MCEE	0.0416583	1.26928		FBXW5	1.91976e-19	-2.03321		RBMS3	1.87781e-13	2.09383		PHPT1	-2.68473	-1.91098	0.773742
NAMPT	6.44677e-21	-2.07523	1.92166e-13	-1.71405	0.60917	-1.05755		NEMF	0.00427389	1.26913		TMEM143	4.04845e-19	-2.89046		NAMPT	1.92166e-13	-1.71405		KIF1C	-2.51471	-1.74848	0.766234
HTT	2.1031e-25	2.04761	2.15172e-13	1.61662	0.00611421	-1.25174		USF2	0.000825048	1.26738		DENND4B	5.01754e-19	-2.65628		HTT	2.15172e-13	1.61662		AMPD1	-3.37679	-2.6148	0.761987
MRPL16	1.2658e-10	-1.59977	2.27949e-13	-1.64793	0.0236926	1.21436		MRPS30	0.0020555	1.26704		PDP1	5.15189e-19	-2.45732		MRPL16	2.27949e-13	-1.64793		CD36	-2.28393	-1.52558	0.758355
MTPN	2.88628e-14	2.24168	2.36765e-13	2.07752	0.0483454	-1.2864		WBP2	0.00225406	1.26445		USP31	7.15339e-19	2.22266		MTPN	2.36765e-13	2.07752		PRCP	2.47575	3.22523	0.749481
RRBP1	4.02162e-08	2.31322	3.02927e-13	2.8247	0.00325693	-1.68601		APOOL	0.0319822	1.26188		FLAD1	7.40771e-19	-2.13717		RRBP1	3.02927e-13	2.8247		DENND4B	-2.65628	-1.92699	0.729294
SMCHD1	4.40115e-12	1.57468	3.42462e-13	1.57749	0.00279219	-1.2663		MEA1	0.002458	1.25749		MAPRE1	8.874e-19	1.57752		SMCHD1	3.42462e-13	1.57749		TOR1AIP1	-2.14736	-1.43601	0.711346
CAND1	5.41698e-20	1.92218	4.09332e-13	1.63667	0.00948867	-1.24803		TMEM259	0.00145836	1.25549		CMYA5	1.0065e-18	-2.82322		CAND1	4.09332e-13	1.63667		HK1	2.04112	2.7503	0.709178
ARF4	3.86076e-10	1.89522	4.23657e-13	1.99908	0.158714	-1.19412		DHPS	0.00887109	1.25496		GTF2B	1.06343e-18	1.61363		ARF4	4.23657e-13	1.99908		TPM4	2.4738	3.17602	0.702213
TMEM70	2.22151e-10	-1.83175	4.39005e-13	-1.90548	0.00379734	1.37798		CIAO2B	0.0435564	1.2548		EEF1A2	1.3439e-18	-2.40438		TMEM70	4.39005e-13	-1.90548		PER3	-2.96118	-2.26148	0.6997
KPNB1	1.6921e-24	1.69571	4.59303e-13	1.42301	0.492194	-1.04937		HIGD1A	0.0224927	1.25239		PAFAH1B2	1.99064e-18	1.72723		KPNB1	4.59303e-13	1.42301		TIMP3	-2.27272	-1.57722	0.695491
PAFAH1B2	1.99064e-18	1.72723	4.62839e-13	1.53242	0.488577	-1.06091		ARPC5L	0.0171791	1.25121		SUN2	2.4187e-18	-2.02763		PAFAH1B2	4.62839e-13	1.53242		NADK2	-2.80135	-2.10896	0.692384
NINJ1	1.1552e-10	2.08957	4.9095e-13	2.16469	0.362116	1.14495		CEP43	0.010913	1.24857		PCCB	2.62939e-18	-2.52297		NINJ1	4.9095e-13	2.16469		BCKDHB	-3.45731	-2.76522	0.692095
KBTBD4	2.27373e-10	-1.62412	7.32666e-13	-1.6678	0.133748	1.14947		OCIAD1	0.000375387	1.24447		SUGT1	3.39037e-18	-2.16397		KBTBD4	7.32666e-13	-1.6678		UACA	-2.12115	-1.44218	0.678965
CARNS1	4.55716e-16	-2.94235	8.46053e-13	-2.43644	0.134787	1.27503		H2BC4	0.0385278	1.243		FEZ2	5.72698e-18	-1.98542		CARNS1	8.46053e-13	-2.43644		NIPSNAP3B	2.48955	3.16481	0.675258
TMEM143	4.04845e-19	-2.89046	8.58671e-13	-2.22063	0.185065	1.21571		VAMP2	0.00293669	1.24085		TTC19	5.78271e-18	-2.26066		TMEM143	8.58671e-13	-2.22063		TMEM143	-2.89046	-2.22063	0.669823
PAM	2.97872e-07	1.69438	9.29138e-13	1.98455	0.00336582	-1.42068		RAB40C	0.00486051	1.2322		PAPOLA	7.48323e-18	1.58585		PAM	9.29138e-13	1.98455		LASP1	1.84166	2.51051	0.668852
TNS3	2.87311e-16	4.09844	1.01054e-12	3.18418	0.121766	-1.38862		VMA21	0.0315077	1.23144		MFN2	7.63758e-18	-2.59923		TNS3	1.01054e-12	3.18418		PTPN3	-2.0648	-1.40057	0.664237
FOXN3	1.90756e-16	-2.50039	1.05851e-12	-2.10717	0.812031	1.0414		CTDNEP1	0.0326736	1.22643		THAP12	7.69336e-18	-2.06319		FOXN3	1.05851e-12	-2.10717		HOXA13	-2.31591	-1.66337	0.652541
PHPT1	2.49564e-24	-2.68473	1.11802e-12	-1.91098	0.198637	1.16759		RPS9	0.00618669	1.22379		KLHL31	9.63846e-18	-2.70935		PHPT1	1.11802e-12	-1.91098		MDH1	-3.27701	-2.63187	0.645136
LIN52	1.06692e-16	-2.50877	1.4455e-12	-2.07845	0.201701	1.1901		SCNM1	0.0400298	1.22346		FECH	2.1059e-17	-2.16428		LIN52	1.4455e-12	-2.07845		UBXN2A	-2.2365	-1.59745	0.639052
GPRC5B	9.31596e-10	1.90194	1.60498e-12	1.99953	0.431228	1.11519		VPS52	0.0295833	1.21681		LGALSL	2.29397e-17	-2.5358		GPRC5B	1.60498e-12	1.99953		PRDX4	2.42506	3.05947	0.634413
RTN3	4.26549e-07	1.21225	1.60498e-12	1.28532	0.265911	-1.05532		MED28	0.018973	1.2168		NDUFB1	2.83984e-17	-2.28326		RTN3	1.60498e-12	1.28532		MYLIP	-1.94725	-1.31818	0.629063
FBXW5	1.91976e-19	-2.03321	1.80095e-12	-1.68408	0.239874	1.12345		MRPL16	0.0236926	1.21436		PSME4	3.77828e-17	-2.20746		FBXW5	1.80095e-12	-1.68408		PCCB	-2.52297	-1.89467	0.628302
GNAI2	1.26162e-07	1.92838	2.49501e-12	2.24776	0.685209	-1.07431		TMEM60	0.0200441	1.21417		HBP1	4.15797e-17	-1.7496		GNAI2	2.49501e-12	2.24776		ABCA1	1.78556	2.40848	0.622927
RNF14	2.10899e-09	-1.36198	2.75984e-12	-1.40075	0.906877	1.00982		EIF2B3	0.0173763	1.21106		CACNG6	4.94975e-17	-2.48792		RNF14	2.75984e-12	-1.40075		NDUFA9	-2.79687	-2.17652	0.620347
SDCBP	2.22991e-09	2.33795	2.79059e-12	2.52602	0.538305	-1.12617		SLC29A1	0.00682762	1.20785		KLF15	5.05213e-17	-7.37864		SDCBP	2.79059e-12	2.52602		SLC39A14	2.08591	2.69339	0.607488
ANK1	7.26227e-15	-2.33278	4.37245e-12	-2.02876	0.0976015	1.24487		MCTS1	0.0400606	1.20725		SCYL1	6.81215e-17	-1.61211		ANK1	4.37245e-12	-2.02876		MMUT	-2.70924	-2.10422	0.605021
MRPL4	2.10839e-12	-1.66256	4.76236e-12	-1.5956	0.0739939	1.16809		PSMB1	0.025471	1.20597		LIN52	1.06692e-16	-2.50877		MRPL4	4.76236e-12	-1.5956		SLC16A7	2.94773	3.54891	0.601179
CCDC51	1.29675e-08	-1.55558	5.33019e-12	-1.63224	0.00540811	1.27831		SMIM12	0.0377444	1.20417		PDE4A	1.0874e-16	-3.75663		CCDC51	5.33019e-12	-1.63224		OXCT1	-2.46046	-1.86473	0.595733
TMEM38A	5.19908e-23	-3.41439	5.61097e-12	-2.23909	0.119995	1.26759		RNF181	0.0042518	1.20397		ZFYVE9	1.42852e-16	-2.19664		TMEM38A	5.61097e-12	-2.23909		CACNG6	-2.48792	-1.8925	0.595415
MOGS	6.65099e-13	1.86797	5.64408e-12	1.75633	0.773954	-1.03853		RBFOX2	0.0235928	1.20257		GYS1	1.54869e-16	-2.4701		MOGS	5.64408e-12	1.75633		NDUFS1	-2.8872	-2.29301	0.59419
THAP12	7.69336e-18	-2.06319	5.74001e-12	-1.7243	0.776822	1.03639		LRRFIP1	0.0297652	1.20124		FOXN3	1.90756e-16	-2.50039		THAP12	5.74001e-12	-1.7243		SH3BGRL3	2.3549	2.93963	0.584734
PRKAG3	2.09629e-15	-3.06611	5.77836e-12	-2.49081	0.782047	-1.06029		PEX14	0.011543	1.20041		SCP2	1.98665e-16	-1.69588		PRKAG3	5.77836e-12	-2.49081		EEF1A2	-2.40438	-1.82296	0.581429
MFN2	7.63758e-18	-2.59923	5.94954e-12	-2.05029	0.338784	1.14693		YAP1	0.0479852	1.1989		TNS3	2.87311e-16	4.09844		MFN2	5.94954e-12	-2.05029		MCEE	-3.3215	-2.74009	0.581416
UBE2R2	1.63476e-31	-1.98342	6.2977e-12	-1.46143	0.189513	1.10063		PHAX	0.00358149	1.19889		SYNM	3.22531e-16	-2.88126		UBE2R2	6.2977e-12	-1.46143		PRKAG3	-3.06611	-2.49081	0.575295
EML1	6.48776e-16	-1.90337	7.22226e-12	-1.67004	0.574233	-1.06381		PAICS	0.00463467	1.19749		CPT1B	4.43634e-16	-4.36006		EML1	7.22226e-12	-1.67004		FAM210B	-1.9085	-1.33511	0.573392
KIF1C	2.52313e-26	-2.51471	8.39367e-12	-1.74848	0.961507	-1.00709		BTBD6	0.0324428	1.19592		CARNS1	4.55716e-16	-2.94235		KIF1C	8.39367e-12	-1.74848		MICU3	-2.6782	-2.1089	0.569299
HDHD2	3.38212e-10	-1.6676	9.18732e-12	-1.67972	0.496924	1.07696		SNX3	0.00956506	1.19085		DNAJC13	4.76288e-16	1.57016		HDHD2	9.18732e-12	-1.67972		CNST	-2.61432	-2.04575	0.568562
CCDC50	9.31711e-13	-1.95726	9.44412e-12	-1.82332	0.462358	-1.09643		PSMG1	0.022391	1.18977		NFAT5	5.19573e-16	1.84291		CCDC50	9.44412e-12	-1.82332		OAT	-2.71953	-2.15356	0.565964
RAPH1	4.48122e-23	1.94043	1.03823e-11	1.536	0.197901	1.11512		TIMM10B	0.0294787	1.1894		MRPL42	6.19003e-16	-2.2175		RAPH1	1.03823e-11	1.536		VAT1	2.23196	2.79449	0.562533
KCNJ2	2.15673e-06	-1.90071	1.06371e-11	-2.35063	0.0434809	1.38154		CSDE1	0.0498868	1.18933		EML1	6.48776e-16	-1.90337		KCNJ2	1.06371e-11	-2.35063		MGLL	-1.88389	-1.32416	0.559724
SEC61A1	7.51172e-08	2.42714	1.19269e-11	2.83339	0.0317526	-1.51921		ZCCHC17	0.0382317	1.18158		SMC1A	9.90045e-16	1.56401		SEC61A1	1.19269e-11	2.83339		CCNK	-1.94436	-1.38998	0.554377
PAPOLA	7.48323e-18	1.58585	1.26731e-11	1.40915	0.000924184	-1.23235		STOML2	0.0235419	1.18136		ASXL1	1.07904e-15	1.66656		PAPOLA	1.26731e-11	1.40915		MFN2	-2.59923	-2.05029	0.548941
FBRSL1	2.19387e-10	-1.53045	1.338e-11	-1.52635	0.0503349	1.1691		PPP2R5A	0.0196413	1.181		ITGAV	1.36583e-15	1.79655		FBRSL1	1.338e-11	-1.52635		KLHL8	-2.08811	-1.54537	0.542739
TSPAN9	8.98631e-23	6.35819	1.37485e-11	3.31402	0.672984	1.12071		DGUOK	0.0146305	1.18006		GNPAT	2.02417e-15	-2.23463		TSPAN9	1.37485e-11	3.31402		MSRB3	-2.09444	-1.55941	0.535039
OSBPL8	1.91508e-19	2.27674	1.43887e-11	1.78815	0.881279	-1.02253		SCP2	0.0303023	1.17954		PRKAG3	2.09629e-15	-3.06611		OSBPL8	1.43887e-11	1.78815		QSER1	-2.10432	-1.57508	0.529235
OSBPL6	8.51083e-15	-2.91469	1.80686e-11	-2.38686	0.338733	-1.18485		ATP6V0C	0.0133653	1.17926		OARD1	2.1151e-15	-2.07904		OSBPL6	1.80686e-11	-2.38686		OSBPL6	-2.91469	-2.38686	0.527826
KRAS	1.42826e-11	1.41806	1.89503e-11	1.38908	0.000930303	-1.22444		BCAP31	0.00202151	1.17885		AMPD1	2.17049e-15	-3.37679		KRAS	1.89503e-11	1.38908		WBP1L	-1.81235	-1.28478	0.527568
GNPAT	2.02417e-15	-2.23463	2.15739e-11	-1.88909	0.203086	1.17418		UBALD2	0.0482162	1.17535		TRDN	2.84181e-15	-2.83701		GNPAT	2.15739e-11	-1.88909		UBE2R2	-1.98342	-1.46143	0.521986
TRIM8	8.16673e-07	1.31079	2.16005e-11	1.40738	0.789487	-1.0223		CLPTM1	0.00141567	1.17276		TNPO1	4.24665e-15	1.67296		TRIM8	2.16005e-11	1.40738		SORBS3	-1.80628	-1.28972	0.516556
TPM4	1.10311e-06	2.4738	2.24608e-11	3.17602	0.0200378	-1.65884		HNRNPA2B1	0.00166469	1.17266		PPP3CC	4.47396e-15	-2.04877		TPM4	2.24608e-11	3.17602		CCNG1	-2.29698	-1.78073	0.516249
ACTR3	1.32498e-09	2.25694	2.25622e-11	2.31251	0.466087	-1.13911		SMARCE1	0.00421265	1.16952		QSER1	4.57373e-15	-2.10432		ACTR3	2.25622e-11	2.31251		ACSS3	-2.3197	-1.80407	0.515633
VAT1	1.20407e-06	2.23196	2.2579e-11	2.79449	0.319054	-1.23366		CNOT8	0.0101489	1.16733		RAB2A	6.76836e-15	-1.90496		VAT1	2.2579e-11	2.79449		ZBTB26	-2.01122	-1.4978	0.513417
FEZ2	5.72698e-18	-1.98542	2.30853e-11	-1.6458	0.153375	1.15008		EIF1AD	0.0224311	1.16403		ANK1	7.26227e-15	-2.33278		FEZ2	2.30853e-11	-1.6458		FBLN2	2.354	2.86577	0.511766
AMPD1	2.17049e-15	-3.37679	2.44447e-11	-2.6148	0.690558	1.09185		RPL22	0.0212055	1.15967		OSBPL6	8.51083e-15	-2.91469		AMPD1	2.44447e-11	-2.6148		RRBP1	2.31322	2.8247	0.51148
OLFM1	1.11537e-10	3.37308	2.5858e-11	3.24096	0.765367	-1.08746		RBMX	0.0225495	1.14808		RDH14	1.00819e-14	-2.01713		OLFM1	2.5858e-11	3.24096		SUN2	-2.02763	-1.51892	0.508709
COQ5	2.81718e-12	-2.3445	2.7404e-11	-2.13729	0.0795987	1.29434		GABARAP	0.0203154	1.14791		ANKRD40	1.09885e-14	-1.97194		COQ5	2.7404e-11	-2.13729		PSME4	-2.20746	-1.70103	0.506436
ACTB	3.29244e-08	2.46285	3.08029e-11	2.74142	0.539957	-1.14508		BBIP1	0.0237031	1.1472		TMX4	1.20857e-14	1.73912		ACTB	3.08029e-11	2.74142		CARNS1	-2.94235	-2.43644	0.50591
CLPTM1L	2.08797e-12	1.72267	3.19564e-11	1.61888	0.492194	-1.0746		FKBP8	0.0189761	1.14148		SLC11A2	1.24794e-14	2.00995		CLPTM1L	3.19564e-11	1.61888		OARD1	-2.07904	-1.57369	0.505351
BCL9	3.74779e-11	2.14553	3.4159e-11	2.06033	0.0824082	-1.28034		VPS53	0.0320527	1.14046		HEATR5A	1.45485e-14	1.64679		BCL9	3.4159e-11	2.06033		TSPAN4	2.23675	2.73641	0.499665
ASB15	6.60479e-24	-5.77335	3.44742e-11	-2.9549	0.0995913	-1.4173		TXNDC9	0.00790238	1.13925		ACTR8	1.61692e-14	-1.56642		ASB15	3.44742e-11	-2.9549		STAT3	1.65952	2.1579	0.498387
BBIP1	1.01585e-13	-1.46824	3.56447e-11	-1.37446	0.0237031	1.1472		CCT4	0.0198491	1.13629		CYP2U1	1.68556e-14	-2.33573		BBIP1	3.56447e-11	-1.37446		TTC19	-2.26066	-1.76471	0.495947
RAB5C	4.57928e-07	1.64244	4.29275e-11	1.82702	0.909562	-1.01817		STRIP1	0.0496171	1.1325		ARAF	1.81827e-14	-1.70493		RAB5C	4.29275e-11	1.82702		EIF4G3	-1.77403	-1.28182	0.492206
HK1	1.60527e-05	2.04112	4.38051e-11	2.7503	0.105503	-1.38202		GRB2	0.00725423	1.11809		HINT2	1.95972e-14	-2.41109		HK1	4.38051e-11	2.7503		FECH	-2.16428	-1.69104	0.47324
PPM1L	2.94647e-20	-2.97197	4.49875e-11	-2.07829	0.31051	-1.16662		VPS11	0.0340697	1.1169		FKBP4	2.05686e-14	-1.79445		PPM1L	4.49875e-11	-2.07829		TNS2	-1.84233	-1.37401	0.468315
FKBP4	2.05686e-14	-1.79445	4.5938e-11	-1.60261	0.504604	1.07135		PCBP2	0.0212959	1.11341		GLCE	2.6838e-14	1.8112		FKBP4	4.5938e-11	-1.60261		SUGT1	-2.16397	-1.70752	0.456448
PTCD3	6.18203e-06	-1.58215	6.12556e-11	-1.84911	0.0216363	1.31273		HNRNPC	0.0117099	1.11006		MTPN	2.88628e-14	2.24168		PTCD3	6.12556e-11	-1.84911		GFM2	-2.07008	-1.61609	0.453989
HBS1L	4.40221e-12	-1.58187	6.21414e-11	-1.49877	0.0996793	1.14115		SMU1	0.0382614	1.09049		GAN	3.3378e-14	1.90547		HBS1L	6.21414e-11	-1.49877		RAB2A	-1.90496	-1.45348	0.451479
ZYX	7.29611e-10	2.69235	6.27857e-11	2.66979	0.146656	-1.33247		CTNNB1	0.0132053	-1.10925		PDP2	3.35042e-14	-2.40013		ZYX	6.27857e-11	2.66979		BSDC1	-1.77096	-1.32119	0.449767
TBC1D19	2.80719e-09	-1.76447	6.99561e-11	-1.78791	0.591358	1.07324		CTCF	0.0279018	-1.11003		ALDH1A1	3.58177e-14	-4.15915		TBC1D19	6.99561e-11	-1.78791		VEGFA	-2.26067	-1.81126	0.449415
CAP1	1.35704e-07	2.38635	7.1078e-11	2.72008	0.164113	-1.32512		AP1G1	0.0264912	-1.11624		CRIM1	5.18706e-14	-2.96762		CAP1	7.1078e-11	2.72008		HBP1	-1.7496	-1.30163	0.447975
LMBR1	1.49236e-25	-3.13077	7.53373e-11	-1.95361	0.0293928	-1.32492		WAC	0.0263427	-1.11875		ECPAS	5.91862e-14	-2.44518		LMBR1	7.53373e-11	-1.95361		RORA	-1.79818	-1.35355	0.44463
PDE4A	1.0874e-16	-3.75663	7.91073e-11	-2.64576	0.91709	1.02745		TMEM168	0.0486553	-1.12355		TECR	6.43068e-14	-2.04037		PDE4A	7.91073e-11	-2.64576		WDCP	-1.91385	-1.47073	0.443121
CREBL2	2.46406e-13	-1.93917	8.35221e-11	-1.73199	0.708559	1.04977		YIPF6	0.0196996	-1.12553		CCNK	7.07689e-14	-1.94436		CREBL2	8.35221e-11	-1.73199		ABCC9	-1.96837	-1.5263	0.442065
NIPSNAP3B	1.53371e-06	2.48955	8.72409e-11	3.16481	0.121362	-1.43602		CNOT1	0.0443043	-1.13181		OXCT1	7.21154e-14	-2.46046		NIPSNAP3B	8.72409e-11	3.16481		TECR	-2.04037	-1.59898	0.441391
PABPC1	5.3236e-10	1.98449	9.1247e-11	1.95046	0.0800187	-1.26245		IKBKB	0.0352166	-1.13859		EBAG9	7.66227e-14	-1.73764		PABPC1	9.1247e-11	1.95046		PDP1	-2.45732	-2.01847	0.438858
SRXN1	3.15115e-08	1.994	1.19104e-10	2.1117	0.278228	1.18642		MCMBP	0.0411106	-1.14005		BBIP1	1.01585e-13	-1.46824		SRXN1	1.19104e-10	2.1117		CAPN1	-1.85325	-1.41587	0.437372
TSPAN4	1.72807e-06	2.23675	1.21936e-10	2.73641	0.422469	-1.19353		CLTC	0.0332297	-1.14596		HSP90AA1	1.17602e-13	2.50656		TSPAN4	1.21936e-10	2.73641		OBSCN	-1.97393	-1.54017	0.433757
PREX1	4.23131e-11	2.32072	1.27792e-10	2.15795	0.278556	-1.19294		PHF6	0.0464362	-1.14668		EIF2D	1.43088e-13	-1.73946		PREX1	1.27792e-10	2.15795		NXPE3	-1.91162	-1.47868	0.432933
OGDH	1.24013e-21	-3.31738	1.31106e-10	-2.13542	0.547625	1.10917		ABCE1	0.00981678	-1.14817		MCMBP	1.47171e-13	1.47573		OGDH	1.31106e-10	-2.13542		MYBPC1	-1.90293	-1.47044	0.432488
SUGT1	3.39037e-18	-2.16397	1.3231e-10	-1.70752	0.112495	1.18758		API5	0.0255441	-1.14945		INTS2	1.60773e-13	2.31616		SUGT1	1.3231e-10	-1.70752		ZFYVE9	-2.19664	-1.76539	0.431254
PCCB	2.62939e-18	-2.52297	1.37807e-10	-1.89467	0.395846	1.12525		VCPIP1	0.0144954	-1.14965		ARPC5L	1.92055e-13	-1.79971		PCCB	1.37807e-10	-1.89467		LIN52	-2.50877	-2.07845	0.430319
TTC19	5.78271e-18	-2.26066	1.38335e-10	-1.76471	0.197255	1.16336		ATG2B	0.0425632	-1.1507		SLC35A3	2.32396e-13	1.64135		TTC19	1.38335e-10	-1.76471		LYVE1	3.08157	3.51061	0.429041
EIF2AK2	2.11015e-09	2.96724	1.40029e-10	2.98389	0.262943	-1.29672		SMAD2	0.0161922	-1.15262		CREBL2	2.46406e-13	-1.93917		EIF2AK2	1.40029e-10	2.98389		CCDC107	-2.0573	-1.62867	0.428631
EEF1A2	1.3439e-18	-2.40438	1.45086e-10	-1.82296	0.0325463	1.28879		CAPRIN1	0.00341014	-1.15368		RNF111	2.71305e-13	1.64896		EEF1A2	1.45086e-10	-1.82296		CEP112	1.40961	1.83703	0.42742
CSPG4	5.18146e-07	1.83563	1.50165e-10	2.06242	0.00642921	-1.46911		ALG10B	0.0139075	-1.15395		NADK2	2.72766e-13	-2.80135		CSPG4	1.50165e-10	2.06242		HINT2	-2.41109	-1.98567	0.425418
HINT2	1.95972e-14	-2.41109	1.5099e-10	-1.98567	0.00682762	1.43427		SMARCC1	0.0287675	-1.15491		MTMR12	2.8645e-13	2.08595		HINT2	1.5099e-10	-1.98567		CORO1C	2.51433	2.92804	0.413708
DGUOK	2.03779e-07	-1.35469	1.93032e-10	-1.40898	0.0146305	1.18006		GGCX	0.0179882	-1.15754		RNF167	2.8987e-13	-1.78979		DGUOK	1.93032e-10	-1.40898		PPIB	2.03236	2.44567	0.413311
DENND4B	5.01754e-19	-2.65628	1.9418e-10	-1.92699	0.553393	-1.09344		PUM2	0.00761389	-1.15962		RBFOX1	3.1084e-13	-2.94789		DENND4B	1.9418e-10	-1.92699		MAPKAPK3	-2.05434	-1.64228	0.412053
ZFYVE9	1.42852e-16	-2.19664	2.09437e-10	-1.76539	0.32941	-1.12704		IREB2	0.00445882	-1.16235		COBL	3.88675e-13	-2.27062		ZFYVE9	2.09437e-10	-1.76539		PPP3CC	-2.04877	-1.63847	0.410293
PPIB	2.97321e-06	2.03236	2.19294e-10	2.44567	0.054743	-1.41463		DDX17	0.00151009	-1.16235		FUBP1	4.00004e-13	1.60067		PPIB	2.19294e-10	2.44567		SEC61A1	2.42714	2.83339	0.406257
METTL17	1.5083e-10	-1.64788	2.41096e-10	-1.58258	0.248493	1.11863		PRKACB	0.00591451	-1.16358		RRAGD	4.48065e-13	-2.62932		METTL17	2.41096e-10	-1.58258		ITSN1	-1.6845	-1.27896	0.405543
ERLIN2	1.02852e-11	1.7185	2.65653e-10	1.60707	0.0313442	-1.22911		FOXN2	0.0156303	-1.16868		TUFM	4.94356e-13	-1.90124		ERLIN2	2.65653e-10	1.60707		FOXN3	-2.50039	-2.10717	0.393229
CALU	1.10654e-10	1.94328	3.02198e-10	1.83341	0.0327078	-1.29779		IPO9	0.00332367	-1.17308		ZER1	5.69614e-13	-2.02927		CALU	3.02198e-10	1.83341		ZFP36L2	2.28691	2.67916	0.392254
COBL	3.88675e-13	-2.27062	3.02415e-10	-1.94492	0.0877909	1.26247		ARID1A	0.0123754	-1.17388		LRPPRC	5.90229e-13	-2.29697		COBL	3.02415e-10	-1.94492		ZER1	-2.02927	-1.63845	0.390819
SPG21	2.34233e-09	2.57014	3.1412e-10	2.53075	0.812622	-1.05919		NCOA3	0.00972741	-1.17562		KDM5C	6.17897e-13	1.4291		SPG21	3.1412e-10	2.53075		REV1	-1.86126	-1.47071	0.390551
GOLPH3	1.93534e-10	-1.40141	3.25746e-10	-1.36578	0.300879	-1.07254		CDC42BPA	0.0205393	-1.17897		RLIM	6.43403e-13	1.46685		GOLPH3	3.25746e-10	-1.36578		TTN	-1.90717	-1.51719	0.389977
EIF2D	1.43088e-13	-1.73946	3.4085e-10	-1.54958	0.0929734	1.16372		UBR5	0.0240605	-1.18188		UACA	6.4707e-13	-2.12115		EIF2D	3.4085e-10	-1.54958		MKRN2	-2.05693	-1.67237	0.384564
SERP1	2.32645e-07	2.47309	3.42922e-10	2.77922	0.186742	-1.32979		RNF19A	0.0163433	-1.18232		MOGS	6.65099e-13	1.86797		SERP1	3.42922e-10	2.77922		SURF1	-1.71461	-1.33169	0.382919
IKBKB	1.33797e-08	1.3387	3.52457e-10	1.35279	0.0352166	-1.13859		BTBD9	0.0381764	-1.18363		MSRB3	7.15217e-13	-2.09444		IKBKB	3.52457e-10	1.35279		NFIC	-1.65962	-1.27767	0.381948
AP2B1	0.000153716	1.22706	3.58607e-10	1.37006	3.88342e-06	-1.3234		ABHD13	0.00244127	-1.18606		RBMS3	8.0692e-13	2.10284		AP2B1	3.58607e-10	1.37006		ATP1A2	-1.93753	-1.55713	0.380397
TNPO1	4.24665e-15	1.67296	3.86138e-10	1.47161	0.196417	-1.1122		KMT2A	0.021128	-1.18634		POPDC2	9.13298e-13	2.85695		TNPO1	3.86138e-10	1.47161		ELK3	1.52759	1.90096	0.373367
CACNG6	4.94975e-17	-2.48792	3.88496e-10	-1.8925	0.416128	1.12347		BIRC6	0.0163788	-1.18692		CCDC50	9.31711e-13	-1.95726		CACNG6	3.88496e-10	-1.8925		MAF	-1.77774	-1.40508	0.372657
TMEM106B	2.93808e-07	-1.52099	4.00587e-10	-1.60862	0.799409	1.03173		SLK	0.000869974	-1.18884		NFIC	9.58183e-13	-1.65962		TMEM106B	4.00587e-10	-1.60862		SDHB	-2.72794	-2.36313	0.364818
FBLN2	2.41724e-06	2.354	4.05698e-10	2.86577	0.00547865	-1.79017		SEC24B	0.00545955	-1.19006		ILK	9.6309e-13	1.64824		FBLN2	4.05698e-10	2.86577		CCNY	-1.57232	-1.20801	0.364303
TMEM168	5.52119e-22	1.57465	4.28488e-10	1.32772	0.0486553	-1.12355		MTMR6	6.16244e-05	-1.19491		CTDNEP1	1.02087e-12	-1.77703		TMEM168	4.28488e-10	1.32772		RDH14	-2.01713	-1.65361	0.363528
CTDNEP1	1.02087e-12	-1.77703	4.78645e-10	-1.59881	0.0326736	1.22643		ANKIB1	0.00728943	-1.19622		MAF	1.07277e-12	-1.77774		CTDNEP1	4.78645e-10	-1.59881		NAMPT	-2.07523	-1.71405	0.361188
MCM6	1.94425e-10	3.98037	4.96786e-10	3.54163	0.143493	-1.48017		KDM5C	0.00208735	-1.19781		PLAGL2	1.1498e-12	2.1418		MCM6	4.96786e-10	3.54163		ARL3	-2.63708	-2.27896	0.358121
GMFB	2.57689e-12	1.58698	5.33317e-10	1.4703	0.0761117	-1.15355		FAM168B	0.0100754	-1.19805		SCFD1	1.2543e-12	1.74122		GMFB	5.33317e-10	1.4703		ERBB4	-2.09819	-1.74296	0.355234
KDELR2	5.96462e-09	2.01615	5.48561e-10	2.0096	0.0842953	-1.28594		SEPSECS	0.0315682	-1.19934		GFM2	1.27002e-12	-2.07008		KDELR2	5.48561e-10	2.0096		LGALSL	-2.5358	-2.1837	0.352098
LRPPRC	5.90229e-13	-2.29697	5.50709e-10	-1.95463	0.918803	1.01931		SMAD4	0.00545029	-1.20239		IPO9	1.37569e-12	1.38491		LRPPRC	5.50709e-10	-1.95463		FBXW5	-2.03321	-1.68408	0.349133
IL1R1	0.000159621	2.30637	6.97076e-10	3.53627	0.00397999	-2.0859		PPP4R3B	0.0011899	-1.20412		SPG11	1.57167e-12	1.57194		IL1R1	6.97076e-10	3.53627		SIPA1L3	1.64483	1.99278	0.347951
PLEKHB2	1.86039e-12	-1.77464	7.10573e-10	-1.59679	1.78891e-05	1.4844		XPNPEP3	0.0450324	-1.20419		LCOR	1.76909e-12	2.26649		PLEKHB2	7.10573e-10	-1.59679		GNPAT	-2.23463	-1.88909	0.345541
FECH	2.1059e-17	-2.16428	7.49347e-10	-1.69104	0.728514	1.04726		TMEM87B	0.00987205	-1.20435		PLEKHB2	1.86039e-12	-1.77464		FECH	7.49347e-10	-1.69104		LRPPRC	-2.29697	-1.95463	0.342344
CLUH	9.52847e-09	-1.79916	8.10704e-10	-1.79525	0.164817	1.19037		DDX3X	0.00210746	-1.20535		PEAK1	1.91216e-12	1.82217		CLUH	8.10704e-10	-1.79525		FEZ2	-1.98542	-1.6458	0.33962
PTBP1	3.95802e-07	2.55357	8.23638e-10	2.87128	0.242014	-1.31022		SELENOI	0.00463467	-1.21237		HIVEP3	1.97639e-12	2.07637		PTBP1	8.23638e-10	2.87128		THAP12	-2.06319	-1.7243	0.338891
LIFR	1.04e-10	-1.71886	8.534e-10	-1.61699	0.868147	-1.02227		OTUD3	0.0324858	-1.21311		CLPTM1L	2.08797e-12	1.72267		LIFR	8.534e-10	-1.61699		ANKRD40	-1.97194	-1.63568	0.336256
SCP2	1.98665e-16	-1.69588	9.10299e-10	-1.44535	0.0303023	1.17954		PRPF8	0.0144726	-1.21314		MRPL4	2.10839e-12	-1.66256		SCP2	9.10299e-10	-1.44535		CAP1	2.38635	2.72008	0.333728
PEAK1	1.91216e-12	1.82217	9.24862e-10	1.634	0.0676655	-1.20862		POGK	0.0057695	-1.21396		SH3GLB1	2.24417e-12	-1.56269		PEAK1	9.24862e-10	1.634		FLAD1	-2.13717	-1.81064	0.32653
TFPI	4.61599e-07	2.19451	9.44397e-10	2.45996	0.0451276	-1.4626		GIGYF2	0.0414928	-1.21622		CPEB3	2.28905e-12	-2.95418		TFPI	9.44397e-10	2.45996		COBL	-2.27062	-1.94492	0.325703
TWF1	1.18512e-07	2.3041	9.57337e-10	2.45469	0.148212	-1.32328		ITCH	0.0038613	-1.21708		GMFB	2.57689e-12	1.58698		TWF1	9.57337e-10	2.45469		GNAI2	1.92838	2.24776	0.319374
MTMR12	2.8645e-13	2.08595	1.04854e-09	1.78939	0.173984	-1.18908		ZMIZ1	0.0377328	-1.21919		COQ5	2.81718e-12	-2.3445		MTMR12	1.04854e-09	1.78939		PTBP1	2.55357	2.87128	0.317707
SEPTIN2	2.39072e-09	1.50389	1.14798e-09	1.47487	0.00121003	-1.43315		SPECC1L	0.0172125	-1.22142		MLYCD	3.13378e-12	-3.32779		SEPTIN2	1.14798e-09	1.47487		BBS10	-1.7933	-1.47571	0.317587
SYNGR1	5.51035e-12	-1.95927	1.20012e-09	-1.7376	0.0660821	1.2392		KRAS	0.000930303	-1.22444		TMX1	3.34688e-12	1.54999		SYNGR1	1.20012e-09	-1.7376		USF3	-1.87902	-1.56261	0.316412
PLCD4	1.76833e-22	-4.6495	1.23421e-09	-2.45587	0.450165	-1.17147		C1GALT1	0.0171137	-1.22512		DYNC1LI1	3.58955e-12	1.48526		PLCD4	1.23421e-09	-2.45587		FYCO1	-2.34174	-2.02706	0.314681
LASP1	0.000197997	1.84166	1.23899e-09	2.51051	0.0447745	-1.47466		LMAN1	0.000716139	-1.22786		ZCCHC17	3.6067e-12	-1.603		LASP1	1.23899e-09	2.51051		EBAG9	-1.73764	-1.42325	0.314389
CAMK2B	3.03136e-08	-1.61806	1.3021e-09	-1.63192	7.98622e-07	1.61049		ERLIN2	0.0313442	-1.22911		IMP4	3.78374e-12	1.44111		CAMK2B	1.3021e-09	-1.63192		KLHL31	-2.70935	-2.39731	0.312048
CCDC80	3.76618e-05	2.8205	1.32593e-09	4.10085	0.00051221	-2.71572		TBC1D5	0.00533527	-1.22977		WBP2	4.19311e-12	-1.58182		CCDC80	1.32593e-09	4.10085		SCYL1	-1.61211	-1.30222	0.309895
SCFD1	1.2543e-12	1.74122	1.44377e-09	1.56425	0.135414	-1.15756		DYNC1H1	0.0017031	-1.23055		PRKCQ	4.30765e-12	-2.80871		SCFD1	1.44377e-09	1.56425		DIPK1A	-1.56319	-1.25593	0.307257
GATAD2A	2.4298e-11	1.34879	1.69571e-09	1.2876	0.638376	1.03046		PAPOLA	0.000924184	-1.23235		SMCHD1	4.40115e-12	1.57468		GATAD2A	1.69571e-09	1.2876		ALDH2	-1.89593	-1.58882	0.307102
PSME4	3.77828e-17	-2.20746	1.77128e-09	-1.70103	0.182182	-1.16868		ATP2B1	6.72017e-05	-1.23465		HBS1L	4.40221e-12	-1.58187		PSME4	1.77128e-09	-1.70103		SERP1	2.47309	2.77922	0.306123
SH3GLB1	2.24417e-12	-1.56269	1.82577e-09	-1.42991	0.0928762	1.13826		SMC1A	0.00138463	-1.23548		SYNGR1	5.51035e-12	-1.95927		SH3GLB1	1.82577e-09	-1.42991		ANK1	-2.33278	-2.02876	0.304014
ABHD8	2.41161e-10	-1.84089	2.10091e-09	-1.71189	0.263528	1.14509		MEX3C	0.0110599	-1.23553		ATF6	5.54164e-12	1.51929		ABHD8	2.10091e-09	-1.71189		CNN3	2.10577	2.40833	0.302561
ANKRD40	1.09885e-14	-1.97194	2.28158e-09	-1.63568	0.400417	1.10172		DNAJC13	0.00125434	-1.23716		RPA1	6.18605e-12	-1.58258		ANKRD40	2.28158e-09	-1.63568		SSBP2	-1.54471	-1.24261	0.302098
HIGD1A	8.11822e-11	-1.72489	2.28311e-09	-1.59494	0.0224927	1.25239		ZFP91	0.0138803	-1.23828		C1GALT1	6.26153e-12	1.63326		HIGD1A	2.28311e-09	-1.59494		OTUD3	-1.61455	-1.31303	0.301519
LAPTM4B	2.25552e-08	-1.76846	2.28311e-09	-1.76112	0.149129	1.19674		SPG11	0.00570055	-1.2385		CCNY	8.25157e-12	-1.57232		LAPTM4B	2.28311e-09	-1.76112		SLC37A3	1.13517	1.43563	0.300468
PPP1R9B	1.53509e-09	1.64764	2.35018e-09	1.58479	0.896252	1.01763		SEMA3C	0.0324428	-1.24015		ERLIN2	1.02852e-11	1.7185		PPP1R9B	2.35018e-09	1.58479		PCNT	-2.33834	-2.04036	0.297982
ARL6IP1	1.12895e-06	2.36482	2.73045e-09	2.65665	0.305004	-1.25992		FERMT2	0.00190935	-1.24078		PEX19	1.11155e-11	-1.66548		ARL6IP1	2.73045e-09	2.65665		JMY	-1.89946	-1.60253	0.296924
ABI1	9.26747e-10	1.761	2.73526e-09	1.67144	0.684589	-1.05541		MAP3K2	0.00547865	-1.24164		ARHGAP5	1.12053e-11	-1.70249		ABI1	2.73526e-09	1.67144		STARD7	-2.27338	-1.97853	0.294856
RDH14	1.00819e-14	-2.01713	2.9709e-09	-1.65361	0.304348	1.12631		PKN2	0.00802021	-1.24543		TEF	1.28578e-11	-2.5047		RDH14	2.9709e-09	-1.65361		WBP2	-1.58182	-1.28821	0.293607
TMEM120B	1.1542e-09	-1.94925	2.98953e-09	-1.82957	0.177806	1.19828		ZFC3H1	0.00901164	-1.24656		CAMTA2	1.35983e-11	-1.56361		TMEM120B	2.98953e-09	-1.82957		UBR2	-1.73372	-1.44091	0.292806
NAB1	1.36383e-09	1.83698	3.69968e-09	1.74797	0.000872737	-1.48165		NCKAP1	0.000652669	-1.24658		CNST	1.42548e-11	-2.61432		NAB1	3.69968e-09	1.74797		ARL6IP1	2.36482	2.65665	0.291833
CERS2	4.6194e-08	1.67337	3.72786e-09	1.67758	0.445163	-1.09982		GAN	0.0318774	-1.24708		KRAS	1.42826e-11	1.41806		CERS2	3.72786e-09	1.67758		PAM	1.69438	1.98455	0.290168
TMX1	3.34688e-12	1.54999	3.83301e-09	1.4175	0.435591	-1.068		FRMD6	0.0270003	-1.24739		BAG2	2.0187e-11	2.40586		TMX1	3.83301e-09	1.4175		PACSIN3	-1.63743	-1.34928	0.288145
SLC16A7	2.06551e-06	2.94773	4.27945e-09	3.54891	0.146898	-1.52026		CAND1	0.00948867	-1.24803		HOXA13	2.19992e-11	-2.31591		SLC16A7	4.27945e-09	3.54891		NDUFA10	-2.39895	-2.11085	0.288097
FRMD6	3.65329e-08	1.59009	4.32296e-09	1.58766	0.0270003	-1.24739		HTT	0.00611421	-1.25174		RNF181	2.25062e-11	-1.45398		FRMD6	4.32296e-09	1.58766		TTC7B	-1.68764	-1.40199	0.285649
FLRT2	1.53131e-07	1.57461	4.36751e-09	1.61151	0.0182713	-1.27564		ARHGEF12	0.0171137	-1.25547		MMUT	2.26639e-11	-2.70924		FLRT2	4.36751e-09	1.61151		SLC25A16	-1.79561	-1.51164	0.283966
ASPN	1.30108e-08	3.18497	4.46425e-09	3.04895	0.0232064	-1.72547		TRIM33	0.0015157	-1.25609		MAP1B	2.41666e-11	2.31805		ASPN	4.46425e-09	3.04895		HACD2	1.38091	1.66449	0.283582
FOXP1	1.85292e-06	1.82226	4.58538e-09	1.98813	0.0206615	-1.40929		ZCCHC14	0.0322843	-1.25651		GATAD2A	2.4298e-11	1.34879		FOXP1	4.58538e-09	1.98813		RNF167	-1.78979	-1.51012	0.27967
KDM5C	6.17897e-13	1.4291	4.61923e-09	1.31648	0.00208735	-1.19781		DNAJA1	0.0330513	-1.25681		CCNG1	2.58217e-11	-2.29698		KDM5C	4.61923e-09	1.31648		ACTB	2.46285	2.74142	0.278566
CMYA5	1.0065e-18	-2.82322	4.80404e-09	-1.90791	0.968301	1.00792		SENP6	3.75886e-05	-1.25875		RERE	3.40958e-11	-1.94602		CMYA5	4.80404e-09	-1.90791		AUH	-2.09392	-1.81563	0.27829
CACNA1S	1.35666e-07	-1.69249	4.89209e-09	-1.7206	0.684682	1.05933		HACE1	0.0203855	-1.26322		BCL9	3.74779e-11	2.14553		CACNA1S	4.89209e-09	-1.7206		SOX6	-1.96469	-1.68853	0.27616
SURF4	2.31133e-10	1.48512	5.09133e-09	1.40557	0.780593	1.02633		NSD3	0.00368411	-1.2661		REV1	4.11615e-11	-1.86126		SURF4	5.09133e-09	1.40557		ARPC5L	-1.79971	-1.52589	0.273823
ADAR	3.05225e-07	2.372	5.38523e-09	2.49957	0.476135	-1.17435		SMCHD1	0.00279219	-1.2663		PREX1	4.23131e-11	2.32072		ADAR	5.38523e-09	2.49957		PIGZ	2.09374	2.36711	0.273371
FSD2	1.88367e-09	-2.20508	5.42544e-09	-2.04596	0.966401	1.00935		HCFC1	0.0349327	-1.26855		SPRED1	4.23136e-11	2.53367		FSD2	5.42544e-09	-2.04596		URI1	-1.59801	-1.33018	0.267831
CORO1C	3.56943e-06	2.51433	5.79248e-09	2.92804	0.22188	-1.35168		SEC16A	8.06072e-05	-1.27422		SPATS2L	5.0115e-11	2.7719		CORO1C	5.79248e-09	2.92804		TFPI	2.19451	2.45996	0.265455
GNA12	7.09751e-09	1.62418	6.18526e-09	1.57547	0.185449	-1.14747		MED13L	0.00278876	-1.27498		ANP32E	5.19342e-11	-1.521		GNA12	6.18526e-09	1.57547		RERE	-1.94602	-1.68089	0.265126
ARHGAP5	1.12053e-11	-1.70249	6.38158e-09	-1.53094	0.630112	-1.05427		FLRT2	0.0182713	-1.27564		CRYZ	5.21132e-11	-1.67531		ARHGAP5	6.38158e-09	-1.53094		SGCB	-1.483	-1.22017	0.26283
MRPS30	1.61071e-09	-1.49337	6.82456e-09	-1.42972	0.0020555	1.26704		SNX19	0.0201574	-1.27584		CCDC107	5.22142e-11	-2.0573		MRPS30	6.82456e-09	-1.42972		CNP	1.41711	1.67922	0.262102
FNDC3B	1.21786e-06	1.97135	7.07246e-09	2.12766	0.000598627	-1.74237		FKBP14	0.0392051	-1.27682		PPIL1	5.23034e-11	1.73131		FNDC3B	7.07246e-09	2.12766		MAN1C1	2.54519	2.80427	0.259081
RAB8A	3.07959e-06	1.80157	7.20872e-09	1.97087	0.404799	-1.14756		UTRN	0.00862542	-1.27695		TTC7B	5.36191e-11	-1.68764		RAB8A	7.20872e-09	1.97087		CORO1B	2.09777	2.35504	0.257262
CORO1B	3.54673e-06	2.09777	7.43693e-09	2.35504	0.701363	-1.09174		CSGALNACT2	5.22785e-06	-1.28477		APPL1	5.48284e-11	-1.52723		CORO1B	7.43693e-09	2.35504		CAMTA2	-1.56361	-1.30885	0.254751
H2BC4	4.90784e-06	-1.50343	7.46437e-09	-1.61216	0.0385278	1.243		MTPN	0.0483454	-1.2864		SAP30L	5.79574e-11	-1.53646		H2BC4	7.46437e-09	-1.61216		PGD	2.23301	2.48702	0.254
SFXN1	0.000281255	2.26735	7.57501e-09	3.35394	0.019323	-1.85803		NDST1	0.000302265	-1.28732		SNX2	6.31732e-11	2.13301		SFXN1	7.57501e-09	3.35394		ANXA4	1.63994	1.89124	0.251301
PPP3CC	4.47396e-15	-2.04877	7.58065e-09	-1.63847	0.607261	1.06778		SLC39A9	0.00011586	-1.29114		TMEM60	6.50234e-11	-1.59641		PPP3CC	7.58065e-09	-1.63847		XPO7	-1.49611	-1.24507	0.251036
PLAAT1	5.29863e-25	-4.33776	8.21727e-09	-2.15604	0.873442	-1.03683		KMT2E	0.00255835	-1.29363		PPP1R3C	7.88787e-11	-4.343		PLAAT1	8.21727e-09	-2.15604		SCP2	-1.69588	-1.44535	0.250529
ATF6	5.54164e-12	1.51929	8.22852e-09	1.38912	0.0730394	-1.14144		CALU	0.0327078	-1.29779		HIGD1A	8.11822e-11	-1.72489		ATF6	8.22852e-09	1.38912		ARAF	-1.70493	-1.45497	0.249958
ARAF	1.81827e-14	-1.70493	8.57762e-09	-1.45497	0.218072	1.11298		DDI2	0.00309994	-1.29933		DENND5A	8.77804e-11	1.47577		ARAF	8.57762e-09	-1.45497		TLK1	-1.3755	-1.13004	0.245464
PEX19	1.11155e-11	-1.66548	8.95844e-09	-1.4968	0.0923238	1.1653		TBL2	0.000288731	-1.30419		TBC1D22B	9.26963e-11	-1.60778		PEX19	8.95844e-09	-1.4968		ATP6V0A1	-1.45955	-1.21492	0.244635
STARD7	1.04304e-10	-2.27338	8.96908e-09	-1.97853	0.259405	1.19831		TRPS1	0.008212	-1.30443		KLHL8	9.28261e-11	-2.08811		STARD7	8.96908e-09	-1.97853		ZCCHC17	-1.603	-1.35895	0.244056
ACTR8	1.61692e-14	-1.56642	9.01613e-09	-1.36981	0.949802	1.00611		USP34	0.00194406	-1.30535		ARMC10	1.01286e-10	1.94201		ACTR8	9.01613e-09	-1.36981		SRL	-1.69206	-1.44887	0.243197
SLC35A3	2.32396e-13	1.64135	9.9805e-09	1.44563	0.163385	-1.12734		AHNAK	0.00173082	-1.30654		SOX6	1.01637e-10	-1.96469		SLC35A3	9.9805e-09	1.44563		GBP2	1.60435	1.84547	0.241121
PAICS	1.84986e-05	-1.2672	1.02538e-08	-1.33989	0.00463467	1.19749		KBTBD7	0.00389366	-1.30808		LIFR	1.04e-10	-1.71886		PAICS	1.02538e-08	-1.33989		PFKFB2	-2.18164	-1.94611	0.235531
PLD3	3.53584e-08	1.96044	1.16932e-08	1.91124	0.591763	1.095		CTDSPL2	0.0163127	-1.30869		STARD7	1.04304e-10	-2.27338		PLD3	1.16932e-08	1.91124		ZFP91	-1.57848	-1.34349	0.234996
CRTAP	0.000138157	2.19757	1.17808e-08	2.97388	0.0590407	-1.58941		FNBP1L	0.0337901	-1.31539		BSDC1	1.06673e-10	-1.77096		CRTAP	1.17808e-08	2.97388		EML1	-1.90337	-1.67004	0.233329
CRADD	2.4193e-08	-1.93645	1.21872e-08	-1.8606	0.0349219	1.33827		CPEB4	0.040029	-1.32162		CALU	1.10654e-10	1.94328		CRADD	1.21872e-08	-1.8606		PXDN	2.27676	2.50538	0.228627
CAMKK2	0.000553028	1.9543	1.23566e-08	2.77853	0.010031	-1.78432		AP2B1	3.88342e-06	-1.3234		OLFM1	1.11537e-10	3.37308		CAMKK2	1.23566e-08	2.77853		CSPG4	1.83563	2.06242	0.226789
SLC39A9	1.67683e-09	1.40627	1.30549e-08	1.35761	0.00011586	-1.29114		MYO1B	0.0110785	-1.32439		NINJ1	1.1552e-10	2.08957		SLC39A9	1.30549e-08	1.35761		BPNT2	-1.50362	-1.2789	0.224723
RPS6KA3	0.000177199	1.22553	1.43063e-08	1.32913	0.0961964	-1.11462		LMBR1	0.0293928	-1.32492		MRPL16	1.2658e-10	-1.59977		RPS6KA3	1.43063e-08	1.32913		SNX2	2.13301	2.35607	0.223063
XIRP2	9.46504e-29	3.47882	1.43809e-08	1.818	0.73276	-1.05779		AZIN1	0.00450918	-1.32492		METTL17	1.5083e-10	-1.64788		XIRP2	1.43809e-08	1.818		SYNGR1	-1.95927	-1.7376	0.221673
ILK	9.6309e-13	1.64824	1.45328e-08	1.45107	0.37798	-1.08423		TACC1	0.029228	-1.32606		RGS5	1.88655e-10	-1.71393		ILK	1.45328e-08	1.45107		CCDC117	-1.58205	-1.3632	0.218849
GPCPD1	1.81852e-20	-5.09653	1.48038e-08	-2.54704	0.372377	-1.22679		CEP170	0.0166885	-1.32841		GOLPH3	1.93534e-10	-1.40141		GPCPD1	1.48038e-08	-2.54704		USP15	-1.62578	-1.4082	0.217585
NADK2	2.72766e-13	-2.80135	1.51811e-08	-2.10896	0.828917	1.0483		SLC35B4	0.00666068	-1.33173		MCM6	1.94425e-10	3.98037		NADK2	1.51811e-08	-2.10896		MAPK3	1.29296	1.51054	0.217583
ARPC5L	1.92055e-13	-1.79971	1.52479e-08	-1.52589	0.0171791	1.25121		SLC10A7	0.00142638	-1.33313		ALDH2	2.12422e-10	-1.89593		ARPC5L	1.52479e-08	-1.52589		PNKD	-1.70119	-1.48415	0.217048
SNW1	1.4504e-08	-1.46496	1.54985e-08	-1.42549	0.394711	1.07741		PRRC2B	0.0313094	-1.33556		FBRSL1	2.19387e-10	-1.53045		SNW1	1.54985e-08	-1.42549		NDUFB1	-2.28326	-2.06676	0.216503
FKBP14	6.33521e-09	1.7665	1.57524e-08	1.68569	0.0392051	-1.27682		GNPTAB	0.000694986	-1.34523		TMEM70	2.22151e-10	-1.83175		FKBP14	1.57524e-08	1.68569		LSMEM2	-1.46431	-1.24836	0.215956
SMAP1	1.46643e-07	1.31204	1.74856e-08	1.31304	0.493044	-1.04944		MON2	0.000203045	-1.34653		FBP2	2.26966e-10	-3.67293		SMAP1	1.74856e-08	1.31304		NEB	-1.59277	-1.38068	0.212095
NEMF	4.82714e-06	-1.39226	1.75411e-08	-1.45827	0.00427389	1.26913		ERMP1	0.00367465	-1.34701		LMAN1	2.27015e-10	1.38991		NEMF	1.75411e-08	-1.45827		CD47	1.83009	2.03756	0.207476
ASCC1	1.10371e-08	-1.6437	1.78992e-08	-1.56871	0.00296091	1.34588		SMURF2	8.50991e-09	-1.34753		KBTBD4	2.27373e-10	-1.62412		ASCC1	1.78992e-08	-1.56871		COQ5	-2.3445	-2.13729	0.207213
PICALM	8.94969e-08	1.47897	1.8113e-08	1.46719	0.156902	-1.13546		SRRM2	0.00720989	-1.35225		SURF4	2.31133e-10	1.48512		PICALM	1.8113e-08	1.46719		CREBL2	-1.93917	-1.73199	0.207176
RNF213	2.29002e-09	2.51557	1.83883e-08	2.25024	0.374663	-1.19514		SYNM	0.0497979	-1.35646		TMEM47	2.37772e-10	1.84866		RNF213	1.83883e-08	2.25024		NUDCD3	-1.46773	-1.26209	0.205647
TBL2	6.25651e-06	1.32638	1.88691e-08	1.39318	0.000288731	-1.30419		ADGRA3	2.94489e-09	-1.35672		ABHD8	2.41161e-10	-1.84089		TBL2	1.88691e-08	1.39318		CRYZ	-1.67531	-1.46983	0.205475
DPYSL3	0.000216145	2.74636	1.8903e-08	4.12944	0.00313346	-2.53526		H6PD	0.000401477	-1.36792		DGLUCY	2.67415e-10	-3.65141		DPYSL3	1.8903e-08	4.12944		FBXO6	-1.39463	-1.18982	0.204806
CAPN1	7.99196e-21	-1.85325	1.9079e-08	-1.41587	0.3806	1.07844		PIK3C2A	0.0137239	-1.37244		OTUD3	3.38128e-10	-1.61455		CAPN1	1.9079e-08	-1.41587		CLPX	-1.83907	-1.63634	0.202735
PPP1R12B	3.50263e-06	-1.69719	2.03036e-08	-1.80917	0.581801	-1.08991		KCTD3	2.58684e-06	-1.37397		HDHD2	3.38212e-10	-1.6676		PPP1R12B	2.03036e-08	-1.80917		EGFR	1.64331	1.84426	0.20095
MSS51	3.11836e-28	-6.35358	2.06944e-08	-2.42229	0.980793	-1.00724		SLC38A2	0.0198491	-1.37617		NCKAP1	3.40351e-10	1.41616		MSS51	2.06944e-08	-2.42229		STX6	1.13608	1.3357	0.19962
BIRC2	7.42737e-10	-1.49058	2.07813e-08	-1.40434	0.933303	-1.00896		EOGT	0.000484625	-1.37619		GSN	3.44089e-10	-2.42355		BIRC2	2.07813e-08	-1.40434		SPAG9	-1.50593	-1.30711	0.198816
THRB	2.44675e-07	-1.91147	2.29157e-08	-1.92052	0.915406	-1.02169		UBN1	1.83364e-06	-1.37757		CNTFR	3.85281e-10	-4.37128		THRB	2.29157e-08	-1.92052		ACTR8	-1.56642	-1.36981	0.196615
PXDN	3.71269e-06	2.27676	2.71407e-08	2.50538	0.00244127	-1.86617		SLC37A3	3.42075e-11	-1.38369		ARF4	3.86076e-10	1.89522		PXDN	2.71407e-08	2.50538		RGS5	-1.71393	-1.51868	0.195251
PRDX4	4.43568e-05	2.42506	2.75826e-08	3.05947	0.123391	-1.50109		PANK3	0.000469546	-1.39425		RBM27	3.89317e-10	1.49518		PRDX4	2.75826e-08	3.05947		GYS1	-2.4701	-2.27588	0.194226
SH3BGRL3	4.67168e-05	2.3549	2.94736e-08	2.93963	0.518168	-1.20007		FOXP1	0.0206615	-1.40929		SAR1A	4.15901e-10	-1.39897		SH3BGRL3	2.94736e-08	2.93963		PPP2R1B	1.41165	1.60581	0.194159
RNF167	2.8987e-13	-1.78979	3.00191e-08	-1.51012	0.0925912	1.17592		TMTC3	0.000418326	-1.41284		SMARCC1	4.29307e-10	1.40972		RNF167	3.00191e-08	-1.51012		CUL1	-1.37794	-1.18469	0.193249
STX6	0.0263465	1.13608	3.08649e-08	1.3357	0.267123	-1.08267		JARID2	0.000171755	-1.4147		URI1	4.3878e-10	-1.59801		STX6	3.08649e-08	1.3357		FKBP4	-1.79445	-1.60261	0.191836
RERE	3.40958e-11	-1.94602	3.14386e-08	-1.68089	0.968074	1.0068		STK24	0.00365988	-1.41482		PCBP2	4.39011e-10	-1.28067		RERE	3.14386e-08	-1.68089		EIF2D	-1.73946	-1.54958	0.189879
RCAN2	1.17088e-07	-2.22703	3.14728e-08	-2.17446	0.458786	1.15936		PAM	0.00336582	-1.42068		PLEKHA1	4.74998e-10	1.47903		RCAN2	3.14728e-08	-2.17446		GNPTAB	1.22521	1.41484	0.189636
OXCT1	7.21154e-14	-2.46046	3.18703e-08	-1.86473	0.861342	-1.03374		RAB11FIP2	2.14769e-05	-1.43186		PGD	4.79571e-10	2.23301		OXCT1	3.18703e-08	-1.86473		PRR13	1.20528	1.39403	0.188753
HIVEP3	1.97639e-12	2.07637	3.19373e-08	1.71584	0.713657	-1.05771		SEPTIN2	0.00121003	-1.43315		CNN3	4.80595e-10	2.10577		HIVEP3	3.19373e-08	1.71584		SDCBP	2.33795	2.52602	0.188067
CRIM1	5.18706e-14	-2.96762	3.29777e-08	-2.11181	0.588077	-1.11466		GLG1	2.09915e-05	-1.44595		ATP1A2	5.28272e-10	-1.93753		CRIM1	3.29777e-08	-2.11181		DNAJB1	2.13107	2.31835	0.18728
TVP23B	2.01584e-08	1.66151	3.34834e-08	1.59829	0.773489	-1.04071		GNAQ	0.000759207	-1.44733		PABPC1	5.3236e-10	1.98449		TVP23B	3.34834e-08	1.59829		RAB5C	1.64244	1.82702	0.184574
XRCC5	4.0593e-07	-1.61476	3.43238e-08	-1.62155	0.15048	1.18008		FAT4	0.0270601	-1.45838		NHLRC2	5.79054e-10	1.32521		XRCC5	3.43238e-08	-1.62155		TOX4	-1.34262	-1.15837	0.184255
BRD4	5.46831e-08	1.30253	3.45436e-08	1.2843	0.220271	-1.07742		UBXN2A	0.0247223	-1.45858		NF1	5.92217e-10	1.35936		BRD4	3.45436e-08	1.2843		SLC10A7	1.25138	1.43041	0.17903
SUN2	2.4187e-18	-2.02763	3.71066e-08	-1.51892	0.824518	1.02819		ATP2B4	0.00151691	-1.46058		BAG1	5.92429e-10	-1.5043		SUN2	3.71066e-08	-1.51892		CTDNEP1	-1.77703	-1.59881	0.178216
ZEB2	7.3137e-07	1.992	3.94856e-08	2.03516	0.0668703	-1.35702		SLC25A30	0.00482754	-1.46135		PNKD	7.17053e-10	-1.70119		ZEB2	3.94856e-08	2.03516		PLEKHB2	-1.77464	-1.59679	0.17785
TCF4	1.37705e-08	1.40094	4.01134e-08	1.35598	0.269194	-1.08697		TFPI	0.0451276	-1.4626		ZYX	7.29611e-10	2.69235		TCF4	4.01134e-08	1.35598		FKBP8	-1.31354	-1.13592	0.177615
GPATCH8	6.94094e-09	-1.62227	4.22417e-08	-1.5325	0.394946	-1.09691		NOTCH1	0.017887	-1.46337		ZFP91	7.37024e-10	-1.57848		GPATCH8	4.22417e-08	-1.5325		TMEM60	-1.59641	-1.41894	0.177478
PCNT	1.20783e-09	-2.33834	4.40518e-08	-2.04036	0.996141	-1.00116		NIBAN1	0.00445367	-1.46622		BIRC2	7.42737e-10	-1.49058		PCNT	4.40518e-08	-2.04036		NME2	-1.45395	-1.27661	0.177335
STAM2	4.55822e-09	1.49932	4.5976e-08	1.42393	0.786811	-1.0288		CNN3	0.0058733	-1.46902		SLC30A5	7.50554e-10	1.52308		STAM2	4.5976e-08	1.42393		DNAJB5	-1.47044	-1.2933	0.177142
SMAD2	4.93127e-08	1.30414	4.78041e-08	1.28702	0.0161922	-1.15262		CSPG4	0.00642921	-1.46911		DDAH1	8.40273e-10	2.83148		SMAD2	4.78041e-08	1.28702		TBC1D22B	-1.60778	-1.43124	0.176539
SIPA1L3	0.000256575	1.64483	4.99289e-08	1.99278	0.00413569	-1.57316		LASP1	0.0447745	-1.47466		STOML2	8.9495e-10	-1.46745		SIPA1L3	4.99289e-08	1.99278		SAP30L	-1.53646	-1.36002	0.176437
SSR1	2.52258e-08	1.41738	5.1548e-08	1.37331	0.81627	1.02251		ZBTB26	0.0091794	-1.4809		ABI1	9.26747e-10	1.761		SSR1	5.1548e-08	1.37331		APPL1	-1.52723	-1.35148	0.175753
PANK1	6.50452e-06	-2.52393	5.36461e-08	-2.80929	0.160456	1.42006		NAB1	0.000872737	-1.48165		GPRC5B	9.31596e-10	1.90194		PANK1	5.36461e-08	-2.80929		P2RY2	-1.52255	-1.34808	0.174468
TACC1	4.9899e-07	1.73377	5.58032e-08	1.73974	0.029228	-1.32606		SPRED1	0.0169667	-1.49073		NR3C1	9.48649e-10	-1.54946		TACC1	5.58032e-08	1.73974		ENPP4	-1.44313	-1.26891	0.174222
MED15	2.53533e-09	1.54706	5.73759e-08	1.44886	0.885187	1.01723		DNMT3A	1.86867e-06	-1.49124		SLC25A16	1.00014e-09	-1.79561		MED15	5.73759e-08	1.44886		ARHGAP5	-1.70249	-1.53094	0.171553
NRAS	8.40322e-07	1.51685	5.91046e-08	1.53174	0.248493	-1.1304		ATXN1L	2.17656e-06	-1.49149		CAPN7	1.03934e-09	-1.49017		NRAS	5.91046e-08	1.53174		RAB8A	1.80157	1.97087	0.169301
MCMBP	1.47171e-13	1.47573	6.57223e-08	1.30954	0.0411106	-1.14005		HACD2	0.031363	-1.49625		TMEM120B	1.1542e-09	-1.94925		MCMBP	6.57223e-08	1.30954		PEX19	-1.66548	-1.4968	0.168676
CNST	1.42548e-11	-2.61432	7.25315e-08	-2.04575	0.9064	-1.02756		SIAE	0.0451431	-1.49771		TUBA1B	1.19002e-09	3.36037		CNST	7.25315e-08	-2.04575		RNF181	-1.45398	-1.28633	0.167649
ARHGDIB	0.000352315	2.22162	7.42942e-08	3.02902	0.431061	-1.25747		PWWP3B	0.00596406	-1.50025		PCNT	1.20783e-09	-2.33834		ARHGDIB	7.42942e-08	3.02902		NR3C1	-1.54946	-1.38264	0.166819
ZER1	5.69614e-13	-2.02927	7.504e-08	-1.63845	0.851162	1.0293		FILIP1	0.0224927	-1.50849		PPM1K	1.26213e-09	-2.23986		ZER1	7.504e-08	-1.63845		CAPN7	-1.49017	-1.32376	0.166403
NCKAP1	3.40351e-10	1.41616	7.72179e-08	1.32252	0.000652669	-1.24658		CEP112	0.0287411	-1.51219		ACTR3	1.32498e-09	2.25694		NCKAP1	7.72179e-08	1.32252		FOXP1	1.82226	1.98813	0.165869
SOX6	1.01637e-10	-1.96469	7.87185e-08	-1.68853	0.856878	-1.02998		NRP1	0.000999883	-1.51698		NAB1	1.36383e-09	1.83698		SOX6	7.87185e-08	-1.68853		SLC38A2	1.28136	1.44539	0.164028
API5	1.43399e-06	1.2883	8.16519e-08	1.30116	0.0255441	-1.14945		SEC61A1	0.0317526	-1.51921		DHX15	1.4382e-09	1.33563		API5	8.16519e-08	1.30116		MRPL42	-2.2175	-2.05385	0.163654
MAN1C1	6.42868e-06	2.54519	8.16763e-08	2.80427	0.0993315	-1.50952		JCAD	0.000109284	-1.54148		SLC44A2	1.5041e-09	-1.66659		MAN1C1	8.16763e-08	2.80427		STOML2	-1.46745	-1.304	0.16344
OPA3	1.86027e-07	-1.51069	8.26245e-08	-1.48301	0.639514	1.05318		EPB41L2	0.00916253	-1.54217		PPP1R9B	1.53509e-09	1.64764		OPA3	8.26245e-08	-1.48301		CDK14	2.07509	2.23707	0.161987
KLHDC3	1.08827e-05	-1.39379	8.62023e-08	-1.45395	0.949313	1.00791		LRCH3	0.00671776	-1.54238		MAPKAPK3	1.57759e-09	-2.05434		KLHDC3	8.62023e-08	-1.45395		LYSMD1	-1.43761	-1.27632	0.161283
MMUT	2.26639e-11	-2.70924	9.02874e-08	-2.10422	0.830543	1.05056		ABHD2	0.00577565	-1.5562		MRPS30	1.61071e-09	-1.49337		MMUT	9.02874e-08	-2.10422		B2M	2.12339	2.28308	0.159693
BAG1	5.92429e-10	-1.5043	9.03911e-08	-1.38855	0.00116031	1.28192		DHCR24	0.0434856	-1.56188		SLC39A9	1.67683e-09	1.40627		BAG1	9.03911e-08	-1.38855		FSD2	-2.20508	-2.04596	0.159118
AP3S1	1.17049e-05	1.52994	9.4053e-08	1.61729	0.698111	-1.05578		SIPA1L3	0.00413569	-1.57316		ANXA4	1.68211e-09	1.63994		AP3S1	9.4053e-08	1.61729		ZMYND11	-1.3929	-1.23522	0.157679
PTPN1	4.06745e-07	1.69002	9.61562e-08	1.67089	0.676527	-1.06332		KLF7	0.000926008	-1.57592		FSD2	1.88367e-09	-2.20508		PTPN1	9.61562e-08	1.67089		ZKSCAN8	-1.35717	-1.20078	0.156386
TM4SF1	2.75076e-07	1.86472	9.83933e-08	1.82358	0.436342	-1.13226		LIG3	6.88776e-06	-1.59635		RNF14	2.10899e-09	-1.36198		TM4SF1	9.83933e-08	1.82358		FNDC3B	1.97135	2.12766	0.156312
IPO9	1.37569e-12	1.38491	1.04545e-07	1.25949	0.00332367	-1.17308		TIMP2	0.00401181	-1.5983		EIF2AK2	2.11015e-09	2.96724		IPO9	1.04545e-07	1.25949		FAM32A	1.35263	1.50638	0.153744
SEC31A	1.43142e-06	1.33914	1.04545e-07	1.34919	0.0782905	-1.13684		CDK12	0.000191983	-1.60026		SPTY2D1	2.18907e-09	2.06969		SEC31A	1.04545e-07	1.34919		SLC44A2	-1.66659	-1.51478	0.151801
KLF15	5.05213e-17	-7.37864	1.05823e-07	-3.27927	0.831681	-1.08158		EGFR	0.00376952	-1.60342		SDCBP	2.22991e-09	2.33795		KLF15	1.05823e-07	-3.27927		NEK9	-1.38848	-1.23757	0.150913
SLC39A14	0.000274453	2.08591	1.08282e-07	2.69339	0.00463094	-1.93047		HEATR5B	4.17605e-06	-1.60573		RNF213	2.29002e-09	2.51557		SLC39A14	1.08282e-07	2.69339		TWF1	2.3041	2.45469	0.150586
ANP32E	5.19342e-11	-1.521	1.10924e-07	-1.37222	0.109532	1.13221		AGBL1	0.038907	-1.61131		SPG21	2.34233e-09	2.57014		ANP32E	1.10924e-07	-1.37222		SRSF9	1.32869	1.47875	0.150052
ANXA2	0.000280313	2.61895	1.14998e-07	3.65203	0.138637	-1.60757		CDK14	0.0489598	-1.61835		SEPTIN2	2.39072e-09	1.50389		ANXA2	1.14998e-07	3.65203		SSPN	-1.34147	-1.1923	0.149165
SNTB1	3.61913e-32	11.8986	1.17048e-07	2.85603	0.989502	-1.00534		RBMS3	7.84378e-05	-1.63143		MED15	2.53533e-09	1.54706		SNTB1	1.17048e-07	2.85603		CSDE1	-1.51217	-1.36308	0.149088
TMEM60	6.50234e-11	-1.59641	1.17857e-07	-1.41894	0.0200441	1.21417		TPM4	0.0200378	-1.65884		CUL1	2.7176e-09	-1.37794		TMEM60	1.17857e-07	-1.41894		ANP32E	-1.521	-1.37222	0.148784
RGS5	1.88655e-10	-1.71393	1.20595e-07	-1.51868	0.809281	-1.03152		LRRK2	0.000401477	-1.6639		TBC1D19	2.80719e-09	-1.76447		RGS5	1.20595e-07	-1.51868		ANGPTL1	2.19771	2.34604	0.148338
OARD1	2.1151e-15	-2.07904	1.23322e-07	-1.57369	0.123803	1.18782		RRBP1	0.00325693	-1.68601		NUDCD3	2.85696e-09	-1.46773		OARD1	1.23322e-07	-1.57369		SERINC1	-1.35374	-1.20648	0.147258
CRYZ	5.21132e-11	-1.67531	1.2813e-07	-1.46983	0.338401	1.10061		ITIH5	0.00330605	-1.69302		FGL2	3.3959e-09	2.99827		CRYZ	1.2813e-07	-1.46983		G3BP2	-1.5125	-1.36629	0.14621
ARFIP1	5.23989e-07	1.50426	1.28811e-07	1.48938	0.364312	1.1008		LAMB1	0.0215498	-1.70832		CCDC117	3.46671e-09	-1.58205		ARFIP1	1.28811e-07	1.48938		SCNM1	-1.4542	-1.30807	0.146129
TECR	6.43068e-14	-2.04037	1.30259e-07	-1.59898	0.00650726	1.35199		ASPN	0.0232064	-1.72547		ATXN1L	3.60977e-09	1.55093		TECR	1.30259e-07	-1.59898		NPC2	1.78139	1.92654	0.145149
SLC44A2	1.5041e-09	-1.66659	1.36324e-07	-1.51478	0.983676	1.00304		GSN	0.000697676	-1.73905		STAM2	4.55822e-09	1.49932		SLC44A2	1.36324e-07	-1.51478		LSM14A	-1.24403	-1.09896	0.145067
GAS2L1	4.05168e-06	2.145	1.36687e-07	2.24868	0.22374	-1.28483		FNDC3B	0.000598627	-1.74237		UBR2	4.83379e-09	-1.73372		GAS2L1	1.36687e-07	2.24868		NATD1	-1.52539	-1.38075	0.144642
PRCP	0.000164596	2.47575	1.4035e-07	3.22523	0.135331	-1.54624		ZBED6	0.0163433	-1.78033		MTHFD2	5.07147e-09	2.44845		PRCP	1.4035e-07	3.22523		MSANTD4	-1.46374	-1.32031	0.14342
SCAMP2	6.58922e-06	1.24383	1.43155e-07	1.26571	0.138545	1.09171		CAMKK2	0.010031	-1.78432		FRZB	5.23886e-09	-4.34189		SCAMP2	1.43155e-07	1.26571		AP2B1	1.22706	1.37006	0.142999
SURF1	3.43469e-20	-1.71461	1.44207e-07	-1.33169	0.074905	1.13344		FBLN2	0.00547865	-1.79017		ZMYND11	5.34353e-09	-1.3929		SURF1	1.44207e-07	-1.33169		CDK9	1.15292	1.29571	0.142782
GLG1	3.29567e-08	1.52588	1.45908e-07	1.45583	2.09915e-05	-1.44595		DCN	0.000350158	-1.83742		AMOT	5.77063e-09	1.93669		GLG1	1.45908e-07	1.45583		SPRED1	2.53367	2.67643	0.142762
TBC1D22B	9.26963e-11	-1.60778	1.55763e-07	-1.43124	0.733769	1.03687		SFXN1	0.019323	-1.85803		AHNAK	5.93849e-09	1.53476		TBC1D22B	1.55763e-07	-1.43124		AHCYL2	-1.37804	-1.23625	0.141789
POLR2K	3.79538e-05	-1.66448	1.61946e-07	-1.81064	0.16706	1.22726		PXDN	0.00244127	-1.86617		KDELR2	5.96462e-09	2.01615		POLR2K	1.61946e-07	-1.81064		TNKS2	-1.61466	-1.47306	0.1416
MAP1B	2.41666e-11	2.31805	1.65571e-07	1.85592	0.083247	-1.30367		CYBRD1	0.0374229	-1.87713		FKBP14	6.33521e-09	1.7665		MAP1B	1.65571e-07	1.85592		HSD17B4	-1.43283	-1.29342	0.139406
SLC35B4	2.00562e-06	1.53162	1.68841e-07	1.55356	0.00666068	-1.33173		SLC39A14	0.00463094	-1.93047		ANKRD23	6.65768e-09	-2.96848		SLC35B4	1.68841e-07	1.55356		AHDC1	-1.46753	-1.32824	0.13929
TOR1AIP1	3.48614e-25	-2.14736	1.74374e-07	-1.43601	0.663038	-1.04699		FAN1	0.00387407	-1.94745		GPATCH8	6.94094e-09	-1.62227		TOR1AIP1	1.74374e-07	-1.43601		RNF139	-1.52227	-1.38313	0.139141
ELK3	0.00154068	1.52759	1.78839e-07	1.90096	0.192796	-1.23759		FGL2	0.0012545	-2.01079		GNA12	7.09751e-09	1.62418		ELK3	1.78839e-07	1.90096		EIF2AK1	-1.36971	-1.23095	0.138761
NDUFAF8	6.37387e-07	-1.52943	1.82868e-07	-1.50582	0.00205929	1.35173		IL1R1	0.00397999	-2.0859		TNKS2	7.11041e-09	-1.61466		NDUFAF8	1.82868e-07	-1.50582		PIAS2	-1.31095	-1.17448	0.13647
ZMAT3	9.2418e-24	2.01044	1.83139e-07	1.40967	0.455204	-1.07295		FRAS1	0.00168908	-2.221		USF3	7.12705e-09	-1.87902		ZMAT3	1.83139e-07	1.40967		CCDC50	-1.95726	-1.82332	0.13394
RLIM	6.43403e-13	1.46685	1.97158e-07	1.29748	0.922025	1.00862		ANGPTL1	4.84633e-05	-2.36078		ARHGAP28	7.87293e-09	2.42188		RLIM	1.97158e-07	1.29748		SH3GLB1	-1.56269	-1.42991	0.132779
SPRING1	1.66058e-05	-1.47915	2.24472e-07	-1.54826	0.738126	-1.04487		DPYSL3	0.00313346	-2.53526		LRRK2	8.7331e-09	1.97072		SPRING1	2.24472e-07	-1.54826		HIGD1A	-1.72489	-1.59494	0.129951
SLC30A5	7.50554e-10	1.52308	2.33734e-07	1.3947	0.219949	-1.11223		CCDC80	0.00051221	-2.71572		VEGFA	9.11143e-09	-2.26067		SLC30A5	2.33734e-07	1.3947		DNAJC18	-1.31851	-1.1887	0.129809
RPUSD4	0.000880141	-1.24293	2.58005e-07	-1.36288	0.145715	1.12202		COL6A3	0.00103076	-3.00774		CLUH	9.52847e-09	-1.79916		RPUSD4	2.58005e-07	-1.36288		FOXK2	-1.49975	-1.37044	0.129304
LYVE1	1.88768e-05	3.08157	2.65533e-07	3.51061	0.241871	-1.46877		ADIPOQ	0.0018561	-5.48715		BPNT2	1.04213e-08	-1.50362		LYVE1	2.65533e-07	3.51061		ABHD8	-1.84089	-1.71189	0.128997
CLCN3	3.37045e-05	-1.63757	2.66426e-07	-1.7611	0.915866	1.0204						FYCO1	1.04743e-08	-2.34174		CLCN3	2.66426e-07	-1.7611		RETREG2	1.42803	1.55678	0.128751
PRMT7	6.15424e-05	-1.34853	2.73364e-07	-1.42467	0.0652115	1.17736						ASCC1	1.10371e-08	-1.6437		PRMT7	2.73364e-07	-1.42467		SAR1A	-1.39897	-1.27028	0.128688
CFAP97	5.77324e-07	-1.45313	2.9419e-07	-1.42772	0.768433	1.03294						CCDC51	1.29675e-08	-1.55558		CFAP97	2.9419e-07	-1.42772		SPTB	-1.50028	-1.37188	0.128406
SMARCC1	4.29307e-10	1.40972	3.23883e-07	1.30257	0.0287675	-1.15491						ASPN	1.30108e-08	3.18497		SMARCC1	3.23883e-07	1.30257		DNAJA1	1.28786	1.41601	0.128151
EBAG9	7.66227e-14	-1.73764	3.30404e-07	-1.42325	0.862951	-1.02033						IKBKB	1.33797e-08	1.3387		EBAG9	3.30404e-07	-1.42325		DEDD	-1.24907	-1.12146	0.12761
FYCO1	1.04743e-08	-2.34174	3.30633e-07	-2.02706	0.529798	-1.1347						TCF4	1.37705e-08	1.40094		FYCO1	3.30633e-07	-2.02706		ADAR	2.372	2.49957	0.127564
QSER1	4.57373e-15	-2.10432	3.32497e-07	-1.57508	0.193027	-1.16594						RNF38	1.3946e-08	1.52455		QSER1	3.32497e-07	-1.57508		NDEL1	-1.28201	-1.15606	0.125949
DDAH1	8.40273e-10	2.83148	3.37128e-07	2.2456	0.963732	-1.01298						RAB18	1.42892e-08	-1.32477		DDAH1	3.37128e-07	2.2456		ACBD6	-1.44733	-1.32207	0.125264
SELENOT	9.3439e-08	-1.33648	3.51207e-07	-1.29315	0.156002	1.09886						FKBP8	1.44701e-08	-1.31354		SELENOT	3.51207e-07	-1.29315		EDF1	-1.47691	-1.35392	0.122983
CD47	6.55304e-05	1.83009	3.68184e-07	2.03756	0.250421	-1.24234						SNW1	1.4504e-08	-1.46496		CD47	3.68184e-07	2.03756		UBALD2	-1.3958	-1.27364	0.122162
SRSF6	1.58999e-07	1.24174	3.89589e-07	1.21548	0.643238	-1.02732						FTSJ3	1.61085e-08	1.42251		SRSF6	3.89589e-07	1.21548		DMD	-1.44551	-1.32525	0.120255
LRRK2	8.7331e-09	1.97072	4.03319e-07	1.79547	0.000401477	-1.6639						ABCE1	1.70133e-08	1.2927		LRRK2	4.03319e-07	1.79547		ARRDC4	1.45995	1.58016	0.120209
IFNAR1	1.06577e-05	2.02013	4.40317e-07	2.11356	0.0803013	-1.39814						UBXN2A	1.80602e-08	-2.2365		IFNAR1	4.40317e-07	2.11356		TMEM120B	-1.94925	-1.82957	0.119678
SRSF9	0.000741256	1.32869	4.79414e-07	1.47875	0.683331	-1.0502						MSANTD4	1.8128e-08	-1.46374		SRSF9	4.79414e-07	1.47875		MXD1	2.16362	2.28323	0.119612
SAP30L	5.79574e-11	-1.53646	4.79545e-07	-1.36002	0.255364	1.09833						VPS45	1.86447e-08	1.49871		SAP30L	4.79545e-07	-1.36002		SRXN1	1.994	2.1117	0.117703
NPC2	4.33221e-05	1.78139	5.02739e-07	1.92654	0.976386	-1.00731						USP15	1.96208e-08	-1.62578		NPC2	5.02739e-07	1.92654		BAG1	-1.5043	-1.38855	0.115747
TNKS2	7.11041e-09	-1.61466	5.04992e-07	-1.47306	0.911606	1.01494						TVP23B	2.01584e-08	1.66151		TNKS2	5.04992e-07	-1.47306		SLC16A3	-1.63332	-1.51765	0.115663
C1GALT1	6.26153e-12	1.63326	5.27776e-07	1.40173	0.0171137	-1.22512						FOXK2	2.05814e-08	-1.49975		C1GALT1	5.27776e-07	1.40173		ADAT1	-1.47113	-1.35553	0.1156
GFM2	1.27002e-12	-2.07008	5.4132e-07	-1.61609	0.317626	1.14017						LAPTM4B	2.25552e-08	-1.76846		GFM2	5.4132e-07	-1.61609		RAB18	-1.32477	-1.21048	0.114283
ARHGAP28	7.87293e-09	2.42188	5.41417e-07	2.08396	0.149551	-1.32735						DCP2	2.28891e-08	1.39042		ARHGAP28	5.41417e-07	2.08396		MTMR3	-1.43438	-1.32078	0.113595
MTREX	8.31421e-06	-1.27418	5.44948e-07	-1.28686	0.335153	1.06904						TLK1	2.40054e-08	-1.3755		MTREX	5.44948e-07	-1.28686		ZMIZ2	-1.25173	-1.13834	0.113393
NFAT5	5.19573e-16	1.84291	5.55218e-07	1.42668	0.299994	-1.10613						PDCD7	2.40399e-08	1.79347		NFAT5	5.55218e-07	1.42668		HERC1	-1.55106	-1.4424	0.108661
PCBP2	4.39011e-10	-1.28067	5.66543e-07	-1.20301	0.0212959	1.11341						CRADD	2.4193e-08	-1.93645		PCBP2	5.66543e-07	-1.20301		PAFAH1B1	-1.28947	-1.18142	0.108048
SLC10A7	0.00319875	1.25138	5.96944e-07	1.43041	0.00142638	-1.33313						SSR1	2.52258e-08	1.41738		SLC10A7	5.96944e-07	1.43041		USF2	-1.34112	-1.23333	0.107785
PPIG	0.0339813	1.08593	6.04733e-07	1.19231	0.711411	-1.02063						CSDE1	2.68365e-08	-1.51217		PPIG	6.04733e-07	1.19231		PPIG	1.08593	1.19231	0.106383
APPL1	5.48284e-11	-1.52723	6.14185e-07	-1.35148	0.556543	-1.05334						VPS11	2.96514e-08	-1.27768		APPL1	6.14185e-07	-1.35148		ARF4	1.89522	1.99908	0.103856
IMP4	3.78374e-12	1.44111	6.46363e-07	1.2814	0.39552	-1.06189						CAMK2B	3.03136e-08	-1.61806		IMP4	6.46363e-07	1.2814		GAS2L1	2.145	2.24868	0.103682
RETREG2	0.000220012	1.42803	6.8164e-07	1.55678	0.551631	-1.0812						PER3	3.10734e-08	-2.96118		RETREG2	6.8164e-07	1.55678		ZC3H6	-1.55654	-1.45291	0.103633
HSF1	1.43898e-07	-1.52912	6.99271e-07	-1.45036	0.309996	1.1098						WDCP	3.14968e-08	-1.91385		HSF1	6.99271e-07	-1.45036		RPS6KA3	1.22553	1.32913	0.103599
CCNG1	2.58217e-11	-2.29698	7.355e-07	-1.78073	0.483643	1.12419						SRXN1	3.15115e-08	1.994		CCNG1	7.355e-07	-1.78073		MARCHF3	1.91688	2.01986	0.102981
ASXL1	1.07904e-15	1.66656	7.44317e-07	1.34724	0.185837	-1.11204						RNF139	3.19084e-08	-1.52227		ASXL1	7.44317e-07	1.34724		LIFR	-1.71886	-1.61699	0.101873
ATP6V0C	1.03669e-06	1.32173	7.60027e-07	1.29929	0.0133653	1.17926						ACTB	3.29244e-08	2.46285		ATP6V0C	7.60027e-07	1.29929		PRPF18	-1.32065	-1.21891	0.101738
GNPTAB	0.00772861	1.22521	7.91054e-07	1.41484	0.000694986	-1.34523						GLG1	3.29567e-08	1.52588		GNPTAB	7.91054e-07	1.41484		EIF4ENIF1	-1.26826	-1.167	0.10126
PNKD	7.17053e-10	-1.70119	8.20063e-07	-1.48415	0.00941877	1.29703						ACAP2	3.34968e-08	1.57336		PNKD	8.20063e-07	-1.48415		NUBPL	-1.30208	-1.20103	0.101055
ALDH2	2.12422e-10	-1.89593	8.29738e-07	-1.58882	0.0644805	1.25012						PLD3	3.53584e-08	1.96044		ALDH2	8.29738e-07	-1.58882		RNMT	-1.2846	-1.18511	0.099488
SCYL1	6.81215e-17	-1.61211	8.47802e-07	-1.30222	0.874737	1.01455						NEDD4L	3.60733e-08	-1.63956		SCYL1	8.47802e-07	-1.30222		GPRC5B	1.90194	1.99953	0.0975866
ANGPTL1	2.00851e-05	2.19771	8.65326e-07	2.34604	4.84633e-05	-2.36078						FRMD6	3.65329e-08	1.59009		ANGPTL1	8.65326e-07	2.34604		TRIM8	1.31079	1.40738	0.096598
MRPL15	7.35057e-06	-1.63264	8.67767e-07	-1.64522	0.335371	1.14339						BDH1	3.79582e-08	-3.22367		MRPL15	8.67767e-07	-1.64522		HDLBP	-1.24241	-1.14656	0.0958566
UBE2H	5.5996e-08	-1.49073	8.73227e-07	-1.39966	0.956444	1.00663						NCL	3.82882e-08	1.36449		UBE2H	8.73227e-07	-1.39966		NR3C2	-1.69911	-1.60457	0.0945386
NSD3	2.76923e-06	1.38432	8.79882e-07	1.37609	0.00368411	-1.2661						RRBP1	4.02162e-08	2.31322		NSD3	8.79882e-07	1.37609		UBR1	-1.30217	-1.20766	0.0945116
EPB41L2	1.59363e-05	1.85587	8.85624e-07	1.922	0.00916253	-1.54217						BBS10	4.06401e-08	-1.7933		EPB41L2	8.85624e-07	1.922		BBIP1	-1.46824	-1.37446	0.093782
CNOT8	6.86757e-07	-1.29389	8.9718e-07	-1.26574	0.0101489	1.16733						BRWD3	4.26262e-08	1.89944		CNOT8	8.9718e-07	-1.26574		IFNAR1	2.02013	2.11356	0.0934268
KHSRP	5.86482e-05	1.19057	9.51498e-07	1.21699	0.189653	1.07295						TIMP3	4.35407e-08	-2.27272		KHSRP	9.51498e-07	1.21699		UBE2H	-1.49073	-1.39966	0.0910664
NCL	3.82882e-08	1.36449	9.74486e-07	1.29368	0.777235	1.02408						RETSAT	4.48016e-08	-3.491		NCL	9.74486e-07	1.29368		GPATCH8	-1.62227	-1.5325	0.0897639
ZFP36L2	0.000150069	2.28691	9.97078e-07	2.67916	0.282888	-1.34215						CERS2	4.6194e-08	1.67337		ZFP36L2	9.97078e-07	2.67916		PTTG1IP	1.52797	1.61742	0.0894506
PFKFB2	8.88925e-08	-2.18164	1.00048e-06	-1.94611	0.140549	-1.2993						SMAD2	4.93127e-08	1.30414		PFKFB2	1.00048e-06	-1.94611		UBXN4	1.24995	1.3385	0.0885531
FAM168B	7.01683e-07	1.34735	1.00311e-06	1.31508	0.0100754	-1.19805						TMTC3	5.18932e-08	1.56763		FAM168B	1.00311e-06	1.31508		PRRC2B	-1.46747	-1.37957	0.0879047
RRAGD	4.48065e-13	-2.62932	1.01132e-06	-1.84225	0.732859	-1.0688						ADGRE5	5.28461e-08	1.78549		RRAGD	1.01132e-06	-1.84225		ASF1A	-1.32308	-1.23538	0.0876973
HIPK3	1.21223e-06	-1.50694	1.08972e-06	-1.46543	0.716867	-1.04509						BRD4	5.46831e-08	1.30253		HIPK3	1.08972e-06	-1.46543		AP3S1	1.52994	1.61729	0.0873509
RNF111	2.71305e-13	1.64896	1.09149e-06	1.37085	0.16706	-1.12613						ORMDL2	5.48057e-08	2.28569		RNF111	1.09149e-06	1.37085		BIRC2	-1.49058	-1.40434	0.0862398
DNAJC13	4.76288e-16	1.57016	1.09954e-06	1.29332	0.00125434	-1.23716						UBE2H	5.5996e-08	-1.49073		DNAJC13	1.09954e-06	1.29332		RC3H2	-1.38757	-1.30408	0.0834854
TIMP2	0.0738888	1.29809	1.10079e-06	1.89222	0.00401181	-1.5983						PIP4P2	6.19227e-08	1.37443		TIMP2	1.10079e-06	1.89222		SIAE	1.54401	1.62743	0.0834239
PARP11	1.04069e-06	1.73025	1.13376e-06	1.66691	0.763533	-1.05255						CLPX	6.35147e-08	-1.83907		PARP11	1.13376e-06	1.66691		HBS1L	-1.58187	-1.49877	0.0830967
MAPK3	0.00559914	1.29296	1.13508e-06	1.51054	0.792634	1.03679						ZBTB26	7.25108e-08	-2.01122		MAPK3	1.13508e-06	1.51054		VPS11	-1.27768	-1.19538	0.0823063
PRKCQ	4.30765e-12	-2.80871	1.1447e-06	-1.969	0.0761117	1.37534						CTDSPL2	7.41101e-08	1.64138		PRKCQ	1.1447e-06	-1.969		DPY19L4	-1.21381	-1.13224	0.0815747
LAMB1	2.18563e-06	2.563	1.18257e-06	2.45159	0.0215498	-1.70832						SEC61A1	7.51172e-08	2.42714		LAMB1	1.18257e-06	2.45159		ASH2L	-1.21792	-1.13702	0.0809052
RALGAPB	0.000468646	-1.20917	1.18431e-06	-1.27654	0.185105	-1.09207						SORBS3	7.51754e-08	-1.80628		RALGAPB	1.18431e-06	-1.27654		GLUL	-1.41243	-1.33285	0.0795824
ZCCHC17	3.6067e-12	-1.603	1.21907e-06	-1.35895	0.0382317	1.18158						DNAJC5	7.53925e-08	1.30553		ZCCHC17	1.21907e-06	-1.35895		HSF1	-1.52912	-1.45036	0.0787613
ABCA1	0.00333812	1.78556	1.22771e-06	2.40848	0.0638898	-1.54004						TENT2	7.75683e-08	1.51448		ABCA1	1.22771e-06	2.40848		FBXO11	-1.24726	-1.16943	0.0778305
NR3C1	9.48649e-10	-1.54946	1.26534e-06	-1.38264	0.0786409	-1.16373						CEP43	7.78274e-08	-1.49741		NR3C1	1.26534e-06	-1.38264		USP9X	-1.23323	-1.1554	0.0778297
EWSR1	7.10524e-07	1.29725	1.27872e-06	1.26624	0.66903	1.03239						PFKFB2	8.88925e-08	-2.18164		EWSR1	1.27872e-06	1.26624		PCBP2	-1.28067	-1.20301	0.0776538
RNF181	2.25062e-11	-1.45398	1.295e-06	-1.28633	0.0042518	1.20397						PICALM	8.94969e-08	1.47897		RNF181	1.295e-06	-1.28633		ITFG1	-1.3645	-1.28702	0.0774789
CEP170	2.36532e-07	1.67994	1.36811e-06	1.57381	0.0166885	-1.32841						SELENOT	9.3439e-08	-1.33648		CEP170	1.36811e-06	1.57381		RANBP6	-1.50734	-1.43014	0.0772069
CPOX	9.50557e-06	-1.37504	1.37418e-06	-1.38018	0.967519	-1.00492						TOX4	9.77608e-08	-1.34262		CPOX	1.37418e-06	-1.38018		ANP32B	1.21038	1.2872	0.0768204
RAB2A	6.76836e-15	-1.90496	1.40803e-06	-1.45348	0.255123	1.12648						ABCC9	1.01704e-07	-1.96837		RAB2A	1.40803e-06	-1.45348		DHPS	-1.37426	-1.29762	0.0766399
EIF2B1	0.000317855	-1.26353	1.50168e-06	-1.33357	0.116748	1.13023						ANKIB1	1.04641e-07	1.34651		EIF2B1	1.50168e-06	-1.33357		CRADD	-1.93645	-1.8606	0.0758428
SPG11	1.57167e-12	1.57194	1.51664e-06	1.3441	0.00570055	-1.2385						ZFYVE16	1.10662e-07	1.48355		SPG11	1.51664e-06	1.3441		MECP2	-1.19345	-1.1181	0.0753523
COA3	0.000225538	-1.35886	1.52584e-06	-1.44448	0.00298059	1.328						RCAN2	1.17088e-07	-2.22703		COA3	1.52584e-06	-1.44448		NINJ1	2.08957	2.16469	0.0751231
TMEM47	2.37772e-10	1.84866	1.58988e-06	1.55947	0.113157	-1.21389						TWF1	1.18512e-07	2.3041		TMEM47	1.58988e-06	1.55947		ASCC1	-1.6437	-1.56871	0.0749933
SPATS2L	5.0115e-11	2.7719	1.63195e-06	2.03826	0.0919284	-1.38886						FAM210B	1.23006e-07	-1.9085		SPATS2L	1.63195e-06	2.03826		DNMT3A	-1.39167	-1.31743	0.0742441
EIF4EBP1	0.447741	1.09284	1.63239e-06	1.609	0.395664	1.12525						GNAI2	1.26162e-07	1.92838		EIF4EBP1	1.63239e-06	1.609		RTN3	1.21225	1.28532	0.0730724
PPP1R3C	7.88787e-11	-4.343	1.65768e-06	-2.74714	0.812394	1.08523						CACNA1S	1.35666e-07	-1.69249		PPP1R3C	1.65768e-06	-2.74714		NIPA1	1.57811	1.65013	0.072021
CCDC107	5.22142e-11	-2.0573	1.67402e-06	-1.62867	0.00790075	1.40202						CAP1	1.35704e-07	2.38635		CCDC107	1.67402e-06	-1.62867		PCTP	1.4891	1.56072	0.0716171
KIF1B	0.0032257	-1.32537	1.67779e-06	-1.52151	0.778198	1.04025						NXT2	1.36151e-07	1.68498		KIF1B	1.67779e-06	-1.52151		ZFP36L1	1.56165	1.63275	0.0711081
NOTCH2	1.53397e-07	2.28178	1.77528e-06	2.01258	0.0853326	-1.38568						HSF1	1.43898e-07	-1.52912		NOTCH2	1.77528e-06	2.01258		PPA2	-1.38456	-1.31418	0.0703777
SAR1A	4.15901e-10	-1.39897	1.82796e-06	-1.27028	0.77786	1.02286						SMAP1	1.46643e-07	1.31204		SAR1A	1.82796e-06	-1.27028		SMAD4	-1.21186	-1.14192	0.0699424
CPSF3	6.59169e-05	1.20672	1.84074e-06	1.23248	0.664565	-1.02986						FLRT2	1.53131e-07	1.57461		CPSF3	1.84074e-06	1.23248		TMEM39B	1.30284	1.37251	0.0696699
PIP4P2	6.19227e-08	1.37443	1.87321e-06	1.30045	0.233547	-1.09291						NOTCH2	1.53397e-07	2.28178		PIP4P2	1.87321e-06	1.30045		CEP350	-1.38162	-1.31464	0.0669836
SUPT7L	1.20168e-05	-1.28747	1.9009e-06	-1.295	0.225432	-1.09124						TTN	1.58665e-07	-1.90717		SUPT7L	1.9009e-06	-1.295		MRPL4	-1.66256	-1.5956	0.0669623
GNAQ	4.90935e-05	1.47003	1.9385e-06	1.52245	0.000759207	-1.44733						SRSF6	1.58999e-07	1.24174		GNAQ	1.9385e-06	1.52245		TBL2	1.32638	1.39318	0.0667917
ATXN2	4.62862e-06	-1.59981	1.99267e-06	-1.57125	0.879139	1.02516						EDF1	1.77231e-07	-1.47691		ATXN2	1.99267e-06	-1.57125		EPB41L2	1.85587	1.922	0.0661299
NSF	1.7224e-05	1.38556	2.03415e-06	1.39773	0.311275	-1.10331						OPA3	1.86027e-07	-1.51069		NSF	2.03415e-06	1.39773		YIPF6	1.09864	1.16418	0.0655391
SPTY2D1	2.18907e-09	2.06969	2.04178e-06	1.72207	0.0672123	-1.31106						EIF4G3	1.8742e-07	-1.77403		SPTY2D1	2.04178e-06	1.72207		METTL17	-1.64788	-1.58258	0.065304
YIF1B	0.00172804	-1.2345	2.13612e-06	-1.34023	0.340302	1.08445						DGUOK	2.03779e-07	-1.35469		YIF1B	2.13612e-06	-1.34023		SPARCL1	-1.22776	-1.16309	0.0646744
ITGAV	1.36583e-15	1.79655	2.28501e-06	1.38665	0.281809	-1.10697						JMY	2.1975e-07	-1.89946		ITGAV	2.28501e-06	1.38665		DCTN4	-1.18808	-1.12369	0.0643912
PLAGL2	1.1498e-12	2.1418	2.41369e-06	1.60916	0.734266	-1.05542						SERP1	2.32645e-07	2.47309		PLAGL2	2.41369e-06	1.60916		MRPS30	-1.49337	-1.42972	0.0636445
NIBAN1	4.18151e-05	1.61012	2.43482e-06	1.6632	0.00445367	-1.46622						CEP170	2.36532e-07	1.67994		NIBAN1	2.43482e-06	1.6632		RHOT1	-1.22097	-1.15738	0.0635954
CLPX	6.35147e-08	-1.83907	2.50664e-06	-1.63634	0.0988003	1.25094						THRB	2.44675e-07	-1.91147		CLPX	2.50664e-06	-1.63634		LRCH1	1.56703	1.62975	0.0627186
CXCL16	0.00194816	2.84835	2.54247e-06	4.31231	0.225548	-1.65493						FNDC3A	2.46277e-07	1.75181		CXCL16	2.54247e-06	4.31231		FIZ1	-1.2109	-1.15077	0.0601266
COL6A3	0.000758227	2.68252	2.58207e-06	3.55492	0.00103076	-3.00774						BNC2	2.61322e-07	3.03408		COL6A3	2.58207e-06	3.55492		NFATC3	-1.27492	-1.21661	0.0583105
GLS	7.79336e-07	-1.37984	2.6446e-06	-1.32949	0.0842615	-1.14467						TM4SF1	2.75076e-07	1.86472		GLS	2.6446e-06	-1.32949		PUM2	-1.19937	-1.14163	0.0577401
MPDU1	2.46845e-05	1.7818	2.69414e-06	1.81485	0.798643	-1.05427						ABHD10	2.77715e-07	-1.47822		MPDU1	2.69414e-06	1.81485		WBP4	-1.15468	-1.09719	0.0574836
EGFR	0.000423457	1.64331	2.76829e-06	1.84426	0.00376952	-1.60342						MED23	2.82546e-07	1.36278		EGFR	2.76829e-06	1.84426		ACTR3	2.25694	2.31251	0.0555743
FOXK2	2.05814e-08	-1.49975	2.82756e-06	-1.37044	0.887055	-1.0166						TMEM106B	2.93808e-07	-1.52099		FOXK2	2.82756e-06	-1.37044		HELZ	-1.29348	-1.23897	0.0545119
SS18	7.86174e-07	1.35221	3.06772e-06	1.30651	0.0851174	-1.13724						PAM	2.97872e-07	1.69438		SS18	3.06772e-06	1.30651		NIBAN1	1.61012	1.6632	0.0530834
MARCHF3	4.52641e-05	1.91688	3.16361e-06	2.01986	0.295785	-1.24693						DDI2	2.98011e-07	-1.47854		MARCHF3	3.16361e-06	2.01986		RCAN2	-2.22703	-2.17446	0.0525748
MTHFD2	5.07147e-09	2.44845	3.18321e-06	1.94532	0.906305	1.0298						ADAR	3.05225e-07	2.372		MTHFD2	3.18321e-06	1.94532		GNAQ	1.47003	1.52245	0.0524139
PPP2R3A	0.00941612	-1.33289	3.20796e-06	-1.6003	0.222013	1.17899						PSKH1	3.21275e-07	-1.4721		PPP2R3A	3.20796e-06	-1.6003		GPD1L	-1.37813	-1.32645	0.0516778
PTPRA	4.60645e-06	1.77165	3.24801e-06	1.71587	0.164263	-1.2374						CXXC5	3.24902e-07	-1.57562		PTPRA	3.24801e-06	1.71587		GLS	-1.37984	-1.32949	0.0503501
ELF1	1.73294e-05	1.79302	3.36177e-06	1.79963	0.133449	-1.28317						SEC24B	3.39946e-07	1.31291		ELF1	3.36177e-06	1.79963		OSBPL9	-1.2065	-1.15918	0.0473225
DENND5A	8.77804e-11	1.47577	3.41973e-06	1.29815	0.234221	-1.09394						XPO7	3.638e-07	-1.49611		DENND5A	3.41973e-06	1.29815		KMT2C	-1.30739	-1.26036	0.0470316
PPP2R5A	7.11125e-05	-1.27554	3.56014e-06	-1.29971	0.0196413	1.181						RNF19A	3.6608e-07	1.34716		PPP2R5A	3.56014e-06	-1.29971		MAPK1	-1.26953	-1.22343	0.0460997
SLC25A16	1.00014e-09	-1.79561	3.66391e-06	-1.51164	0.648696	1.06332						MYLIP	3.7209e-07	-1.94725		SLC25A16	3.66391e-06	-1.51164		HOOK3	-1.2431	-1.19744	0.0456672
DOCK4	0.000497568	-1.41962	3.71926e-06	-1.53993	0.588077	-1.07735						PTBP1	3.95802e-07	2.55357		DOCK4	3.71926e-06	-1.53993		OTUD5	1.2315	1.27653	0.0450253
PPM1F	2.15193e-05	1.34794	3.77026e-06	1.35294	0.094703	-1.1527						ACSS3	3.96064e-07	-2.3197		PPM1F	3.77026e-06	1.35294		SELENOT	-1.33648	-1.29315	0.0433268
PLP2	3.12843e-06	1.81788	3.95161e-06	1.73048	0.729	1.06642						XRCC5	4.0593e-07	-1.61476		PLP2	3.95161e-06	1.73048		ZEB2	1.992	2.03516	0.0431659
MSRB3	7.15217e-13	-2.09444	4.08788e-06	-1.55941	0.434283	-1.11222						PTPN1	4.06745e-07	1.69002		MSRB3	4.08788e-06	-1.55941		SLCO5A1	-1.4664	-1.42406	0.0423356
SNX9	7.03408e-06	1.33999	4.26807e-06	1.32091	0.397924	-1.07447						SLC25A34	4.1158e-07	-5.10398		SNX9	4.26807e-06	1.32091		PEX26	-1.23332	-1.19132	0.042003
CAPN7	1.03934e-09	-1.49017	4.2834e-06	-1.32376	0.843499	-1.0202						RTN3	4.26549e-07	1.21225		CAPN7	4.2834e-06	-1.32376		HSP90AA1	2.50656	2.54809	0.0415317
FAM32A	0.00184651	1.35263	4.42332e-06	1.50638	0.696737	-1.0553						VPS8	4.28148e-07	1.5121		FAM32A	4.42332e-06	1.50638		HIPK3	-1.50694	-1.46543	0.0415137
RNF139	3.19084e-08	-1.52227	4.44833e-06	-1.38313	0.689818	1.0442						DIPK1A	4.30256e-07	-1.56319		RNF139	4.44833e-06	-1.38313		SMIM12	-1.40249	-1.36113	0.0413582
PNRC2	0.414938	-1.07141	4.61888e-06	-1.39145	0.00121003	1.33718						ITSN1	4.50642e-07	-1.6845		PNRC2	4.61888e-06	-1.39145		APOOL	-1.42532	-1.38486	0.0404591
HEATR5A	1.45485e-14	1.64679	4.74681e-06	1.32341	0.064132	-1.15743						RAB5C	4.57928e-07	1.64244		HEATR5A	4.74681e-06	1.32341		SNW1	-1.46496	-1.42549	0.0394761
ATG14	8.46105e-05	-1.32351	4.85675e-06	-1.35254	0.753687	1.03313						TFPI	4.61599e-07	2.19451		ATG14	4.85675e-06	-1.35254		MYF6	1.44801	1.48732	0.0393066
CSTF2T	2.86315e-06	-1.30029	4.94729e-06	-1.26894	0.927476	-1.00831						ZW10	4.79558e-07	1.35974		CSTF2T	4.94729e-06	-1.26894		ZCCHC14	-1.25514	-1.21623	0.0389144
VPS8	4.28148e-07	1.5121	4.95931e-06	1.42062	0.138596	-1.16267						TACC1	4.9899e-07	1.73377		VPS8	4.95931e-06	1.42062		ATF2	-1.14344	-1.10546	0.0379799
BAG2	2.0187e-11	2.40586	5.07871e-06	1.7488	0.792995	1.05344						ING4	5.114e-07	-1.32297		BAG2	5.07871e-06	1.7488		FLRT2	1.57461	1.61151	0.0369063
STOML2	8.9495e-10	-1.46745	5.14371e-06	-1.304	0.0235419	1.18136						TRMT6	5.17553e-07	1.34782		STOML2	5.14371e-06	-1.304		ZCCHC3	1.7483	1.78459	0.0362871
TYW3	0.000321663	-1.39501	5.33288e-06	-1.49078	0.660941	-1.05884						CSPG4	5.18146e-07	1.83563		TYW3	5.33288e-06	-1.49078		ANGEL2	-1.18174	-1.14581	0.0359303
ECPAS	5.91862e-14	-2.44518	5.42801e-06	-1.66082	0.793743	-1.0481						ARFIP1	5.23989e-07	1.50426		ECPAS	5.42801e-06	-1.66082		GOLPH3	-1.40141	-1.36578	0.0356257
[truncated: 975 more rows]
