# Supplementary material for: The Age‐Dependent Resident Myonuclear Multi‐Omic Response to an Acute Skeletal Muscle Hypertrophic Stimulus in Mice
Source: Adv Sci (Weinh). 2026 Feb 17;13(25):e21633. doi: 10.1002/advs.202521633 (PMC13137840; doi:10.1002/advs.202521633)
Supplement: Supplementary file 5 — Supporting File 5: advs74492‐sup‐0005‐Data.zip. [file ADVS-13-e21633-s003.zip › advs74492-sup-0002-Data/Supplemental_File_2_miR_1_KO_Bulk_mRNA_seq.xlsx]

## Sheet: miR-1 KO vs CON
miR-1 KO vs CON , 5 days tamoxifen, 8 week chase
Gene name	FDR	Fold Change	Base Mean
Esr1	3.13738e-138	67.7374	358.487
Serp1	9.98052e-78	9.42912	292.096
Nckap1	2.94761e-44	2.53346	1030.18
Gmfb	1.93848e-38	3.37742	377.487
Uhmk1	4.61569e-33	4.48927	426.935
Arf4	3.84735e-31	3.40945	579.077
Ywhab	3.96419e-25	2.01711	1056.17
Uhrf1bp1l	1.3017e-22	3.03842	618.002
Gfm2	3.39944e-21	-1.93357	1869.66
Arf3	3.75917e-20	2.73519	384.581
Ankrd13c	5.58887e-20	2.41248	394.342
Vma21	5.58887e-20	2.69119	567.221
Myl4	8.82756e-19	12.1518	133.606
C1galt1	1.45848e-18	2.96531	364.853
Tada2b	2.51167e-17	2.66285	482.434
Ndrg3	6.34087e-17	2.60794	600.417
Trappc3	1.21978e-16	2.34033	295.816
Vamp1	3.07326e-15	-2.40095	801.113
Spire1	3.97001e-15	2.74806	261.623
Gdi1	5.19745e-15	1.64915	1195.26
Cog6	8.10175e-15	-1.97776	1685.8
Lrrc61	8.10175e-15	2.39653	528.43
Dnajc5	1.29468e-14	2.41925	1189.7
Ddah1	1.29468e-14	6.29559	103.535
Golph3	3.84349e-14	1.93688	1329.61
Usf3	5.07563e-14	2.44816	1464.1
Gatad2a	7.94867e-14	1.94081	632.331
Slit1	8.01036e-14	4.90285	60.2416
Snrpn	1.31182e-13	-2.55817	861.113
Mlf1	1.336e-13	-5.33847	1917.61
Hspa9	2.20536e-13	-1.88069	10394.4
Smim14	1.13534e-12	1.77009	704.961
Tarsl2	2.432e-12	-1.6964	1872.15
Dlat	2.70788e-12	-1.95187	4886.4
Desi1	2.86982e-12	1.94195	258.387
Synrg	4.13401e-12	1.62708	955.057
Pogk	4.9407e-12	2.36394	236.555
Gna12	5.24549e-12	1.99259	700.085
Rtn3	5.24549e-12	1.69177	919.205
Stim2	7.28654e-12	2.59241	680.64
Gadd45a	1.07571e-11	4.72445	309.744
Mmd	1.72919e-11	5.92931	108.643
Rbm7	2.68448e-11	1.99949	267.64
Tmem183a	4.04376e-11	2.07228	336.576
Ptpn1	5.27943e-11	4.03802	588.549
Fbxl22	5.59175e-11	5.42718	110.004
Magix	9.73591e-11	-2.39013	818.302
Gfm1	1.17178e-10	-1.68075	2526.63
Sec22b	1.89411e-10	2.11069	519.097
Cars	2.14652e-10	-1.68251	861.802
Farsb	2.19491e-10	-1.81291	945.014
Fndc10	4.32563e-10	4.6188	74.7543
Thrb	6.49125e-10	2.22471	345.237
Eif4h	6.57877e-10	1.75436	2848.95
Rnf126	8.15612e-10	-2.1353	1135.57
Tbc1d14	1.05304e-09	1.96702	286.121
Ubr5	1.08253e-09	1.56879	1708.95
Bag4	1.1296e-09	2.91751	82.6971
Iqsec1	1.27765e-09	2.44872	1483.16
Lnpk	1.36391e-09	-2.37988	678.26
Trub2	1.40261e-09	-2.11548	1064.55
Coq5	1.63769e-09	-2.11372	2520.31
Uqcrc2	1.74814e-09	-1.63118	8716.13
Ppp2r5a	2.83528e-09	1.88314	2064.73
Abhd17c	3.25461e-09	2.3312	134.63
Gys1	3.28721e-09	1.64814	13863.3
Prkce	3.71402e-09	1.95441	339.979
Camk2n2	4.30931e-09	3.66324	50.6147
Cisd2	4.48892e-09	-1.57452	1194.45
Fam8a1	5.60397e-09	1.99737	1067.64
Idh3b	7.14486e-09	-1.62696	9200.71
Unc119	7.89276e-09	3.54413	54.7134
Metrn	8.193e-09	-2.06077	918.003
Mfge8	8.193e-09	2.71243	1275.22
Ubac2	9.06367e-09	-1.76549	911.678
1700066M21Rik	1.13274e-08	3.48391	35.7112
Ywhaq	2.45256e-08	1.77139	337.917
Cog4	2.5993e-08	-1.51025	1165.38
Pip4p1	2.5993e-08	2.17285	305.898
Tgm2	2.60746e-08	2.0187	1667.32
Itfg1	2.61703e-08	2.17573	1081.84
Tceal5	2.61703e-08	3.55655	368.657
Nsf	2.74247e-08	1.87712	330.097
Enox2	3.21225e-08	3.5599	134.576
Nono	3.21225e-08	1.66266	872.085
Ap1g1	3.28515e-08	1.65592	751.603
Ankib1	3.49271e-08	2.01496	218.519
Ndufs1	3.60318e-08	-1.55491	8309.89
Cask	4.41444e-08	2.3995	140.639
Gbe1	4.61682e-08	2.24902	2239.24
Sbno1	4.86584e-08	1.48163	791.768
Api5	5.11142e-08	1.65015	509.672
Smim10l1	6.62575e-08	-1.62718	3816.14
Tnks2	7.09817e-08	1.70027	2978.99
Snx17	7.09817e-08	1.70994	864.57
Pfn2	7.23435e-08	-1.78343	4051.78
Sh3kbp1	7.33895e-08	2.3374	382.37
Acad9	7.92517e-08	-1.79754	742.948
Arcn1	7.92517e-08	1.68337	1876.14
Tmem150a	7.92517e-08	-2.21094	545.176
Kif21a	8.93781e-08	-1.71422	481.989
Iars	9.21958e-08	-1.75294	1357.22
Trap1	9.71581e-08	-1.50582	2825.72
Scamp1	1.2596e-07	1.57169	587.601
Adgra3	1.42905e-07	1.98043	311.933
Lats1	1.42905e-07	1.8368	491.476
Foxred1	1.47457e-07	-1.89753	474.262
Eid1	1.774e-07	2.28331	631.625
Pias3	1.80504e-07	2.12056	156.544
Pank3	2.04404e-07	1.76367	384.6
Lpin3	2.14778e-07	3.33595	54.8423
Araf	2.37809e-07	-1.39171	1464.25
Opa1	2.93815e-07	-1.38395	2015.49
Stx6	3.39678e-07	1.80158	272.398
Fam120a	3.43875e-07	1.62306	2716.81
Ppia	3.43875e-07	2.98518	394.51
Cdc42	3.46279e-07	1.61596	3098.45
2310022B05Rik	3.753e-07	1.82381	452.574
Dnaja3	3.79148e-07	-1.41494	2578.52
Twf1	3.97618e-07	1.91769	139.802
Mdfic	4.06451e-07	1.86963	166.109
Hipk3	4.20358e-07	1.60504	5764.34
Ttc7b	4.2084e-07	1.51411	2629.18
BC031181	4.36305e-07	1.96518	271.317
Pdf	4.59187e-07	-1.75896	899.178
Tmem230	4.61614e-07	1.70683	423.155
Atp5l	4.66827e-07	-2.01164	2609.46
Prkacb	5.03635e-07	1.67678	1034.17
Hipk1	5.03635e-07	2.09668	1101.71
Ogfrl1	5.03635e-07	2.0402	122.115
Mex3c	5.03635e-07	2.3159	257.892
Tmem141	5.72498e-07	-3.13865	119.859
Ngfr	5.77662e-07	7.00125	14.9901
Amd1	6.03727e-07	-2.54416	6718.29
Lgalsl	6.19578e-07	-1.69647	2359.14
Eci1	6.22336e-07	-1.97638	2369.33
Thada	6.65896e-07	3.65363	90.7944
Unc119b	6.71677e-07	1.90482	451.754
Pde12	7.60703e-07	2.0628	163.278
Slc45a4	8.11238e-07	2.40825	667.288
Mfsd3	8.30191e-07	-1.86525	240.214
Dennd10	8.70846e-07	2.22195	109.614
Samd4b	8.70846e-07	2.1805	521.119
Chst3	8.71771e-07	3.94443	49.5993
Sesn3	9.24926e-07	1.99839	365.094
Dnph1	1.01747e-06	-9.11798	84.5193
Plbd2	1.10427e-06	1.59149	1169.86
Spryd4	1.14103e-06	-1.73139	617.713
Stbd1	1.15511e-06	1.95157	652.697
Abhd13	1.16034e-06	1.97768	233.646
Slc48a1	1.16034e-06	2.03705	1241.69
Trappc4	1.16204e-06	1.9516	202.509
Nacc1	1.23151e-06	1.84348	815.961
Bpnt1	1.32757e-06	1.94287	276.692
Fam168b	1.33442e-06	1.69245	916.919
Gm33543	1.37623e-06	9.1553	9.09784
Eif4e3	1.45977e-06	-1.82101	1080.97
Alg2	1.69494e-06	2.01542	238.04
Slc35a5	1.94073e-06	2.64038	66.0835
Ccny	2.26332e-06	1.51826	1612.62
Hdhd5	2.4803e-06	-1.55625	535.471
Hhatl	2.65085e-06	-3.05916	2468.58
Slc25a23	2.65085e-06	2.05594	549.171
Tdrp	2.65085e-06	-3.17926	708.831
Gpcpd1	2.69057e-06	-2.10405	4483.14
Taco1	2.69283e-06	-1.71204	678.766
Slc31a1	2.70757e-06	1.7694	250.651
Ptdss1	2.82646e-06	1.99484	332.689
Eef1a2	2.86173e-06	-1.6576	52919.9
Fchsd2	3.25121e-06	2.20641	103.008
Smtnl1	3.27395e-06	-1.9202	3666.36
Slc30a9	3.40697e-06	1.34401	2228.32
Cs	3.67321e-06	-1.5775	20407.1
Golm1	3.68278e-06	-2.42745	320.935
Eef2k	3.72552e-06	2.04395	1144.51
Pop5	3.72552e-06	2.50848	106.703
Rundc3a	3.7409e-06	4.80673	14.0655
Vkorc1l1	4.11266e-06	1.6086	571.099
Zfp580	4.16517e-06	2.29892	99.6143
Sun1	4.26657e-06	1.45505	996.909
Zfp931	4.27394e-06	2.29279	46.62
Fam136a	4.78716e-06	-1.78788	283.548
Abhd12	5.16609e-06	1.60831	520.023
Vps37c	5.16609e-06	1.51275	1207.38
Phykpl	5.35394e-06	-1.9728	457.098
C1qbp	5.40797e-06	-1.56837	1519.31
Ap1s1	5.49757e-06	1.92879	245.204
Itm2c	5.57668e-06	1.97073	611.583
Chsy1	5.76658e-06	2.40414	75.2681
Mib1	5.78166e-06	1.81034	437.299
Med24	6.07387e-06	-1.58071	1306.14
Hp1bp3	6.34485e-06	1.56764	1824.41
Tmem104	6.34485e-06	1.72204	232.271
Ifrd2	6.58778e-06	-1.79674	775.538
H3f3b	6.58778e-06	1.53097	1294.54
Nfs1	7.09036e-06	-1.38294	1970.68
Calm3	7.15025e-06	-1.5053	7373.85
Arfgef2	7.15025e-06	1.94607	613.281
Fastk	7.6147e-06	-1.5615	4327.47
Csde1	7.70518e-06	-1.53464	17081.5
Dlg4	8.00341e-06	2.09329	98.2666
Wfikkn2	8.03884e-06	1.58912	418.909
Tmem106b	8.59692e-06	1.83889	1222.99
Vldlr	9.22666e-06	-1.72317	9700
Srp68	9.76262e-06	-1.4827	2140.96
Cilp	9.91215e-06	10.2408	1719.29
Smox	1.00278e-05	-2.66078	2042.75
Acat1	1.01915e-05	-1.50321	4739.08
Bmi1	1.03596e-05	1.60605	891.328
Ncoa4	1.09742e-05	1.46354	750.842
Bzw1	1.16034e-05	1.43568	1040.28
Mccc2	1.18593e-05	-1.66037	554.445
Atg4c	1.18593e-05	1.94713	123.91
Rcc1l	1.18593e-05	-1.652	722.818
Ccdc47	1.18593e-05	-1.4779	1907.44
Cdk16	1.2007e-05	-1.31704	3714.45
Slc39a9	1.22979e-05	1.67121	289.07
Rhot2	1.26783e-05	-1.53467	2774.68
Chrnb1	1.2998e-05	2.32753	1052.74
Gsta4	1.33228e-05	2.13967	218.038
Rrbp1	1.37932e-05	1.67215	567.386
Phc1	1.38982e-05	1.76458	625.172
Avpi1	1.40794e-05	-2.11214	247.954
Cav3	1.40962e-05	-1.92089	796.648
Mrps27	1.46697e-05	-1.75818	683.936
Car14	1.46703e-05	-2.77273	694.148
Mtpn	1.50471e-05	1.8414	484.252
Mrpl10	1.55856e-05	1.64688	722.11
Riok3	1.66905e-05	-1.41419	4722.6
Tmem8b	1.74783e-05	1.50267	1077.38
Alg9	1.83214e-05	2.05357	139.467
Scamp5	1.87639e-05	2.68736	47.873
Twsg1	2.00041e-05	1.7068	900.525
Ptar1	2.12184e-05	1.57863	283.908
Ddx19a	2.1703e-05	-1.52345	552.205
Bace1	2.18704e-05	2.17425	916.308
Dvl1	2.31558e-05	-1.37859	4139.49
Spice1	2.35732e-05	1.91546	132.281
Ppp3cc	2.41091e-05	-1.96062	423.889
Adk	2.41091e-05	-1.62606	1179.43
Lysmd2	2.45514e-05	-1.912	252.443
Bmt2	2.54155e-05	1.85078	188.059
Cox15	2.64826e-05	-1.55261	733.559
Mtmr9	2.70958e-05	2.06292	107.822
Uqcrc1	2.71907e-05	-1.6474	19915.1
Heca	2.7911e-05	1.70642	713.805
Pcnp	2.81286e-05	-1.3538	963.854
Mapre1	2.82408e-05	1.35852	724.935
Hacd3	2.83711e-05	2.37053	264.294
Paqr9	2.93816e-05	2.37418	105.239
Lrrc40	3.07155e-05	1.69156	129.372
Igsf1	3.08555e-05	4.48423	20.6857
Pi4ka	3.1271e-05	1.69249	399.567
Zfp706	3.2213e-05	1.7826	1138.21
Mtg1	3.23545e-05	-1.81179	328.641
Echdc1	3.27474e-05	2.01792	337.633
Flvcr1	3.32639e-05	-2.89358	585.646
Nupr1	3.33539e-05	2.82693	65.7313
Wnk3	3.40356e-05	3.15823	32.4956
Atat1	3.41183e-05	2.58945	68.7932
Pdss2	3.41767e-05	-1.63881	457.864
Mta1	3.42993e-05	-1.41974	716.157
Snx25	3.42993e-05	2.0333	138.237
Aco2	3.49129e-05	-1.4414	38874.8
Mrs2	3.53206e-05	-1.49229	986.897
Fam89b	3.58866e-05	1.84433	373.047
Szrd1	3.69561e-05	1.37829	2382.74
Timp2	4.09282e-05	2.41202	1561.9
Vmac	4.20248e-05	2.2901	62.5011
Gps2	4.26112e-05	-1.63251	713.754
Inafm2	4.33587e-05	2.20715	108.876
Ddx1	4.33666e-05	-1.50311	2087.66
Ap3d1	4.35493e-05	1.76157	1120.37
Arl3	4.36503e-05	-1.93155	798.535
Wnk2	4.68418e-05	-1.80584	2643.27
Zfp91	4.94516e-05	-1.50422	5204.67
Cap1	4.94516e-05	1.69609	510.739
Sdhaf2	5.07545e-05	-1.4659	805.228
A930003A15Rik	5.28055e-05	9.20332	9.05951
Ggnbp1	5.5442e-05	-1.86307	646.799
Sdcbp	5.69249e-05	1.83568	638.56
Nfatc3	5.75742e-05	1.59515	633.543
Bcl2	5.8444e-05	-2.45087	295.764
Aak1	5.85489e-05	1.51888	514.074
Prdx3	6.28124e-05	-1.46851	4119.72
Entpd5	6.42357e-05	1.66141	398.336
Trmt2b	6.42357e-05	-1.59991	292.555
Sf3b2	6.45479e-05	-1.46371	1967.49
Cyb5r3	6.52869e-05	1.61193	890.076
Ddhd2	6.58727e-05	-1.89357	282.858
Atp5pb	6.73198e-05	-1.61601	10214
Galc	7.26588e-05	2.33621	101.992
Etnk1	7.26588e-05	1.48904	611.532
Pmpca	7.56959e-05	-1.30824	3570.76
Gatd3a	7.62525e-05	-1.53361	4316.31
Nxn	7.99465e-05	1.87073	1347.46
Kcne1l	7.99465e-05	5.83247	25.9089
Ubl7	8.01392e-05	-1.61947	2503.82
Kiz	8.17535e-05	-1.53677	549.368
Gba2	8.27496e-05	-1.61074	352.144
Eda	8.27496e-05	2.23663	47.4877
Stum	8.6645e-05	4.76027	45.4035
Bccip	8.6826e-05	-1.49947	1063.1
Tsn	8.81204e-05	1.45422	788.9
Copg1	8.81204e-05	1.43388	924.826
Acot7	8.98273e-05	-1.96613	314.362
Auh	9.01873e-05	-1.82077	1296.46
Dnajb14	9.28847e-05	1.58198	261.186
Pias2	9.31372e-05	1.54541	531.378
Abhd11	9.44477e-05	-1.51965	763.353
Gpd1l	9.44477e-05	1.69438	726.997
Timm44	9.92573e-05	-1.51617	1407.24
Hnrnpa1	9.92573e-05	-1.54711	929.293
Chchd3	9.92573e-05	-1.56097	5016.77
Tcea1	9.97265e-05	-1.5576	533.043
Xrn2	0.000101013	1.66219	230.092
Tceal7	0.000102198	3.08154	280.736
Swsap1	0.000102582	2.57901	48.8592
Ldhd	0.00010367	-1.97899	1165.41
Wbp11	0.000106241	-1.43952	987.735
Popdc2	0.000109794	2.12467	614.195
Vwa1	0.000110038	2.1033	355.935
Smim36	0.000111722	2.65369	89.9495
Serpinb1a	0.000111814	3.65761	39.4112
Tmem63a	0.000112298	-1.53525	630.651
Ung	0.000121937	-2.8532	368.406
Mdh2	0.000123964	-1.5305	17795.2
Phkg2	0.000129403	1.73218	161.139
Pmepa1	0.000132385	2.11825	492.175
Ddrgk1	0.000132385	-1.63317	1473.12
Cdc42bpa	0.00013314	1.74268	485.653
Fkbp4	0.000133641	-1.65251	2444.03
Lmod1	0.000134029	-2.49936	719.032
Adipor1	0.000135856	1.39825	6812.08
Cox6b1	0.000142505	-1.64536	4038.4
Cpq	0.000144257	1.71026	159.7
Mob4	0.000145946	-1.36309	875.41
Pkn2	0.000148353	1.68837	673.605
Stoml2	0.00014859	-1.56558	1149.71
Dok5	0.000150353	-2.86821	105.134
Rnf13	0.000153982	1.82033	651.371
Lrp3	0.00016044	1.5931	373.592
Tmx1	0.000161646	1.69165	238.111
Coq6	0.000167926	-1.54901	409.503
Anp32b	0.000167926	1.42588	1407.77
Capn3	0.000167926	-1.67354	2737.03
Tef	0.000169879	-1.56925	6515.34
5730409E04Rik	0.000169879	1.57141	662.123
Adsl	0.000176862	-1.41305	2553.76
Ormdl3	0.000178398	1.52832	748.853
Vezf1	0.000180661	1.88586	2083.02
Qsox1	0.000180661	1.92717	617.948
Mon2	0.000187812	1.58687	811.319
Nit2	0.000191454	-2.01369	204.632
Apc	0.000191907	1.45231	592.342
Heatr5b	0.000196562	1.70032	120.943
Lyar	0.000196562	-1.66575	318.836
Mapk3	0.000197195	1.61707	437.611
Adcy1	0.000197982	-3.5688	43.3267
Kras	0.000199327	1.64213	429.223
Hdlbp	0.000199327	-1.36187	9269
Uqcc1	0.000204109	-1.66798	2594.98
Top2b	0.000211402	1.45258	742.538
Arhgap35	0.000211795	1.86175	874.145
Cct5	0.00021615	-1.46938	1886
Polr2m	0.00021615	-1.26598	4411.98
Tapbp	0.000218343	1.52964	727.887
Tufm	0.000222193	-1.59281	1280.13
Gas1	0.000227461	2.20505	379.636
Abcb4	0.000242195	-1.54824	4054.28
Glce	0.000245568	1.70581	155.509
Ogt	0.000253211	-1.50668	2317.43
Mfsd14a	0.000255533	1.46304	322.13
Fxr1	0.000264146	-1.30352	7145.84
Tiam1	0.000264514	-2.88392	80.6306
Hnrnpa2b1	0.000266437	-1.36756	7470.17
Ddo	0.000270088	-1.55949	776.149
Panx1	0.000271073	3.00381	204.016
Ak1	0.000276659	-1.58305	25528.9
Nans	0.000280002	1.93681	218.385
Gas6	0.000282764	1.57676	1975.99
Csnk2a1	0.000282764	-1.46131	2179.35
Rnf217	0.000297041	1.46683	478.89
Capzb	0.00030003	-1.36779	4545.38
Nol3	0.000301105	1.59825	1877.62
Phtf2	0.000309565	-1.71131	2746.46
Npepl1	0.000310234	-1.41409	2749.89
Surf4	0.000310462	1.34058	2710.28
Rab2b	0.000310573	2.17352	76.354
Yeats4	0.000314769	1.69584	150.271
4933434E20Rik	0.000319288	-1.46509	1046.9
Gnaq	0.000320153	1.7882	292.076
Atg4d	0.000321275	-1.40174	1105.23
Fam53b	0.000325469	2.14414	1174.24
Znhit6	0.000325726	-1.82647	179.28
Eme2	0.000327719	-1.89736	251.775
Mtss2	0.000340336	1.6828	2134.47
Tha1	0.0003528	-2.51545	206.028
Ndufaf5	0.0003528	-1.68573	338.923
Ddx24	0.000364554	-1.69816	2199.4
Pdk1	0.000370642	1.48015	1554.55
Lrpprc	0.00037456	-1.84975	2903.31
Rhou	0.00037456	-2.84029	1613.87
Znrf2	0.000374833	-1.36704	856.938
Ctnna3	0.000403048	-2.33558	187.368
Ggt5	0.000403654	2.06626	93.078
Ppp4r2	0.000403654	1.41373	994.725
Akap13	0.000404605	1.63628	1675.3
Got2	0.00042027	-1.48136	13172.3
Wbp2	0.00042027	1.61635	1862.61
Lrrc8b	0.000431683	-2.01897	160.805
Suz12	0.000440237	1.63877	373.613
Cops2	0.000442705	-1.29904	1351.56
Sirt4	0.000445299	-1.64218	203.425
Lhpp	0.000459448	1.89141	256.389
Tle4	0.000467232	1.87262	337.262
Immt	0.000474848	-1.33491	5572.44
Eif4g2	0.000481422	1.30697	11306.8
Fubp1	0.000481422	-1.70361	682.274
Lbx1	0.000488037	1.70241	2260.74
Ctdsp1	0.000501483	1.55253	2286.17
Tmem259	0.000509509	1.51087	3184.19
Arhgap21	0.000511014	1.67272	322.383
Angel2	0.000517537	1.43283	658.904
St6galnac4	0.000520871	1.58918	460.182
Cd164	0.000523507	1.42562	2371.91
Rbm19	0.000523507	-1.83797	241.195
Thop1	0.000524046	-1.47045	752.326
Aars2	0.000529811	-1.43311	468.191
Tmem59	0.000530213	1.37278	1319.73
Rell1	0.000530895	1.82177	192.495
Ppp3cb	0.000531886	-1.44762	5996.22
Dipk1a	0.000532358	1.76489	492.386
Acyp1	0.000545695	-2.16002	208.598
Cbr2	0.000547511	-2.82755	738.947
Slc16a2	0.000553	2.22839	108.183
Mthfsd	0.000591263	-1.44402	325.135
Mtarc2	0.000615236	-1.6511	808.899
Zc3h8	0.00062632	-2.06626	132.877
Ercc6l2	0.000626533	-1.81858	458.721
Timm23	0.00062711	-1.52778	1901.82
Acad8	0.000628279	-1.51764	812.069
Chpf2	0.000635439	1.97289	428.949
Lrrc17	0.000650156	17.2193	9.47347
Prkcz	0.000667795	-3.4198	80.839
Aurka	0.000673169	-2.88183	290.681
Rnf38	0.000674916	1.62094	276.52
Ndufb8	0.000675359	-1.70331	5659.64
Mob1a	0.000677763	1.48431	357.381
Cacna1s	0.000685466	-1.46988	27220.7
Ttc17	0.000688686	1.64819	368.738
Usp3	0.000688686	1.71099	223.089
Serpina3n	0.000692871	11.3668	18.3342
Synj2bp	0.000696668	-1.31619	1140.61
Sucla2	0.000699968	-1.45987	7889.32
Casp7	0.000700265	2.86572	67.4858
Ndufv1	0.000700265	-1.58932	8852.1
Cdk9	0.000702728	1.51914	524.317
Kctd9	0.000703898	-1.56227	1486.71
Cops3	0.000708225	-1.32648	1176.46
Atp9b	0.000709171	1.42683	363.169
Mfsd1	0.000716767	1.52164	322.09
Pigk	0.000723869	-1.41816	571.856
Hipk4	0.000724035	2.06694	68.4371
Rab15	0.000727442	2.8121	277.572
Cnot6	0.00073633	1.67974	233.883
Sdha	0.00073633	-1.39155	17173.7
Atp6v0e2	0.00073633	1.66224	925.476
Mettl27	0.00073633	2.09485	51.6056
Dlst	0.000752101	-1.36914	6662.64
Ivns1abp	0.000752185	-1.83299	4254.78
Abce1	0.000755657	-1.45554	955.367
Atxn1l	0.000757828	1.7547	406.886
Mtmr12	0.000766289	1.94192	83.8938
Cox18	0.000766409	-1.82044	330.9
Nsun2	0.000773468	-1.61136	1003.8
Mcfd2	0.000773468	1.54846	527.696
Nt5c2	0.000779615	1.79148	201.248
Smarcb1	0.000781943	1.5372	309.564
Pigm	0.000783085	1.72129	136.633
Vps37a	0.0007848	1.34756	1251.01
Tmem150c	0.000789785	-3.32684	74.7267
Cggbp1	0.000789785	1.52776	389.918
Pmpcb	0.000795147	-1.43895	1444.08
Usf2	0.000801352	1.44609	1518.66
Zfp9	0.000802415	-1.73746	295.17
Hmg20a	0.000803031	1.58845	333.003
Eml1	0.000824297	-1.81299	1655.64
Acaa2	0.000832731	-1.56439	3365.15
Laptm4b	0.000833894	1.46773	497.8
Gart	0.000835139	-1.35091	1079.24
Mtch2	0.000837182	-1.35895	1852.34
Fbxo8	0.00085142	-1.41084	575.599
Ctsd	0.000887695	1.60805	11166.7
Anp32e	0.000913684	1.40114	1833.39
Alpl	0.000913684	2.53594	416.917
Armc8	0.00091828	-1.35937	712.051
Gba	0.0009239	1.64887	261.669
Dmp1	0.000930011	-3.49985	70.3129
Pdlim3	0.000943318	1.75977	17428.6
Ticam1	0.000958061	-2.03172	118.743
Cyld	0.000959488	1.43301	839.36
Rab5a	0.000960723	1.35346	1121.86
Vdac2	0.000967726	-1.47575	6086.63
Kcna7	0.000971217	1.68218	2798.72
Arfip1	0.0010251	1.83471	190.896
Marchf8	0.0010515	1.4875	861.809
Mrpl38	0.00105502	-1.36412	1106.09
Trip10	0.00106735	-1.39044	3915.53
Taok3	0.0010697	2.06568	95.8364
Irf5	0.00107476	-3.00903	153.442
Pip5k1c	0.00107476	1.45987	700.366
Fam32a	0.00108554	1.44701	237.458
Elof1	0.00108554	1.55372	415.787
Ppib	0.0010876	1.50811	437.132
Phyhd1	0.00110696	-2.18723	361.486
Ndst1	0.00111201	1.45148	1509.83
Cyb561d2	0.00111263	2.54493	25.3916
Abi2	0.00112617	1.77693	220.427
Lpp	0.00113565	1.69208	293.934
Pdhx	0.00114804	-1.51206	1670.01
Fam98a	0.0011682	-1.41363	766.351
Nsmaf	0.00117162	-1.41509	793.735
Eral1	0.00119781	-1.50028	486.849
Lingo3	0.00119781	-2.87251	306.331
Btbd7	0.00120905	1.39035	378.787
Atp6v1b2	0.00121533	1.61889	1351.84
Mfsd8	0.00121533	-1.6491	294.371
Tmub2	0.00121533	1.42554	391.587
Rbm5	0.00123356	-1.32958	974.413
Rgma	0.00123356	2.23681	734.077
Plxna4	0.00128214	2.45812	115.443
Mpi	0.00128621	-1.53375	1079.28
Rad23a	0.00128835	-1.30092	2850.24
Cwf19l2	0.00128915	-1.587	490.442
Zhx3	0.00131834	1.60332	372.194
Cox16	0.00131834	-1.5826	462.608
Atp5c1	0.00134076	-1.46341	12142.2
Ttc9	0.00135783	2.26901	215.379
Hnrnpk	0.00137187	1.24317	2278.9
Prmt7	0.00138077	-1.40133	930.392
Mfsd4a	0.00138764	-2.38623	825.643
Macrod1	0.00139937	-1.62296	4328.19
Sirpa	0.00142724	1.75516	228.774
Ndufs2	0.00143921	-1.4289	13371.8
Narf	0.0014441	-1.44697	1909.87
Fscn2	0.00145465	-5.93399	146.144
Dse	0.0014808	2.56532	47.425
Zbtb17	0.0014815	-1.45287	679.624
Gosr2	0.00151087	-1.36475	1209.79
Tmem80	0.00151314	-1.73481	266.19
Dmrt2	0.00152297	2.78294	55.5256
Tfe3	0.00152627	1.42279	283.395
Mrpl3	0.00153217	-1.60578	908.484
Pnpo	0.00155131	-1.91217	446.519
Coq9	0.00156372	-1.54167	8578.35
Pphln1	0.00156372	1.48439	212.464
Rnf220	0.00156496	-1.4522	1188.27
Ppp1r14b	0.00156545	2.12721	513.306
Acad12	0.00157095	-1.42062	994.245
Abhd4	0.00158802	1.49091	668.658
Gpt	0.00161806	-1.73772	673.599
Dennd4c	0.00162567	-1.44253	559.254
Nudt21	0.00164594	1.44747	205.881
Ube2b	0.00168106	-1.41819	8660.28
Phb	0.00168106	-1.55441	1707.25
Pter	0.00170158	-1.63596	449.157
Mtmr3	0.00170267	1.33722	1591.28
Atp5md	0.00170267	-1.59643	1266.08
Ufm1	0.00170293	1.33649	545.226
Eif4e	0.00171026	1.53692	1386.8
Dynlt3	0.00174846	-1.41629	819.204
Sod3	0.0017495	1.89379	143.701
Mvb12b	0.00175378	1.53355	1114.53
Tmem168	0.00177467	1.45592	226.338
Klhdc8a	0.00177467	3.67274	14.5024
Abhd16a	0.00178019	-1.52726	1292.9
Fbxo33	0.00178044	1.95119	70.6833
Tmem267	0.00178044	1.96039	230.975
Supt5	0.00179695	-1.35556	2214.16
Aff1	0.00180297	1.93036	1016.64
Fxyd3	0.00180297	-6.02073	26.6073
Usp35	0.00182893	2.7606	18.6174
Fam131a	0.00182893	-2.49824	1928.95
Cebpa	0.00183236	2.7226	89.9213
Atp1b2	0.00183236	2.30934	4831.8
Cox5a	0.00185016	-1.57133	8493.62
Parp1	0.00185016	-1.34993	1313.31
Mettl21c	0.00185016	-4.44448	533.674
Rps6kb1	0.00187501	-1.426	548.356
Zmynd11	0.00188773	1.50888	2510.22
Cdk18	0.00188986	-2.00253	287.262
Bcl9l	0.0018969	1.99441	1056.79
Lrp2bp	0.00192485	-3.06428	207.068
Hoxc9	0.00192816	1.60433	269.065
Fuz	0.00194258	-1.41057	432.404
Hnmt	0.00194258	2.82271	29.5116
Stk40	0.0019485	-1.53723	4778.53
Paip2	0.00196988	-1.4057	2142.89
Chad	0.00196988	10.2301	62.896
Git1	0.00197266	1.37777	1446.28
Stambp	0.00201989	1.69661	113.078
Trim37	0.0020387	1.77065	105.65
Zmiz2	0.0020387	1.59876	1316.41
Bckdha	0.00204086	-1.47868	3592.5
Trip12	0.00205528	-1.22817	2063.99
Pcif1	0.00212894	1.34353	856.911
Slc37a3	0.00213201	1.52336	237.389
Ehbp1l1	0.00214204	-1.38158	12375.1
H2az1	0.00217666	1.68424	436.902
Nmt2	0.0022013	1.86285	176.749
Fgf11	0.00227536	1.90445	139.572
Coch	0.00230819	4.75826	17.5934
Smyd1	0.00232065	-1.60473	8186.23
Tesk1	0.0023844	1.38509	2334.75
Tmem60	0.00239871	1.78294	245.45
Ctr9	0.00240046	1.35358	382.482
Stimate	0.00240046	1.90672	262.432
Qdpr	0.00240046	1.70987	854.724
Pwp1	0.00240527	-1.46884	461.533
Tmem143	0.00240527	-1.52772	1541.33
Mrps35	0.00241983	-1.66084	359.468
Btbd8	0.00242907	3.16662	46.6076
Gnptab	0.0024481	1.71763	270.325
Rhpn2	0.00250409	-2.10925	139.382
Hmox2	0.0025127	-1.60015	638.558
Atp5o	0.00252896	-1.60061	7439.75
Nras	0.00253756	1.55317	409.226
Agpat1	0.00253756	1.52261	1763.89
Lrp11	0.0025437	2.29879	100.1
Dnajc21	0.0025437	-1.36902	1575.52
Vit	0.00255977	3.13593	22.4945
Ubqln4	0.00256155	-1.35145	3267.01
Rnf26	0.00258149	2.75498	46.4659
Snx33	0.00260665	1.84587	57.4448
Wdr43	0.00261506	-1.48953	712.174
Rpap1	0.0026208	-1.56678	566.505
Ift46	0.00268533	1.59541	177.049
Trp53inp2	0.00271914	1.36814	10526.9
Gdap2	0.00272615	1.75257	113.38
Epop	0.00273186	-3.43293	97.0144
Ascc3	0.00274179	-1.58708	175.622
Dach2	0.00275961	-3.87622	37.6531
Htra4	0.00275961	4.12678	49.966
Eif2b3	0.0027607	-1.57793	299.287
Zfp24	0.00278735	1.48938	656.689
Pafah1b1	0.00279136	1.4113	2463.87
Taf15	0.00285035	-1.49026	314.442
Mreg	0.00286888	-1.79273	1320.07
Ermp1	0.00286888	1.68094	226.846
Ptpn4	0.00287436	1.7828	539.418
Apip	0.00289056	-1.65391	242.45
Pabpc4	0.00289056	-1.45017	4840.64
Cldn12	0.00290576	1.87076	300.384
Fech	0.0029346	-1.35053	3591.21
Mthfd1	0.00294457	-1.33265	731.459
Flad1	0.00295503	-1.30498	1145.7
Cul5	0.00295937	-1.21557	1760.79
Ankrd28	0.00300043	-1.3499	1408.66
Zbtb4	0.00300043	1.59316	1031.19
Comp	0.00300535	7.77667	56.2427
Vipr2	0.00303015	3.40522	18.5114
Wwc2	0.00303015	1.52212	315.466
Fam76a	0.00303098	-1.42061	727.303
Odad4	0.00303404	-12.9127	30.6227
Abcc8	0.00304258	2.79279	74.1408
Cox5b-ps	0.00305412	-1.65728	637.816
Hibadh	0.00306525	-1.3647	2710.9
Pdik1l	0.00306525	2.09145	43.4384
Eny2	0.00311261	1.36661	561.752
Usp4	0.00311261	-1.29673	2026.15
Rsad1	0.00311676	-1.62112	161.815
Suclg2	0.00311676	-1.40867	1126.75
Fh1	0.00312085	-1.35631	5050.22
Pygo2	0.00318264	1.54056	314.608
Pdhb	0.0032167	-1.64894	4039.17
Cep120	0.00322261	-1.49337	468.454
Lox	0.00322381	3.45065	94.3742
Srpk1	0.00323235	-1.37005	409.238
Caprin1	0.00327501	1.28345	1208.34
Ces2c	0.00327736	4.35627	34.0526
Trrap	0.00329935	1.3132	561.002
Egln1	0.00334349	1.26678	7071.98
Acsl1	0.00336461	-1.71922	9079.85
Rbm3	0.00336461	-1.54059	1409.38
Rrn3	0.00337123	-1.3451	907.742
Cpne2	0.00337123	3.22516	279.492
Emc10	0.00337699	1.30577	1409.72
Llgl2	0.00337699	-1.56207	236.562
Cul7	0.00337699	1.71116	131.828
Tuba8	0.00341356	-1.72053	3199
Phyh	0.00345471	-1.5847	3911.07
Slc25a4	0.00345471	-1.54337	78974.7
Bdp1	0.00347497	-1.5042	210.925
Ttc19	0.00350331	-1.43489	1049.24
Dennd5a	0.00352268	1.38182	1248.65
Copg2	0.00354948	2.1495	201.063
Efcab2	0.00354948	-1.46866	431.463
Gltp	0.00356899	1.67423	147.853
Gnpat	0.00360765	-1.29782	4766.69
Slc7a8	0.00360949	2.67005	264.139
S100a1	0.00367052	-1.79403	1780.79
Rab8b	0.00369068	1.573	164.185
Exoc7	0.00370364	1.41067	604.354
Plekha6	0.00370364	-1.66944	417.849
Upf3a	0.00370573	1.55695	271.528
Pld5	0.0037118	-3.33443	129.433
Cycs	0.00373113	-1.57798	4047.77
Ptov1	0.00375315	1.36322	2171.65
Bckdhb	0.00378314	-1.51515	635.445
Alkbh5	0.0038094	1.34108	3676.14
Josd2	0.00384691	-1.5396	623.763
Trps1	0.00386546	1.62236	147.388
Olfm1	0.00388478	2.2981	255.395
Ndufa9	0.00390343	-1.4356	4381.33
Atp6v1g1	0.00390343	1.49954	2628.67
Rangrf	0.00390516	-1.61786	437.011
Riox2	0.00391115	-1.59759	247.864
Vwa8	0.00392765	-1.40155	2381.77
Daam1	0.00394697	1.63486	253.107
Ipo4	0.00395767	-1.39091	1372.89
Apba3	0.00395767	-1.32816	1556.25
Mri1	0.00395767	-1.51603	356.187
Tlcd1	0.00395767	2.11119	32.7307
Mapk12	0.00395767	-1.32516	3290.06
Zfp148	0.00395767	1.43012	400.897
Sympk	0.00395767	-1.31652	3253
4930453N24Rik	0.00395767	-1.409	941.74
Impdh1	0.00396807	-1.55815	365.779
mt-Nd6	0.00419509	-1.6595	64390
Def8	0.00420692	1.28665	870.033
Lurap1	0.00420692	2.08269	113.206
Patj	0.00421665	-2.25078	51.9463
Lrp12	0.00422276	2.15478	49.3841
Bhlhb9	0.00422757	2.10791	46.7407
Mrps9	0.00425566	-1.6277	653.54
Slc23a2	0.00428303	-1.4756	430.098
B4gat1	0.00434072	-1.46365	590.379
Cand1	0.00435286	1.68247	350.099
Paics	0.00436216	1.28425	1612.17
Ahsa1	0.00436232	-1.29292	1391.1
Mthfd2	0.00437402	2.20164	146.706
Acp6	0.00448241	-1.48404	412.113
Kctd13	0.00448241	1.96061	54.618
Eif2b5	0.0044918	-1.32129	1268.09
Mrps18b	0.0044918	-1.46001	694.061
Ttc32	0.0044918	-1.60754	263.369
Phpt1	0.00451601	-1.57879	1026.45
Rhoq	0.00465958	-1.38347	3912.72
Ndufaf1	0.00467175	-1.5977	676.228
Mfsd14b	0.00467175	1.61847	221.985
Ddc	0.00473022	10.742	2.26191
Cct8	0.00482175	-1.27095	1737.62
Zfp367	0.00482175	-1.47622	739.68
Lgmn	0.00483826	1.4566	592.04
Zbtb7a	0.00483974	1.38841	968.338
Mis12	0.00483974	1.68803	98.0369
Kalrn	0.00483974	1.78264	347.305
Nvl	0.00486631	-1.44059	400.048
Uros	0.00490895	-1.43725	379.467
Smad2	0.004935	1.40228	191.045
Acadvl	0.0049354	-1.50702	6993.23
Cbfa2t2	0.00496666	1.46525	273.244
Ssbp1	0.00498251	-1.5663	226.222
Pdss1	0.00499119	-1.77229	136.245
Spry2	0.00501167	1.66001	232.747
Timm21	0.00501167	-1.44527	345.445
Pml	0.00502446	1.68303	125.527
Mpnd	0.00511346	-1.64088	710.778
Hmgn1	0.00515236	1.47805	573.254
Kdelr2	0.00520347	1.46623	403.16
Zfp319	0.00523434	1.78861	163.333
Tafa3	0.00523685	-3.19429	194.876
Eif2d	0.00524047	-1.39855	524.249
AI837181	0.00525676	1.42138	635.375
Hivep2	0.00528858	1.76204	650.839
Cdkn1c	0.00528858	1.68732	338.088
Styx	0.00528858	-1.82577	675.92
Rab1a	0.00529842	1.23444	2153.73
Cnot1	0.00529847	1.36551	826.438
Ammecr1	0.00532702	-2.18303	115.329
Med16	0.00535168	1.33951	883.662
Gpx3	0.00535239	1.83342	4067.54
Cmbl	0.00537233	-1.79926	1230.9
Ephx2	0.00537987	-1.60042	649.043
Rtl8b	0.00540083	1.52362	972.074
Gm10053	0.00542508	-1.58938	5937.39
Med26	0.00545156	2.04453	368.001
Musk	0.00553539	2.91669	164.208
Mybbp1a	0.00555709	-1.38432	2236.47
Cdc73	0.00565214	-1.44396	603.602
Dpm3	0.00565214	2.42996	88.2118
Hadha	0.00572716	-1.35787	10584.9
Atp5b	0.00573718	-1.33707	67733.8
Ggact	0.00574177	1.63494	205.903
Gna13	0.00577183	1.47452	745.709
B3galnt2	0.00577183	-1.94557	1111.21
Bex1	0.00582503	2.24615	254.489
Crybg3	0.00589727	-2.0245	632.438
Tmem158	0.00601642	2.87774	44.9783
Avil	0.00603028	-2.40072	214.868
Map3k21	0.00603028	-5.5489	18.5587
Pltp	0.00604642	1.50817	247.302
Ccdc107	0.00605288	-1.83766	318.134
Man1a2	0.00608407	1.36674	269.21
Sp2	0.00609108	1.88043	288.655
Cep164	0.00609124	2.01761	72.8317
Seh1l	0.0061035	1.4258	368.192
Dbt	0.0062157	-1.64873	649.793
Hspa1l	0.0062157	-1.98006	1026.98
Adssl1	0.0062157	-1.41465	23084.9
Echs1	0.0062157	-1.5054	2381.68
Ak4	0.0062157	1.91616	76.4487
Rab35	0.0062157	1.29789	934.296
Ankrd34a	0.0062157	-3.45186	26.2164
H2-T22	0.0062157	-1.83774	382.108
Asrgl1	0.00625526	-1.29627	1248.1
Atp5g1	0.00630414	-1.62021	3519.59
Ctss	0.00632378	2.99236	13.1532
Mmab	0.00633533	-1.44906	966.265
Ngdn	0.00637014	-1.56913	236.649
Rrp15	0.00638701	-1.86149	184.897
Mrpl21	0.00638701	-1.61498	347.017
Cpe	0.00645153	1.49672	5970.58
Nacc2	0.00645369	1.68061	626.501
Myo1e	0.00647758	1.92416	201.268
Sidt2	0.00655403	1.41143	1736.86
Lars	0.0065672	-1.32564	998.616
Sar1b	0.00658259	-1.56011	7164.09
Ddx46	0.00659527	-1.27377	996.485
Sec62	0.00660461	1.41482	1232.21
Brms1	0.00661883	1.55343	178.226
Alas1	0.00664118	-1.55237	1854.21
Pcdhgb7	0.00664118	3.25126	23.5692
Cfh	0.00664314	2.20212	109.936
Fgfr1	0.00667928	1.55855	1951.28
En1	0.00667928	1.88874	157.574
Ddx59	0.00677699	-1.55941	330.787
Map1a	0.00677699	2.70135	826.99
Prkag2	0.00677699	1.85574	127.418
Ccdc85a	0.00677699	-1.71508	684.6
Zfp52	0.00678751	-1.81203	177.508
Rnf181	0.00679863	1.56045	506.708
Mrps31	0.0068289	-1.47077	411.162
Ndufs8	0.00683415	-1.46738	2121.05
Txndc15	0.006845	-1.47975	620.85
Cyb5b	0.006845	1.45744	1704.3
Prkra	0.00689442	2.34022	41.4765
Capn7	0.00692137	-1.46113	824.978
Mthfd2l	0.00697185	1.63376	102.669
Smg7	0.00697626	1.40093	825.523
Slc35f6	0.00697629	1.37963	380.914
Kidins220	0.00703889	-1.5392	799.192
Serbp1	0.00707447	-1.22007	5936.72
Pus7	0.00709629	-1.44596	273.426
Mettl14	0.00715601	-1.3637	285.212
Shc2	0.00715879	-2.13421	286.53
Prxl2c	0.0071714	-1.4595	953.846
Ralgapb	0.0071714	1.4737	705.771
Trappc6b	0.00717447	-1.41309	550.996
Tut4	0.00717447	-1.54554	345.083
Teddm2	0.00718575	2.29912	58.1681
E2f4	0.00719513	-1.37259	639.702
Tnpo2	0.00719513	1.3905	748.583
Kpna6	0.00720203	-1.36205	1886.51
6030458C11Rik	0.00728478	-1.35309	617.881
Pofut1	0.00728478	1.54542	287.574
Fam126a	0.00728801	1.60556	144.404
Ckmt2	0.00733944	-1.75447	26631.3
Adhfe1	0.0073544	-1.64509	380.275
Mpdu1	0.00737285	1.58517	101.488
Rb1	0.00737285	1.44698	486.799
Ndc1	0.00740234	-1.64538	210.808
Yipf6	0.00742227	1.46021	243.157
Popdc3	0.00742805	1.4764	1053.91
Dapk2	0.00742805	1.81358	265.051
Skp2	0.00744446	4.13842	4.97583
Ipo9	0.00749369	1.34093	749.351
Klhl23	0.00749676	-2.09662	655.758
Tmem30b	0.00755764	4.57345	3.62426
Rsf1	0.00756715	1.42425	292.702
Rab29	0.00765055	2.00617	57.4742
Neurl4	0.00767913	-1.41891	1013.5
H2aj	0.00767913	1.68321	332.799
Mapkapk3	0.00772396	-1.60323	764.457
Arhgef37	0.00772396	2.03233	70.587
Rngtt	0.00773357	1.51073	164.231
Tbl3	0.00780463	-1.54147	484.749
Rrp9	0.00781815	-1.63796	290.266
Ppp2r5d	0.00781989	-1.26917	788.312
Pm20d1	0.00782467	2.70484	19.9754
Glt28d2	0.00782833	1.84796	137.888
Eif3e	0.00783292	-1.35705	1560.42
Cep19	0.00784244	-1.5979	238.407
Ppdpf	0.0079163	-1.60593	388.159
Fuca1	0.00792879	1.36081	356.835
Rbm34	0.00792879	1.46889	185.531
Fbxo10	0.00801095	2.15368	53.8198
Aprt	0.00802908	-1.66619	297.895
Eif1ax	0.00803391	1.25995	1925.99
Sh3d19	0.00804998	2.08545	143.596
Phf14	0.00812399	-1.40492	437.82
Cox4i1	0.00812712	-1.56557	15231.3
Myom1	0.00819888	-1.29754	33211.5
Zwint	0.00826523	1.62593	738.516
Tom1l1	0.00832308	-1.57963	253.158
Anxa8	0.00832308	6.3462	4.96727
Afg3l1	0.0083818	-1.34447	1229.42
Mrpl45	0.00839165	-1.50805	1029.04
Arl5a	0.00843852	1.66824	687.918
Klhl25	0.00846016	1.63766	82.95
Ift20	0.00848068	1.45269	179.088
Adamts20	0.00853426	3.2308	19.4765
Fn3k	0.00861047	-2.15708	221.93
Lmbrd2	0.00863058	1.39295	364.319
Rpl10a	0.00866419	-1.5543	432.289
Shmt1	0.00866813	-2.12292	84.4676
Fxyd6	0.00873214	1.78255	2439.5
Ndufab1	0.00881684	-1.62191	1642.32
Dnajc14	0.0088448	1.31262	510.387
Angptl7	0.00892699	5.16144	193.819
Casp9	0.00894606	1.64694	70.1664
Casd1	0.00897134	1.42987	466.661
Ccdc58	0.00897489	-1.9697	120.214
Ubl4a	0.00898779	-1.31194	1696.62
Ggps1	0.00905537	1.591	211.761
Vamp4	0.00916466	1.35653	330.443
Tmem184a	0.00917294	-6.42706	15.7356
Ndufa5	0.00926925	-1.54906	1598.23
Nup50	0.00935227	1.47719	407.865
Rnf185	0.00935255	1.35813	518.826
Pnma8b	0.00937171	4.00299	5.4247
Abcf2	0.00941322	-1.21838	2538.46
Tshz1	0.00959466	1.88379	338.146
Cnpy3	0.00962979	1.50328	168.664
Nadsyn1	0.00965954	-1.87907	59.2459
Klk1b26	0.00965954	-5.71289	40.8831
Aldh7a1	0.00967187	-1.44049	395.09
Zfp943	0.00973152	-1.53008	367.116
Ssbp3	0.009796	1.45541	466.892
Cert1	0.00982389	-1.33734	1038.22
Coq3	0.00983776	-1.42556	423.106
Mtx1	0.00996568	1.49701	317.412
Etfa	0.00998152	-1.37286	3646.78
Arhgap11a	0.0100359	3.4071	12.6635
Lamc3	0.0100798	4.79757	5.88553
Clcc1	0.0101133	-1.43874	636.469
Magi2	0.0101649	2.31072	23.0735
Ghitm	0.0101649	-1.21908	10413.6
Abcd2	0.0101649	-1.69865	789.744
Uri1	0.0101815	1.37685	846.561
Gopc	0.0101864	1.41836	259.935
Erlin1	0.0101915	1.66271	107.084
Azin1	0.0101915	1.5389	848.988
Disp1	0.010219	2.17939	52.9599
Mprip	0.0102602	1.32973	2172.68
Fbln1	0.0102698	4.44169	56.1154
Ndufaf8	0.0102933	-1.6594	249.152
Pam	0.0104007	1.7856	673.975
Nek6	0.0104159	-1.68135	387.054
Ccdc32	0.0104168	2.02881	90.5343
Gm44503	0.0104332	-22.2513	21.6195
H6pd	0.0104637	1.58549	846.203
Fam13c	0.0104965	-1.85052	289.246
Ppp1cc	0.0105036	-1.26713	1658.18
Prrt1	0.0106281	2.59247	12.2103
Kcnn1	0.0107151	-1.35393	500.259
Cyb5r1	0.0108018	-1.37454	2037.59
Rad21	0.0108125	1.31354	1204.41
Exoc3	0.0108404	-1.24109	864.237
Arfrp1	0.0108636	-1.47142	509.338
Dcun1d2	0.0108918	-1.30031	1741.48
Macrod2	0.0108918	-1.73481	155.15
Pick1	0.0108993	-1.48632	1411.67
Stk4	0.0109073	1.44772	220.658
Cdc37l1	0.0109073	-1.60096	1324.98
Fubp3	0.0109073	1.56204	182.664
Arl6ip1	0.0109073	1.45839	184.668
Tmed9	0.0109073	1.53229	870.759
Ctdsp2	0.0109073	1.41236	4472.95
Cdc42se1	0.0109255	1.398	540.892
Arfgap2	0.0109605	-1.31822	3587.79
Yipf7	0.0109605	-1.45381	1420.9
Atad1	0.0109868	-1.46068	1503.37
Ndufb9	0.0109868	-1.49553	6247.98
Ccdc80	0.0109868	1.60947	208.667
Mia3	0.0110125	-1.31001	2040.63
Bloc1s5	0.0110874	1.54104	179.082
Atg4a-ps	0.0110994	-1.61857	280.748
Zc3h14	0.0111349	-1.32423	863.908
Cish	0.0111354	-25.1413	879.306
Mfn1	0.0112223	-1.37307	4338.9
Zdhhc18	0.0112223	1.33976	1165.44
Ntrk2	0.0112223	1.97437	44.8449
Tcta	0.0112317	1.31081	873.785
Sln	0.0113048	5.453	87.7048
Colgalt1	0.0113388	-1.32188	1237.7
Afap1l1	0.0113545	-1.53565	652.374
Sars2	0.0113651	-1.48013	338.816
Proser2	0.0114905	2.43559	28.8051
Thbs2	0.0115796	2.46136	77.8243
Plekho1	0.0115932	2.03648	721.89
Fancm	0.0116644	2.46134	18.5235
Mapk8ip2	0.0118612	-4.37874	28.4341
Cdh2	0.0119165	3.24107	7.24119
Qrich1	0.0119913	1.31385	756.991
Ice1	0.0120338	-1.37431	877.498
Rpia	0.0120338	-1.68888	296.409
C87436	0.0120615	1.62414	118.408
Luzp1	0.0121147	1.46251	305.778
Vapb	0.0121267	-1.27971	4959.19
Tpbgl	0.0121267	2.50255	1739.83
Serpinf1	0.0123103	2.1551	365.108
Nat8l	0.0123257	2.86189	8.14442
Nde1	0.0123298	-1.28586	602.785
Usp46	0.0123367	1.4975	253.869
Kars	0.0124766	-1.2769	2062.37
Drg2	0.0124935	1.42546	377.314
Pnisr	0.0124935	-1.36391	1450
Etfb	0.012575	-1.54347	2830.31
Tbc1d31	0.0126035	2.39218	35.7692
Mlec	0.0127626	1.53824	2617.45
Mmgt2	0.0128125	1.94741	34.368
Slc9a1	0.0128719	1.43492	525.659
E130218I03Rik	0.0129195	3.62126	6.71972
Adamtsl5	0.0129306	-1.56458	1606.47
Shisal1	0.0131344	3.98763	6.3046
Selenof	0.0131476	-1.38753	1020.62
Hsp90b1	0.0132991	1.62785	1668.61
Zfp36l1	0.0133057	1.75102	631.919
Xrcc6	0.0134739	-1.35339	444.672
Tmem127	0.0134739	1.31642	1032.54
Bzw2	0.0135152	-1.47283	1541.72
Mid1ip1	0.0136376	-2.22242	736.634
Dynlrb1	0.0136538	1.51975	653.588
Khsrp	0.0137144	1.37471	780.972
Fam189a2	0.0137144	1.40465	691.549
Dhx40	0.0137482	-1.37508	360.101
Smarca2	0.0137738	-1.28444	1291.48
Klhdc3	0.0138188	-1.38556	2152.11
Gfer	0.0138501	-1.56281	798.902
Arhgef18	0.0138573	1.48918	280.261
App	0.0138573	1.45088	2670.22
Apbb3	0.014063	-1.56562	469.316
Rybp	0.0140693	1.55625	161.245
Hnrnph3	0.0141045	-1.34689	387.794
Ephx1	0.01411	1.62561	214.441
Tns1	0.01411	1.48271	10447.9
Kcnq4	0.0141331	-1.55745	740.89
Tut7	0.0142449	1.26281	700.632
Armc7	0.0143584	2.23981	23.1004
Abcc5	0.014362	-1.46031	1385.1
Cdc42ep5	0.0145049	3.15137	7.22273
BC005624	0.0145064	1.29796	433.719
Mpdz	0.0145064	-1.30768	933.663
Erc2	0.0145064	-2.94969	66.5736
Ccng1	0.0146344	1.28479	14094.2
Ubr3	0.014724	-1.28006	5956.37
Fam168a	0.0147293	1.44302	1055.08
Kank1	0.0147962	1.89046	597.326
Mea1	0.0148235	1.79274	266.324
Wipf2	0.0148494	1.58618	200.494
Macroh2a1	0.0149265	-1.29364	1212.64
Nopchap1	0.0149265	1.64395	140.597
Morn4	0.0149734	-2.71935	61.8787
Gab1	0.0150247	1.54755	628.56
Bcas2	0.0150527	-1.38503	775.691
Cox5b	0.0153165	-1.54829	4238.74
Strn4	0.0153784	1.29704	509.035
Cdh11	0.0154202	5.52881	4.54167
Naa80	0.0154523	1.3686	360.364
Polk	0.0156334	-1.8539	115.32
Lyplal1	0.0156334	2.28645	27.6052
Nudt18	0.0156646	-1.97011	468.22
Ndufs7	0.0156952	-1.48391	5833.24
Hsp90aa1	0.0158881	1.60964	761.045
Ndufs4	0.0158881	-1.6245	2574.47
Yipf4	0.0158881	1.48226	363.077
Tpp1	0.0158881	1.3043	1287.21
Gnl2	0.0158934	-1.3324	701.927
Spg7	0.0159321	-1.38087	3051.94
Atrip	0.0159321	-1.28915	447.185
Dgke	0.0159513	1.77671	134.193
Txndc12	0.0160502	1.57874	136.805
Ids	0.0160502	1.366	413.202
Serpina3c	0.0160502	3.31775	7.69094
Lyst	0.0160538	1.57794	78.1869
Mapre3	0.0160538	1.4246	1728.43
Arhgef7	0.0160538	-1.36199	1211.49
Ciao2a	0.0160923	-1.3956	719.102
Dkk2	0.0161668	-2.9046	87.693
Ndufb6	0.0161668	-1.47776	1848.21
Lsm12	0.0162116	-1.37221	938.547
Mgat4a	0.0162507	1.73456	206.902
Dhrs7c	0.0162507	-1.78018	2520.18
Clk3	0.0163725	-1.45699	1382.07
Peds1	0.0165214	1.41209	369.336
Vps13a	0.0165872	-1.47301	346.136
Rmnd5a	0.0166884	-1.30941	5449.04
Dcakd	0.0166884	1.70664	204.248
Fkbp3	0.0167652	-1.43874	2088.67
Nnt	0.0167652	-2.25183	997.564
Serpinb1c	0.0167714	-2.89356	21.253
Megf8	0.0168369	1.4758	1394.43
Selenop	0.0168622	1.37606	2159.06
Slc22a3	0.016906	-3.89656	96.2635
Tmem243	0.016906	1.42514	141.648
Prelp	0.0169837	2.41969	345.154
Manbal	0.0170022	1.5333	144.833
Mark1	0.0172209	-1.71917	162.137
Igsf10	0.0174721	2.87505	11.8063
Rsu1	0.0175281	2.03545	263.553
Epn1	0.0175281	1.30383	5076.52
Srp72	0.0175281	1.3679	823.588
Gm50253	0.0175281	-1.52756	313.537
Chst14	0.0175485	2.06845	22.6351
Dapk1	0.0175509	2.03992	76.444
Ergic2	0.0175509	-1.35404	830.751
Dld	0.0175754	-1.23524	5226.84
Derl1	0.0175754	1.27089	1413.82
Stradb	0.0175754	-1.32514	1800.49
Arpc1a	0.0175754	1.36079	465.178
Ank1	0.0175754	1.3865	8083.53
Sigmar1	0.0175754	1.48098	123.684
Upf2	0.0175754	-1.32705	669.53
Grsf1	0.0175754	-1.38695	2958.98
Olfml2a	0.0175754	2.50435	89.9871
Zfp668	0.0175754	1.58396	100.251
Chfr	0.0176709	-1.35588	315.775
Slc15a4	0.0176709	1.9224	574.1
Uba2	0.0176709	-1.29728	944.155
Nelfcd	0.0177108	-1.45198	957.692
Otud5	0.0177905	1.37032	601.279
Wdr33	0.0178458	-1.27959	785.89
Orc2	0.0178458	1.33194	280.77
Cnot7	0.0181892	-1.33801	857.861
Rps18-ps6	0.0182511	-1.35459	1380.13
Asb11	0.0183323	-1.60373	2137.99
3110082I17Rik	0.0184469	-1.55776	162.963
Src	0.0185814	1.67235	96.8437
Chpf	0.0185814	1.78204	151.76
Ap1g2	0.018619	-1.70499	88.2267
Coa7	0.0186405	-1.4007	327.717
Atf2	0.0186694	1.34514	384.027
Zfp651	0.018806	1.38787	4132.96
Zfp605	0.0189585	-2.26931	166.621
Ppid	0.0189647	-1.30796	578.587
Loxl1	0.0189647	1.58373	304.882
Esf1	0.0189807	-1.47168	257.691
Slc40a1	0.0189901	-2.43284	613.623
Kpnb1	0.0189979	1.26534	1748.39
Sdhd	0.0192027	-1.41683	4681.95
Tbca	0.019205	-1.63718	190.194
Ap1ar	0.0192343	-1.41182	766.986
Nwd1	0.0193209	-3.47033	59.8099
Polr2f	0.0193806	-1.49919	283.33
Rfc1	0.0193884	1.34561	511.887
Alkbh3	0.0194411	-1.3701	520.342
Gak	0.0194411	1.43872	314.317
Sppl2a	0.0194474	1.35768	1368.46
Rps4x	0.0196003	-1.33961	3020.98
Hscb	0.0199572	-1.76109	157.211
Nrbf2	0.0199639	1.47339	354.931
Senp3	0.0200139	1.22151	623.433
Clpb	0.0200432	-1.21488	1351.54
Cxxc5	0.0200483	2.32349	478.244
Med28	0.020089	1.37697	482.045
Insc	0.020089	3.9388	4.07562
Phax	0.0201398	1.3365	250.262
Dda1	0.0201398	1.44955	830.234
Nf1	0.0201523	1.31341	339.516
Nin	0.0201523	1.49716	612.417
C330018D20Rik	0.0201523	-1.43124	192.694
Tmco4	0.0201523	1.77071	232.919
Mafa	0.0201523	1.94161	1313.99
Wac	0.0201614	1.33166	649.06
Srp54a	0.0202443	-1.37295	1140.45
Slc19a2	0.020257	1.69664	171.73
Akt2	0.0203048	-1.25324	5240.58
Myh3	0.0203048	2.37236	122.095
2510002D24Rik	0.0203349	-1.41536	336.2
Marchf6	0.0205625	-1.26788	4700.52
Fam122a	0.0205625	1.62745	167.104
Retreg2	0.02059	1.45396	283.895
Pigc	0.0207234	-1.38493	335.331
Limk2	0.0208042	-1.29388	396.646
Igf2r	0.0208312	-1.31413	1564.59
Gadd45b	0.0208564	2.38339	345.128
Rmdn1	0.0210402	-1.45291	599.523
Ints10	0.0210402	-1.4744	289.476
Rmi1	0.0210402	1.39984	170.216
Ercc5	0.0211527	-1.50263	332.02
Lrp10	0.0212863	1.29811	1112.62
Dram2	0.0213373	-1.32544	882.391
B630019K06Rik	0.0215136	4.63438	3.60961
Rgcc	0.0215278	-2.26672	1524.9
Pbx1	0.0215278	1.47681	494.74
Smad7	0.0215569	1.71363	348.72
Rbbp4	0.0215569	1.22537	1518.74
Fmod	0.0215637	4.65799	630.127
Crybb1	0.0216498	-3.61274	20.7719
Reep2	0.0216498	2.64576	10.4145
Med14	0.0216498	1.47906	516.365
Thrsp	0.0217041	-2.21451	254.607
Pom121	0.0217041	1.51756	633.997
Akap11	0.0218284	1.3359	375.253
Lbhd1	0.0218284	2.80747	8.42468
Flrt1	0.0218603	2.85354	55.5305
Tnfrsf23	0.0218973	2.21783	131.875
Cyfip1	0.0221254	-1.32316	570.137
Jrkl	0.0221578	1.90085	43.3984
Hint3	0.0221675	-1.42656	370.288
Plce1	0.0221675	1.9429	57.7931
Ecsit	0.0221675	-1.34305	2007.33
Zfp710	0.0222654	-1.53686	599.815
Cacna1a	0.0222755	-1.75203	180.602
Ubn1	0.0223401	1.38039	965.975
Socs2	0.0223689	-2.38769	268.701
Zcchc24	0.0223689	1.59876	1429.33
Kat2a	0.0223743	-1.34431	445.75
Tefm	0.0223756	-1.48953	285.747
Abhd14a	0.0224389	-1.67455	165.141
Wnt9a	0.0224824	-1.46971	451.732
Pgam2	0.0225116	-1.51763	31292.3
Carnmt1	0.0225116	-1.55891	3247.43
Scara3	0.0225116	2.02221	71.5515
Gstm2	0.0227497	-1.51203	589.386
Xrcc1	0.0227977	-1.32625	324.842
Rp1	0.0229649	-4.1599	20.4287
Fam214b	0.0229795	1.62819	917.451
Sdr39u1	0.023016	-1.44087	1568.98
Cyth1	0.0231072	-1.38924	1117.9
Cib1	0.0231614	1.74569	58.819
Ldah	0.0231614	1.35294	202.167
Dpf2	0.0231985	-1.26894	1466.56
Srebf1	0.0232147	-1.71963	859.009
Map7	0.023275	-1.64931	271.345
Ifi27	0.023275	1.46531	423.774
Opa3	0.0232933	1.24647	1607.09
Abcf3	0.0233098	-1.36156	1240
Inpp5a	0.0234486	1.34025	2682.01
Gfra1	0.0235324	1.84307	64.7139
Slc16a6	0.0235324	-1.78071	188.9
Sft2d2	0.0238471	1.46322	406.739
Pla2g15	0.0238645	1.64	130.502
Mink1	0.023892	1.37205	925.34
Arsa	0.023892	1.62956	101.389
Aldh5a1	0.023892	-1.54144	255.32
Zbtb22	0.023892	1.28958	430.487
Zfp512	0.023892	-1.34756	394.707
Atpaf2	0.0238953	-1.46354	446.797
Pwwp3b	0.0239947	3.01459	29.0003
Sync	0.0240684	1.68868	551.006
Ankrd13a	0.0240684	1.51386	350.976
Dcn	0.0242064	1.67228	2876.4
Gramd4	0.024212	-1.53277	502.141
Col12a1	0.0243454	2.90741	42.8599
Cdk10	0.0244317	-1.47116	214.549
Cct6a	0.024711	-1.21564	1937.47
Trim16	0.0248777	1.42536	769.534
Uqcr11	0.0249675	-1.58954	3140.52
Dym	0.0249675	1.32552	1991.5
Ipmk	0.0249675	-1.45399	461.051
Pcnx	0.0249871	-1.35284	1771.03
Usp20	0.025036	1.53082	308.603
Nufip1	0.0250618	-1.44053	178.71
Socs5	0.0251557	1.41918	308.581
Gm2a	0.0253866	1.62219	216.67
Serping1	0.025499	1.59629	639.145
Zbtb24	0.025538	1.46914	90.9507
Iffo2	0.0257926	1.66809	79.644
Decr1	0.025797	-1.27067	1712.95
Zfp445	0.0258141	-1.35274	962.44
Med8	0.0258926	-1.40808	355.47
Adat1	0.025928	-1.79155	64.1965
Ngly1	0.0259451	-1.28863	899.333
Evi5l	0.0259462	1.32802	421.958
Rpap3	0.0260534	-1.37907	341.436
Gstm4	0.0264836	-1.55813	209.685
Rgs11	0.0265961	2.27121	46.8145
Mrpl34	0.0267399	1.59061	614.465
Nbas	0.0269499	-1.35748	404.002
St7	0.0270153	-1.42889	217.247
Bhlhe41	0.0270535	-1.46651	1896.42
Lrrc59	0.0272849	1.40574	1065.34
Kat7	0.0272849	1.2875	516.557
Klf10	0.0273655	-1.8035	739.806
Fam174b	0.0274224	2.36447	23.4931
Akap7	0.0274596	1.36999	214.639
Pcmtd1	0.0274596	-1.21735	1733.79
Epdr1	0.0275079	-1.38964	3411.19
Hnrnpm	0.0275079	-1.37066	2331.65
Ppp6r2	0.0275287	-1.29497	1524.64
Tmem167	0.0275561	1.3238	349.605
Usp32	0.0276871	1.34753	209.366
Dhx30	0.0277147	-1.37262	691.17
G6pdx	0.0277478	1.74388	42.9322
Spns2	0.0277478	-1.67873	1860.96
Ranbp17	0.0277712	4.80678	4.08742
Ogdhl	0.0277771	1.55112	104.906
Cilk1	0.0277962	1.66858	141.345
Gkap1	0.0278248	1.28793	240.748
Ocrl	0.0278691	1.59173	297.898
Rsrc2	0.0279427	-1.19932	759.375
Pkdcc	0.0279568	-1.58586	2293.71
Zdhhc9	0.0279568	1.54981	156.412
Mccc1	0.0279653	-1.32105	622.922
Metap2	0.0280157	-1.28429	2913.31
Dqx1	0.0280484	-3.12036	21.2018
Lias	0.0280484	-1.34091	789.661
Xpot	0.0280645	1.36703	539.71
Bscl2	0.0282322	1.43708	218.044
Dgkd	0.0282567	-1.43724	1075.14
Rbfox1	0.0282612	1.45086	3219.72
Ctps	0.0283645	-1.34303	295.814
Ube2h	0.0283645	1.40677	2361.86
Pcolce2	0.0283931	2.23441	45.8399
Fen1	0.0284264	1.55873	101.921
Ccdc146	0.0284469	-2.45477	69.2795
Ndufb11	0.0285309	-1.45245	4331.66
Mxd4	0.0285349	1.47393	879.348
Gcdh	0.0285859	-1.32414	759.245
Cyc1	0.028587	-1.37526	10789.2
Syngr1	0.0286943	-1.42565	834.077
Mrps2	0.0287527	-1.40109	380.188
Rnf128	0.0288109	-1.43354	431.733
Selenot	0.0288109	-1.19012	3148.05
Rab13	0.0290077	2.04491	90.0203
Uqcrh	0.0290195	-1.42283	3889.96
Ubr1	0.0294624	-1.31366	780.007
Dpy19l1	0.0294778	1.57809	59.6628
Arl2bp	0.0295162	1.28129	1101.34
Ss18	0.0295644	1.43324	277.113
Apeh	0.0296119	-1.27375	580.384
Retreg3	0.0297586	-1.26899	1053.44
Slc35a2	0.0297586	-1.35795	221.261
Wdfy1	0.0297586	-1.79465	441.478
Spin1	0.0297751	1.28131	421.05
Hfe	0.0299448	2.34867	406.117
Tex2	0.0299448	1.39805	2413
Kdm7a	0.0301044	-1.30663	692.21
Mrto4	0.0303516	-1.45252	295.021
Vegfc	0.0303885	2.43254	17.6265
Commd10	0.0305467	1.96934	77.2007
Snx7	0.0308777	2.02289	29.9381
Tgfbr2	0.0308777	1.45598	581.602
Raver2	0.0308777	2.02788	107.643
Ndfip1	0.0308793	1.22328	1544.72
Zfp423	0.0308793	1.6187	340.096
Ern1	0.0309628	-1.98702	586.681
Htra2	0.0309912	-1.34319	353.145
Lgals1	0.0310249	2.09028	1414.57
Ndufb3	0.0311911	-1.42607	1419.36
Slc25a3	0.0312166	-1.32354	21018.5
Dcaf10	0.0312302	1.39011	226.222
Mesd	0.0313422	1.38275	379.605
Dennd4b	0.0314908	-1.45146	3886.65
Fzd1	0.0315487	2.07161	47.3696
Dnm1l	0.0316373	-1.2781	1460.34
Ndufa10	0.0316453	-1.4637	6129.03
Tgif1	0.0316453	2.56489	302.32
Tubd1	0.0320446	-1.66439	97.468
Ryk	0.0320978	1.19536	1443.79
Islr	0.0322045	1.7528	182.066
Nf2	0.0322915	1.29567	2179.57
Trio	0.0322915	1.27104	688.173
Slc16a1	0.0323872	-1.72801	1791.32
Emc8	0.0324198	1.35977	332.602
Csnk1a1	0.0325417	1.24476	4271.89
Glb1l2	0.0325932	-3.66569	86.7209
Naa15	0.0326032	-1.36394	931.077
Appl2	0.0326113	-1.38245	524.11
Plb1	0.0326611	2.81338	12.6689
Psme3	0.0326611	-1.19837	1204.11
Gucd1	0.0327095	-1.42593	2130.3
Eapp	0.0327095	1.2666	307.11
Gm28035	0.0328387	-2.81726	62.7753
Itgb1bp2	0.0328411	1.44674	1410.33
Gsr	0.0329802	1.34924	671.583
Gorab	0.0330202	1.66653	57.1165
Scyl1	0.0330254	-1.2049	1927.19
Atxn7l3	0.0331188	1.40421	487.476
Sms	0.0333028	1.3917	2287.74
Grwd1	0.0334196	-1.67327	283.678
Tm7sf2	0.0334597	-1.70777	87.4435
Tmem219	0.0334652	1.57401	103.789
Socs4	0.0334795	1.40797	176.953
Evc2	0.0334795	-1.35948	454.253
Exd1	0.0335506	-2.06322	56.9002
Tmem100	0.0335506	2.38788	327.861
Mmadhc	0.033629	-1.32979	1866.9
Zfp438	0.0337895	1.49083	89.6273
Zfpm2	0.0338455	2.7636	9.9672
Hsd17b7	0.0339331	-1.87674	232.143
Zmat3	0.0339331	1.64833	255.368
Slc18b1	0.0339331	1.67849	46.2014
H3c4	0.0339331	1.8249	48.8774
Rnf19a	0.0340227	1.37305	363.758
Cacng7	0.034045	-1.52649	350.041
Slc16a8	0.0343422	2.54093	19.4431
Hadhb	0.0343422	-1.28445	3154.45
Rdm1	0.0344578	-1.31056	321.842
Tspyl5	0.0344896	2.20648	16.7432
Sh3glb1	0.0345094	-1.28696	6330.33
Hspa13	0.0345518	1.56981	181.569
Nutf2-ps1	0.0347992	-1.46168	1175.09
Tmem101	0.0350871	-1.56443	232.384
Gfus	0.0351728	-1.41059	340.676
Kat2b	0.0352106	1.27987	1613.56
Rasa1	0.0352106	1.43968	299.111
Cdc42se2	0.0352106	1.27635	652.164
Obscn	0.0354019	-1.44002	64536.4
Mfn2	0.0355234	-1.26637	15365.8
Ttyh3	0.0355234	1.77274	164.019
Txnrd2	0.0357549	-1.35452	350.269
Amhr2	0.0358623	-2.08196	117.332
Erlin2	0.0359602	1.48214	192.011
Evc	0.0359989	-1.71035	1189.9
Mbtd1	0.0362557	1.51246	156.247
Arih1	0.0362655	1.34124	2439.82
Snapc2	0.0362772	1.3741	215.49
Gpr137	0.0362952	1.42956	192.95
Sema3c	0.0365801	1.65254	799.848
Mrps5	0.0368239	-1.25025	608.659
Wdr77	0.0368891	-1.46923	681.674
Gm29394	0.0369652	-2.41072	43.0169
Rps18	0.0370684	-1.4373	1610.86
Rpl10	0.0370912	1.38156	142.568
Kif16b	0.0370912	-1.28013	1091.72
Fbxl5	0.0370912	-1.28323	710.195
Gm10643	0.0370912	-2.49254	27.5005
Rundc1	0.0371046	1.52682	285.047
2310039H08Rik	0.0371046	1.51892	286.489
Ppp1r7	0.0372139	1.30994	428.169
Nop14	0.0372757	-1.4567	539.492
Zfp397	0.0373392	-1.46984	402.891
Utp25	0.0373719	-1.48376	187.555
Pthlh	0.0373765	2.02635	61.9638
Srpx	0.0373765	3.0266	9.92259
Asb4	0.0373927	-2.13898	389.261
Tram1	0.0374754	1.38361	282.941
Chd6	0.0374754	1.37329	410.095
Fbln7	0.0376788	2.27544	24.0366
Sfxn2	0.0376832	-2.19201	141.636
2810004N23Rik	0.037758	-1.27796	779.162
Gdpd5	0.037758	-1.53857	163.278
Nmt1	0.0378281	1.29152	1595.79
Polr3c	0.0378658	-1.33736	401.129
Rasa4	0.0380106	-1.39748	939.821
Klf5	0.0380106	1.97858	72.1877
Arhgap5	0.0380106	1.30845	615.416
Slmap	0.0380613	1.3751	1369.08
Ndufs3	0.0383018	-1.40462	4766.3
Smim13	0.038373	-1.34214	1200.84
Gp1ba	0.0384586	-2.30041	49.8922
Spon1	0.038537	2.05517	54.7041
Marchf3	0.0386509	2.13293	19.4638
Tk2	0.0386509	1.56128	77.9305
AU021092	0.0386509	3.29148	5.4414
Arhgap23	0.0386983	1.4852	408.613
Strada	0.038715	1.4622	196.678
Etv5	0.0387631	1.61115	272.896
Dok1	0.0387631	2.66192	17.1659
Lgi4	0.0387641	1.93337	40.8039
Papola	0.0388302	1.27409	988.36
Mtdh	0.0388302	-1.28463	2636.26
Tprgl	0.0388302	1.20761	2363.48
Sh3glb2	0.0389378	1.31659	456.323
Rab11fip5	0.0389774	1.57865	1423.13
Slc25a11	0.0390334	-1.3452	5784.11
Faf1	0.0390777	-1.40204	1555.93
Gm13305	0.0391414	2.74517	9.00252
2610002M06Rik	0.0391817	-1.69704	135.016
Acad11	0.0392206	-1.56209	1511.3
Ghr	0.0392774	-1.54117	2613.28
Rffl	0.039381	-1.34901	328.669
Rims4	0.039381	-1.6042	232.252
Mtr	0.0394438	-1.38311	503.585
Ssrp1	0.0394438	-1.26853	544.061
Mob3b	0.0394438	3.47316	4.98381
Ptpra	0.0395889	1.3788	259.196
Abcg2	0.0397422	1.53423	320.021
Senp2	0.0397678	-1.29352	739.436
Orai1	0.0397726	1.5805	867.183
Bdnf	0.0397872	-2.79619	26.7953
Dzip3	0.0398222	1.86896	46.5358
Tmem128	0.0398222	1.47679	98.2629
Slc6a8	0.0398947	1.4956	3703.39
Armh4	0.0399544	2.51155	21.5596
Sptlc1	0.0401741	1.33386	236.763
Pcsk6	0.040195	1.6839	201.69
Zfp946	0.0402602	1.6792	74.2793
Ftsj3	0.0405262	-1.39323	574.858
Zfp330	0.0405544	-1.39587	311.335
Slc7a2	0.0406025	-1.85165	860.642
Ppwd1	0.0407645	-1.75224	99.0418
Coa5	0.0407645	1.26521	3437.91
Bcl7a	0.0407645	1.52078	499.351
Pth1r	0.0407645	2.17299	16.3027
Zfp692	0.0407645	-1.57669	116.067
Abi1	0.0407645	1.33042	360.339
Serf2	0.0407819	1.32874	3751.1
Kif3b	0.0408533	1.56883	91.9713
Vars	0.0409604	-1.40665	1336.35
Pbrm1	0.0410054	-1.21059	575.38
Atp5mpl	0.041055	-1.64463	1272.93
Clcn6	0.0412547	1.42343	215.278
Ccdc3	0.0413192	2.19686	97.1852
Cercam	0.0413192	5.32323	18.5383
Cilp2	0.0413192	4.02833	41.7236
Gabrr2	0.0413551	2.75422	13.1248
Il18bp	0.0415236	-2.26043	29.8498
Prxl2a	0.0416474	-1.487	565.216
Vps37d	0.0416474	3.62478	5.42836
Luc7l3	0.0417774	-1.24693	1156.85
Igfbp5	0.0417843	1.92732	5066.7
Ankmy2	0.0417843	1.54627	81.0265
Dnase1	0.0417889	-2.33306	39.8486
Cyrib	0.041819	-1.32223	583.147
Map1lc3a	0.0419773	1.40864	4040.56
Polr2k	0.0419773	-1.90437	51.5576
Tusc2	0.0420808	1.26814	824.215
Pdcd4	0.0423335	1.45024	233.001
Med27	0.0423335	1.50042	138.129
Arhgef6	0.0424728	1.35476	978.636
Itgbl1	0.0425479	2.87633	24.2844
Rab4b	0.0425994	1.47334	87.3895
Fndc3b	0.0428045	1.76124	172.507
Cep295	0.0428913	1.49316	99.1827
Acaca	0.0429345	-1.58546	240.975
Galnt2	0.0429345	1.44092	2253.78
Nup93	0.0430005	1.31743	216.845
Zfp967	0.0430215	-3.27365	22.426
Ccnyl1	0.0431284	-1.56293	394.171
Pcyt1a	0.043132	1.24769	2775.34
Rbm28	0.043132	-1.28211	527.683
Nipal3	0.0433201	-1.58075	372.532
Nup160	0.0434202	-1.49049	99.4302
Tmod4	0.0435378	-1.54451	5903.82
Ing1	0.0435378	1.31427	321.884
Trmt1	0.0436968	-1.41017	1028.37
Gpank1	0.0436968	-1.42704	195.673
Tm9sf3	0.043877	1.19126	1533.74
Adamtsl2	0.0438956	2.37443	28.9423
Smarcc2	0.0440531	1.34547	1451.83
Tpr	0.0440884	-1.26951	1454.27
Ubap2	0.0440884	1.42964	2852.65
Abcc9	0.0440902	-1.3944	4241.12
Ndufb1	0.0444585	-1.59449	712.095
Ndufv2	0.0444596	-1.49423	4815.05
Glyr1	0.044587	1.2208	1055.32
Atp5k	0.044587	-1.61221	1343.37
Eml3	0.044587	1.54606	125.895
Man2b2	0.0448085	1.61013	101.72
Mtmr2	0.0449459	1.31499	304.134
Hsf2bp	0.0450438	3.1009	9.09027
Wdyhv1	0.0450677	1.69361	44.4506
Amfr	0.0450677	-1.20485	5044.35
Bnip2	0.0450962	-1.21368	1607.27
Prkg1	0.0451336	1.74042	675.753
Ubr2	0.045148	-1.30317	2267.4
Parva	0.0455371	1.42606	239.13
Hnrnpa3	0.0455635	1.44821	1289.04
Ccdc181	0.0456126	-1.38965	245.059
Mettl17	0.0456722	-1.45582	178.989
Ppp5c	0.0456806	-1.24899	1400.2
Rbm27	0.045682	-1.32745	239.872
Mrpl37	0.045682	-1.30168	1650.48
Nudt9	0.0457298	-1.26881	1043.31
Rgl2	0.0457298	-1.30213	780.845
Slc1a3	0.0457765	3.47198	8.18799
Peli2	0.0457765	1.40192	300.141
Ago1	0.0458288	1.41433	223.402
Gm14325	0.0463319	1.83368	79.3144
Peli3	0.0464101	1.64912	54.2095
Gatb	0.0464101	-1.34785	426.51
Ncdn	0.0464101	1.32778	586.096
Pkd2	0.0464595	1.82615	199.388
Mrpl2	0.046462	-1.39652	1330.88
Zkscan17	0.0465519	1.39063	710.115
Tfg	0.0467453	-1.33571	787.051
Josd1	0.0468923	1.36563	691.712
Paip2b	0.047065	-1.28707	3930.17
Myl2	0.0470708	-1.88692	2971.71
Ddx39a	0.0471046	-1.37007	256.776
Mia2	0.0471046	-1.22667	1114.65
Uqcrb	0.0471785	-1.47875	2018.35
Sec31b	0.0472228	-1.42111	843.714
B930094E09Rik	0.0472228	2.83603	7.74824
Ace	0.0472956	1.54497	605.737
Cgnl1	0.0472956	1.94291	55.0411
Mcm3	0.0472956	-1.57443	85.3655
Tekt1	0.0474342	2.80992	76.7963
Abhd6	0.0474342	1.59462	113.921
Bet1	0.0474475	1.33456	303.037
Aen	0.0475001	-1.27377	1116.55
Selenoo	0.0475924	-1.36016	540.901
Fra10ac1	0.047671	-1.35484	201.103
Aldh18a1	0.0477612	-1.68804	101.087
Plekhb1	0.0477612	-1.50997	1669.64
Wif1	0.0478215	5.72184	4.53243
Hbegf	0.0478719	1.9349	159.112
Prxl2b	0.0478719	-1.6254	1497.2
Vps29	0.0478719	1.27933	388.21
Rtl8a	0.0479967	1.45222	961.567
Stk39	0.0480471	1.68652	77.1811
Fhip2b	0.0480629	-1.25327	1192.28
Loxl4	0.0480629	4.50434	3.6116
Tanc2	0.0480629	1.53327	128.661
Exoc8	0.0482092	1.72066	126.401
Myoc	0.0482234	1.93191	596.886
Pdpn	0.0482373	1.8535	38.8953
Coq2	0.0484211	-1.32871	1847.37
Syde1	0.0484211	1.41048	161.845
Wdr83	0.0485786	-1.51327	399.692
Ccnt2	0.0486385	-1.25066	832.038
Slc39a11	0.0487792	1.97993	40.2159
Rpl29	0.0489767	-2.16154	1938.94
Klhl5	0.0489999	1.62188	105.467
Iqsec2	0.049066	-1.48957	504.825
Klhdc7a	0.049066	4.99117	5.93379
Klhl29	0.049492	1.80384	159.017
R3hdm4	0.049492	-1.17871	2868.76
Epm2aip1	0.049492	-1.37187	639.922
Prpf38a	0.049492	-1.40016	167.83
Gpn1	0.0495405	-1.35968	343.238
Pbx3	0.0496518	1.82272	40.7363
Prr29	0.0496706	-2.22692	50.2454
R3hdm2	0.0497058	1.34536	3383.71
Nbl1	0.0497058	1.47608	435.617
Ccdc77	0.0499372	-1.52647	108.568
Asph	0.0505571	1.35367	4415.99
Bbs1	0.0512813	1.89757	43.4151
Htatip2	0.0512869	1.70583	111.462
Maz	0.0513046	1.26712	1517.45
Tomm40l	0.0515864	-1.37594	889.604
Mtif2	0.0515864	-1.3118	376.103
E2f5	0.0516853	1.95172	22.1451
Srpr	0.0516853	-1.3221	4403.46
Kdm5b	0.0516853	1.45609	164.063
Scoc	0.0516853	-1.41921	481.994
1700029J07Rik	0.0516853	-3.16892	23.1257
Mettl9	0.0518557	1.36967	384.939
Arid1a	0.0519803	1.3972	1042.36
Egf	0.0520872	1.54692	725.767
Adh1	0.0520971	1.74599	173.673
Plekhg5	0.0522686	1.3372	292.102
Sumf2	0.0523614	-1.60967	238.752
Ube2j1	0.0523614	1.32876	692.015
Ndufa4	0.0523614	-1.51449	7174.69
Ankrd54	0.0523614	1.48693	106.377
Wwp1	0.0523614	-1.47324	4898.06
Hirip3	0.0523614	-1.43969	123.944
Mon1b	0.0523614	1.70301	100.374
Top1mt	0.0524712	-1.44938	251.889
Fundc2	0.0524846	-1.20835	3347.73
Lsm6	0.0526059	1.39312	343.758
Mllt3	0.0527372	1.47444	1961.65
Pam16l	0.0527372	-1.36466	644.06
Mettl1	0.052899	-1.50018	311.461
Ankrd40	0.052899	-1.24455	6839.15
Noc4l	0.0529061	-1.33806	291.758
Rps6ka1	0.0532548	-1.85055	134.62
Eif3j2	0.0532548	-1.39031	2417.5
Kcnb1	0.0532548	1.95118	412.26
Ttyh1	0.0532609	-2.30427	41.6011
Cast	0.0532897	-1.24463	1596.15
Pja1	0.0532897	1.30653	299.42
Zfp934	0.0533188	2.44375	23.0545
Mef2c	0.0535691	1.40739	10480.9
Gadd45gip1	0.053661	-1.4296	997.708
Lyrm9	0.0536945	-1.48996	273.046
Ptms	0.053842	1.32945	1145.24
Fbxo21	0.0538821	-1.43011	555.278
Mtrf1	0.0538946	-1.3186	282.261
Crtap	0.0539243	1.66842	112.362
Zfp873	0.0539243	3.49193	6.78565
Lhx2	0.0539452	4.73963	2.71964
Mrpl39	0.0539452	-1.35819	316.458
Cln3	0.0539452	1.47459	92.8068
Cep131	0.0539452	-1.36124	211.303
Nrep	0.0539452	-2.27228	1115.02
Mdm1	0.0539941	-1.80685	74.8182
Pax7	0.0540909	1.78256	39.8585
Itga2b	0.0543224	-2.18587	54.627
Tardbp	0.0543562	-1.16473	1833.02
Ptgis	0.0545031	2.46505	21.2284
Thy1	0.0545588	1.72755	60.7166
Zdhhc24	0.0548994	1.54328	76.0983
Rnase4	0.0548994	1.58358	322.031
Clybl	0.0548994	-1.45562	624.307
Ciart	0.0548994	-2.29834	143.714
Msh3	0.0549344	-1.51949	199.93
Fkbp9	0.0550181	1.26048	1525.86
Ogn	0.0550261	1.93149	194.437
Obsl1	0.0550261	1.44338	1410.95
Wdr5	0.0550261	-1.26667	617.731
Dera	0.0550261	-1.57294	94.1005
Utp4	0.0550261	-1.34671	393.283
1190005I06Rik	0.0550261	-4.0245	11.7501
Erich1	0.0550261	-1.89557	38.4291
Zscan12	0.055103	-1.39508	154.293
Scd1	0.0551537	3.05405	270.39
Ikbkg	0.0551654	1.28248	447.315
Thoc6	0.0553039	-1.47135	122.817
Ube2g2	0.0554048	1.41944	2651.28
Wdr36	0.0554166	-1.30504	357.663
Gm14295	0.0554529	1.81603	52.584
Zswim1	0.0556302	1.43639	178.897
Myef2	0.0556437	1.70625	35.7643
Rsl24d1	0.0556437	-1.32712	401.401
Mrln	0.055836	-1.69794	557.898
Srcin1	0.055836	-1.73311	131.004
Hvcn1	0.0558579	2.4997	9.63811
Sdad1	0.0559369	-1.41603	435.423
Ppm1k	0.0560775	-1.7688	270.142
Mpv17l	0.0561026	2.70401	6.32841
Mthfs	0.0565253	-1.98987	42.4942
Mcrip2	0.0565734	-1.587	964.367
Ndufa11	0.0566734	-1.40584	2456.56
Abcc1	0.0566831	-1.38638	760.901
Exoc6	0.0566831	-1.3861	1539.1
Sgk1	0.0567239	1.72536	4640.43
Dyrk1b	0.0567315	-1.44011	1266.24
Pi4k2b	0.0567417	2.05247	23.9371
Gstm5	0.0569854	-1.39951	804.07
Atp1a2	0.0571059	1.22502	38954.8
Cenpq	0.0571059	-1.82662	53.7229
Atp6v0c	0.0571059	1.35904	2791.8
Rpl39	0.0571059	-1.54867	228.486
Epb41	0.0571768	-1.24594	2246.1
Ddx17	0.0573315	-1.28094	2975.74
Bckdk	0.0573437	-1.433	3849.27
Lancl1	0.0574502	-1.47756	616.216
Rhbdf2	0.0574895	1.46918	600.292
Fam149b	0.0575383	1.32758	329.019
Smyd4	0.0576435	1.6868	121.985
Tars2	0.0576538	-1.28867	496.09
Fam91a1	0.0577043	1.39167	171.544
Triobp	0.0580995	-1.31115	790.812
Rph3al	0.0581416	-1.65093	221.994
Ccdc127	0.0582888	-1.17796	1168.49
Cyb561	0.0584228	1.64953	71.6593
Gm12166	0.0584916	1.61859	59.0609
Lamb3	0.058495	-2.06848	68.2322
Atg7	0.058495	1.34349	233.071
Mark2	0.0585181	1.22282	1194.94
Ywhaz	0.0586596	1.27293	955.534
Smarcd2	0.0586714	1.45638	248.04
Ndufs6	0.058786	-1.46913	1491.33
Cyria	0.0589932	1.74057	61.9302
Suv39h1	0.0589932	-1.39337	144.392
Syt9	0.0589932	-3.95335	40.1908
Rhot1	0.0594321	1.17767	748.518
Parp3	0.059519	-1.62023	1764.11
Ap1b1	0.059666	1.34081	1195.08
Ric3	0.059666	1.60392	84.4879
Wasf2	0.0597337	1.39833	893.119
Mrc2	0.0598143	1.54923	173.506
Mllt10	0.0598143	-1.27799	437.843
Pxmp2	0.0598143	-1.41151	516.82
Avl9	0.0598143	1.74631	67.6188
Wdr19	0.0598143	2.16295	19.9138
Calhm5	0.0598143	2.40859	14.4768
Zkscan7	0.0598143	-1.58121	114.865
Slc7a6	0.0600043	-1.39635	451.4
Slc38a7	0.0600059	1.36929	183.412
Pex11g	0.0600598	-1.80343	73.8063
Foxn3	0.0600786	1.31105	2854.35
Zeb2	0.060111	1.38921	334.747
Ppp2r3c	0.0603348	-1.26666	309.701
Cript	0.0603348	1.28019	411.009
Sdk1	0.0604178	2.21856	18.5252
Il15	0.0604902	-2.14676	90.7745
Tcf4	0.0605284	1.21908	708.429
Knop1	0.0606395	1.95285	487.44
Wdr18	0.0606395	-1.22196	794.611
Dpf3	0.061028	-1.45141	167.83
Ppat	0.0610463	-1.47694	447.765
Ndufa1	0.0610807	-1.65862	1050.94
Stt3b	0.061083	1.33194	1987.29
Cox7a2	0.0611301	-1.78716	1891.58
Tal2	0.0613181	2.04495	36.824
Socs7	0.0613662	1.39114	1719.63
Tmem265	0.0613662	-4.32745	22.8477
Hyal2	0.0615929	1.33072	235.086
Apex1	0.0615929	-1.35182	509.41
Tcp1	0.0615929	-1.23838	3231.08
Atf6	0.0616772	-1.43861	610.082
Notch2	0.0616772	1.49999	165.893
Lap3	0.0616772	-1.19349	903.841
Alms1	0.061783	2.99844	7.68605
Eif3c	0.0619203	-1.20572	3590.52
Uqcrfs1	0.0620176	-1.37694	12534.8
Ncapg2	0.0621842	2.20818	12.6942
Oga	0.0622578	-1.40547	1385.12
Alox12	0.0625929	2.00136	47.1901
Zc3h15	0.0625929	-1.23515	1213.52
Trip4	0.0626172	-1.30358	262.011
Pstk	0.0627574	-1.4968	433.022
Myoz2	0.0627706	1.47101	2620.82
Ddr1	0.0628547	1.40878	359.667
Crat	0.0628547	-1.22476	13430
Hmces	0.0628547	-1.45761	90.8662
Acsl3	0.0628547	1.61894	121.107
Zpr1	0.0629449	-1.3944	509.436
Crip3	0.0630692	-6.37617	11.6406
Fgf1	0.0630739	1.48219	951.074
Gusb	0.06311	1.55173	212.817
Lman2	0.0632914	1.24439	1551.39
Igsf8	0.063312	1.51737	174.577
Hipk2	0.063559	1.45192	141.074
Cul3	0.0635933	-1.17705	4270.39
Cox7a1	0.0635947	-1.63083	2059.21
Ypel4	0.0636582	2.69889	9.08293
Srsf7	0.0640714	-1.26276	698.461
Rasa3	0.0640714	1.49376	202.449
Fam221b	0.0640714	1.33712	1898.56
E130308A19Rik	0.0640714	1.71129	119.497
Usp13	0.0640714	-1.42467	6917.95
Cryz	0.0643205	-1.55006	271.224
C1ra	0.0643205	2.20726	76.7353
Gria3	0.0643319	2.63664	9.06557
Spag7	0.0643319	-1.30613	1329.1
Rnf31	0.0643319	-1.48961	445.691
Ankrd29	0.0644568	2.98454	7.69417
Mxd1	0.0644862	1.61984	86.8772
Mipep	0.0644862	-1.26134	966.86
Nap1l4	0.0644862	-1.18944	4276.67
H2ac6	0.0644862	2.22947	17.8462
Cfap36	0.0645581	1.44407	132.733
Fdft1	0.0645581	-1.51772	1908.21
Vps41	0.0645581	-1.26637	846.352
Cd3eap	0.0645581	-1.36239	406.744
Emg1	0.0645752	-1.34148	686.419
Fbxo3	0.0646368	-1.2222	1777.87
Synm	0.0646368	1.39148	19218.9
Setd6	0.0646368	-1.47017	155.872
Inca1	0.0646368	1.5542	60.8024
Tomm34	0.0647875	1.31886	257.639
Mdh1	0.0648545	-1.37821	11776.5
Efs	0.065049	1.96735	20.8098
Slc25a30	0.0650706	1.82909	184.816
Dhx16	0.065112	-1.4161	439.545
Inppl1	0.065112	-1.31463	3714.06
Zfp180	0.0652245	1.38765	260.65
Mpc2	0.0653054	-1.41227	4323.15
9430038I01Rik	0.0653959	-1.7088	58.9608
Atp5g3	0.0654591	-1.36461	9902.35
Nmnat3	0.0654591	-1.36185	263.073
H2az2	0.0654591	1.27701	567.607
Thoc7	0.0654863	-1.32355	947.853
Ift140	0.0655211	1.63156	49.3252
Idh3a	0.0655443	-1.32283	12164.7
Abat	0.0655443	2.22415	68.2709
Dusp18	0.0655533	-1.84002	973.441
Cenpc1	0.0655917	1.73817	34.3491
Snai1	0.0657842	2.31828	12.6924
Cars2	0.0657842	-1.35701	276.228
Tnc	0.0660156	3.08938	17.676
Ltv1	0.0660326	-1.46149	371.133
Pnkp	0.0660898	-1.31085	437.319
Dpep1	0.0662596	1.89218	168.838
Dhx35	0.0662596	-1.37236	263.3
Med10	0.0662772	1.35836	103.501
Pcbp2	0.066921	1.54415	2723.43
Clip4	0.0673142	-1.27889	2317.02
Psat1	0.0674365	2.23978	22.5433
Rap2a	0.0674884	1.50942	116.762
Gapvd1	0.0675676	-1.22406	738.049
Pex11a	0.0675676	-1.33345	475.785
Golga7b	0.0675676	-2.04217	65.6286
Eno1	0.0678144	1.61164	552.149
Hacd2	0.0679021	1.89356	24.9469
Adamts5	0.0680681	1.42021	189.63
Rpl36	0.0680681	-1.44267	1248.82
Dcxr	0.0680794	-1.67909	124.055
Nr6a1	0.0682075	-1.65741	121.108
Sugp1	0.068472	-1.21285	555.215
Akap8l	0.0688336	-1.33204	1045.3
Fn1	0.0688601	1.77472	444.937
Wdr83os	0.0689103	-1.30327	616.862
Plp2	0.069006	1.4182	434.607
Bmp4	0.0692196	1.59239	65.2824
Pcbp1	0.0692196	1.24901	3513.9
Fbln5	0.0693398	1.64983	170.649
mt-Co1	0.0693398	-1.92282	1.4072e+06
Htra1	0.0693602	1.7198	432.144
Cbarp	0.0693675	-2.30537	148.278
Nsmce2	0.0693675	1.31469	221.498
Pcgf5	0.0694582	-1.24648	891.779
Slc35c2	0.0694773	-1.27478	365.069
Tial1	0.0694773	-1.24675	818.308
Fdx1	0.0696696	-1.49724	610.283
Ggta1	0.0701092	1.43834	172.676
Haus1	0.0703303	-1.55853	154.777
Drg1	0.0703626	-1.24439	840.704
Map3k3	0.0704181	1.5668	444.571
Samd8	0.0704181	1.27633	904.087
AW209491	0.0704181	-1.33528	276.096
Cidea	0.0705936	-2.55062	40.5156
Cox7c	0.0708159	-1.41604	1896.89
Ehd4	0.0709371	1.41577	1288.91
Chchd1	0.0709371	-1.36366	1094.56
Srek1	0.0710337	-1.25926	652.333
Foxk2	0.0711792	1.29663	1016.47
Ndufb7	0.0714514	-1.36319	2712.79
Keap1	0.0715295	1.19408	2058.21
Tpgs1	0.0715295	1.335	381.267
Max	0.0715295	1.36116	423.766
Clec16a	0.0715559	1.35186	1636.17
Gm10033	0.0715559	1.7451	129.246
Tcf12	0.0715589	1.29397	445.961
Fsbp	0.0716505	2.94504	9.48853
Hspb7	0.0717892	1.5362	35235.5
Kat6b	0.0717892	1.42605	358.067
Gnb1	0.0717892	1.19021	907.443
Ano5	0.0718434	-1.64778	1854.98
Uso1	0.0721691	-1.22431	1737.99
Cdh15	0.072226	-1.33075	594.992
Sh2b1	0.0723443	1.26238	1411.7
Slco2b1	0.0723443	1.63604	189.507
Alkbh4	0.0723443	1.64646	50.7679
Gtf2h1	0.0725305	1.3644	286.993
Akt3	0.0725533	1.4591	147.934
Sfswap	0.0726189	1.28135	661.37
Slc25a1	0.0726264	1.79875	43.3658
Tgfbi	0.0726264	1.61325	184.651
Mrpl12	0.0726264	-1.37664	2429.13
Tmem38a	0.0730284	-1.33153	25715.8
Rhbdl1	0.0732401	-1.73647	560.388
Atg4a	0.0732803	-1.42463	430.94
Gimap9	0.073422	-2.37825	21.7319
Exo5	0.0734251	2.496	8.12724
Phb2	0.0735083	-1.30484	2035.35
Mapk8	0.0735083	-1.23466	534.778
Fads2	0.0735083	2.00173	39.7183
Hephl1	0.0735083	4.59925	2.72023
Ubxn8	0.0735083	1.50324	90.5368
Rin2	0.0735794	1.7907	116.783
Hmgcl	0.0735794	-1.35506	625.769
Med25	0.0736268	-1.29324	1992.89
Asb1	0.0736268	1.42528	238.149
Yme1l1	0.0736268	-1.16528	871.323
Samd10	0.0736566	-1.72011	128.259
Chrna10	0.0736566	-1.84532	72.2734
Mrpl20	0.0736969	-1.44866	468.982
Foxq1	0.0737507	-4.13007	21.7702
1190007I07Rik	0.0737507	-1.84	224.288
Tspan14	0.073801	-1.30901	226.736
Fam13b	0.0738092	1.51826	90.1866
Nfkbib	0.0738772	-1.31216	587.687
Ccdc50	0.074095	1.32489	1990.69
Aarsd1	0.0742147	-1.38839	544.742
Hmgb1	0.0743043	-1.28902	2256.38
Zbtb45	0.0744328	1.39687	84.5994
Prnp	0.0745713	1.35146	2911.02
Zfp672	0.0746093	-1.33133	453.835
Abcb1a	0.075343	1.48627	170.76
Ppp1r16a	0.0755339	1.2625	666.784
Gng5	0.0755339	-1.7606	2709.61
Pelp1	0.0756044	-1.26856	731.885
Lonp1	0.0756044	-1.2789	2673.98
Ovgp1	0.0756044	-1.75421	69.557
Cpeb1	0.0756619	-1.29328	1571.18
Mtx2	0.0756701	-1.42334	477.247
Mboat7	0.0756844	1.31141	278.011
Wtap	0.0756844	-1.23675	473.867
Phf20	0.0758981	1.36014	466.916
Acsf3	0.0762851	-1.43073	322.52
Rnf103	0.0762924	1.34405	545.76
Hsdl2	0.0762972	-1.31489	1405.94
Atp5h	0.0762972	-1.5091	1532.16
Faf2	0.0763996	1.32653	317.015
0610040J01Rik	0.0763996	-2.36119	159.486
Entpd6	0.0764342	-1.37771	216.199
Cdt1	0.0764971	-2.39653	26.1598
Ndel1	0.0766778	1.34344	1229.97
Slc29a3	0.0766993	1.79514	42.9469
Ttc30a1	0.0766993	1.95925	21.7926
Pgap4	0.0767956	1.4398	578.572
Anxa7	0.0769551	-1.51417	2872.7
Hip1	0.0774281	1.37448	563.348
Rnmt	0.0774398	-1.30721	608.371
Pdcd2	0.0774398	-1.40789	235.396
Ppcdc	0.0774398	-1.40584	177.762
Sorl1	0.0774552	-1.52321	1571.97
Xpc	0.0775312	-1.2134	345.943
Herc1	0.0775312	-1.17098	1263.08
Samm50	0.077603	-1.33401	4130.32
Picalm	0.0780292	1.56493	2130.73
Fnbp1	0.0780292	1.28737	372.262
Pbx2	0.0780608	-1.41641	271.531
Fam234a	0.0781723	1.3474	1702.28
Golga2	0.0783562	-1.16705	1970.98
Lzts3	0.0785003	1.44039	141.072
Cyp2d22	0.0785003	1.43822	243.161
Psmc1	0.0785296	-1.32955	2370.24
[truncated: 10,586 more rows]

## Sheet: DEGs List
Background Genes		Upregulated		Downregulated		Upregulated: Common to miR-1 KO, adult MOV, aged MOV		Downregulated: Common to miR-1 KO, adult MOV, aged MOV
Gnai3		Esr1		Cish		2310022B05Rik		2510002D24Rik
Cdc45		Lrrc17		Gm44503		A930003A15Rik		4930453N24Rik
Narf		Myl4		Odad4		Abcg2		4933434E20Rik
Cav2		Serpina3n		Dnph1		Abhd12		6030458C11Rik
Klf6		Ddc		Tmem184a		Abhd17c		Aars2
Scmh1		Cilp		Fxyd3		Abi1		Abcb4
Cox5a		Chad		Fscn2		Abi2		Abcc5
Tbx2		Serp1		Klk1b26		Ago1		Abcc9
Tbx4		A930003A15Rik		Map3k21		Alg9		Abcd2
Ngfr		Gm33543		Mlf1		Ankib1		Abcf2
Wnt9a		Comp		Mettl21c		Ankrd13a		Abcf3
Fer		Ngfr		Mapk8ip2		Anp32b		Abhd11
Xpo6		Anxa8		Rp1		Ap1s1		Abhd14a
Tfe3		Ddah1		Slc22a3		Api5		Abhd16a
Axin2		Mmd		Dach2		App		Acaa2
Brat1		Kcne1l		Glb1l2		Arcn1		Acaca
Gna12		Wif1		Crybb1		Arf3		Acad11
Slc22a18		Cdh11		Adcy1		Arf4		Acad12
Dlat		Sln		Dmp1		Arfip1		Acad8
Sdhd		Fbxl22		Nwd1		Arhgap11a		Acad9
Fgf6		Cercam		Ankrd34a		Arhgap23		Acadvl
Ccnd2		Angptl7		Epop		Arhgap35		Acat1
Gpr107		Klhdc7a		Prkcz		Arl6ip1		Aco2
Nalcn		Slit1		Pld5		Armc7		Acot7
Drp2		Ranbp17		Tmem150c		Arpc1a		Acp6
Lhx2		Rundc3a		Zfp967		Arsa		Acsl1
Gmpr		Lamc3		Tafa3		Atat1		Acyp1
Mid2		Stum		Tdrp		Atp6v1b2		Adat1
Trim25		Coch		Tmem141		Atp9b		Adhfe1
Dgke		Gadd45a		Dqx1		Atxn1l		Adk
Scpep1		Fmod		Lrp2bp		Atxn7l3		Adsl
Mnt		B630019K06Rik		Hhatl		Azin1		Adssl1
Itgb2		Fndc10		Irf5		Bhlhb9		Aen
Hddc2		Tmem30b		Erc2		Bmt2		Afap1l1
Tpd52l1		Loxl4		Dkk2		Brms1		Afg3l1
Pemt		Uhmk1		Flvcr1		Bscl2		Ahsa1
Cdh4		Igsf1		Serpinb1c		Bzw1		Ak1
Bcl6b		Fbln1		Tiam1		C1galt1		Akt2
Clec10a		Ces2c		Aurka		Camk2n2		Alas1
Alox12		Skp2		Lingo3		Cand1		Aldh5a1
Comt		Htra4		Dok5		Cap1		Aldh7a1
Rtca		Ptpn1		Ung		Caprin1		Amd1
Dbt		Cilp2		Rhou		Casp7		Amhr2
Dazap2		Pnma8b		Cbr2		Casp9		Ap1ar
Mcts1		Shisal1		Gm28035		Ccdc80		Apba3
Rem1		Chst3		Bdnf		Cdc42		Apbb3
Trappc10		Insc		Car14		Cdc42ep5		Apeh
Ccm2		Klhdc8a		Morn4		Cdc42se1		Apip
Tbrg4		Camk2n2		Smox		Cdh11		Araf
Fap		Serpinb1a		Snrpn		Cdh2		Arfgap2
Ndufa9		Thada		Amd1		Cdk9		Arfrp1
Cttnbp2		Vps37d		Tha1		Cebpa		Arl3
Galnt1		E130218I03Rik		Lmod1		Cep164		Armc8
Myf5		Enox2		Fam131a		Cfh		Asb11
Mkrn2		Tceal5		Gm10643		Cggbp1		Asb4
Pparg		Unc119		Ccdc146		Cgnl1		Asrgl1
Raf1		1700066M21Rik		Bcl2		Chpf		Atad1
Septin1		Mob3b		Slc40a1		Chpf2		Atg4a-ps
Pdgfb		Slc1a3		Golm1		Chrnb1		Atg4d
Acvrl1		Lox		Gm29394		Chst14		Atp5b
Tamalin		Arf4		Vamp1		Chsy1		Atp5c1
Acvr1b		Arhgap11a		Avil		Cib1		Atp5g1
Tom1l2		Vipr2		Magix		Cilp		Atp5k
Zfp385a		Gmfb		Socs2		Cnot6		Atp5l
Itga5		Lpin3		Mfsd4a		Cnpy3		Atp5md
Wdr77		Serpina3c		Lnpk		Col12a1		Atp5mpl
Atp5pb		AU021092		Ctnna3		Commd10		Atp5o
Sox9		Pcdhgb7		Dnase1		Copg1		Atp5pb
Hnrnpd		Cdh2		Gp1ba		Copg2		Atpaf2
Dynlt1c		Adamts20		Zfp605		Ctsd		Atrip
C1d		Cpne2		Rgcc		Ctss		Auh
Gm2a		Btbd8		Il18bp		Cul7		Avil
Krit1		Wnk3		Nnt		Cyb561d2		B3galnt2
Clcn4		Cdc42ep5		Patj		Cyb5r3		B4gat1
Hk2		Vit		Prr29		Daam1		Bcas2
Myo18a		Hsf2bp		Mid1ip1		Dapk1		Bccip
Abhd15		Tceal7		Thrsp		Dcaf10		Bckdha
Hoxb6		Uhrf1bp1l		Tmem150a		Dcakd		Bckdhb
Loxl3		Srpx		Sfxn2		Ddah1		Bcl2
Kat2b		Pwwp3b		Phyhd1		Dennd10		Bzw2
Rab5b		Panx1		Ammecr1		Dennd5a		C330018D20Rik
Icosl		Ctss		Rpl29		Disp1		Cacna1s
Spg7		Ppia		Acyp1		Dlg4		Calm3
Sult5a1		C1galt1		Fn3k		Dnajc14		Capn3
Rpl13		Bag4		Asb4		Dnajc5		Capn7
Chmp1a		Musk		Rnf126		Dok1		Capzb
Rpa1		Col12a1		Shc2		Dpy19l1		Car14
Serpinf1		Tmem158		Shmt1		Dse		Carnmt1
Tubgcp3		Itgbl1		Trub2		Dzip3		Ccdc107
Polr3d		Igsf10		Coq5		Eda		Ccdc47
Tcf7		Casp7		Avpi1		Eid1		Ccdc58
Ddx3x		Nat8l		Rhpn2		Eif4h		Ccdc85a
Kcnn3		Flrt1		Gpcpd1		Eml3		Ccnt2
Usp32		B930094E09Rik		Klhl23		Eny2		Cdc37l1
Car4		Nupr1		Amhr2		Erlin1		Cdk16
Txnrd3		Hnmt		Zc3h8		Erlin2		Cdk18
Zfp512b		Plb1		Exd1		Fam126a		Cep19
Dnajc5		Rab15		Metrn		Fam168b		Cert1
Tpd52l2		Tekt1		Ticam1		Fam214b		Chchd3
Fmr1		Lbhd1		Crybg3		Fam32a		Cisd2
Pxmp4		Abcc8		Lrrc8b		Fancm		Ckmt2
Dlg3		Dmrt2		Nit2		Fbxo10		Clcc1
Gnb1l		Zfpm2		Atp5l		Fbxo33		Clk3
Mmp11		Usp35		Cdk18		Fchsd2		Clpb
Smarcb1		Rnf26		Ern1		Fen1		Cmbl
Hip1r		Gabrr2		Hspa1l		Fndc3b		Cnot7
Nsun5		Spire1		Ldhd		Fubp3		Coa7
Top1mt		Gm13305		Cog6		Fuca1		Cog4
Hoxa10		Arf3		Eci1		Fzd1		Cog6
Hoxa4		Cebpa		Phykpl		G6pdx		Cops2
Mmp14		Mfge8		Nudt18		Gak		Cops3
Slc7a7		Pm20d1		Ccdc58		Galc		Coq2
Oxa1l		Map1a		Acot7		Galnt2		Coq3
Heatr6		Vma21		Ppp3cc		Gas6		Coq5
Ilf2		Scamp5		Dlat		Gatad2a		Coq6
Chtop		Slc7a8		B3galnt2		Gba		Coq9
Snapin		Tada2b		Gfm2		Gdap2		Cox16
S100a4		Dok1		Arl3		Glce		Cox4i1
S100a6		Smim36		Cav3		Gltp		Cox5a
Scn4a		Reep2		Smtnl1		Gm2a		Cox5b
Icam2		Slc35a5		Pnpo		Gmfb		Cox5b-ps
Mapk7		Ndrg3		Lysmd2		Gna12		Cox6b1
Epn2		Prrt1		Polr2k		Gna13		Crybb1
B9d1		Stim2		Foxred1		Gnaq		Crybg3
Sec24b		Atat1		Eme2		Gnptab		Cs
N4bp3		Swsap1		Ddhd2		Gopc		Csde1
Rmnd5b		Dse		Myl2		Gorab		Csnk2a1
Nhp2		Tgif1		Hspa9		Gsr		Cul5
Vps9d1		Cyb561d2		Nadsyn1		H2az1		Cyb5r1
Zfp276		Slc16a8		Hsd17b7		H3f3b		Cyc1
Mfsd10		Alpl		Mfsd3		Hbegf		Cycs
Luzp1		Nckap1		Ggnbp1		Heatr5b		Cyth1
Kctd10		Armh4		Rrp15		Hfe		Dach2
Poldip2		Pop5		Polk		Hmgn1		Dbt
Ift20		Olfml2a		Slc7a2		Hnmt		Dcun1d2
Col6a1		Tpbgl		Fam13c		Hnrnpa3		Ddo
Pcbp3		Thbs2		Lrpprc		Hnrnpk		Ddrgk1
Lgals9		Fancm		Rbm19		Hsf2bp		Ddx1
Araf		Plxna4		H2-T22		Hsp90aa1		Ddx24
Cfp		Iqsec1		Ccdc107		Hsp90b1		Ddx59
Timp1		Usf3		Ivns1abp		Hspa13		Decr1
Uxt		Proser2		Znhit6		Iffo2		Dennd4b
Cnnm3		Vegfc		Styx		Ifi27		Dhrs7c
Lman2l		Dpm3		Eif4e3		Igsf10		Dlat
Mcm3ap		Prelp		Auh		Ipo9		Dld
Pcnt		Dnajc5		Cox18		Jrkl		Dlst
Mxd1		Ankrd13c		Ercc6l2		Kctd13		Dnaja3
Gmcl1		Timp2		Eml1		Kdelr2		Dnajc21
Snrnp27		Slc45a4		Farsb		Khsrp		Dnase1
Ocrl		Chsy1		Zfp52		Kif3b		Dpf2
Calm1		Cask		Mtg1		Klf5		Dram2
Agpat3		Lrrc61		Wnk2		Klhl5		Dvl1
Sema6b		Tbc1d31		Klf10		Kpnb1		Echs1
Dpp9		Tmem100		Cmbl		Kras		Eci1
Ramp2		Gadd45b		Acad9		Lbhd1		Ecsit
Lsr		Adamtsl2		Ifrd2		Lgals1		Eef1a2
Gramd1a		Paqr9		Wdfy1		Lgmn		Efcab2
Hpn		Myh3		S100a1		Lox		Eif2b5
Ckb		Hacd3		Mreg		Loxl1		Eif2d
Sp1		Fam174b		Adat1		Loxl4		Eif3e
Itgb7		Pogk		Fam136a		Lpin3		Eml1
Myg1		Hfe		Pfn2		Lpp		Epdr1
Rarg		Trappc3		Slc16a6		Lrp10		Ephx2
Pfdn5		Prkra		Dhrs7c		Lrp12		Epm2aip1
Efnb2		Sh3kbp1		Pdss1		Lrrc17		Epop
Rrp15		Galc		Ubac2		Lrrc59		Eral1
Rnd2		Abhd17c		Hscb		Luzp1		Ercc5
Srr		Chrnb1		Pdf		Lyst		Ercc6l2
Sync		Cxxc5		Mrps27		Man1a2		Etfa
Fndc5		Mex3c		Ckmt2		Man2b2		Etfb
Acp5		Magi2		Iars		Mapk3		Evc
Cnn1		Atp1b2		Ppwd1		Mapre1		Exoc3
Fbxo9		Teddm2		Cacna1a		Marchf3		Faf1
Vps50		Zfp580		Gpt		Mcfd2		Fam131a
Hars		Lrp11		Zfp9		Mdfic		Fam76a
Zmat2		Olfm1		Tmem80		Mesd		Fastk
Ube2c		Zfp931		Macrod2		Mex3c		Fbxo8
Smg5		Vmac		Spryd4		Mfsd1		Fech
Cct3		Lyplal1		Slc16a1		Mfsd14a		Fh1
Glmp		Eid1		Vldlr		Mfsd14b		Fhip2b
Mef2d		Fbln7		Tuba8		Mgat4a		Fkbp3
Tmem79		Rgs11		Srebf1		Mis12		Fkbp4
Snd1		Ttc9		Acsl1		Mmgt2		Flad1
Col18a1		Gbe1		Mark1		Mob1a		Flvcr1
Slc19a1		Bex1		Ccdc85a		Mob3b		Fn3k
Kpnb1		Armc7		Kif21a		Mpdu1		Foxred1
Npepps		Rgma		Taco1		Mthfd2		Fra10ac1
Tbx21		Eda		Phtf2		Mtmr12		Fscn2
Mrpl10		Pcolce2		Evc		Mtmr2		Fuz
Cyp51		Slc16a2		Tm7sf2		Mtmr9		Fxr1
Tcf25		Thrb		Ap1g2		Mtpn		Gart
Tubb6		Dennd10		Fubp1		Musk		Gatb
Def8		Tnfrsf23		Ndufb8		Myh3		Gatd3a
Meox1		Inafm2		Abcd2		Myl4		Gba2
Col1a1		Tspyl5		Ddx24		Myo1e		Gcdh
Itga3		Fchsd2		2610002M06Rik		Nacc1		Gfer
Sgca		Gas1		Lgalsl		Nans		Gfm1
Itfg2		Cfh		Tarsl2		Ncdn		Gfm2
Nrip2		Mthfd2		Rpia		Nckap1		Gfus
Tulp3		Ccdc3		Aldh18a1		Nf1		Ggnbp1
Gtf2h4		Samd4b		Ndufaf5		Ngfr		Ghitm
Tubb5		Disp1		Cars		Nin		Ghr
Ell2		Itfg1		Nek6		Nono		Glb1l2
Jup		Bace1		Gfm1		Nopchap1		Gm10053
Fkbp10		Rab2b		Spns2		Nras		Gm10643
Nom1		Pth1r		Abhd14a		Nsf		Gm28035
Ergic1		Pip4p1		Capn3		Nt5c2		Gm50253
Tcea3		Serpinf1		Grwd1		Nup50		Gnpat
Ifrd1		Lrp12		Plekha6		Nup93		Got2
Stk38l		Fbxo10		Uqcc1		Ogfrl1		Gp1ba
Brpf1		Copg2		Aprt		Olfm1		Gpank1
Akr1b3		Fam53b		Lyar		Otud5		Gpcpd1
Hoxc11		Gsta4		Tubd1		Pam		Gps2
Hoxc8		Marchf3		Mrps35		Panx1		Gpt
Hoxc6		Ppp1r14b		Mccc2		Papola		Gramd4
Gstt1		Popdc2		mt-Nd6		Parva		Grsf1
Gstt3		Pias3		Ndufaf8		Pbx3		Gucd1
Ddt		Pmepa1		Eef1a2		Pde12		Hadha
Ddx18		Tlcd1		Cox5b-ps		Pdik1l		Hadhb
Ubl3		Sec22b		Apip		Pdlim3		Hdhd5
Gramd3		Bhlhb9		Fkbp4		Pdpn		Hdlbp
Eef1e1		Vwa1		Rcc1l		Peds1		Hhatl
Akt1		Hipk1		Mtarc2		Pias3		Hibadh
Cldn15		Mettl27		Map7		Pigm		Hint3
Il16		Dlg4		Mfsd8		Pip5k1c		Hnrnpa2b1
Tcirg1		Pdik1l		Pdhb		Pkd2		Hnrnph3
Naglu		Lgals1		Dbt		Pla2g15		Hscb
Coasy		Sh3d19		Uqcrc1		Plce1		Hsd17b7
Smo		Lurap1		Ndc1		Plekho1		Hspa9
Tspan33		Tmem183a		Cox6b1		Pltp		Iars
Crnkl1		Fzd1		Adhfe1		Plxna4		Idh3b
Rin2		Chst14		Atp5mpl		Pml		Ifrd2
Chordc1		Hipk4		Sirt4		Pnma8b		Immt
Rtcb		Ggt5		Mpnd		Pofut1		Ints10
Pwp1		Taok3		Pdss2		Popdc2		Kcnn1
Fbxo7		Mtmr9		Rrp9		Pphln1		Kdm7a
Capns1		Pde12		Tbca		Ppia		Kif16b
Lrp3		Slc25a23		Pter		Ppib		Kif21a
Clpb		Spon1		Ddrgk1		Ppp1r14b		Kiz
Septin7		Alg9		Gps2		Prkra		Klhdc3
Zdhhc4		Rab13		Uqcrc2		Ptdss1		Klhl23
Rac1		Med26		Mrps9		Ptpn1		Klk1b26
Nup214		Eef2k		Smim10l1		Ptpra		Kpna6
Aif1l		Ogfrl1		Idh3b		Pygo2		Ldhd
Cpa3		Dapk1		Adk		Qsox1		Lgalsl
Ltbp1		Slc48a1		Prxl2b		Rab11fip5		Lias
Ugp2		Plekho1		Ndufs4		Rab15		Lingo3
Trmt1		Rsu1		Macrod1		Rab1a		Llgl2
Nacc1		Snx25		Ndufab1		Rab29		Lmod1
Nfix		Arhgef37		Rsad1		Rab4b		Lnpk
Slc1a5		Ccdc32		Atp5g1		Rab8b		Lrp2bp
Uba1		Raver2		Ubl7		Ranbp17		Lrpprc
Vwf		Pthlh		Atg4a-ps		Rasa1		Lsm12
Siae		Snx7		Rangrf		Rbbp4		Luc7l3
Vsig2		Scara3		Atp5pb		Rbm7		Macrod1
Esam		Tgm2		Mrpl21		Reep2		Macrod2
Spa17		Echdc1		Atp5k		Retreg2		Magix
Fam50a		Cep164		Nsun2		Rnf19a		Mapk8ip2
Emd		Ywhab		Gba2		Rnf26		Mapkapk3
Taco1		Alg2		Ttc32		Rnf38		Marchf6
Grik3		Ankib1		Ppdpf		Rpl10		Mccc1
Gria3		Rab29		Mrpl3		Rrbp1		Mccc2
Sipa1l2		Rbm7		Smyd1		Rsu1		Mdh2
Ap4e1		Sesn3		Rims4		Rtn3		Med24
Blvra		Fam8a1		Asb11		Rundc3a		Metap2
Pdzd4		Ptdss1		Mapkapk3		Rybp		Metrn
Srpk3		Bcl9l		Cdc37l1		Samd4b		Mettl14
Idh3g		Gna12		Atp5o		Scamp5		Mettl17
Pnck		Adgra3		Ephx2		Sdcbp		Mettl21c
Ssr4		Slc39a11		Hmox2		Sec22b		Mfn1
Bcap31		Klf5		Trmt2b		Seh1l		Mfn2
Fam98a		Abhd13		Cep19		Selenop		Mfsd3
Kmt2a		Ntrk2		Ndufaf1		Serp1		Mfsd4a
Ift46		Chpf2		Riox2		Serpinb1a		Mfsd8
Tmem25		Itm2c		Atp5md		Sft2d2		Mia2
Trappc6a		Commd10		Ndufb1		Sh3d19		Mlf1
Supt6		Tbc1d14		Tufm		Sigmar1		Mmab
Spag5		BC031181		Uqcr11		Sirpa		Mmadhc
Unc119		Kctd13		Gm10053		Skp2		Mpi
Rab34		Tmem267		Ndufv1		Slc16a2		Mpnd
Sdf2		Prkce		Ascc3		Slc31a1		Mreg
Hsf2bp		Trappc4		Cwf19l2		Slc35a5		Mrpl2
Bbc3		Stbd1		Pkdcc		Slc35f6		Mrpl21
Psmc3		Fbxo33		Acaca		Slc37a3		Mrpl3
Acp2		Mmgt2		Phyh		Slc39a11		Mrpl37
Rapsn		Atg4c		Ak1		Slc39a9		Mrpl38
Slc39a13		Arfgef2		Cox16		Slc7a8		Mrpl45
Celf2		Cgnl1		Nipal3		Smad2		Mrps31
Nr1h3		Plce1		Med24		Smarcb1		Mrps35
Ddb2		Bpnt1		Tom1l1		Snx7		Mrps5
Spi1		Desi1		Phpt1		Socs4		Mrps9
Sf3a1		Mtmr12		Cycs		Sod3		Mrs2
Stat6		Mafa		Eif2b3		Spire1		Mtarc2
Vrk3		Gatad2a		Cs		Spry2		Mtch2
Smg9		Golph3		Zfp692		Src		Mtg1
Paxip1		Nans		Cisd2		Srpx		Mthfsd
Rmnd5a		Hbegf		Mcm3		Ss18		Mtr
Mov10		Lgi4		Cox5a		St6galnac4		Myom1
Ppm1j		Myoc		Tef		Stambp		Narf
Rhoc		Aff1		Ngdn		Stk39		Nde1
Tead3		Ap1s1		C1qbp		Stk4		Ndufa10
Ppard		Igfbp5		Rpap1		Strn4		Ndufa5
Def6		Qsox1		Ssbp1		Stx6		Ndufa9
Peg3		Myo1e		Apbb3		Surf4		Ndufab1
Zim1		Slc15a4		Stoml2		Syde1		Ndufaf1
Metrn		Twf1		Cox4i1		Sync		Ndufaf5
Lmf1		Ak4		Adamtsl5		Tanc2		Ndufaf8
Ciao3		Spice1		Tmem101		Taok3		Ndufb1
Angptl4		Stimate		Acaa2		Tapbp		Ndufb11
Dbf4		Unc119b		Ccnyl1		Tbc1d14		Ndufb3
Daxx		Fgf11		Gfer		Tfe3		Ndufb6
Cd320		Jrkl		Kctd9		Tgfbr2		Ndufb8
Ipo4		Sod3		Acad11		Tgm2		Ndufb9
Tm9sf1		Lhpp		Llgl2		Thbs2		Ndufs1
Irf9		Kank1		Fastk		Tk2		Ndufs2
Gmpr2		En1		Chchd3		Tm9sf3		Ndufs3
Mdp1		Vezf1		Sar1b		Tmed9		Ndufs4
Dhrs1		Tshz1		Ddo		Tmem104		Ndufs7
Tmem161a		Ppp2r5a		Ddx59		Tmem128		Ndufs8
Armc6		Sp2		Carnmt1		Tmem167		Ndufv1
Borcs8		Nsf		Impdh1		Tmem168		Ndufv2
Slc25a42		Tle4		Gstm4		Tmem183a		Neurl4
Snx9		Cldn12		3110082I17Rik		Tmem219		Nfs1
Ranbp3		Nxn		Tcea1		Tmem30b		Ngly1
Ndufa11		Mdfic		Kcnq4		Tmx1		Nipal3
Nr2f6		Dzip3		Hdhd5		Tnfrsf23		Nnt
Use1		Nmt2		Ndufs1		Tram1		Npepl1
Ocel1		Arhgap35		Phb		Trim37		Nsmaf
Dyrk1b		Prkag2		Rpl10a		Trps1		Nudt18
Braf		Pdpn		Cox15		Trrap		Nudt9
Ndufb2		Bmt2		Alas1		Ttc17		Nutf2-ps1
Hltf		Glt28d2		Ndufa5		Ttc9		Nwd1
Prpf6		Snx33		Coq6		Ttyh3		Obscn
Rgs19		Fam89b		Cox5b		Tut7		Ogt
Abhd3		Nacc1		Abcb4		Twf1		Opa1
Snrpd1		Gfra1		Hnrnpa1		Txndc12		Pabpc4
Tchp		Mtpn		Tut4		Ufm1		Paip2
Tiam1		Tmem106b		Tmod4		Uhmk1		Paip2b
Tsc2		Lats1		Etfb		Uhrf1bp1l		Parp1
Rpl3l		Sdcbp		Slc25a4		Usp35		Pcmtd1
Slc9a3r2		Arfip1		Coq9		Vps29		Pcnp
Puf60		Gm14325		Tbl3		Xpot		Pdf
Golga2		Gpx3		Aldh5a1		Xrn2		Pdhb
Uck1		Pkd2		Ghr		Yeats4		Pdhx
Scin		H3c4		Rbm3		Yipf6		Pdss2
Mien1		2310022B05Rik		Josd2		Ywhab		Pfn2
Axl		Pbx3		Kidins220		Ywhaq		Pgam2
Tgfb1		Rell1		Gdpd5		Zdhhc18		Phb
Ccdc97		Rnf13		Stk40		Zdhhc9		Phf14
Zfp40		Dapk2		Zfp710		Zfp319		Phpt1
Akap8l		Mib1		Kiz		Zfp36l1		Phtf2
Pdcd2l		Klhl29		Afap1l1		Zfpm2		Phyh
Gtf2f1		Stx6		Tmem63a		Zhx3		Phyhd1
Clpp		Mea1		Rhot2		Zmat3		Phykpl
Alkbh7		Nt5c2		Csde1		Zwint		Pick1
Med6		Zfp319		Mpi				Pkdcc
Prkd1		Gnaq		Gatd3a				Pld5
Cse1l		Pam		Gramd4				Plekhb1
Naa20		Tmem60		Mdh2				Pmpca
Prkra		Ptpn4		Zfp943				Pmpcb
Fkbp7		Kalrn		Timm23				Pnisr
Plekha3		Zfp706		Tmem143				Pnpo
Ykt6		Fxyd6		Gm50253				Polr2k
Baz1b		Chpf		Abhd16a				Polr2m
Pex6		Abi2		Cacng7				Polr3c
Mrpl2		Dgke		Ccdc77				Ppdpf
Mea1		Ttyh3		Ddx19a				Ppp2r5d
Gnmt		Ywhaq		Abhd11				Ppp3cb
Grin2d		Tmco4		Acad8				Ppp3cc
Kdelr1		Trim37		Pgam2				Ppp5c
Tmem143		Smim14		Timm44				Ppp6r2
Ggct		Slc31a1		Mri1				Prdx3
Jag2		Dipk1a		Bckdhb				Prkcz
Btbd6		Phc1		Wdr83				Prmt7
Nudt14		Pank3		Pdhx				Prr29
Epdr1		Hivep2		Gstm2				Prxl2a
Flii		Ap3d1		Cog4				Prxl2b
Top3a		Fndc3b		Plekhb1				Prxl2c
Atg4d		Pdlim3		Mrpl45				R3hdm4
Qtrt1		Sirpa		Acadvl				Rad23a
Plin4		Atxn1l		Ogt				Rangrf
Hdgfl2		Eif4h		Trap1				Rbm5
Chaf1a		Islr		Echs1				Rcc1l
Adprh		Gdap2		Calm3				Rdm1
Tmem39a		Zfp36l1		Zfp91				Retreg3
Timmdc1		Cib1		Bdp1				Rffl
Pla1a		G6pdx		Acat1				Rhoq
Mcm2		Cdc42bpa		Ddx1				Rhot2
Tpra1		Prkg1		Ercc5				Rhou
Nab1		Mgat4a		Eral1				Rhpn2
Adgre5		Phkg2		Bccip				Riok3
Il17ra		Tmem104		Polr2f				Rmdn1
Lamb1		Pigm		Ndufb9				Rmnd5a
Kcnn1		Exoc8		Ndufv2				Rnf126
Arrdc2		Gnptab		Cep120				Rpap1
Cd36		Smad7		Mrs2				Rpap3
Map2k7		Cul7		Nup160				Rpia
Timm44		Usp3		Taf15				Rps6kb1
Ap2a2		Cpq		Iqsec2				Rsad1
Pnkp		Snx17		Wdr43				S100a1
Med25		Qdpr		Tefm				Sar1b
Bcam		Tmem230		Prxl2a				Sars2
Clptm1		Twsg1		Pick1				Scyl1
Relb		Dcakd		Acp6				Sdha
Tomm40		Heca		Ndufs7				Sdhaf2
Apoe		Glce		Utp25				Sdhd
Hbp1		Lbx1		Srp68				Sdr39u1
Prkar2b		Heatr5b		Got2				Sec31b
Cdkn1b		Tnks2		Sars2				Selenoo
Klf4		Slc19a2		Txndc15				Selenot
Ap1m1		Stambp		Uqcrb				Senp2
Rab8a		Cap1		Bckdha				Sh3glb1
Hmgn2		Yeats4		Ccdc47				Shc2
Fam32a		Gpd1l		Ndufb6				Sirt4
Stard3nl		Wdyhv1		Zfp367				Slc16a1
Stk11		Pi4ka		Vdac2				Slc25a11
Atp5d		Fam168b		Slc23a2				Slc25a3
Ppp5c		Lpp		Ints10				Slc25a4
Cdk12		Rtn3		Vps13a				Slc40a1
Lipe		Tmx1		Bzw2				Slc7a2
Pafah1b2		Lrrc40		Esf1				Smarca2
Tbc1d8		Sync		Arfrp1				Smim10l1
Cnot11		Pkn2		Cdk10				Smim13
Slc2a3		Mis12		Mrps31				Smox
Foxj2		Cdkn1c		Thop1				Smtnl1
Sri		Stk39		Cacna1s				Smyd1
Dgcr2		H2az1		Zfp397				Snrpn
Irf3		Pcsk6		Wnt9a				Spg7
Bcl2l12		Arcn1		Cct5				Spns2
Zfp959		H2aj		Wdr77				Spryd4
Mpnd		Pml		Pwp1				Srebf1
Sh3gl1		Mtss2		Efcab2				Srp54a
Yju2		Cand1		Prdx3				Srp68
Ranbp2		Kcna7		Ndufs8				Ssbp1
Grk5		Ermp1		Bhlhe41				Stoml2
Dvl3		Nacc2		Sdhaf2				Stradb
Abcf3		Cnot6		4933434E20Rik				Styx
Eif2b5		Zfp946		Sf3b2				Sucla2
Cyth2		Slc18b1		Ndufa10				Suclg2
Car11		Prkacb		B4gat1				Sympk
Mrpl4		Gltp		Atpaf2				Syngr1
Keap1		Arhgap21		Atp5c1				Synj2bp
Glg1		Src		Nutf2-ps1				Taco1
Btbd2		Dcn		Csnk2a1				Tafa3
Csnk1g2		Rrbp1		Capn7				Tarsl2
Abhd17a		Slc39a9		Atad1				Tdrp
Mob3a		Cilk1		Abcc5				Tef
Cacnb3		Arl5a		Mrps18b				Tefm
Fkbp11		Iffo2		Sucla2				Tha1
Ddx23		Gorab		Prxl2c				Thop1
Pld3		Erlin1		Clk3				Thrsp
Grik5		Nono		Nop14				Timm21
Rabac1		Atp6v0e2		Mettl17				Timm23
Etv3		Xrn2		Abce1				Timm44
Prkcsh		Entpd5		Ipmk				Tm7sf2
St8sia6		Spry2		Yipf7				Tmem143
Fcgrt		Ap1g1		Rmdn1				Tmem150a
Nosip		Sema3c		Zbtb17				Tmem80
Pih1d1		Api5		Mrto4				Tmod4
Rps11		Gdi1		Ndufb11				Tom1l1
Supt5		Peli3		Rnf220				Trap1
Paf1		Gba		Nelfcd				Trappc6b
Timm50		Zmat3		Dennd4b				Trip10
Med29		Ttc17		Pabpc4				Trmt1
Bicd1		Gys1		Mmab				Trmt2b
Ncstn		Casp9		Ppp3cb				Trub2
Pex19		Mrpl10		Narf				Ttc19
Phyhip		Nopchap1		Pus7				Ttc32
Crhr2		Kras		Timm21				Tuba8
Inmt		Pla2g15		Mthfsd				Tubd1
Impdh1		Suz12		Cdc73				Tufm
Dusp3		Klhl25		Dennd4c				Tut4
Prodh		Akap13		Aco2				Txndc15
Ess2		Ggact		Sdr39u1				Txnrd2
Slc25a1		Daam1		Nvl				Ubac2
Dgcr6		Mthfd2l		Nufip1				Ube2b
Ddr1		Arsa		Aldh7a1				Ubl4a
Ier3		Fam214b		Obscn				Ubl7
Fosb		Hsp90b1		Wbp11				Ubqln4
Klc4		Fam122a		Pmpcb				Ubr1
Ercc1		Synrg		Clcc1				Ubr2
As3mt		Zwint		Fkbp3				Ubr3
Homer3		Ephx1		Rps18				Ung
Crtc1		C87436		Uros				Upf2
Rnf215		Fam120a		Dgkd				Uqcc1
Sec14l2		Trps1		Ndufa9				Uqcr11
Aven		Gm2a		Ttc19				Uqcrb
Cp		Klhl5		Rnf128				Uqcrc1
Crot		Rnf38		Aars2				Uqcrc2
Rps6ka1		Atp6v1b2		C330018D20Rik				Uqcrh
Snrnp200		Zfp423		Ndufs2				Uros
Ciao1		Mfsd14b		St7				Vamp1
Taf6l		Mapk3		Gpank1				Vapb
Insig2		Wbp2		Hint3				Vdac2
Kpna6		Cdc42		Ndufb3				Vldlr
Man1a		Cyb5r3		Rps6kb1				Vwa8
Itpkc		Etv5		Gucd1				Wdr33
Coq8b		Man2b2		Syngr1				Wdr83
Brd8		Hsp90aa1		Coq3				Wnk2
Farsa		Ccdc80		Uqcrh				Wnt9a
Gcdh		Vkorc1l1		Sec31b				Xrcc1
Mast2		Abhd12		Acad12				Xrcc6
Dnase2a		Ctsd		Fam76a				Yipf7
Rad23a		Bmi1		Mta1				Zbtb17
Calr		Fam126a		Neurl4				Zc3h8
Nfat5		Hipk3		Ube2b				Zfp397
Nob1		Hoxc9		Pigk				Zfp445
Nqo1		Zhx3		Sdhd				Zfp512
Ppfia3		Zcchc24		Dynlt3				Zfp710
Gys1		Zmiz2		2510002D24Rik				Zfp91
Ruvbl2		Nol3		Nsmaf				Zfp943
Bax		Serping1		Dnaja3				mt-Nd6
Tfam		Ift46		Adssl1
Zfp81		Nfatc3		Riok3
Efnb3		Abhd6		Npepl1
Mmd		Zbtb4		Fam98a
Hlf		Lrp3		Trappc6b
Fam162a		Ocrl		Adsl
Rpl8		Plbd2		Ap1ar
Ssbp2		Ggps1		Fbxo8
Fancl		Mrpl34		Gfus
Brinp2		St6galnac4		Fuz
Gstm5		Wfikkn2		Trmt1
Gstm7		Hmg20a		4930453N24Rik
Stat3		Mon2		Suclg2
Stat5a		Wipf2		Med8
Cavin1		H6pd		Vars
Map3k11		Mpdu1		Paip2
Akt2		Zfp668		Phf14
Dnaja3		Loxl1		Ndufs3
Hmox2		Dnajb14		Faf1
Cdip1		Orai1		Atg4d
Map3k20		Txndc12		Vwa8
Cwc15		Rab11fip5		Prmt7
Col5a3		Ptar1		Mrps2
Dnmt1		Dpy19l1		Coa7
Ppan		Lyst		Prpf38a
Angptl2		Gas6		Eif2d
Trmt10a		Tmem219		Rasa4
Etv1		Rab8b		Mrpl2
Kifc2		Scamp1		Zfp330
Psap		5730409E04Rik		Ciao2a
Ikbkg		Hspa13		Abcc9
Wars2		Kif3b		Ftsj3
Atn1		Ubr5		Araf
Phb2		Hp1bp3		Sdha
Ptpn6		Fubp3		Ipo4
Eno2		Tk2		Trip10
Emg1		Rnf181		Ccdc181
Lpcat3		Fen1		Epdr1
Atp6v1f		Fgfr1		Cyth1
Clcn5		Upf3a		Selenof
Clcn3		Rybp		Grsf1
Hif3a		Elof1		Klhdc3
Utp20		Brms1		Bcas2
9330159F19Rik		Nras		Pigc
Cul3		Ctdsp1		Mybbp1a
Large1		Ogdhl		Opa1
Ddx56		Zdhhc9		Rhoq
Tmed4		Mcfd2		Mtr
Col26a1		Gab1		Nfs1
Bid		Ankmy2		Appl2
Ralb		Eml3		Ehbp1l1
Ppp1cc		Pofut1		Spg7
Dnajb11		Pias2		Rpap3
Tbccd1		Ace		Dvl1
Clec11a		Bloc1s5		Cyc1
Zfp324		Pygo2		Dhx40
Gab2		Azin1		Cyb5r1
Coro1c		Mlec		Ice1
Tax1bp1		Smarcb1		Mfn1
Ndrg2		Eif4e		Srp54a
Mettl17		Abcg2		Etfa
Arhgef40		Mvb12b		Dhx30
Pnpla6		Manbal		E2f4
Mcoln1		Tanc2		Lsm12
Arhgef18		Tmed9		Epm2aip1
Pkn2		H3f3b		Hnrnpm
Cd33		Usp20		Alkbh3
Etfb		Tapbp		Ddx39a
Stxbp2		Ormdl3		Srpk1
Sgce		Cggbp1		Dlst
Chn2		Rundc1		Dnajc21
Wwox		Rtl8b		Capzb
Slbp		Slc37a3		Hnrnpa2b1
Aqp1		Agpat1		Znrf2
Arid3b		Wwc2		Gosr2
Cnn2		Mfsd1		Hibadh
Polr2e		Bcl7a		Mrpl38
Myo9b		Dynlrb1		Naa15
Hdac9		Cdk9		Pnisr
Adgre1		2310039H08Rik		Mettl14
Mtfp1		Aak1		Mob4
Rab23		Ccny		Kpna6
Rab11a		Pom121		Arhgef7
Eif2b2		Ttc7b		Hdlbp
Dlst		Ankrd13a		Abcf3
Pgf		Vps37c		Selenoo
Ulk2		Mbtd1		Gpn1
Dgkq		Tmem259		Evc2
Grap		Rngtt		Armc8
Chmp2b		Zmynd11		Mtch2
Plod3		Pltp		Slc35a2
Ap1s1		Ppib		Hadha
Srpk1		Cnpy3		Nbas
Lbr		Tmem8b		Eif3e
Nes		Med27		Fh1
Prcc		Atp6v1g1		Chfr
Rrnad1		Usp46		Supt5
Hdgf		Nin		Fra10ac1
Slc25a18		Mtx1		Rps18-ps6
Thop1		Cpe		Txnrd2
Apba3		Slc6a8		Ergic2
Pias4		Cep295		Kcnn1
Map2k1		Abhd4		Pcnp
Sgta		Zfp438		Xrcc6
Nmrk2		Zfp24		6030458C11Rik
Tmem242		Arhgef18		Pcnx
Dtx2		Etnk1		Zfp445
Hspb1		Marchf8		Ubqln4
Rasa4		Arhgap23		Gart
Hnrnpa2b1		Pphln1		Fech
Ccdc130		Mob1a		Parp1
Mri1		Tns1		Ankrd28
Prkacb		Yipf4		Rffl
Sgsh		Erlin2		Gatb
Chd5		Sbno1		Zfp512
Cstb		Sigmar1		Hnrnph3
Sh2b2		Pdk1		Slc25a11
Pex5		Med14		Rrn3
Jkamp		Hmgn1		Afg3l1
Cd44		Nup50		Kat2a
Eif2ak4		Pbx1		Htra2
Wdr1		Tmem128		Ecsit
Slc2a9		Popdc3		Ctps
Ndrg1		Nbl1		Smim13
Man2b1		Megf8		Lias
Klf5		Gna13		Rps4x
Wdr83		Mxd4		Cnot7
Prdx2		Ralgapb		Polr3c
Polr2a		Nrbf2		Cert1
Senp3		Rab4b		Atp5b
Plekha8		Zbtb24		Tfg
Ufd1		Rbm34		Immt
Zfp287		Laptm4b		Mthfd1
Letm1		Rnf217		Gnl2
Ubqln1		Kdelr2		Mmadhc
Fgfr4		Ifi27		Rbm5
Cadm3		Cbfa2t2		Coq2
Txn2		Ncoa4		Apba3
Slc1a3		Sft2d2		Rbm27
Crbn		Mfsd14a		Upf2
Msh6		Luzp1		Cops3
Fbxo11		Strada		Xrcc1
Mlxipl		Yipf6		Lars
Tbl2		Pip5k1c		Dram2
Bud23		Arl6ip1		Mapk12
Nid1		Cyb5b		Stradb
Mcm5		Lgmn		Zc3h14
Hmox1		Tgfbr2		Gcdh
Mprip		Tmem168		Slc25a3
Cic		Ssbp3		Cyfip1
Prkaca		Sun1		Cyrib
Ddx39a		Tsn		Colgalt1
Dnajb1		Retreg2		Eif2b5
Usp40		Ift20		Mccc1
Kbtbd4		Top2b		Arfgap2
Celf1		Apc		Cdk16
Ndufs3		Rtl8a		Sympk
Por		Ndst1		Synj2bp
Igf1r		App		Igf2r
Insr		Rbfox1		Ubr1
Trim28		Pdcd4		Ubl4a
Ube2m		Dda1		Rdm1
Adcy9		Hnrnpa3		Mia3
Mef2c		Stk4		Rmnd5a
Ctr9		Nudt21		Pmpca
Eif4g2		Fam32a		Ppid
Irag1		Rb1		Mpdz
Pcyt1a		Itgb1bp2		Kdm7a
Zfp592		Usf2		Flad1
Psmd4		Fam168a		Fxr1
Tmod4		Galnt2		Ubr2
Snx6		Rasa1		Rgl2
Mthfd2		Gak		Mrpl37
Kit		Bscl2		Rad23a
Tomm40l		Bzw1		Dcun1d2
Nr1i3		Slc9a1		Cops2
Pan2		Copg1		Gnpat
Cs		Ss18		Myom1
Ampd3		Cyld		Uba2
Bcas2		Angel2		Usp4
Ctcf		Zfp148		Asrgl1
Pard6a		Casd1		Ppp6r2
Agrp		Ubap2		Limk2
Pvalb		Gpr137		Macroh2a1
Tfap4		Atp9b		Senp2
Ranbp1		Parva		Ahsa1
Cd247		Anp32b		Atrip
Rfx5		Seh1l		Ngly1
Psmb4		Cd164		Paip2b
Slc30a4		Tmub2		Sh3glb1
Sqor		Drg2		Nde1
Bloc1s6		Trim16		Mtdh
Metap1		Tmem243		Hadhb
Gpr108		Mapre3		Smarca2
Rsl1d1		Rsf1		Metap2
Apc		Clcn6		Fbxl5
Reep5		Tfe3		Rbm28
Ergic3		AI837181		Kif16b
Uqcc1		Socs5		Ubr3
Ncoa2		Gopc		Vapb
Nr2c2		Sec62		Wdr33
Nr2c1		Ago1		Dnm1l
Smpd4		Ppp4r2		2810004N23Rik
Pex1		Ctdsp2		Kars
Kctd20		Peds1		Ddx46
Itgae		Sidt2		Aen
Ctns		Pafah1b1		Apeh
P2rx5		Exoc7		Cct8
Shpk		Syde1		Decr1
Trpv1		Map1lc3a		Tpr
Ephb3		Socs4		Ppp2r5d
Rcn1		Ube2h		Retreg3
Dnase1		Lrrc59		Dpf2
Trap1		Fam189a2		Nudt9
Naa60		Atxn7l3		Ssrp1
1700037C18Rik		Smad2		Marchf6
Tpr		Peli2		Ppp1cc
Odr4		Anp32e		Mfn2
Prg4		Smg7		Polr2m
Dhx34		Rmi1		Fhip2b
Kptn		Adipor1		Akt2
Napa		Tex2		Ccnt2
Sra1		Cdc42se1		Mrps5
Atp5g1		Lmbrd2		Ppp5c
Snf8		Sms		Luc7l3
Tbcb		Zkscan17		Exoc3
Inpp5k		Tnpo2		Dld
Crkl		Btbd7		Trip12
Eps8l1		Dcaf10		Mia2
Clint1		Zbtb7a		Serbp1
Cdkal1		Zfp651		Ghitm
Htra1		Ank1		Abcf2
Zbtb17		Tesk1		Pcmtd1
Fam131c		Tram1		Cct6a
Fblim1		Mesd		Cul5
Hspb7		Dennd5a		Clpb
Ccdc159		Rpl10		Bnip2
Mob1b		Ubn1		Pbrm1
Atp6v1b2		Slc35f6		Scyl1
Eps15l1		Ptpra		Amfr
Tep1		Szrd1		Rsrc2
Ttc5		Git1		Psme3
Osgep		Med28		Selenot
Aamp		Uri1		R3hdm4
Tmbim1		Selenop
Arpc2		Slmap
Kmt2b		Khsrp
Tmem147		Snapc2
Rps9		Chd6
Tfpt		Rnf19a
Susd2		Tmem59
Ggt5		Mink1
Crip2		Otud5
Crip1		Akap7
Cbfa2t3		Naa80
Fbln1		Trp53inp2
Pgrmc1		Srp72
Gcat		Xpot
Tek		Man1a2
Elovl1		Eny2
Med8		Ids
Adamts4		Josd1
Pfdn2		Cnot1
Rnf114		Ptov1
Steep1		Fuca1
Neurl1a		Arpc1a
Srm		Emc8
Epha2		Mapre1
Rbm14		Rnf185
Actn3		Sppl2a
Zdhhc24		Vamp4
Bbs1		Arhgef6
Ndor1		Ctr9
Nsmf		Rab5a
Pdk1		Ldah
Ptbp1		Gsr
Mvd		Vps37a
Cyba		Usp32
Stimate		Rfc1
Sfmbt1		Smarcc2
Prkag3		R3hdm2
Rundc3a		Atf2
Slc4a3		Slc30a9
Cdt1		Pcif1
Runx1t1		Arih1
Snai3		Alkbh5
Aprt		Ipo9
Gtf2h1		Surf4
Hfe		Inpp5a
Slc5a6		Zdhhc18
Nphs1		Med16
Aplp1		Mtmr3
Qrich1		Phax
P4htm		Ufm1
Usp19		Akap11
Pola1		Bet1
Cdc42		Sptlc1
Pknox1		Orc2
Gmnn		Wac
Acot13		Abi1
Cdk4		Mprip
B4galnt1		Serf2
Mettl1		Evi5l
Tspan31		Ncdn
Kif5b		Dym
Saal1		Tmem167
Cnp		Nup93
Odad4		Sh3glb2
Sulf2		Tmem127
Sod2		Mtmr2
Tmco6		Ing1
Stambp		Qrich1
Ezh1		Rad21
Hap1		Nf1
P3h4		Trrap
Ctnnb1		Dnajc14
Eif1b		Tcta
Chrd		Ppp1r7
Psmd2		Arhgap5
Vars		Eif4g2
Vwa7		Emc10
Hspa1l		Tpp1
Abhd16a		Epn1
Neu1		Lrp10
Ddah2		BC005624
Clic1		Rab35
Lsm2		Strn4
Pole		Nf2
Atp1a2		Nmt1
Atp1a4		Zbtb22
Casq1		Gkap1
Stx1a		Kat7
Zfp775		Def8
Scube2		Ccng1
Mrpl49		Paics
Dennd2c		Caprin1
Mark3		Spin1
Gatad1		Arl2bp
M6pr		Kat2b
Lrrc8a		Vps29
Mc5r		Cdc42se2
Ppp2r1a		Papola
Fance		Trio
Tinf2		Derl1
Dus3l		Tusc2
Gtpbp3		Egln1
Tgfbr1		Eapp
Homer1		Kpnb1
Cav1		Coa5
Arpp19		Tut7
Bcl2l1		Eif1ax
Khsrp		Pcyt1a
Dio2		Opa3
Ccdc124		Csnk1a1
Cct4		Hnrnpk
0610009B22Rik		Rab1a
Cpt1c		Rbbp4
Twist2		Ndfip1
Zfp655		Senp3
Rhoa		Glyr1
Zmiz1		Tprgl
Ankrd26		Ryk
Aldh16a1		Tm9sf3
Hnrnpa0
Prrg2
Hnrnph1
Ift43
Id3
Tcap
Arid1a
Crlf1
Ctsd
Rplp1
Abhd8
Ift22
Mid1ip1
Ap2s1
Fgfrl1
Brme1
Fhl2
Emc10
Clstn3
Fbxw9
Fnbp4
Cers4
Scrn3
Phax
Tle1
Relt
Snrpb2
Ubc
Prpf31
Sertad1
Carhsp1
Elk3
Herpud2
Rdh13
Nutf2
Arpc5
Mgst1
Nfib
Ubqln4
Rbfox1
Rps18
Rpl10
Rps15a
Ncaph2
Hipk1
Gprc5b
Man1a2
Acyp1
Cd163
Hdac5
Rala
Vdac3
Vps72
Gabpa
Bmp7
Dynll1
Pdcl
Tmem184b
Nf2
Cabp7
Zmat5
Ewsr1
Ap1b1
Tbx1
Bcl2l13
Dqx1
Lnpk
Prr29
Rarres2
Pttg1ip
Ube2g2
Met
Slc16a12
Syn2
Elk1
Nav1
Tnpo1
Myod1
Rnmt
Srp14
Cdk9
Tor2a
Fpgs
Mrtfb
Cbx5
Apobec3
Sardh
Vav2
Ppp2cb
G0s2
Dmap1
Mcu
Bcr
Fxyd5
Kcnd1
Tfcp2
Pou6f1
Ubp1
Nuak2
Cilk1
Sdhb
Cox4i2
Snap47
Kdsr
Vps4b
Rps25
Tafazzin
Kif19a
Aldh3a2
Tmem115
Hyal2
Ifrd2
Hyal1
Tusc2
Nprl2
Slc38a3
Cacna2d2
Rassf1
Slc3a2
Nxf1
Stx5a
Slc47a1
Prox1
Raver1
2610507B11Rik
AI597479
Tmem86a
Ifi35
Rdm1
Nedd8
Gosr1
Mrpl52
Kansl3
Eya4
Ebf3
Faf1
Tsacc
Mettl16
Pigyl
Rbm25
Psen2
Plcd1
Fads1
Lmbr1
Tnfrsf22
Cars
Kdelr3
Apip
Pdhx
Vac14
Akt1s1
Tbrg1
Adssl1
Brf1
Vipr2
Odc1
Thg1l
Adam19
Pabpc4
Exoc3l2
Zfp296
Plin5
Sugp1
Dhdh
Zfp790
Fuz
Pgam1
Evi5
Evi5l
Snapc2
Git1
Gltp
Bnip2
Ccnt1
Scarf2
Brms1l
Med15
Dhdds
Ubxn11
Tjap1
Rpl15
Tmem167
Steap4
Mplkip
Kif11
Rpa3
Mlkl
Tnpo3
Ttll5
Zfp715
Cdh23
Rps5
Adgrl1
Amotl1
Etv5
Gfod2
Enkd1
Atp6v0d1
Ptprs
Slc41a1
Zfp651
Nelfb
Card14
Tmem175
Bcas1
Tango2
Aldh1a2
Ndufs2
Atraid
Cad
Sh3bp5l
Atad1
Pten
Pea15a
Timm23
Trnt1
Ehmt2
Elof1
Med16
St3gal1
Tmem259
Rnf170
Clip3
Myl2
Dedd
Nit1
Prdm15
Rnf168
Dynlt2b
Chp1
Trpv4
Klhl3
Tvp23b
Dnajc7
Zfp385c
Cacybp
Cluap1
Zswim7
Pigl
Ndufa2
Glis2
Cox6c
Bicc1
Ube2z
Tmem87b
Anapc1
Mertk
Tsg101
Hps5
Map3k4
Piezo1
Rnf166
Ankrd28
Ankrd52
Pkd2l2
Srp19
Wdfy2
Rbsn
Mrps25
Dguok
Camta1
Csf1
Strip1
Kif1a
Slc25a11
Chrne
Cmc2
Chfr
Hoxa2
Tex261
Fam120b
Tbp
Psmb1
Pdcd2
Dll1
Nol3
Fhod1
Slc9a5
Elmo3
Stc1
4931428F04Rik
Tppp3
Msh3
Tmem208
E2f4
Surf4
Surf2
Dnajb9
Naf1
Yes1
Ppp1cb
Gorasp2
Tsen15
Efr3a
Trappc2l
Acsf3
Ddx19a
Galns
Gata2
C8g
Entpd2
Rabl6
Edf1
Npdc1
Fbxw5
Slc25a13
Ube2i
Tsr3
Unkl
Lrrk1
Aldh1a3
Actn1
Sirt2
Hnrnpl
Nolc1
Casd1
Cnksr3
Mtmr1
Hmgb3
Map2
Cyp2j9
Abca1
Nipsnap3b
Lage3
Ubl4a
Gdi1
Sash1
Gadd45b
Zdhhc12
Endog
Cybb
Golga7
Xk
Pcolce2
Clpx
Trabd
Dennd6b
Cd83
Ace2
Atf6b
Egfl8
Notch4
Ppt2
Prrt1
Rnf5
Cacfd1
Hivep2
Arnt
Mocs2
Nat9
Lpl
Atp6v0e
Zfp318
Srf
Lama5
Steap2
Hspa8
Serac1
Pdzd11
Psma2
Mrpl32
Setdb1
Arnt2
Prune1
Cers2
Capza2
Plekho1
Vps45
Prpf3
Anp32e
Aph1a
Tab2
Ppil4
Cnih1
Eps8
Med22
Surf1
Med28
Qdpr
Sqstm1
Nfe2l2
Rxrg
Rxra
Adamtsl4
Prpsap1
Fam184b
Lcorl
Lta4h
Dstn
Macroh2a1
Gtf2ird2
Bola1
Castor2
Ncf1
Wnt11
Adss
Chdh
Actr8
Lrrc27
Fnta
Mtrex
Lbp
Fli1
Stard13
Camk1g
Utp25
Hsd11b1
H2-M3
Lonrf3
Atp5e
Nelfcd
Ctsz
Prelid3b
Sertad4
Ube2a
Slc25a5
Atp1b4
Ppdpf
Eef1a2
Col20a1
Pls3
Mpped2
Nkap
Ndufa1
E2f3
Cr1l
Ppfibp1
Cd46
Cd34
Plgrkt
Cd274
Gtf3a
Mtif3
Lnx2
Mapkapk2
Lamp2
Atxn10
Foxred2
Eif3d
H3f3b
Nup50
Phf21b
Ift27
Pacsin2
Cmah
Ttll12
Bik
Tox4
Mrps18c
Sulf1
Srsf6
Plcg1
Kctd2
Kctd5
Etaa1
Matn4
Sdc4
Il13ra1
Nbr1
Cyth1
Rnd3
Cntnap1
Nt5c3b
Coa3
Med24
Psmd3
Exosc10
Glod4
Vps53
Taok1
Dnttip1
Tnnc2
Acot8
Cd300lg
Mpp2
Vtn
Nlk
Traf4
Stac2
Rpl19
Nek8
Cacnb4
Plxdc1
Arl5b
Zfp207
Psmd11
C1qtnf1
Timp2
Zc3h18
Top2b
Rarb
Igfbp4
Suz12
Atad5
Crlf3
Tnfaip1
Abr
Slc35c2
Zfp334
Elmo2
Wsb1
Ttpal
Rhot1
Rhbdl3
Serinc3
Tha1
Pgs1
Afmid
Pigt
Etv4
Dbndd2
Mmp9
Slc12a5
Ghdc
Pltp
Slc12a7
Ctsa
Zswim1
Slc12a4
Myo1c
Crk
Cox7c
Pitpna
Mlx
Retreg3
Jph2
Dhx58
Rab5a
Nkiras2
Ppp2r5c
Ift52
Eya2
B4galt5
Ptgis
Ddx27
Cyth3
Cyth4
Rac3
Rrp7a
Cyb5r3
Ints2
Med13l
H2bc4
Baiap2l2
Mafk
Med1
Erbb3
Stard3
Mfng
Vmp1
Uchl5
Glrx2
Ro60
Stk4
Pmp22
Zcchc10
Psmb6
Spag7
Pfn1
Tomm34
Ywhab
Ksr1
Gpx3
Anxa6
Zkscan6
Smurf2
Cep95
Vezf1
Cuedc1
Srsf1
Abi3
Shroom1
Kif3a
Septin8
Mtmr4
Mrm1
Mapt
Kansl1
Gid4
Myo1b
Dhx40
Ypel2
Akap1
Nol11
Derl2
C1qbp
Rpain
Chd3
Kdm6b
Appbp2
Adora2b
Ncor1
Trpv2
Cenpv
Pcgf2
Cwc25
Pip4k2b
Trim37
Ybx2
Ctdnep1
Elp5
Slc2a4
Gabarap
Phf23
Acadvl
G3bp1
Atox1
Sparc
Mief2
Tbx3
Dusp14
Tada2a
Pnpo
Cog1
Cbx1
Cdk5rap3
Copz2
Slc25a39
Sp2
Aatf
Dync1h1
Pex12
Ndel1
Slc25a35
Zbtb4
Tnfsfm13
Mpdu1
Fxr2
Atp5g3
Cd68
Acsl1
Abca5
Smyd4
Lsp1
Zfyve27
Avpi1
Sfrp5
Myh11
Rad51d
Unc45b
Pank3
Rars
Mrpl58
Fdxr
Mrpl45
Mb
Irf1
Slc22a5
P4ha2
Arrb1
Cxcl16
Pelp1
Med11
Ccl6
Natd1
Map2k3
Ywhah
Sart3
E2f2
Nars2
Slc35b4
Dalrd3
Fis1
Plod1
Rab3d
Mfsd3
Slc25a22
Atp6ap1
Dnase1l1
Ccl9
Scrn1
BC005537
Isyna1
Hars2
Tmem160
Rab5c
Mdh2
H13
Rnf145
Scn1b
Atp6v1e1
Chtf18
Rps6kl1
Ppp1r12c
Ahr
Map1s
Dpep1
Tmem129
Nop9
Atp6v0a1
Psmc3ip
Noxo1
Aoc3
Zfp687
D8Ertd738e
Calm3
Cops3
Fkbp8
Ddx39b
Gipc1
Tlcd1
Plscr3
Ptger1
Arhgef25
Xab2
Cdc37
Rab4a
Trip10
Cops6
Ubb
Ap4m1
Gyg
Rcn3
Slc6a8
Arid3a
Pdk4
Ubxn6
Mydgf
Cyb561
Sema6a
Ccdc12
Fmc1
Akt3
Mrpl24
Gle1
L3hypdh
Lyst
Slc35e1
Calr3
Tmc4
Syne4
Polr2i
Krt10
Rmnd1
Esr1
Fbxo5
Mtrf1l
Hdac2
Frk
Rwdd1
Trdn
Hey2
Stxbp5
Hint3
Trmt11
Katna1
Pcmt1
Lrp11
Mtres1
Sec63
Snx3
Aig1
Adat2
Pex3
Fuca2
Cep57l1
Ltv1
Plagl1
Cd164
Utrn
Smpd2
Mical1
Zbtb24
Rab32
Gtf3c6
Slc16a10
Rev3l
Traf3ip2
Fyn
Tube1
Lama4
Popdc3
Prep
Tnfaip3
Perp
Reps1
Asf1a
Gopc
Qrsl1
Rtn4ip1
Crybg1
Vta1
Smpdl3a
Reep3
Serinc1
Hsf2
Rspo3
Echdc1
Ptprk
Dcbld1
Ccdc59
Lama2
Lin7a
Ppp1r12a
Sim1
P4ha1
Septin10
Lims1
Zwint
Ube2d1
Dcn
Mrln
Atp2b1
Rhobtb1
Arid5b
Actr6
Uhrf1bp1l
Poc1b
Dusp6
Tmpo
Kitl
Psen1
Sgk1
Cep290
Ikbip
Hbs1l
Epb41l2
Apaf1
Med23
Ahi1
Nedd1
Enpp3
Pde7b
Map7
Ccn2
Stx7
Moxd1
Pex7
Ifngr1
Cfap54
Cdk17
Snrpf
Ntn4
Fgd6
Ndufa12
Tmcc3
Cep83
Socs2
Nudt4
Nuak1
Tcp11l2
Cry1
Btbd11
Timp3
Hsp90b1
Igf1
Washc3
Dram1
Mybpc1
Sirt1
Herc4
Mypn
Hnrnph3
Rufy2
Pbld2
Ccar1
Ddx21
Ddx50
Srgn
Vps26a
Supv3l1
Fam241b
Aifm2
Macroh2a2
Tysnd1
Sar1a
Ppa1
Eif4ebp2
Pald1
Sgpl1
Pcbd1
Unc5b
Slc29a3
Vsir
Slc16a7
Lrig3
Anapc16
Ddit4
Dnajb12
Micu1
Cand1
Tbk1
Pno1
Plek
Srgap1
Egfr
Avpr1a
Usp15
Vps54
Tbc1d15
Pcsk4
Rab21
2310011J03Rik
Peli1
Apc2
Thap2
Slc1a4
Dock2
Rab1a
Gamt
Ptprr
Actr2
Ndufs7
Ptprb
Kcnmb1
Pwwp3a
Meis1
Uqcr11
Cnot2
Tcf3
Best3
Frs2
Yeats4
Cobl
Rab36
Grb10
Adora2a
Snrpd3
Nav3
Ddc
Cpm
Mdm2
E2f7
Csrp2
Osbpl8
Mknk2
Cabin1
Ap3d1
Phlda1
Sf3a2
Mdm1
Jsrp1
Wif1
Timm13
Vps13d
Llph
Tmbim4
Irak3
Helb
Prmt2
Dip2a
Hmg20b
Fzr1
Ncln
Col6a2
Hcfc2
Nfyb
Txnrd1
Glt8d2
Ppm1m
Nopchap1
Aldh1l2
Wdr82
Glyctk
Pofut2
Slc36a1
Adarb1
Appl2
Slc36a2
Sumo3
Hint1
Lyrm7
Fbxw11
Stk10
Papolg
Rel
Pfkl
Pus10
Rhbdf1
Pex13
Cfap410
Mpg
Ahsa2
Nprl3
Xpo1
Cpeb4
Stc2
Asb3
Cdc34
Tpgs1
Chac2
Erlec1
Shc2
Sptbn1
Wdpcp
Mdh1
Fstl3
Ccng1
Nudcd2
Polrmt
Hcn2
Acsl6
Slc22a4
Zfp354b
Cyfip2
Mgat1
Ppp2ca
Sgcd
Flt4
Hnrnpab
Phykpl
Hspa4
Cnot6
Gfpt2
Zfp354a
Mapk9
Canx
Rack1
Rasgef1c
Rufy1
Rnf130
Rad50
Mrnip
Clk4
Sar1b
Jade2
Pdlim4
Cdkl3
Ube2b
Cdkn2aipnl
Kremen1
Med7
Tnip1
Vdac1
Slu7
Ascc2
Hus1
Pttg1
Zfp607a
Tns3
Btg2
Castor1
Igfbp3
Pes1
Adcy1
Tcn2
4921536K21Rik
Osbp2
Myo1g
Smtn
Arf5
2310033P09Rik
Guk1
Npc1l1
Rnf185
Limk2
Patz1
Eif4enif1
Trim11
Ogdh
Drg1
Rtn4
Mtif2
Rps27a
Cfap36
Ppp4r3b
Pnpt1
Efemp1
Pold2
Zkscan17
Aebp1
Polm
Pgam2
Dbnl
Mrps24
Ccdc117
Dynll2
Xbp1
Supt4a
Septin4
2810021J22Rik
Ska2
Smg8
Rnf187
Tubd1
Mrpl22
Cnot8
Rps6kb1
Sap30l
Galnt10
Rnft1
Mfap3
Fam114a2
Ppm1d
Znhit3
Myo19
Prpsap2
Ggnbp2
Acaca
Shmt1
Llgl1
Drg2
Srebf1
Tom1l1
Cox11
Stxbp4
Bzw2
Elac2
Pctp
Polr1f
Atxn7l1
Sypl
Pdia6
Nampt
Nbas
Tspan13
Rock2
Laptm4a
Cyria
Snx13
Ntsr2
Sdc1
Lpin1
Pum2
Nrcam
Trib2
Arsg
Hs1bp3
Smc6
Amz2
Gna13
Prkar1a
Fam20a
Abca8b
[truncated: 10,585 more rows]
