# Supplementary material for: The Age‐Dependent Resident Myonuclear Multi‐Omic Response to an Acute Skeletal Muscle Hypertrophic Stimulus in Mice
Source: Adv Sci (Weinh). 2026 Feb 17;13(25):e21633. doi: 10.1002/advs.202521633 (PMC13137840; doi:10.1002/advs.202521633)
Supplement: Supplementary file 5 — Supporting File 5: advs74492‐sup‐0005‐Data.zip. [file ADVS-13-e21633-s003.zip › advs74492-sup-0002-Data/Supplemental_File_3_RRBS_BETA.xlsx]

## Sheet: Aged MOV DM Promoter CpGs
chr	start	end	strand	pvalue	qvalue	meth.diff	region	gene_name
NC_000069.7	137781170	137781170	*	2.39943e-05	0.0017413	16.709	promoter	1110002E22Rik
NC_000081.7	83251262	83251262	*	3.98935e-07	8.75065e-05	25.6903	promoter	1700001L05Rik
NC_000081.7	83251293	83251293	*	4.03198e-05	0.00216045	15.3886	promoter	1700001L05Rik
NC_000081.7	83251283	83251283	*	0.00181036	0.0229352	14.229	promoter	1700001L05Rik
NC_000072.7	83138643	83138643	*	0.00183569	0.0235372	22.1221	promoter	1700003E16Rik
NC_000075.7	57161168	57161168	*	1.8525e-12	1.64519e-08	48.4645	promoter	1700017B05Rik
NC_000070.7	135355617	135355617	*	1.59651e-08	1.46273e-05	24.6348	promoter	1700029M20Rik
NC_000070.7	150926947	150926947	*	0.00420785	0.038151	17.8386	promoter	1700045H11Rik
NC_000083.7	26780449	26780449	*	0.00468524	0.0400125	13.294	promoter	1700049J03Rik
NC_000072.7	120532044	120532044	*	0.00297604	0.0311883	21.3738	promoter	1700072O05Rik
NC_000077.7	106920619	106920619	*	0.000236688	0.00700482	23.9103	promoter	1810010H24Rik
NC_000077.7	106920558	106920558	*	0.000571582	0.0118148	22.8521	promoter	1810010H24Rik
NC_000077.7	106920573	106920573	*	0.00225052	0.026494	20.4586	promoter	1810010H24Rik
NC_000077.7	58868722	58868722	*	0.000539119	0.0114009	13.3261	promoter	2310058D17Rik
NC_000078.7	111540015	111540015	*	0.00192468	0.0242032	13.4965	promoter	2810029C07Rik
NC_000071.7	113283572	113283572	*	0.00405368	0.0373426	15.9722	promoter	2900026A02Rik
NC_000079.7	119624888	119624888	*	1.41065e-08	6.48508e-06	17.4131	promoter	3110070M22Rik
NC_000079.7	119624885	119624885	*	6.85414e-08	2.30186e-05	16.3833	promoter	3110070M22Rik
NC_000079.7	119624894	119624894	*	6.45429e-07	0.000126317	15.108	promoter	3110070M22Rik
NC_000079.7	119624892	119624892	*	1.06783e-06	0.000179984	14.7542	promoter	3110070M22Rik
NC_000079.7	119624878	119624878	*	3.05434e-06	0.00038728	13.0333	promoter	3110070M22Rik
NC_000079.7	119624851	119624851	*	1.74141e-05	0.00125308	11.9849	promoter	3110070M22Rik
NC_000079.7	119624755	119624755	*	4.50058e-05	0.00231873	11.3419	promoter	3110070M22Rik
NC_000079.7	119624869	119624869	*	6.94258e-05	0.00305679	11.125	promoter	3110070M22Rik
NC_000079.7	119624870	119624870	*	3.05275e-05	0.00180026	10.7767	promoter	3110070M22Rik
NC_000073.7	25095868	25095868	*	0.000441505	0.0101188	15.6944	promoter	4732471J01Rik
NC_000079.7	113616647	113616647	*	2.46196e-05	0.0015667	21.3287	promoter	4921509O07Rik
NC_000075.7	3199356	3199356	*	0.00650969	0.0492043	18.9748	promoter	4930433N12Rik
NC_000077.7	33964048	33964048	*	9.73443e-07	0.000226217	18.8086	promoter	4930469K13Rik
NC_000077.7	33964028	33964028	*	2.35408e-05	0.00172283	15.1501	promoter	4930469K13Rik
NC_000068.8	170426261	170426261	*	0.00389717	0.036487	14.0141	promoter	4930470P17Rik
NC_000071.7	35523936	35523936	*	7.29654e-05	0.00347263	19.107	promoter	4930478P22Rik
NC_000072.7	23180705	23180705	*	0.00413582	0.0377747	14.3398	promoter	4930554P06Rik
NC_000067.7	158979471	158979471	*	1.63479e-06	0.000314977	17.4247	promoter	4930562F17Rik
NC_000067.7	158979453	158979453	*	0.000480104	0.0106422	16.3609	promoter	4930562F17Rik
NC_000067.7	158979417	158979417	*	0.000530629	0.0112972	13.9168	promoter	4930562F17Rik
NC_000067.7	36776363	36776363	*	0.000253461	0.00729944	30.2059	promoter	4933424G06Rik
NC_000067.7	172377966	172377966	*	5.30919e-05	0.00286175	17.4641	promoter	4933439K11Rik
NC_000068.8	11396752	11396752	*	0.00579307	0.0459426	15.0913	promoter	8030442B05Rik
NC_000071.7	66152009	66152009	*	0.0064565	0.0489669	16.7527	promoter	9130230L23Rik
NC_000081.7	57892362	57892362	*	0.00163546	0.0216247	25.8957	promoter	9130401M01Rik
NC_000071.7	137500994	137500994	*	0.00402841	0.0372072	10.6905	promoter	9130604C24Rik
NC_000070.7	11190426	11190426	*	0.00360584	0.0348509	13.7273	promoter	A630034I12Rik
NC_000070.7	11190409	11190409	*	6.31694e-05	0.00318938	11.7893	promoter	A630034I12Rik
NC_000085.7	4497850	4497850	*	4.62967e-07	9.82461e-05	33.1371	promoter	A930001C03Rik
NC_000085.7	4497847	4497847	*	6.52705e-07	0.000127349	29.9832	promoter	A930001C03Rik
NC_000085.7	4497832	4497832	*	1.64422e-05	0.00120636	19.5122	promoter	A930001C03Rik
NC_000071.7	99728152	99728152	*	0.00454481	0.0398894	15.1149	promoter	A930011G23Rik
NC_000071.7	99754715	99754715	*	0.00326915	0.0329063	14.4007	promoter	A930011G23Rik
NC_000077.7	116487638	116487638	*	0.000128766	0.00487706	23.3233	promoter	Aanat
NC_000077.7	116487646	116487646	*	0.000386096	0.00935461	12.8102	promoter	Aanat
NC_000077.7	101302203	101302203	*	0.00187699	0.0238603	13.6555	promoter	Aarsd1
NC_000073.7	120103696	120103696	*	1.51211e-09	2.74188e-06	16.0028	promoter	Abca16
NC_000073.7	120103690	120103690	*	8.25629e-08	4.4592e-05	13.3311	promoter	Abca16
NC_000073.7	120103688	120103688	*	1.523e-08	1.42205e-05	12.459	promoter	Abca16
NC_000080.7	118789616	118789616	*	0.00113886	0.0173497	17.7316	promoter	Abcc4
NC_000080.7	118789659	118789659	*	0.00461515	0.0396667	14.7937	promoter	Abcc4
NC_000073.7	45828825	45828825	*	0.00039598	0.0094923	19.3373	promoter	Abcc8
NC_000073.7	45760817	45760817	*	1.56825e-07	6.88894e-05	18.6667	promoter	Abcc8
NC_000073.7	45758969	45758969	*	0.000119071	0.0046533	16.25	promoter	Abcc8
NC_000073.7	45828809	45828809	*	0.00186541	0.0237759	13.6991	promoter	Abcc8
NC_000073.7	45828826	45828826	*	0.000722334	0.0136098	13.4784	promoter	Abcc8
NC_000073.7	45828740	45828740	*	0.00460283	0.0401838	13.0751	promoter	Abcc8
NC_000073.7	45760891	45760891	*	0.000114658	0.00455093	10.7143	promoter	Abcc8
NC_000068.8	150686530	150686530	*	0.00291894	0.0308176	18.8889	promoter	Abhd12
NC_000068.8	150686564	150686564	*	5.9139e-05	0.00306329	10.9589	promoter	Abhd12
NC_000077.7	84070587	84070587	*	0.000362308	0.00900954	14.197	promoter	Acaca
NC_000071.7	114290109	114290109	*	0.00331585	0.033182	14.8587	promoter	Acacb
NC_000071.7	121738028	121738028	*	0.000918859	0.0156659	16.4583	promoter	Acad12
NC_000070.7	155990371	155990371	*	0.000109052	0.00441472	10.9091	promoter	Acap3
NC_000077.7	100411974	100411974	*	0.00042171	0.00984365	16.9775	promoter	Acly
NC_000067.7	127676854	127676854	*	0.000270008	0.00758972	23.926	promoter	Acmsd
NC_000067.7	127676852	127676852	*	0.00640612	0.048738	15.0393	promoter	Acmsd
NC_000078.7	84150200	84150200	*	0.000285358	0.00783374	13.1532	promoter	Acot6
NC_000073.7	28314735	28314735	*	0.000116407	0.0045912	24.2196	promoter	Acp7
NC_000081.7	89456151	89456151	*	0.00321033	0.0319108	11.6207	promoter	Acr
NC_000077.7	54214133	54214133	*	0.000833556	0.0148261	12.9032	promoter	Acsl6
NC_000070.7	56740769	56740769	*	6.70732e-06	0.000783896	18.9222	promoter	Actl7b
NC_000077.7	50604741	50604741	*	0.000385082	0.00933845	14.6492	promoter	Adamts2
NC_000069.7	95591145	95591145	*	0.00192376	0.0241947	10.6987	promoter	Adamtsl4
NC_000080.7	56008873	56008873	*	0.0025044	0.0277339	17.7647	promoter	Adcy4
NC_000080.7	56008854	56008854	*	0.0012601	0.0185079	10.8688	promoter	Adcy4
NC_000085.7	53131406	53131406	*	0.00439832	0.0385279	18.8218	promoter	Add3
NC_000070.7	129907448	129907448	*	0.00428011	0.0385342	20	promoter	Adgrb2
NC_000074.7	84664184	84664184	*	3.9937e-05	0.0023972	15.3648	promoter	Adgrl1
NC_000079.7	81781410	81781410	*	0.000162923	0.00562625	17.5676	promoter	Adgrv1
NC_000071.7	31048074	31048074	*	4.15602e-06	0.000577528	36.1785	promoter	Agbl5
NC_000071.7	31047965	31047965	*	0.00281371	0.0301841	18.6382	promoter	Agbl5
NC_000071.7	31050514	31050514	*	2.91675e-06	0.000459292	17.6471	promoter	Agbl5
NC_000070.7	126426643	126426643	*	0.000337643	0.00865375	10.1695	promoter	Ago4
NC_000070.7	156254089	156254089	*	0.00263108	0.0290083	11.2791	promoter	Agrn
NC_000070.7	132768003	132768003	*	5.6742e-07	0.000157643	31.5379	promoter	Ahdc1
NC_000070.7	132766472	132766472	*	2.16673e-05	0.00163828	13.4487	promoter	Ahdc1
NC_000070.7	132767049	132767049	*	0.000620939	0.0124175	10.1039	promoter	Ahdc1
NC_000085.7	8967637	8967637	*	0.000928778	0.0153217	12.7334	promoter	Ahnak
NC_000085.7	8967702	8967702	*	0.00346242	0.0334323	10.6644	promoter	Ahnak
NC_000068.8	25469107	25469107	*	1.10266e-06	0.000245857	18.8404	promoter	Ajm1
NC_000080.7	54814446	54814446	*	9.4906e-05	0.00374479	10.2609	promoter	Ajuba
NC_000080.7	54814421	54814421	*	0.000104694	0.00398026	10.0777	promoter	Ajuba
NC_000079.7	100788017	100788017	*	0.000175824	0.00549906	13.3551	promoter	Ak6
NC_000078.7	76371837	76371837	*	0.000206374	0.00645397	15.58	promoter	Akap5
NC_000078.7	76371943	76371943	*	0.000264301	0.00749567	11.583	promoter	Akap5
NC_000078.7	76371836	76371836	*	0.000181635	0.00600649	11.3475	promoter	Akap5
NC_000073.7	66058951	66058951	*	0.000746808	0.0138947	16.9853	promoter	Aldh1a3
NC_000071.7	121710786	121710786	*	4.38855e-05	0.00254602	23.3619	promoter	Aldh2
NC_000071.7	121710852	121710852	*	3.17575e-06	0.00048454	21.5741	promoter	Aldh2
NC_000071.7	121710810	121710810	*	1.57555e-06	0.000308681	14.8148	promoter	Aldh2
NC_000077.7	70254211	70254211	*	0.000571073	0.0118095	15.9159	promoter	Alox15
NC_000069.7	107502741	107502741	*	3.34067e-08	2.40627e-05	10.6635	promoter	Alx3
NC_000069.7	107502842	107502842	*	3.68493e-05	0.00227908	10.3659	promoter	Alx3
NC_000069.7	107503039	107503039	*	0.000169788	0.00577008	10.2564	promoter	Alx3
NC_000069.7	108095891	108095891	*	1.39223e-05	0.00124307	28.6878	promoter	Amigo1
NC_000069.7	108094450	108094450	*	0.00182281	0.0234415	26.7504	promoter	Amigo1
NC_000069.7	108095814	108095814	*	0.000129668	0.00490009	25.093	promoter	Amigo1
NC_000069.7	108093879	108093879	*	0.000272709	0.00763216	16.2162	promoter	Amigo1
NC_000071.7	140723386	140723386	*	6.03592e-07	0.000164937	27.3148	promoter	Amz1
NC_000071.7	140727074	140727074	*	3.36675e-06	0.000503963	23.0838	promoter	Amz1
NC_000071.7	140727024	140727024	*	0.000469884	0.0104995	21.717	promoter	Amz1
NC_000071.7	140726995	140726995	*	0.00273262	0.0296632	18.3601	promoter	Amz1
NC_000077.7	120489499	120489499	*	7.94199e-05	0.00365001	10.9908	promoter	Anapc11
NC_000068.8	151753364	151753364	*	0.00311625	0.0320294	19.1057	promoter	Angpt4
NC_000076.7	81479277	81479277	*	0.0038156	0.0360383	15.7341	promoter	Ankrd24
NC_000076.7	81475189	81475189	*	0.000693082	0.0132802	11.5255	promoter	Ankrd24
NC_000076.7	81479283	81479283	*	4.06747e-06	0.000569594	11.25	promoter	Ankrd24
NC_000068.8	110598526	110598526	*	0.000509661	0.0110184	20.1288	promoter	Ano3
NC_000077.7	101228331	101228331	*	0.00556078	0.0448219	12.2506	promoter	Aoc3
NC_000071.7	137074401	137074401	*	1.25198e-05	0.00116192	10.7518	promoter	Ap1s1
NC_000073.7	141169268	141169268	*	1.08774e-06	0.000243441	21.6838	promoter	Ap2a2
NC_000073.7	141169236	141169236	*	0.000112939	0.00451335	19.159	promoter	Ap2a2
NC_000073.7	141169235	141169235	*	0.000332049	0.00856741	16.8015	promoter	Ap2a2
NC_000073.7	141175315	141175315	*	0.000746119	0.0138881	12.5	promoter	Ap2a2
NC_000073.7	141169182	141169182	*	0.000178138	0.00594371	11.634	promoter	Ap2a2
NC_000071.7	142463149	142463149	*	0.0015009	0.0209106	12.8025	promoter	Ap5z1
NC_000073.7	64152590	64152590	*	0.000271749	0.00761656	12.5989	promoter	Apba2
NC_000076.7	80147973	80147973	*	3.94838e-06	0.000558098	33.1075	promoter	Apc2
NC_000076.7	80149568	80149568	*	0.00236002	0.0272503	26.5069	promoter	Apc2
NC_000076.7	80147966	80147966	*	0.000300145	0.00806607	25.1398	promoter	Apc2
NC_000076.7	80150339	80150339	*	0.00115601	0.0179122	23.7067	promoter	Apc2
NC_000076.7	80149353	80149353	*	4.2224e-05	0.00248187	23.1264	promoter	Apc2
NC_000076.7	80148048	80148048	*	0.0057086	0.045535	19.9892	promoter	Apc2
NC_000076.7	80147979	80147979	*	0.000857284	0.0150731	18.8495	promoter	Apc2
NC_000076.7	80147810	80147810	*	0.0031937	0.0324608	17.1569	promoter	Apc2
NC_000076.7	80134847	80134847	*	3.9546e-05	0.00238123	12.8764	promoter	Apc2
NC_000076.7	80134902	80134902	*	1.30068e-05	0.00118974	10.9039	promoter	Apc2
NC_000076.7	80134871	80134871	*	0.000296806	0.00801495	10.1258	promoter	Apc2
NC_000070.7	41096368	41096368	*	0.000972552	0.0162007	18.8594	promoter	Aqp3
NC_000070.7	41096307	41096307	*	0.00239894	0.0274953	11.2853	promoter	Aqp3
NC_000078.7	79190682	79190682	*	1.36769e-05	0.00122838	32.8382	promoter	Arg2
NC_000067.7	171232487	171232487	*	0.00481336	0.0412133	23.5088	promoter	Arhgap30
NC_000067.7	171236737	171236737	*	0.00139541	0.0200404	20.3494	promoter	Arhgap30
NC_000067.7	171236623	171236623	*	0.000361031	0.00899012	16.1165	promoter	Arhgap30
NC_000067.7	171236653	171236653	*	0.00150559	0.0209503	15.3512	promoter	Arhgap30
NC_000067.7	171232381	171232381	*	0.00216444	0.0259184	11.2521	promoter	Arhgap30
NC_000076.7	79864641	79864641	*	0.000669347	0.0130085	10.0589	promoter	Arhgap45
NC_000076.7	127162787	127162787	*	7.1507e-05	0.0034289	10	promoter	Arhgap9
NC_000074.7	15012584	15012584	*	0.000393422	0.00945595	14.9924	promoter	Arhgef10
NC_000074.7	15012548	15012548	*	0.0007534	0.0139559	14.6895	promoter	Arhgef10
NC_000073.7	100580966	100580966	*	4.09368e-05	0.00243458	13.6364	promoter	Arhgef17
NC_000073.7	100580392	100580392	*	0.0014422	0.0204442	13.5915	promoter	Arhgef17
NC_000073.7	100580938	100580938	*	0.00566336	0.0453178	10.9161	promoter	Arhgef17
NC_000069.7	88537175	88537175	*	0.000335631	0.00861851	19.12	promoter	Arhgef2
NC_000080.7	27040989	27040989	*	0.00333141	0.0326343	17.1912	promoter	Arhgef3
NC_000080.7	27040931	27040931	*	0.00487598	0.0409224	10.5541	promoter	Arhgef3
NC_000070.7	43508668	43508668	*	0.000647647	0.0127455	17.9404	promoter	Arhgef39
NC_000070.7	43508742	43508742	*	0.00126497	0.0189096	10.379	promoter	Arhgef39
NC_000071.7	21859272	21859272	*	0.000683595	0.0131746	20.1513	promoter	Armc10
NC_000073.7	127843829	127843829	*	3.18678e-09	4.78031e-06	19.7531	promoter	Armc5
NC_000084.7	61045411	61045411	*	0.00641384	0.047948	10.2485	promoter	Arsi
NC_000082.7	18217838	18217838	*	0.00121512	0.0180738	10.2041	promoter	Arvcf
NC_000070.7	135963835	135963835	*	3.1518e-13	3.67641e-09	30.8369	promoter	Asap3
NC_000070.7	135963836	135963836	*	3.52906e-07	0.000117424	26.4519	promoter	Asap3
NC_000070.7	135970071	135970071	*	3.77745e-05	0.00231451	23.0958	promoter	Asap3
NC_000086.8	169110909	169110909	*	8.2876e-05	0.00343037	35.1818	promoter	Asmt
NC_000086.8	169110080	169110080	*	0.000667132	0.0125193	12.1274	promoter	Asmt
NC_000067.7	75166296	75166296	*	0.00182638	0.0234679	22.3503	promoter	Atg9a
NC_000072.7	124732823	124732823	*	0.00010781	0.00438834	11.9755	promoter	Atn1
NC_000070.7	43033626	43033626	*	2.21107e-05	0.00165755	17.619	promoter	Atosb
NC_000082.7	29206916	29206916	*	0.00517827	0.04232	10.4065	promoter	Atp13a5
NC_000073.7	30418577	30418577	*	0.00254039	0.0284383	15.3682	promoter	Atp4a
NC_000077.7	100941565	100941565	*	0.00648972	0.0491206	12.1909	promoter	Atp6v0a1
NC_000072.7	29468154	29468154	*	0.00153521	0.0211955	10	promoter	Atp6v1f
NC_000078.7	33396017	33396017	*	0.000764601	0.0140854	19.6221	promoter	Atxn7l1
NC_000078.7	33396003	33396003	*	0.00434078	0.0388531	11.482	promoter	Atxn7l1
NC_000071.7	131880645	131880645	*	0.000496901	0.0108565	16.6065	promoter	Auts2
NC_000071.7	131879573	131879573	*	0.00660897	0.0496224	12.7747	promoter	Auts2
NC_000067.7	131527800	131527800	*	0.000416437	0.00977253	24.5301	promoter	Avpr1b
NC_000085.7	57312480	57312480	*	3.8184e-11	3.89856e-08	34.1611	promoter	B230217O12Rik
NC_000085.7	57312486	57312486	*	0.00222878	0.0259228	13.75	promoter	B230217O12Rik
NC_000071.7	149677567	149677567	*	0.00143847	0.0204141	15.9967	promoter	B3glct
NC_000076.7	127003690	127003690	*	3.82302e-05	0.00233237	20.6804	promoter	B4galnt1
NC_000076.7	127001762	127001762	*	0.00100986	0.0165745	11.0345	promoter	B4galnt1
NC_000070.7	40853999	40853999	*	0.000460009	0.0103697	10.7438	promoter	B4galt1
NC_000078.7	111679567	111679567	*	0.00045479	0.0103035	10.3564	promoter	Bag5
NC_000081.7	79168858	79168858	*	4.14321e-15	9.15926e-12	38.4102	promoter	Baiap2l2
NC_000083.7	34303691	34303691	*	1.89406e-09	1.2866e-06	37.0705	promoter	BC051537
NC_000083.7	34304345	34304345	*	1.37863e-06	0.000218371	22.99	promoter	BC051537
NC_000083.7	34303652	34303652	*	3.52103e-05	0.00198567	14.4006	promoter	BC051537
NC_000083.7	34304344	34304344	*	0.00472734	0.0402099	10.9272	promoter	BC051537
NC_000069.7	87907402	87907402	*	0.00159916	0.0217182	12.3457	promoter	Bcan
NC_000081.7	99369554	99369554	*	0.000558831	0.0112531	16.019	promoter	Bcdin3d
NC_000068.8	152669313	152669313	*	0.000653005	0.0128027	12.498	promoter	Bcl2l1
NC_000072.7	120835288	120835288	*	0.000202562	0.00638365	26.7549	promoter	Bcl2l13
NC_000072.7	120835342	120835342	*	0.000713336	0.0135109	15.6588	promoter	Bcl2l13
NC_000071.7	123508548	123508548	*	1.59416e-07	6.96406e-05	18.4178	promoter	Bcl7a
NC_000071.7	123483401	123483401	*	0.00374806	0.0356592	11.78	promoter	Bcl7a
NC_000075.7	44402414	44402414	*	0.000950131	0.0159723	26.3143	promoter	Bcl9l
NC_000075.7	44420370	44420370	*	0.000892361	0.0154159	24.3175	promoter	Bcl9l
NC_000075.7	44418953	44418953	*	0.00572302	0.0456006	20.4268	promoter	Bcl9l
NC_000075.7	44420451	44420451	*	9.5655e-05	0.00408193	10.989	promoter	Bcl9l
NC_000074.7	104945146	104945146	*	0.000158998	0.00554043	13.9532	promoter	Bean1
NC_000083.7	47142676	47142676	*	0.00399737	0.0364127	10.2778	promoter	Bicral
NC_000073.7	80184810	80184810	*	0.000291673	0.00793509	12.5284	promoter	Blm
NC_000070.7	122998763	122998763	*	4.17009e-06	0.00057866	14.6133	promoter	Bmp8b
NC_000070.7	122998762	122998762	*	0.00325315	0.032808	10.9513	promoter	Bmp8b
NC_000070.7	122998619	122998619	*	0.000858757	0.0150875	10.8099	promoter	Bmp8b
NC_000072.7	13676984	13676984	*	0.00238677	0.027423	13.664	promoter	Bmt2
NC_000081.7	76341980	76341980	*	4.74997e-06	0.000526389	17.3616	promoter	Bop1
NC_000081.7	76341997	76341997	*	0.0013535	0.0193303	12.9753	promoter	Bop1
NC_000068.8	153972578	153972578	*	4.56527e-07	0.000137331	33.4203	promoter	Bpifa3
NC_000068.8	153972564	153972564	*	0.00021696	0.00664786	19.0455	promoter	Bpifa3
NC_000071.7	144358256	144358256	*	0.000736077	0.0137707	14.1259	promoter	Bri3
NC_000071.7	144359839	144359839	*	1.18629e-05	0.00112473	13.0892	promoter	Bri3
NC_000071.7	144257391	144257391	*	0.00564899	0.045248	12.9699	promoter	Bri3
NC_000071.7	144255319	144255319	*	0.00296085	0.0310783	12.0025	promoter	Bri3
NC_000073.7	141542038	141542038	*	0.00195494	0.0244316	11.1423	promoter	Brsk2
NC_000075.7	107984441	107984441	*	5.41334e-07	0.00015282	24.7997	promoter	Bsn
NC_000083.7	34587510	34587510	*	0.00283223	0.0297042	19.4993	promoter	Btnl2
NC_000077.7	103612912	103612912	*	6.40827e-06	0.000762632	16.6667	promoter	C130046K22Rik
NC_000077.7	103612834	103612834	*	4.59765e-05	0.00261473	14.2857	promoter	C130046K22Rik
NC_000070.7	136623842	136623842	*	0.0031236	0.0320652	18.1938	promoter	C1qa
NC_000067.7	120269585	120269585	*	0.000379679	0.00926637	10.3227	promoter	C1ql2
NC_000070.7	24965945	24965945	*	0.00661002	0.0496278	24.426	promoter	C230012O17Rik
NC_000075.7	44231363	44231363	*	0.000158504	0.00552813	11.4933	promoter	C2cd2l
NC_000083.7	34958719	34958719	*	0.000700436	0.0128905	16.1835	promoter	C4b
NC_000076.7	75575289	75575289	*	0.00270718	0.0294919	14.6017	promoter	Cabin1
NC_000076.7	75557427	75557427	*	0.00403423	0.0372447	10.0585	promoter	Cabin1
NC_000071.7	115328403	115328403	*	0.00214773	0.0257986	15.6838	promoter	Cabp1
NC_000074.7	85121017	85121017	*	4.87086e-07	0.000142626	45.0304	promoter	Cacna1a
NC_000074.7	85121042	85121042	*	2.87065e-05	0.00194594	33.1405	promoter	Cacna1a
NC_000074.7	85121090	85121090	*	0.00216918	0.0259496	27.6117	promoter	Cacna1a
NC_000077.7	94324673	94324673	*	0.00330131	0.0330954	13.9785	promoter	Cacna1g
NC_000081.7	80257797	80257797	*	0.00368495	0.0347148	22.0763	promoter	Cacna1i
NC_000075.7	107290325	107290325	*	0.00192138	0.0241803	10.921	promoter	Cacna2d2
NC_000077.7	107796375	107796375	*	0.00279305	0.0300533	12.2953	promoter	Cacng5
NC_000073.7	3396477	3396477	*	1.69384e-07	7.22977e-05	37.5958	promoter	Cacng7
NC_000073.7	3415311	3415311	*	7.61799e-05	0.00356825	20.7949	promoter	Cacng7
NC_000073.7	3396504	3396504	*	0.000216955	0.00664786	20.0944	promoter	Cacng7
NC_000073.7	3415294	3415294	*	0.000886098	0.0153596	17.5142	promoter	Cacng7
NC_000073.7	3415244	3415244	*	0.000525558	0.0112379	16.9449	promoter	Cacng7
NC_000073.7	3415289	3415289	*	0.00232851	0.0270326	10.622	promoter	Cacng7
NC_000081.7	102628019	102628019	*	2.72884e-05	0.00166609	21.0181	promoter	Calcoco1
NC_000085.7	47140210	47140210	*	0.0020466	0.0246669	14.299	promoter	Calhm3
NC_000077.7	5957177	5957177	*	0.00130666	0.0192651	20.7317	promoter	Camk2b
NC_000080.7	20839173	20839173	*	0.000193971	0.00585105	24.1388	promoter	Camk2g
NC_000080.7	20797080	20797080	*	0.00560875	0.0443472	15.5769	promoter	Camk2g
NC_000071.7	122900939	122900939	*	0.00499051	0.0420996	12.0833	promoter	Camkk2
NC_000074.7	3656742	3656742	*	6.88907e-06	0.000796325	38.022	promoter	Camsap3
NC_000077.7	70565583	70565583	*	0.000650251	0.0127762	28.2552	promoter	Camta2
NC_000085.7	6061149	6061149	*	0.000313066	0.00791041	21.4371	promoter	Capn1
NC_000085.7	6058830	6058830	*	2.60152e-05	0.00161945	20.586	promoter	Capn1
NC_000085.7	6047824	6047824	*	9.53381e-05	0.0037531	19.8718	promoter	Capn1
NC_000085.7	6058757	6058757	*	0.00101252	0.0161608	12.7249	promoter	Capn1
NC_000073.7	97788592	97788592	*	0.00310245	0.0319496	18.1882	promoter	Capn5
NC_000074.7	105270977	105270977	*	0.00208067	0.0253312	19.055	promoter	Car7
NC_000074.7	105275044	105275044	*	0.00208786	0.0253863	12.752	promoter	Car7
NC_000081.7	5145813	5145813	*	0.000559677	0.0112648	10.7914	promoter	Card6
NC_000083.7	24724605	24724605	*	0.000782205	0.0138211	12.4788	promoter	Caskin1
NC_000077.7	100848303	100848303	*	0.000406618	0.00963557	10.0361	promoter	Cavin1
NC_000076.7	79972234	79972234	*	8.28415e-05	0.00374531	23.3499	promoter	Cbarp
NC_000080.7	56121398	56121398	*	0.00136018	0.0193863	10.8716	promoter	Cbln3
NC_000083.7	31855088	31855088	*	0.0001752	0.00548951	21.0977	promoter	Cbs
NC_000074.7	84874353	84874353	*	0.000626276	0.0124878	13.1786	promoter	Cc2d1a
NC_000074.7	84874419	84874419	*	0.00019396	0.006227	11.8182	promoter	Cc2d1a
NC_000084.7	66217847	66217847	*	1.78303e-05	0.0012733	14.5455	promoter	Ccbe1
NC_000072.7	29397410	29397410	*	0.000522829	0.0111974	24.6257	promoter	Ccdc136
NC_000072.7	29396856	29396856	*	0.000387417	0.00937103	11.8713	promoter	Ccdc136
NC_000071.7	92808486	92808486	*	8.69894e-05	0.00385015	24.0896	promoter	Ccdc158
NC_000070.7	119254579	119254579	*	0.000437207	0.0100632	19.6559	promoter	Ccdc30
NC_000070.7	119258202	119258202	*	0.00382231	0.0360709	13.977	promoter	Ccdc30
NC_000070.7	119254573	119254573	*	0.00312669	0.0320797	13.8904	promoter	Ccdc30
NC_000085.7	6831543	6831543	*	0.000242341	0.00674658	24.9303	promoter	Ccdc88b
NC_000083.7	35841393	35841393	*	1.64184e-05	0.00120566	37.4135	promoter	Cchcr1
NC_000068.8	152913700	152913700	*	2.17546e-05	0.0016422	18	promoter	Ccm2l
NC_000068.8	152913619	152913619	*	0.00197268	0.0245645	15.6578	promoter	Ccm2l
NC_000068.8	152914022	152914022	*	2.35829e-05	0.0017249	14.4928	promoter	Ccm2l
NC_000068.8	152913702	152913702	*	0.000624464	0.0124657	12	promoter	Ccm2l
NC_000068.8	152913703	152913703	*	1.67629e-05	0.00139874	11.0465	promoter	Ccm2l
NC_000083.7	24470102	24470102	*	0.000137548	0.00473249	12.5794	promoter	Ccnf
NC_000075.7	114329113	114329113	*	0.00110945	0.0175078	11.0034	promoter	Ccr4
NC_000073.7	30566899	30566899	*	2.91732e-06	0.000459292	33.7188	promoter	Cd22
NC_000072.7	124843271	124843271	*	0.00540687	0.04409	10.4481	promoter	Cd4
NC_000068.8	103900857	103900857	*	0.000583182	0.011954	26.9048	promoter	Cd59b
NC_000067.7	171680619	171680619	*	0.00284813	0.0304148	11.4423	promoter	Cd84
NC_000086.8	70478690	70478690	*	0.00158546	0.0212134	20.9537	promoter	Cd99l2
NC_000075.7	109704690	109704690	*	0.000229914	0.00688662	16.7112	promoter	Cdc25a
NC_000077.7	94632745	94632745	*	0.000103756	0.0042858	32.1154	promoter	Cdc34b
NC_000077.7	94632700	94632700	*	0.00514245	0.0428125	15.0599	promoter	Cdc34b
NC_000077.7	113620106	113620106	*	1.08366e-06	0.000243013	27.6408	promoter	Cdc42ep4
NC_000077.7	98801550	98801550	*	0.00118999	0.0182341	21.3333	promoter	Cdc6
NC_000074.7	119669317	119669317	*	2.7556e-08	2.14284e-05	35.6523	promoter	Cdh13
NC_000068.8	164962772	164962772	*	3.46186e-08	2.45775e-05	34.8128	promoter	Cdh22
NC_000068.8	164962274	164962274	*	0.000545422	0.0114774	26.3346	promoter	Cdh22
NC_000068.8	164958102	164958102	*	0.00126797	0.0189402	13.0845	promoter	Cdh22
NC_000068.8	165054230	165054230	*	0.00147806	0.0207314	10.6694	promoter	Cdh22
NC_000076.7	60165000	60165000	*	1.39113e-09	2.62609e-06	35.7992	promoter	Cdh23
NC_000076.7	60165037	60165037	*	0.00135161	0.019656	20.3448	promoter	Cdh23
NC_000068.8	179440053	179440053	*	0.0046342	0.0403373	15.189	promoter	Cdh4
NC_000077.7	116108972	116108972	*	0.00038952	0.00940213	24.4482	promoter	Cdk3
NC_000079.7	29855239	29855239	*	0.00148104	0.0207511	10.0471	promoter	Cdkal1
NC_000083.7	29317695	29317695	*	1.68005e-05	0.00122488	13.1161	promoter	Cdkn1a
NC_000083.7	35863053	35863053	*	4.07935e-05	0.00217335	19.7115	promoter	Cdsn
NC_000083.7	35867265	35867265	*	0.0017079	0.0221472	16.156	promoter	Cdsn
NC_000074.7	117350971	117350971	*	8.06397e-06	0.000880165	22.6379	promoter	Cdyl2
NC_000074.7	117350856	117350856	*	0.000230162	0.00689153	10.2041	promoter	Cdyl2
NC_000074.7	117350890	117350890	*	0.000230162	0.00689153	10.2041	promoter	Cdyl2
NC_000068.8	90845660	90845660	*	0.000678581	0.0131145	11.2805	promoter	Celf1
NC_000084.7	25756816	25756816	*	0.00562197	0.0444163	20.8043	promoter	Celf4
NC_000075.7	59485929	59485929	*	1.86797e-06	0.000341887	16.672	promoter	Celf6
NC_000081.7	85832043	85832043	*	0.000360676	0.00864461	14.9451	promoter	Celsr1
NC_000078.7	91045899	91045899	*	2.38019e-05	0.001732	18.4615	promoter	Cep128
NC_000085.7	38045585	38045585	*	6.19284e-05	0.00285112	14.5448	promoter	Cep55
NC_000081.7	86061712	86061712	*	0.00111687	0.0171486	32.3166	promoter	Cerk
NC_000081.7	86061623	86061623	*	0.00330166	0.0324645	27.1132	promoter	Cerk
NC_000081.7	86061592	86061592	*	0.000141842	0.00482116	23.8134	promoter	Cerk
NC_000081.7	86061622	86061622	*	0.000820193	0.0142039	21.9913	promoter	Cerk
NC_000070.7	10874742	10874742	*	0.00141695	0.0202261	18.0769	promoter	Cfap418
NC_000070.7	10874711	10874711	*	0.00150099	0.0209112	13.7255	promoter	Cfap418
NC_000070.7	10874633	10874633	*	0.00150736	0.0209604	13.4615	promoter	Cfap418
NC_000070.7	10874651	10874651	*	0.00150736	0.0209604	13.4615	promoter	Cfap418
NC_000070.7	10874672	10874672	*	0.00150736	0.0209604	13.4615	promoter	Cfap418
NC_000070.7	10874700	10874700	*	0.00150736	0.0209604	13.4615	promoter	Cfap418
NC_000070.7	10874714	10874714	*	0.00150736	0.0209604	13.4615	promoter	Cfap418
NC_000070.7	10874720	10874720	*	0.00150736	0.0209604	13.4615	promoter	Cfap418
NC_000070.7	10874723	10874723	*	0.00150736	0.0209604	13.4615	promoter	Cfap418
NC_000070.7	10874728	10874728	*	0.00150736	0.0209604	13.4615	promoter	Cfap418
NC_000070.7	10874735	10874735	*	0.00150736	0.0209604	13.4615	promoter	Cfap418
NC_000070.7	10874604	10874604	*	0.00319433	0.0324642	11.7647	promoter	Cfap418
NC_000070.7	10874620	10874620	*	0.00342517	0.033813	11.5385	promoter	Cfap418
NC_000070.7	10874717	10874717	*	0.00342517	0.033813	11.5385	promoter	Cfap418
NC_000070.7	118411931	118411931	*	5.61027e-07	0.000156508	25.4333	promoter	Cfap57
NC_000070.7	152449380	152449380	*	0.00229641	0.0268129	27.3752	promoter	Chd5
NC_000070.7	152455112	152455112	*	6.54827e-05	0.00325545	21.1306	promoter	Chd5
NC_000070.7	8691682	8691682	*	0.00118171	0.0181528	12.5999	promoter	Chd7
NC_000073.7	141119810	141119810	*	0.000213316	0.00657716	10.084	promoter	Chid1
NC_000067.7	75453008	75453008	*	1.95951e-05	0.00154018	28.2197	promoter	Chpf
NC_000075.7	54951701	54951701	*	0.00530765	0.0435893	12.8767	promoter	Chrnb4
NC_000075.7	54951772	54951772	*	0.00538002	0.0439463	11.6712	promoter	Chrnb4
NC_000083.7	25943609	25943609	*	0.000190891	0.00579044	23.6314	promoter	Chtf18
NC_000083.7	25939937	25939937	*	0.00151697	0.0206564	15.3944	promoter	Chtf18
NC_000070.7	12171893	12171893	*	0.000420092	0.00982113	17.8209	promoter	Cibar1
NC_000073.7	24971947	24971947	*	1.08465e-05	0.00105974	12.685	promoter	Cic
NC_000073.7	19148067	19148067	*	0.000708609	0.0134557	15.1515	promoter	Ckm
NC_000073.7	19148189	19148189	*	0.000967385	0.0161484	14.7348	promoter	Ckm
NC_000073.7	19150863	19150863	*	0.00473087	0.0408196	14.652	promoter	Ckm
NC_000073.7	19148191	19148191	*	0.00350039	0.0342588	12.2348	promoter	Ckm
NC_000073.7	19149106	19149106	*	0.00117331	0.0180776	10.5559	promoter	Ckm
NC_000069.7	89325358	89325358	*	0.000469162	0.0104904	11.3402	promoter	Cks1b
NC_000067.7	118387086	118387086	*	0.000663771	0.0129445	12.8713	promoter	Clasp1
NC_000075.7	113705315	113705315	*	0.00031115	0.00823635	14.6278	promoter	Clasp2
NC_000073.7	7301425	7301425	*	0.00117099	0.0180586	20.6676	promoter	Clcn4
NC_000077.7	69856929	69856929	*	1.25108e-10	4.23267e-07	16.1335	promoter	Cldn7
NC_000077.7	69856715	69856715	*	9.87993e-05	0.00416022	15.1436	promoter	Cldn7
NC_000077.7	69856675	69856675	*	0.00136127	0.0197359	11.4476	promoter	Cldn7
NC_000082.7	92295249	92295249	*	0.000661479	0.01246	19.9987	promoter	Clic6
NC_000082.7	92295261	92295261	*	0.00415618	0.0372401	10.2477	promoter	Clic6
NC_000071.7	134549785	134549785	*	2.2251e-05	0.00166598	14.7541	promoter	Clip2
NC_000073.7	19380495	19380495	*	0.000790749	0.0143705	19.9225	promoter	Clptm1
NC_000080.7	66214563	66214563	*	0.000128072	0.00452465	28.2927	promoter	Clu
NC_000084.7	84687958	84687958	*	3.24353e-08	1.25892e-05	24.9325	promoter	Cndp2
NC_000084.7	84687978	84687978	*	8.37307e-06	0.000770416	19.3191	promoter	Cndp2
NC_000084.7	84688018	84688018	*	0.00345348	0.0333841	10.9857	promoter	Cndp2
NC_000067.7	36545699	36545699	*	0.000127286	0.00484167	19.212	promoter	Cnnm4
NC_000067.7	36539352	36539352	*	0.00250248	0.0281823	17.1429	promoter	Cnnm4
NC_000067.7	36512108	36512108	*	0.000310435	0.00822803	15.0474	promoter	Cnnm4
NC_000070.7	41696071	41696071	*	0.00628999	0.0482109	19.7311	promoter	Cntfr
NC_000070.7	129960947	129960947	*	0.00407539	0.0374418	10.8809	promoter	Col16a1
NC_000070.7	63216168	63216168	*	1.84519e-05	0.00148116	21.9191	promoter	Col27a1
NC_000074.7	11496096	11496096	*	0.00601926	0.0470061	22.2105	promoter	Col4a2
NC_000068.8	27887628	27887628	*	9.21122e-05	0.00398846	11.5698	promoter	Col5a1
NC_000073.7	118132462	118132462	*	0.00280386	0.0301198	16.9559	promoter	Coq7
NC_000070.7	19569604	19569604	*	0.000900052	0.0154936	11.0294	promoter	Cpne3
NC_000071.7	77005609	77005609	*	3.43151e-06	0.000510235	37.9925	promoter	Cracd
NC_000071.7	77005484	77005484	*	0.00120459	0.0183742	22.1113	promoter	Cracd
NC_000071.7	77005464	77005464	*	0.00226439	0.0265867	13.8866	promoter	Cracd
NC_000083.7	26934640	26934640	*	5.34702e-05	0.00259717	14.8169	promoter	Crebrf
NC_000072.7	113469217	113469217	*	0.00139724	0.020059	16.0814	promoter	Creld1
NC_000068.8	132689741	132689741	*	3.66747e-08	2.55911e-05	35.4174	promoter	Crls1
NC_000068.8	132689738	132689738	*	0.000161397	0.00559555	18.6026	promoter	Crls1
NC_000068.8	132689737	132689737	*	0.000409165	0.00967567	18.5616	promoter	Crls1
NC_000068.8	132689744	132689744	*	0.00032475	0.00845404	18.105	promoter	Crls1
NC_000074.7	70871835	70871835	*	8.92514e-05	0.00391469	21.5114	promoter	Crtc1
NC_000074.7	70871824	70871824	*	0.000920117	0.0156801	18.7888	promoter	Crtc1
NC_000074.7	70871823	70871823	*	1.31385e-05	0.00119716	18.4037	promoter	Crtc1
NC_000075.7	50662229	50662229	*	0.000129737	0.00490149	16.1461	promoter	Cryab
NC_000075.7	50662328	50662328	*	6.13446e-05	0.00313241	12.0213	promoter	Cryab
NC_000076.7	44024599	44024599	*	0.0024627	0.0279071	13.0488	promoter	Crybg1
NC_000070.7	133818652	133818652	*	7.82783e-16	1.8271e-11	45.1208	promoter	Crybg2
NC_000070.7	133818653	133818653	*	0.00600427	0.0469309	14.3632	promoter	Crybg2
NC_000070.7	128262819	128262819	*	0.000209641	0.00651084	15.3421	promoter	Csmd2
NC_000070.7	128262867	128262867	*	0.000288882	0.00789507	14.3571	promoter	Csmd2
NC_000075.7	56793372	56793372	*	0.00132477	0.0194254	21.3701	promoter	Cspg4
NC_000081.7	30173809	30173809	*	0.00126568	0.0185586	12.4869	promoter	Ctnnd2
NC_000081.7	30173855	30173855	*	0.000498335	0.0104478	10.6061	promoter	Ctnnd2
NC_000083.7	46833091	46833091	*	2.57996e-07	6.29458e-05	24.907	promoter	Cul9
NC_000083.7	46833109	46833109	*	0.000172786	0.00544122	18.0427	promoter	Cul9
NC_000083.7	46833136	46833136	*	0.00214871	0.025404	16.3769	promoter	Cul9
NC_000068.8	34769584	34769584	*	0.000276377	0.00768932	13.9316	promoter	Cutal
NC_000071.7	122157537	122157537	*	0.00102449	0.0167173	21.1173	promoter	Cux2
NC_000071.7	122157618	122157618	*	0.000141874	0.0051696	18.9456	promoter	Cux2
NC_000071.7	122090910	122090910	*	5.53201e-05	0.00293803	18.3193	promoter	Cux2
NC_000071.7	122095662	122095662	*	0.00444514	0.0393799	14.5299	promoter	Cux2
NC_000071.7	122091909	122091909	*	9.05225e-05	0.00394429	14.018	promoter	Cux2
NC_000071.7	122052187	122052187	*	0.000727891	0.0136729	10.7293	promoter	Cux2
NC_000077.7	46099285	46099285	*	0.000148968	0.00532166	15.6213	promoter	Cyfip2
NC_000075.7	57589097	57589097	*	0.000554616	0.0115969	16.5812	promoter	Cyp1a2
NC_000071.7	145717454	145717454	*	5.86772e-06	0.00072035	34.0829	promoter	Cyp3a44
NC_000071.7	145717456	145717456	*	0.000966947	0.0161448	25.6619	promoter	Cyp3a44
NC_000071.7	145717563	145717563	*	9.80215e-05	0.00414082	18.9655	promoter	Cyp3a44
NC_000084.7	36513942	36513942	*	0.00194311	0.0239398	15.4572	promoter	Cystm1
NC_000084.7	36513883	36513883	*	0.00492843	0.0411674	15.0218	promoter	Cystm1
NC_000077.7	118130546	118130546	*	5.79534e-05	0.0030264	16.527	promoter	Cyth1
NC_000074.7	109841375	109841375	*	7.55438e-08	4.18717e-05	33.6566	promoter	D030068K23Rik
NC_000074.7	109867705	109867705	*	0.00109364	0.0173744	11.5685	promoter	D030068K23Rik
NC_000072.7	126921838	126921838	*	0.000780702	0.0142589	13.6686	promoter	D6Wsu163e
NC_000076.7	121478066	121478066	*	1.75476e-05	0.00143655	14.7727	promoter	D930020B18Rik
NC_000073.7	16617379	16617379	*	0.000397956	0.0095227	14.7669	promoter	Dact3
NC_000085.7	10240271	10240271	*	0.00215829	0.0254632	19.527	promoter	Dagla
NC_000081.7	31225106	31225106	*	0.00298376	0.0305924	12.43	promoter	Dap
NC_000069.7	88836690	88836690	*	3.5626e-05	0.00222979	29.6907	promoter	Dap3
NC_000069.7	88836717	88836717	*	0.000334093	0.00859933	17.0213	promoter	Dap3
NC_000079.7	60904919	60904919	*	0.00219246	0.0261094	15.6841	promoter	Dapk1
NC_000075.7	66127857	66127857	*	3.85336e-07	0.000124054	31.3291	promoter	Dapk2
NC_000076.7	80115074	80115074	*	0.0026242	0.0289641	20.8613	promoter	Dazap1
NC_000070.7	45342237	45342237	*	2.53862e-05	0.00180099	10.9117	promoter	Dcaf10
NC_000073.7	105427086	105427086	*	0.000117825	0.00462613	21.6291	promoter	Dchs1
NC_000075.7	111310553	111310553	*	0.000112736	0.00450874	19.4163	promoter	Dclk3
NC_000083.7	35993304	35993304	*	0.00081361	0.0141382	14.7723	promoter	Ddr1
NC_000067.7	136344499	136344499	*	0.00568871	0.0454391	16.1545	promoter	Ddx59
NC_000073.7	140879376	140879376	*	0.00508408	0.0425295	12.7954	promoter	Deaf1
NC_000067.7	171157073	171157073	*	0.00020422	0.00641418	15.493	promoter	Dedd
NC_000069.7	103072534	103072534	*	0.00181289	0.0233612	13.8763	promoter	Dennd2c
NC_000072.7	148895107	148895107	*	2.18689e-05	0.0016467	17.2782	promoter	Dennd5b
NC_000073.7	45131344	45131344	*	2.33807e-12	1.94389e-08	30.8648	promoter	Dhdh
NC_000073.7	45131369	45131369	*	1.0855e-06	0.000243078	12.5515	promoter	Dhdh
NC_000081.7	98792752	98792752	*	0.00511527	0.0420319	21.4097	promoter	Dhh
NC_000076.7	80861318	80861318	*	1.50793e-05	0.0013091	10.9107	promoter	Diras1
NC_000073.7	44857200	44857200	*	1.74471e-05	0.00143222	15.518	promoter	Dkkl1
NC_000073.7	90460038	90460038	*	0.000352097	0.00887219	19.3307	promoter	Dlg2
NC_000073.7	90460011	90460011	*	0.000113343	0.00452191	17.9321	promoter	Dlg2
NC_000077.7	69935272	69935272	*	4.79347e-05	0.00268506	10.7899	promoter	Dlg4
NC_000080.7	24295873	24295873	*	0.000198049	0.00593534	10.3175	promoter	Dlg5
NC_000068.8	119158571	119158571	*	0.00263534	0.0290357	10.8093	promoter	Dll4
NC_000077.7	95041211	95041211	*	3.98425e-06	0.000561344	22.5452	promoter	Dlx4os
NC_000077.7	95041218	95041218	*	0.000696576	0.0133213	12.7011	promoter	Dlx4os
NC_000073.7	18819324	18819324	*	4.73582e-05	0.00266544	14.0951	promoter	Dmpk
NC_000073.7	18820519	18820519	*	0.000349448	0.00883107	13.6049	promoter	Dmpk
NC_000080.7	70850084	70850084	*	0.000490585	0.0103588	12.9657	promoter	Dmtn
NC_000071.7	124859384	124859384	*	2.1537e-05	0.00163192	19.2574	promoter	Dnah10
NC_000083.7	30955195	30955195	*	1.96443e-05	0.00136043	25.848	promoter	Dnah8
NC_000070.7	42952620	42952620	*	0.000501508	0.0109146	12.4068	promoter	Dnajb5
NC_000075.7	20870192	20870192	*	0.000228908	0.00686506	20.4865	promoter	Dnmt1
NC_000075.7	20870075	20870075	*	0.00612704	0.0474866	19.1076	promoter	Dnmt1
NC_000075.7	20870133	20870133	*	0.00313653	0.0321342	13.2168	promoter	Dnmt1
NC_000075.7	20819802	20819802	*	0.00128858	0.0191081	10.7227	promoter	Dnmt1
NC_000075.7	21722406	21722406	*	4.3198e-10	1.09509e-06	18.4211	promoter	Dock6
NC_000075.7	21757835	21757835	*	0.00120073	0.0183364	15.7738	promoter	Dock6
NC_000080.7	122036074	122036074	*	0.00011705	0.00427066	13.9676	promoter	Dock9
NC_000080.7	122035226	122035226	*	3.6294e-05	0.00202434	12.859	promoter	Dock9
NC_000080.7	122034848	122034848	*	0.000310978	0.00787597	11.0092	promoter	Dock9
NC_000075.7	44239116	44239116	*	2.74015e-05	0.00188919	18.3073	promoter	Dpagt1
NC_000071.7	27046928	27046928	*	0.00110637	0.0174823	13.7255	promoter	Dpp6
NC_000080.7	67072166	67072166	*	0.00120026	0.0179451	20.2237	promoter	Dpysl2
NC_000085.7	5473670	5473670	*	0.00367865	0.0346863	13.6849	promoter	Drap1
NC_000074.7	95804440	95804440	*	0.000408237	0.00966221	19.7922	promoter	Drc7
NC_000077.7	60355692	60355692	*	0.000119081	0.00465345	10.5896	promoter	Drg2
NC_000071.7	120848394	120848394	*	0.00380477	0.0359788	19.8679	promoter	Dtx1
NC_000071.7	120848250	120848250	*	0.000410777	0.00969969	16.5133	promoter	Dtx1
NC_000071.7	120849407	120849407	*	1.35124e-06	0.000280946	12.1509	promoter	Dtx1
NC_000068.8	122150012	122150012	*	7.63142e-05	0.00357214	24.0651	promoter	Duox1
NC_000068.8	122150033	122150033	*	0.00221417	0.0262506	19.5254	promoter	Duox1
NC_000068.8	122150067	122150067	*	3.58545e-05	0.00223846	15.6409	promoter	Duox1
NC_000068.8	122121235	122121235	*	0.00137577	0.0198684	17.7198	promoter	Duox2
NC_000083.7	35057032	35057032	*	0.000694541	0.0128182	20.1726	promoter	Dxo
NC_000083.7	35056942	35056942	*	0.00429725	0.0380244	13.3546	promoter	Dxo
NC_000080.7	67475061	67475061	*	0.000176427	0.00550877	13.7426	promoter	Ebf2
NC_000073.7	136911279	136911279	*	8.72687e-05	0.00385896	12.2	promoter	Ebf3
NC_000077.7	77079798	77079798	*	2.43132e-05	0.00175499	28.7898	promoter	Efcab5
NC_000081.7	83917444	83917444	*	0.000267667	0.00718413	16.1999	promoter	Efcab6
NC_000077.7	102759412	102759412	*	0.000133802	0.00498757	21.6125	promoter	Eftud2
NC_000074.7	125670267	125670267	*	0.000528253	0.011268	13.3495	promoter	Egln1
NC_000083.7	35130484	35130484	*	0.00638067	0.0478014	10.6594	promoter	Ehmt2
NC_000068.8	118255823	118255823	*	0.00212105	0.025615	15.788	promoter	Eif2ak4
NC_000081.7	77844827	77844827	*	0.000366029	0.00872358	13.9301	promoter	Eif3d
NC_000069.7	129330580	129330580	*	0.00240873	0.0275584	13.5043	promoter	Elovl6
NC_000077.7	5101729	5101729	*	0.000864633	0.0151468	11.7693	promoter	Emid1
NC_000077.7	5102159	5102159	*	0.000764641	0.0140854	11.4316	promoter	Emid1
NC_000083.7	71598556	71598556	*	0.00199133	0.0242571	22.3514	promoter	Emilin2
NC_000073.7	18910487	18910487	*	7.36098e-06	0.000831324	22.3836	promoter	Eml2
NC_000068.8	32536630	32536630	*	0.000273674	0.00764765	19.1774	promoter	Eng
NC_000068.8	32536608	32536608	*	0.00355383	0.0345623	16.0838	promoter	Eng
NC_000068.8	25286284	25286284	*	2.03524e-06	0.000362382	18.6207	promoter	Entpd2
NC_000070.7	136426720	136426720	*	3.4903e-05	0.00220066	24.2424	promoter	Ephb2
NC_000070.7	136426634	136426634	*	3.1993e-05	0.00208695	14.6197	promoter	Ephb2
NC_000071.7	137484012	137484012	*	1.04702e-05	0.00103678	18.5235	promoter	Epo
NC_000073.7	140920256	140920256	*	7.52718e-07	0.000189275	22.9984	promoter	Eps8l2
NC_000073.7	140920618	140920618	*	0.000288476	0.00788921	17.1672	promoter	Eps8l2
NC_000073.7	140920236	140920236	*	0.00089241	0.0154161	10.3064	promoter	Eps8l2
NC_000077.7	87759494	87759494	*	3.4721e-05	0.00219452	25	promoter	Epx
NC_000077.7	106314232	106314232	*	0.000163583	0.00564103	17.3373	promoter	Ern1
NC_000084.7	10610149	10610149	*	0.00504474	0.0417185	13.6281	promoter	Esco1
NC_000081.7	102207660	102207660	*	0.00527791	0.0428098	10.8857	promoter	Espl1
NC_000070.7	11384020	11384020	*	0.00161726	0.0218682	15.8114	promoter	Esrp1
NC_000074.7	4256279	4256279	*	0.00313475	0.0321236	18.6111	promoter	Evi5l
NC_000074.7	4252645	4252645	*	0.00338162	0.0335536	15.8509	promoter	Evi5l
NC_000077.7	116113073	116113073	*	0.000897815	0.0154738	15.0891	promoter	Evpl
NC_000073.7	19229688	19229688	*	6.42688e-05	0.0032228	29.2913	promoter	Exoc3l2
NC_000073.7	19229687	19229687	*	0.00188047	0.0238844	23.9641	promoter	Exoc3l2
NC_000073.7	19229079	19229079	*	0.0014878	0.0208043	23.0903	promoter	Exoc3l2
NC_000073.7	19229727	19229727	*	0.00362159	0.0349366	22.1821	promoter	Exoc3l2
NC_000073.7	19230150	19230150	*	4.51111e-05	0.00258451	18.5839	promoter	Exoc3l2
NC_000083.7	7022673	7022673	*	2.17133e-05	0.00144885	15.3846	promoter	Ezr
NC_000083.7	7022686	7022686	*	0.00234703	0.0267281	12.7591	promoter	Ezr
NC_000068.8	91458700	91458700	*	0.00563543	0.0451839	17.6317	promoter	F2
NC_000085.7	10020119	10020119	*	0.00123036	0.0182272	22.8046	promoter	Fads3
NC_000077.7	115187844	115187844	*	9.39697e-10	1.95838e-06	24.974	promoter	Fads6
NC_000077.7	115187845	115187845	*	0.000188474	0.00613141	18.0434	promoter	Fads6
NC_000068.8	3119458	3119458	*	0.00013913	0.00510939	10.828	promoter	Fam171a1
NC_000076.7	53627084	53627084	*	0.00109288	0.0173672	10.7438	promoter	Fam184a
NC_000071.7	114706314	114706314	*	6.44676e-05	0.00322739	11.1736	promoter	Fam222a
NC_000068.8	31972753	31972753	*	0.000228957	0.00686628	11.7268	promoter	Fam78a
NC_000075.7	70010007	70010007	*	0.00228678	0.0267336	16.7657	promoter	Fam81a
NC_000073.7	45371997	45371997	*	0.000952167	0.0159916	11.7882	promoter	Fam83e
NC_000077.7	120714952	120714952	*	0.00241281	0.0275838	14.0801	promoter	Fasn
NC_000077.7	120710796	120710796	*	0.00477022	0.0410116	12.4289	promoter	Fasn
NC_000072.7	91210343	91210343	*	4.79744e-05	0.00268633	10.2558	promoter	Fbln2
NC_000074.7	105995376	105995376	*	1.94391e-05	0.00153223	17.4667	promoter	Fbxl8
NC_000081.7	36165021	36165021	*	4.06402e-05	0.00216873	17.9402	promoter	Fbxo43
NC_000073.7	44746645	44746645	*	1.72048e-05	0.00141954	20.1756	promoter	Fcgrt
NC_000073.7	44746680	44746680	*	0.00163635	0.0220137	16.987	promoter	Fcgrt
NC_000067.7	36448140	36448140	*	0.00244241	0.0277724	18.5759	promoter	Fer1l5
NC_000085.7	6980286	6980286	*	0.00101848	0.0162255	19.2458	promoter	Fermt3
NC_000083.7	29593924	29593924	*	0.00157005	0.0210904	13.4158	promoter	Fgd2
NC_000073.7	5011235	5011235	*	2.3694e-05	0.00172866	13.3333	promoter	Fiz1
NC_000073.7	5011225	5011225	*	0.000202064	0.00637653	12.766	promoter	Fiz1
NC_000069.7	93195368	93195368	*	0.000603403	0.0122137	13.8889	promoter	Flg
NC_000086.8	73293385	73293385	*	7.18836e-05	0.00313192	11.6438	promoter	Flna
NC_000083.7	36142082	36142082	*	0.00207125	0.0248553	25.9375	promoter	Flot1
NC_000071.7	147286290	147286290	*	0.000731482	0.0137153	16.545	promoter	Flt3
NC_000083.7	23975647	23975647	*	5.86774e-07	0.000117645	20.3704	promoter	Flywch1
NC_000070.7	46345159	46345159	*	4.74553e-05	0.00266847	13.6154	promoter	Foxe1
NC_000070.7	46345160	46345160	*	0.00368118	0.0352741	12.4296	promoter	Foxe1
NC_000083.7	88793938	88793938	*	1.93664e-07	5.04025e-05	14.2857	promoter	Foxn2
NC_000083.7	48233630	48233630	*	0.0031764	0.0317213	14.5491	promoter	Foxp4
NC_000081.7	77840345	77840345	*	3.12832e-09	1.93035e-06	13.1594	promoter	Foxred2
NC_000068.8	4155616	4155616	*	0.00606091	0.047206	12	promoter	Frmd4a
NC_000072.7	97486234	97486234	*	0.00375173	0.0356776	13.02	promoter	Frmd4b
NC_000068.8	121459040	121459040	*	3.24825e-05	0.00210775	21.492	promoter	Frmd5
NC_000068.8	121379671	121379671	*	3.51833e-05	0.00221193	17.2978	promoter	Frmd5
NC_000070.7	45246361	45246361	*	0.00154043	0.0212355	11.2443	promoter	Frmpd1
NC_000076.7	79616215	79616215	*	0.00296221	0.0310863	10.2041	promoter	Fstl3
NC_000076.7	130428641	130428641	*	3.03134e-07	0.00010562	20.4069	promoter	Ftl1-ps2
NC_000070.7	25799377	25799377	*	0.00169325	0.0224675	11.2179	promoter	Fut9
NC_000084.7	9214732	9214732	*	3.99251e-05	0.00214679	23.2057	promoter	Fzd8
NC_000084.7	9214717	9214717	*	0.00248672	0.0275984	21.5942	promoter	Fzd8
NC_000084.7	9214664	9214664	*	0.00344904	0.0333602	16.6087	promoter	Fzd8
NC_000084.7	9214866	9214866	*	0.00643709	0.0480598	13.8736	promoter	Fzd8
NC_000084.7	9214649	9214649	*	0.00329441	0.0324272	13.7727	promoter	Fzd8
NC_000071.7	92275271	92275271	*	0.00523934	0.0432811	20.2588	promoter	G3bp2
NC_000070.7	46991298	46991298	*	1.58974e-05	0.00135221	11.2745	promoter	Gabbr2
NC_000070.7	155471912	155471912	*	4.01127e-06	0.000563347	12.6761	promoter	Gabrd
NC_000085.7	5348454	5348454	*	0.00119963	0.0179368	13.1434	promoter	Gal3st3
NC_000074.7	123321257	123321257	*	1.65633e-07	7.14775e-05	36.427	promoter	Galns
NC_000081.7	100614026	100614026	*	0.00080815	0.0140827	15.3967	promoter	Galnt6
NC_000077.7	67534181	67534181	*	0.00590994	0.0465013	15.1176	promoter	Gas7
NC_000068.8	9881888	9881888	*	0.000311898	0.00824888	20.6612	promoter	Gata3
NC_000068.8	9890316	9890316	*	0.00173653	0.0227867	10.2754	promoter	Gata3
NC_000080.7	63506245	63506245	*	3.45264e-05	0.0019579	12.475	promoter	Gata4
NC_000068.8	179975716	179975716	*	0.00158341	0.021595	11.4943	promoter	Gata5
NC_000068.8	179975777	179975777	*	0.00320396	0.0325152	10	promoter	Gata5
NC_000084.7	11055455	11055455	*	0.000984675	0.0158759	16.8971	promoter	Gata6
NC_000084.7	11055454	11055454	*	0.00544969	0.043618	11.4165	promoter	Gata6
NC_000084.7	11055229	11055229	*	0.0034744	0.0335047	10.7674	promoter	Gata6
NC_000074.7	70373194	70373194	*	0.0060654	0.0472261	12.2323	promoter	Gatad2a
NC_000079.7	41070292	41070292	*	0.00014343	0.00520036	10.0235	promoter	Gcnt2
NC_000071.7	107869387	107869387	*	2.93492e-08	2.24613e-05	12.1197	promoter	Gfi1
NC_000081.7	78773965	78773965	*	0.00233378	0.0266465	15.0997	promoter	Gga1
NC_000077.7	115494527	115494527	*	0.000137543	0.00507547	14.6603	promoter	Gga3
NC_000068.8	155356625	155356625	*	0.000945291	0.0159199	22.4834	promoter	Ggt7
NC_000068.8	35336785	35336785	*	0.00419052	0.0380677	20.2429	promoter	Ggta1
NC_000071.7	137518957	137518957	*	0.00448446	0.03959	18.125	promoter	Gigyf1
NC_000071.7	137518949	137518949	*	0.000439026	0.0100858	13.125	promoter	Gigyf1
NC_000076.7	81173996	81173996	*	1.22508e-05	0.00114552	22.9565	promoter	Gipc3
NC_000076.7	81177033	81177033	*	2.61132e-06	0.000426686	18.2418	promoter	Gipc3
NC_000076.7	81177108	81177108	*	0.000571937	0.0118184	16.6822	promoter	Gipc3
NC_000069.7	96826609	96826609	*	0.00106133	0.01707	17.2076	promoter	Gja8
NC_000086.8	100427160	100427160	*	0.00277637	0.0293961	22.1675	promoter	Gjb1
NC_000086.8	100427194	100427194	*	3.73594e-05	0.00205852	16.5354	promoter	Gjb1
NC_000072.7	8510124	8510124	*	0.00296748	0.0311236	12.2683	promoter	Glcci1
NC_000076.7	127166836	127166836	*	6.14879e-05	0.00313771	22.6393	promoter	Gli1
NC_000076.7	127168318	127168318	*	0.00526816	0.0434062	17.2436	promoter	Gli1
NC_000078.7	105000047	105000047	*	0.00211346	0.0255642	15.9478	promoter	Glrx5
NC_000071.7	114823052	114823052	*	1.20985e-05	0.00113775	26.8336	promoter	Gltp
NC_000071.7	114815724	114815724	*	0.000547637	0.0115099	10.5312	promoter	Gltp
NC_000077.7	70411240	70411240	*	0.00017042	0.00578344	13.2435	promoter	Gltpd2
NC_000077.7	70410984	70410984	*	0.000724034	0.013628	11.9397	promoter	Gltpd2
NC_000075.7	45041395	45041395	*	3.81573e-06	0.00054697	22.4544	promoter	Gm10684
NC_000077.7	96283483	96283483	*	0.00213746	0.0257221	26.4286	promoter	Gm11531
NC_000077.7	99569221	99569221	*	0.00458632	0.0400967	10.2413	promoter	Gm11557
NC_000077.7	115383053	115383053	*	0.000144882	0.00523021	10.1106	promoter	Gm11694
NC_000077.7	117779234	117779234	*	0.000503351	0.0109391	22.9531	promoter	Gm11725
NC_000077.7	6608147	6608147	*	0.000821732	0.0146871	15.3287	promoter	Gm11978
NC_000077.7	53709921	53709921	*	0.00271855	0.0295684	19.1828	promoter	Gm12216
NC_000070.7	147823132	147823132	*	1.5311e-05	0.00132229	15.6345	promoter	Gm13136
NC_000070.7	147823092	147823092	*	8.63062e-06	0.000918689	14.6696	promoter	Gm13136
NC_000070.7	147823130	147823130	*	0.000434338	0.0100255	12.6974	promoter	Gm13136
NC_000070.7	147823068	147823068	*	0.00195521	0.0244342	10.6705	promoter	Gm13136
NC_000070.7	147823185	147823185	*	6.69011e-05	0.00329685	10.4951	promoter	Gm13136
NC_000068.8	87356362	87356362	*	0.00329334	0.0330528	16.2257	promoter	Gm13736
NC_000068.8	87356471	87356471	*	0.000514585	0.0110864	14.0755	promoter	Gm13736
NC_000068.8	132028613	132028613	*	0.00429936	0.0386328	11.5385	promoter	Gm14051
NC_000068.8	150312101	150312101	*	4.53466e-06	0.000611129	19.0365	promoter	Gm14127
NC_000068.8	150312079	150312079	*	0.000833914	0.014831	15.7731	promoter	Gm14127
NC_000068.8	152396342	152396342	*	0.00633612	0.0484271	13.1213	promoter	Gm14161
NC_000068.8	119154651	119154651	*	0.00290839	0.0307576	20.0864	promoter	Gm14207
NC_000073.7	44239044	44239044	*	8.65778e-06	0.000920327	10.4575	promoter	Gm15396
NC_000072.7	53822018	53822018	*	3.50284e-07	0.000116989	39.1248	promoter	Gm16499
NC_000070.7	139646396	139646396	*	0.00159308	0.021673	19.1196	promoter	Gm1667
NC_000070.7	139646395	139646395	*	0.00237427	0.0273403	18.0176	promoter	Gm1667
NC_000075.7	21317930	21317930	*	0.000277767	0.0077146	17.0451	promoter	Gm16853
NC_000074.7	71511851	71511851	*	0.00571121	0.0455474	12.963	promoter	Gm17576
NC_000081.7	76818507	76818507	*	0.000173832	0.00545959	14.7921	promoter	Gm18283
NC_000076.7	130280743	130280743	*	4.7276e-08	3.06639e-05	33.573	promoter	Gm18754
NC_000076.7	130280763	130280763	*	0.000247362	0.00718737	22.761	promoter	Gm18754
NC_000071.7	137630860	137630860	*	0.000528298	0.0112681	21.5128	promoter	Gm20605
NC_000067.7	42753645	42753645	*	0.000554709	0.0115979	10.6818	promoter	Gm20646
NC_000073.7	24336608	24336608	*	0.000333132	0.00858136	15.2541	promoter	Gm26550
NC_000073.7	24336594	24336594	*	0.000242456	0.00710426	14.4087	promoter	Gm26550
NC_000073.7	24336127	24336127	*	0.00554075	0.0447281	13.0561	promoter	Gm26550
NC_000073.7	24336648	24336648	*	0.000126353	0.00481812	12.344	promoter	Gm26550
NC_000071.7	38477527	38477527	*	0.000242907	0.00710947	22.0009	promoter	Gm26560
NC_000071.7	38477763	38477763	*	0.00311832	0.0320397	10.8006	promoter	Gm26560
NC_000071.7	38478135	38478135	*	0.000255322	0.00733123	10.1378	promoter	Gm26560
NC_000076.7	22150101	22150101	*	4.89285e-05	0.00272064	21.3863	promoter	Gm26740
NC_000076.7	22150130	22150130	*	6.49702e-05	0.00324093	19.7799	promoter	Gm26740
NC_000076.7	22150076	22150076	*	0.000158026	0.00551787	18.0298	promoter	Gm26740
NC_000076.7	22149358	22149358	*	6.73986e-05	0.00331384	17.0941	promoter	Gm26740
NC_000076.7	22150140	22150140	*	0.000841082	0.0149118	16.6877	promoter	Gm26740
NC_000076.7	22150074	22150074	*	0.00131958	0.0193814	16.3573	promoter	Gm26740
NC_000076.7	22150116	22150116	*	0.000999549	0.0164731	15.0727	promoter	Gm26740
NC_000071.7	137030900	137030900	*	0.00211466	0.02557	14.9092	promoter	Gm26989
NC_000081.7	74856251	74856251	*	0.000330597	0.00818052	24.1187	promoter	Gm28068
NC_000067.7	64688992	64688992	*	0.000325137	0.0084605	13.7161	promoter	Gm29152
NC_000078.7	85475474	85475474	*	1.35031e-06	0.000280909	24.3636	promoter	Gm29709
NC_000083.7	48359152	48359152	*	0.000462506	0.010017	19.7971	promoter	Gm30068
NC_000083.7	48359133	48359133	*	0.00459562	0.0395619	12.2065	promoter	Gm30068
NC_000078.7	112660093	112660093	*	0.00287691	0.0305789	10.656	promoter	Gm30298
NC_000085.7	53309993	53309993	*	0.00282598	0.0296675	18.6986	promoter	Gm30541
NC_000067.7	190169591	190169591	*	3.93028e-06	0.000556852	29.5796	promoter	Gm30725
NC_000067.7	190169674	190169674	*	0.000289505	0.00790271	17.7653	promoter	Gm30725
NC_000081.7	79672158	79672158	*	0.00326858	0.0322766	13.3236	promoter	Gm30977
NC_000081.7	80017412	80017412	*	0.000381939	0.00896157	17.2507	promoter	Gm31253
NC_000083.7	88669729	88669729	*	3.20407e-07	7.43214e-05	19.7787	promoter	Gm31615
NC_000083.7	88669734	88669734	*	0.000488856	0.0103386	17.1338	promoter	Gm31615
NC_000083.7	88669653	88669653	*	0.00107451	0.0167579	11.25	promoter	Gm31615
NC_000070.7	136955971	136955971	*	0.00247105	0.027971	12.4293	promoter	Gm31820
NC_000085.7	37685431	37685431	*	2.69797e-06	0.000356496	16.6004	promoter	Gm32342
NC_000085.7	37684367	37684367	*	0.00425839	0.0378068	12.5489	promoter	Gm32342
NC_000075.7	57521410	57521410	*	0.000177834	0.00593785	18.5561	promoter	Gm32392
NC_000070.7	125063431	125063431	*	0.000685543	0.0131946	13.605	promoter	Gm32611
NC_000070.7	125063390	125063390	*	0.00430493	0.0386588	10.959	promoter	Gm32611
NC_000085.7	20403912	20403912	*	6.48263e-05	0.0029315	22.6991	promoter	Gm32689
NC_000073.7	127947647	127947647	*	7.52603e-07	0.000189275	24.2063	promoter	Gm32707
NC_000075.7	51079311	51079311	*	0.00111087	0.0175211	17.3604	promoter	Gm32742
NC_000082.7	13266547	13266547	*	0.000829732	0.0142977	23.7267	promoter	Gm32817
NC_000068.8	167694145	167694145	*	2.20518e-08	1.8295e-05	24.5218	promoter	Gm32845
NC_000078.7	86989387	86989387	*	0.000884105	0.0153411	19.1492	promoter	Gm32934
NC_000081.7	34837333	34837333	*	0.000785278	0.0138484	13.7527	promoter	Gm32970
NC_000070.7	4528271	4528271	*	0.00115526	0.0179075	13.3863	promoter	Gm33057
NC_000070.7	4528319	4528319	*	0.00161819	0.0218751	12.8419	promoter	Gm33057
NC_000070.7	4528320	4528320	*	0.00031802	0.00834192	12.2644	promoter	Gm33057
NC_000068.8	18036851	18036851	*	0.000124652	0.00478411	16.0772	promoter	Gm33085
NC_000071.7	67259025	67259025	*	0.00382005	0.0360563	12.3166	promoter	Gm33167
NC_000068.8	168229208	168229208	*	1.07531e-06	0.000241906	31.7489	promoter	Gm33262
NC_000067.7	87098703	87098703	*	0.00502871	0.0422796	12.9174	promoter	Gm33292
NC_000074.7	106412762	106412762	*	0.00202832	0.0249685	10.9756	promoter	Gm33578
NC_000071.7	128733746	128733746	*	0.00178082	0.0231322	14.6039	promoter	Gm33931
NC_000073.7	99184928	99184928	*	6.17076e-05	0.00314366	22.7815	promoter	Gm34172
NC_000085.7	42280478	42280478	*	0.000501024	0.0104878	18.2265	promoter	Gm34347
NC_000085.7	42280149	42280149	*	0.000182877	0.00563614	16.4196	promoter	Gm34347
NC_000085.7	42280465	42280465	*	0.00132783	0.0191334	15.1172	promoter	Gm34347
NC_000072.7	55132399	55132399	*	3.79544e-05	0.00232064	13.0519	promoter	Gm34358
NC_000074.7	35496598	35496598	*	0.00438439	0.0390842	17.7941	promoter	Gm34419
NC_000077.7	102880890	102880890	*	1.51852e-07	6.74293e-05	20.3725	promoter	Gm34620
NC_000073.7	19516282	19516282	*	0.003131	0.0321056	14.3863	promoter	Gm34744
NC_000081.7	99474306	99474306	*	0.000361378	0.00865412	21.2633	promoter	Gm34765
NC_000081.7	99474293	99474293	*	0.00288919	0.0300094	12.4497	promoter	Gm34765
NC_000073.7	19578184	19578184	*	0.00427663	0.038518	20.1087	promoter	Gm34891
NC_000080.7	73024462	73024462	*	2.06201e-05	0.00140304	19.9271	promoter	Gm35218
NC_000081.7	38302136	38302136	*	0.0020886	0.0249778	12.6892	promoter	Gm35248
NC_000077.7	118913688	118913688	*	0.000591632	0.0120608	10.9091	promoter	Gm35829
NC_000080.7	31165816	31165816	*	0.00243627	0.0272825	14.7613	promoter	Gm35907
NC_000071.7	137483515	137483515	*	0.003178	0.0323695	14.511	promoter	Gm36056
NC_000080.7	75789802	75789802	*	0.00569672	0.044756	15.7143	promoter	Gm36060
NC_000082.7	90388771	90388771	*	0.00300301	0.030703	16.4771	promoter	Gm36063
NC_000071.7	91989504	91989504	*	0.000711103	0.0134866	26.796	promoter	Gm36303
NC_000071.7	92046000	92046000	*	0.00637395	0.0485955	11.4056	promoter	Gm36357
NC_000085.7	8590717	8590717	*	0.000543641	0.0110602	20.2729	promoter	Gm36394
NC_000079.7	48870589	48870589	*	2.75245e-07	9.94958e-05	16.5012	promoter	Gm36784
NC_000079.7	48870922	48870922	*	0.000527424	0.0112602	14.9573	promoter	Gm36784
NC_000079.7	48870617	48870617	*	1.18319e-05	0.00112274	10.2367	promoter	Gm36784
NC_000081.7	96183118	96183118	*	0.00281124	0.0295799	11.2676	promoter	Gm38469
NC_000069.7	34353544	34353544	*	0.000845862	0.0149537	11.828	promoter	Gm38505
NC_000067.7	85277487	85277487	*	0.00107162	0.0171734	24.2857	promoter	Gm38510
NC_000067.7	85201561	85201561	*	3.72308e-06	0.000537831	12.2438	promoter	Gm38510
NC_000067.7	43729028	43729028	*	0.00111679	0.0175765	19.5055	promoter	Gm38628
NC_000072.7	60404867	60404867	*	0.00288354	0.0306181	12.9841	promoter	Gm38823
NC_000073.7	30751800	30751800	*	0.00426357	0.038448	18.8661	promoter	Gm38984
NC_000074.7	71141292	71141292	*	7.20741e-07	0.000184499	16.2064	promoter	Gm39191
NC_000074.7	121578433	121578433	*	0.00310462	0.0319617	23.4023	promoter	Gm39267
NC_000075.7	46240185	46240185	*	0.00361632	0.0349072	11.687	promoter	Gm39329
NC_000075.7	46240065	46240065	*	0.00481427	0.0412174	11.2076	promoter	Gm39329
NC_000075.7	106467960	106467960	*	0.00371884	0.0355046	12.9004	promoter	Gm39420
NC_000067.7	183386148	183386148	*	0.00139078	0.0200026	17.9508	promoter	Gm39724
NC_000067.7	183387411	183387411	*	2.1195e-05	0.0016154	16.8373	promoter	Gm39724
NC_000072.7	127788116	127788116	*	0.000375318	0.009203	25.2294	promoter	Gm40402
NC_000076.7	117239051	117239051	*	0.000364736	0.00904573	13.9313	promoter	Gm40770
NC_000084.7	46598795	46598795	*	1.3505e-06	0.000214583	28.2519	promoter	Gm4107
NC_000084.7	46598876	46598876	*	8.63348e-05	0.00351798	20.8333	promoter	Gm4107
NC_000084.7	46598863	46598863	*	0.00679982	0.0496282	16.2281	promoter	Gm4107
NC_000084.7	46598869	46598869	*	0.00144892	0.020099	15.3509	promoter	Gm4107
NC_000084.7	46577039	46577039	*	0.00200633	0.0243828	10.1695	promoter	Gm4107
NC_000080.7	121035672	121035672	*	3.34376e-07	7.67216e-05	24.3512	promoter	Gm41253
NC_000081.7	74734416	74734416	*	0.00623459	0.0471755	11.5709	promoter	Gm41347
NC_000083.7	29276540	29276540	*	0.000115504	0.00423849	25.8025	promoter	Gm41556
NC_000083.7	29276547	29276547	*	0.00200559	0.0243772	19.1321	promoter	Gm41556
NC_000083.7	83853318	83853318	*	0.000413097	0.00938856	13.668	promoter	Gm41635
NC_000071.7	98179102	98179102	*	0.00654382	0.0493528	11.7117	promoter	Gm42759
NC_000073.7	25300873	25300873	*	0.00101293	0.0166078	14.6735	promoter	Gm4607
NC_000079.7	50467919	50467919	*	1.43533e-05	0.00126981	27.444	promoter	Gm46385
NC_000079.7	68595605	68595605	*	3.69785e-07	0.000120868	15	promoter	Gm46386
NC_000079.7	55693609	55693609	*	2.52178e-06	0.000416841	11.7647	promoter	Gm46416
NC_000076.7	75824159	75824159	*	0.00227798	0.0266782	20.8617	promoter	Gm5134
NC_000076.7	117293321	117293321	*	0.000119099	0.0046539	20.1038	promoter	Gm51783
NC_000077.7	94390835	94390835	*	0.00135059	0.0196452	11.4682	promoter	Gm51873
NC_000079.7	38151523	38151523	*	0.00435914	0.0389491	19.9295	promoter	Gm52041
NC_000084.7	61174511	61174511	*	0.00366539	0.0345998	23.4729	promoter	Gm52351
NC_000084.7	61175393	61175393	*	0.00138302	0.0195617	13.2661	promoter	Gm52351
NC_000087.8	90754550	90754550	*	8.62491e-20	3.91551e-16	23.8021	promoter	Gm52481
NC_000087.8	90754569	90754569	*	1.05293e-09	7.87302e-07	19.2464	promoter	Gm52481
NC_000087.8	90754567	90754567	*	1.89899e-07	4.98735e-05	16.2403	promoter	Gm52481
NC_000087.8	90755364	90755364	*	0.00159192	0.0212624	13.4511	promoter	Gm52481
NC_000087.8	90754459	90754459	*	0.00149168	0.0204722	13.2046	promoter	Gm52481
NC_000087.8	90755176	90755176	*	0.00486913	0.0408953	10.9598	promoter	Gm52481
NC_000087.8	90754468	90754468	*	0.000751813	0.0134975	10.424	promoter	Gm52481
NC_000077.7	95077496	95077496	*	0.00446384	0.0394869	24.5265	promoter	Gm53255
NC_000077.7	95078730	95078730	*	2.76309e-05	0.00189722	17.674	promoter	Gm53255
NC_000080.7	34085926	34085926	*	0.00286924	0.0298986	10.7843	promoter	Gm53843
NC_000082.7	44767660	44767660	*	0.000249722	0.00688859	20.641	promoter	Gm53957
NC_000083.7	34000815	34000815	*	8.365e-05	0.00345005	17.4475	promoter	Gm53997
NC_000068.8	109720963	109720963	*	0.00185828	0.0237221	10.2272	promoter	Gm54141
NC_000070.7	150855024	150855024	*	0.00013325	0.00497504	11.5571	promoter	Gm54271
NC_000072.7	52216751	52216751	*	0.00664551	0.0497651	15.1377	promoter	Gm57855
NC_000072.7	52216809	52216809	*	0.00425441	0.0383962	14.2227	promoter	Gm57855
NC_000072.7	52209833	52209833	*	0.00197789	0.0246017	11.5226	promoter	Gm57855
NC_000085.7	61140773	61140773	*	0.00419855	0.0374551	13.8708	promoter	Gm6020
NC_000086.8	26703441	26703441	*	0.000343357	0.00838204	28.9199	promoter	Gm6113
NC_000078.7	88321305	88321305	*	0.00383524	0.0361411	14.607	promoter	Gm6190
NC_000084.7	80206307	80206307	*	0.000279123	0.00736857	22.6622	promoter	Gm7447
NC_000084.7	80206174	80206174	*	0.00117109	0.0176554	16.1527	promoter	Gm7447
NC_000086.8	101222267	101222267	*	2.21477e-05	0.00146705	32.8286	promoter	Gm9103
NC_000086.8	101222259	101222259	*	0.000752528	0.0134987	26.16	promoter	Gm9103
NC_000086.8	101221999	101221999	*	0.00250652	0.0277387	25.6264	promoter	Gm9103
NC_000068.8	180895834	180895834	*	0.000501814	0.0109189	11.9048	promoter	Gmeb2
NC_000076.7	81359795	81359795	*	0.000201567	0.00636825	28.2502	promoter	Gna15
NC_000075.7	107554236	107554236	*	0.000477324	0.0106058	20.1553	promoter	Gnat1
NC_000075.7	107554365	107554365	*	0.00418804	0.0380507	15.2406	promoter	Gnat1
NC_000071.7	137526644	137526644	*	2.58331e-06	0.000423697	25.2941	promoter	Gnb2
NC_000076.7	80807628	80807628	*	8.82524e-05	0.00388351	23.2367	promoter	Gng7
NC_000076.7	80807664	80807664	*	0.000733675	0.0137429	18.6405	promoter	Gng7
NC_000076.7	80807729	80807729	*	0.00244292	0.0277754	16.8073	promoter	Gng7
NC_000076.7	80807683	80807683	*	0.000979518	0.0162632	16.6775	promoter	Gng7
NC_000085.7	42248604	42248604	*	0.00144576	0.0200717	22.4263	promoter	Golga7b
NC_000085.7	42245378	42245378	*	0.00368578	0.0347156	22.4138	promoter	Golga7b
NC_000082.7	36695800	36695800	*	2.14061e-05	0.00143778	13.2843	promoter	Golgb1
NC_000081.7	12323055	12323055	*	0.000612171	0.0119075	10.101	promoter	Golph3
NC_000071.7	138363253	138363253	*	3.81511e-07	0.000123277	18.8917	promoter	Got2-ps1
NC_000077.7	102446717	102446717	*	0.00247637	0.0280071	15.0331	promoter	Gpatch8
NC_000077.7	102446699	102446699	*	0.00066694	0.0129788	11.1111	promoter	Gpatch8
NC_000067.7	92903367	92903367	*	0.000103366	0.00427644	16.0377	promoter	Gpr35
NC_000072.7	13838873	13838873	*	0.00396535	0.0368644	11.8488	promoter	Gpr85
NC_000073.7	118586216	118586216	*	0.00268114	0.0293346	23.8844	promoter	Gprc5b
NC_000068.8	26205747	26205747	*	2.12905e-06	0.000373573	13.617	promoter	Gpsm1
NC_000075.7	40344715	40344715	*	3.21545e-05	0.00209272	21.5582	promoter	Gramd1b
NC_000075.7	59587698	59587698	*	0.00075011	0.0139284	10.3704	promoter	Gramd2a
NC_000077.7	11898510	11898510	*	0.000194288	0.00623203	13.007	promoter	Grb10
NC_000081.7	37234664	37234664	*	2.28332e-05	0.00149648	15.2712	promoter	Grhl2
NC_000070.7	135275749	135275749	*	0.0044713	0.0395205	13.9031	promoter	Grhl3
NC_000071.7	143372617	143372617	*	0.0023743	0.0273403	23.9563	promoter	Grid2ip
NC_000073.7	45511703	45511703	*	0.000450848	0.0102482	22.4486	promoter	Grin2d
NC_000073.7	45511705	45511705	*	0.000120614	0.00469109	22.1874	promoter	Grin2d
NC_000073.7	45511702	45511702	*	0.000487579	0.0107371	21.3889	promoter	Grin2d
NC_000073.7	45511778	45511778	*	0.000891899	0.0154117	21.0281	promoter	Grin2d
NC_000073.7	45483432	45483432	*	9.85676e-05	0.00415517	19.4486	promoter	Grin2d
NC_000073.7	45511680	45511680	*	0.00358557	0.0347331	18.6265	promoter	Grin2d
NC_000073.7	45487335	45487335	*	9.84723e-06	0.000998184	18.5641	promoter	Grin2d
NC_000073.7	45511743	45511743	*	0.00158438	0.0216028	18.0054	promoter	Grin2d
NC_000076.7	119319493	119319493	*	0.000667817	0.0129887	19.0817	promoter	Grip1
NC_000079.7	55598680	55598680	*	2.42642e-07	9.13661e-05	22.2222	promoter	Grk6
NC_000079.7	55593452	55593452	*	0.000157677	0.00551085	12.1758	promoter	Grk6
NC_000083.7	27729635	27729635	*	0.000765422	0.0136574	21.0432	promoter	Grm4
NC_000083.7	27654958	27654958	*	0.00626333	0.0473	20.6454	promoter	Grm4
NC_000074.7	121118676	121118676	*	0.0039858	0.0369745	17.7049	promoter	Gse1
NC_000074.7	121118755	121118755	*	0.00568022	0.0453982	11.2938	promoter	Gse1
NC_000069.7	107952247	107952247	*	1.83674e-06	0.000337515	16.6035	promoter	Gstm4
NC_000083.7	35981714	35981714	*	0.00021087	0.00617792	19.1026	promoter	Gtf2h4
NC_000083.7	35980538	35980538	*	0.000863039	0.014634	13.4277	promoter	Gtf2h4
NC_000083.7	35981734	35981734	*	0.000453715	0.00989893	10.1282	promoter	Gtf2h4
NC_000083.7	47703260	47703260	*	0.000651343	0.0123537	26.2565	promoter	Guca1b
NC_000083.7	47696411	47696411	*	8.94091e-06	0.000803892	18.0855	promoter	Guca1b
NC_000086.8	140924007	140924007	*	1.83774e-05	0.00129815	31.2092	promoter	Gucy2f
NC_000086.8	140924008	140924008	*	4.89757e-05	0.00245146	26.2669	promoter	Gucy2f
NC_000085.7	55191351	55191351	*	0.00148021	0.0203775	18.036	promoter	Gucy2g
NC_000071.7	130031010	130031010	*	0.00269457	0.0294201	13.293	promoter	Gusb
NC_000073.7	45101300	45101300	*	0.00646466	0.0490017	10.5704	promoter	Gys1
NC_000083.7	34357309	34357309	*	0.00244639	0.0273464	20.7143	promoter	H2-DMa
NC_000083.7	34197157	34197157	*	0.000398826	0.00918352	10.9406	promoter	H2-K2
NC_000083.7	37299712	37299712	*	0.000896781	0.0149988	10.5276	promoter	H2-M5
NC_000068.8	74580461	74580461	*	3.04473e-06	0.000471098	18.3539	promoter	Haglr
NC_000077.7	100246638	100246638	*	0.0021711	0.0259631	21.8696	promoter	Hap1
NC_000077.7	100246663	100246663	*	0.00208084	0.0253322	14.5833	promoter	Hap1
NC_000074.7	70539745	70539745	*	4.68895e-05	0.00264969	16.1031	promoter	Hapln4
NC_000068.8	152950641	152950641	*	0.000101139	0.00422326	27.7838	promoter	Hck
NC_000077.7	102090909	102090909	*	2.28089e-08	1.86851e-05	15.4586	promoter	Hdac5
NC_000077.7	102090903	102090903	*	0.000425855	0.0099046	11.4217	promoter	Hdac5
NC_000081.7	97704625	97704625	*	0.0050684	0.0418216	16.1153	promoter	Hdac7
NC_000078.7	51971318	51971318	*	0.00393107	0.0366574	11.3333	promoter	Heatr5a
NC_000078.7	108272579	108272579	*	4.72795e-08	3.06639e-05	12.3967	promoter	Hhipl1
NC_000068.8	31316258	31316258	*	2.22912e-08	1.84349e-05	35.7281	promoter	Hmcn2
NC_000068.8	31316254	31316254	*	5.22057e-09	6.77739e-06	32.9925	promoter	Hmcn2
NC_000082.7	95928544	95928544	*	5.67634e-05	0.00269375	10.4895	promoter	Hmgn1
NC_000073.7	131144819	131144819	*	0.00486961	0.0414999	13.3333	promoter	Hmx3
NC_000071.7	115118494	115118494	*	8.30198e-05	0.00374974	23.7837	promoter	Hnf1aos1
NC_000071.7	115121983	115121983	*	0.000644193	0.0127041	17.4082	promoter	Hnf1aos1
NC_000071.7	115118440	115118440	*	0.000607051	0.0122545	16.0255	promoter	Hnf1aos1
NC_000077.7	83752748	83752748	*	0.000547179	0.0115041	16.0142	promoter	Hnf1b
NC_000072.7	52242841	52242841	*	1.49044e-05	0.00129986	13.2324	promoter	Hottip
NC_000072.7	52242922	52242922	*	0.00274741	0.029759	12.4183	promoter	Hottip
NC_000072.7	52242844	52242844	*	0.00502472	0.0422601	10.0446	promoter	Hottip
NC_000072.7	52167440	52167440	*	0.00254388	0.0284583	18.375	promoter	Hoxa3
NC_000072.7	52189125	52189125	*	9.50826e-05	0.00406816	11.3475	promoter	Hoxa3
NC_000072.7	52194119	52194119	*	2.4652e-05	0.00176932	10.4619	promoter	Hoxa7
NC_000077.7	96205926	96205926	*	0.00193093	0.0242539	12.5	promoter	Hoxb3
NC_000077.7	96195802	96195802	*	9.61308e-05	0.00409396	17.9024	promoter	Hoxb5os
NC_000081.7	102936277	102936277	*	7.73117e-05	0.003284	19.4108	promoter	Hoxc4
NC_000081.7	102936245	102936245	*	0.000716891	0.0130821	12.7841	promoter	Hoxc4
NC_000081.7	102936411	102936411	*	0.00366726	0.034611	11.8022	promoter	Hoxc4
NC_000081.7	102918189	102918189	*	0.000294299	0.00759812	30.8658	promoter	Hoxc6
NC_000081.7	102918179	102918179	*	0.00441453	0.0385933	22.4288	promoter	Hoxc6
NC_000068.8	74576786	74576786	*	0.000358015	0.00895006	14.3941	promoter	Hoxd3
NC_000085.7	42755081	42755081	*	0.000167491	0.00535261	15.9607	promoter	Hps1
NC_000085.7	42782277	42782277	*	0.000546249	0.0111008	24.1297	promoter	Hpse2
NC_000073.7	45205771	45205771	*	0.000115594	0.00457259	21.8881	promoter	Hsd17b14
NC_000083.7	35189508	35189508	*	3.994e-06	0.000467273	19.9162	promoter	Hspa1a
NC_000083.7	35189480	35189480	*	0.00179256	0.0228178	13.4146	promoter	Hspa1a
NC_000083.7	35176569	35176569	*	0.000292109	0.00756694	16.9697	promoter	Hspa1b
NC_000083.7	35176574	35176574	*	0.000281896	0.00741785	16.366	promoter	Hspa1b
NC_000083.7	35176518	35176518	*	0.000458738	0.00997186	16.0178	promoter	Hspa1b
NC_000083.7	35176535	35176535	*	0.00111512	0.0171326	12.4242	promoter	Hspa1b
NC_000083.7	35176541	35176541	*	0.0042518	0.037772	11.3681	promoter	Hspa1b
NC_000083.7	35176635	35176635	*	0.000981869	0.0158462	11.339	promoter	Hspa1b
NC_000070.7	141149815	141149815	*	4.95335e-05	0.00274471	23.0808	promoter	Hspb7
NC_000070.7	141149820	141149820	*	0.00468049	0.0405622	13.2699	promoter	Hspb7
NC_000070.7	136170789	136170789	*	0.000866342	0.0151602	27.0642	promoter	Htr1d
NC_000072.7	83030903	83030903	*	0.000240778	0.00707738	10.4185	promoter	Htra2
NC_000082.7	90221630	90221630	*	0.00104845	0.0165227	17.4192	promoter	Hunk
NC_000072.7	24734131	24734131	*	5.908e-07	0.000162236	17.0549	promoter	Hyal6
NC_000074.7	111092172	111092172	*	0.00356734	0.0346373	13.9899	promoter	Hydin
NC_000075.7	54504174	54504174	*	0.0037031	0.035403	21.0533	promoter	Idh3a
NC_000070.7	139308454	139308454	*	0.00631645	0.0483335	12.9948	promoter	Iffo2
NC_000070.7	139308467	139308467	*	0.00105323	0.016991	11.5506	promoter	Iffo2
NC_000070.7	135432018	135432018	*	0.00225282	0.026511	23.7383	promoter	Ifnlr1
NC_000070.7	135431847	135431847	*	0.00252778	0.0283521	16.3246	promoter	Ifnlr1
NC_000070.7	135431888	135431888	*	0.00162752	0.0219505	10.333	promoter	Ifnlr1
NC_000072.7	67538785	67538785	*	0.000219643	0.00669798	27.5492	promoter	Igk
NC_000082.7	38713484	38713484	*	9.33289e-07	0.000163295	26.093	promoter	Igsf11
NC_000073.7	19671971	19671971	*	0.000144693	0.00522722	14.742	promoter	Igsf23
NC_000069.7	101285346	101285346	*	0.000791248	0.0143736	11.1328	promoter	Igsf3
NC_000082.7	96197550	96197550	*	3.22262e-06	0.000402396	13.9963	promoter	Igsf5
NC_000082.7	96238417	96238417	*	6.95279e-05	0.00305864	10.5083	promoter	Igsf5
NC_000067.7	172145951	172145951	*	4.86393e-05	0.00270993	15.2439	promoter	Igsf8
NC_000067.7	172145957	172145957	*	0.00023002	0.00688863	10.2767	promoter	Igsf8
NC_000074.7	23155510	23155510	*	0.00125316	0.0188094	10.8051	promoter	Ikbkb
NC_000077.7	98436742	98436742	*	0.000965579	0.0161336	11.828	promoter	Ikzf3
NC_000074.7	71274599	71274599	*	0.000890947	0.0154054	19.0618	promoter	Il12rb1
NC_000074.7	71274613	71274613	*	0.00392608	0.036629	17.5018	promoter	Il12rb1
NC_000080.7	29724779	29724779	*	0.000102051	0.00391463	32.4614	promoter	Il17rb
NC_000074.7	111520323	111520323	*	3.88917e-08	2.68267e-05	18.2203	promoter	Il34
NC_000072.7	71823459	71823459	*	0.00120252	0.0183543	10	promoter	Immt
NC_000072.7	29212520	29212520	*	7.24712e-05	0.00345759	26.1368	promoter	Impdh1
NC_000072.7	29212542	29212542	*	0.00311995	0.0320483	10.7843	promoter	Impdh1
NC_000082.7	56076400	56076400	*	0.00104838	0.0165227	21.9291	promoter	Impg2
NC_000067.7	87595675	87595675	*	9.11175e-05	0.00395997	19.9114	promoter	Inpp5d
NC_000077.7	3454712	3454712	*	0.00456359	0.039974	15.3312	promoter	Inpp5j
NC_000076.7	71184433	71184433	*	0.00298669	0.0312488	10.4762	promoter	Ipmk
NC_000081.7	75906856	75906856	*	0.000423754	0.00950585	13.1687	promoter	Iqank1
NC_000081.7	75906827	75906827	*	0.00249602	0.0276675	10.6791	promoter	Iqank1
NC_000082.7	32870306	32870306	*	4.57676e-06	0.000513023	18.3418	promoter	Iqcg
NC_000069.7	68495032	68495032	*	2.99548e-05	0.00199918	18.0194	promoter	Iqschfp
NC_000069.7	68495009	68495009	*	0.000474229	0.0105639	13.7327	promoter	Iqschfp
NC_000069.7	68495010	68495010	*	0.000917605	0.0156525	12.8158	promoter	Iqschfp
NC_000072.7	145117503	145117503	*	0.000172557	0.00582921	13.754	promoter	Irag2
NC_000072.7	145117454	145117454	*	4.32297e-05	0.00252089	13.5681	promoter	Irag2
NC_000067.7	192835537	192835537	*	0.00142108	0.0202587	10.6383	promoter	Irf6
NC_000075.7	58103986	58103986	*	0.00492408	0.0417744	16.543	promoter	Islr2
NC_000075.7	62674942	62674942	*	0.003058	0.0316714	20.641	promoter	Itga11
NC_000076.7	128791634	128791634	*	0.00206904	0.0252495	19.4969	promoter	Itga7
NC_000080.7	30609798	30609798	*	0.000689931	0.0127735	16	promoter	Itih4
NC_000085.7	29254561	29254561	*	0.000668432	0.0125301	18.6462	promoter	Jak2
NC_000084.7	4634997	4634997	*	6.64157e-07	0.000128792	11.3553	promoter	Jcad
NC_000084.7	4635027	4635027	*	1.68626e-05	0.001228	10.7234	promoter	Jcad
NC_000074.7	122461202	122461202	*	4.04152e-05	0.00241515	23.6414	promoter	Jph3
NC_000077.7	115401070	115401070	*	0.000160186	0.00556541	22.6914	promoter	Jpt1
NC_000073.7	44247321	44247321	*	5.02503e-05	0.00276756	18.9343	promoter	Kcnc3
NC_000084.7	80365768	80365768	*	0.000136227	0.00470486	10.885	promoter	Kcng2
NC_000081.7	99125856	99125856	*	5.14944e-07	0.000106174	27.0615	promoter	Kcnh3
NC_000081.7	99125844	99125844	*	3.59159e-07	8.07019e-05	21.191	promoter	Kcnh3
NC_000081.7	99125818	99125818	*	0.00685136	0.0498329	16.412	promoter	Kcnh3
NC_000077.7	60914149	60914149	*	2.65736e-08	2.07679e-05	35.0566	promoter	Kcnj12
NC_000080.7	24002470	24002470	*	0.00147855	0.0203634	21.8761	promoter	Kcnma1
NC_000069.7	89430480	89430480	*	0.000409179	0.0096757	15.0945	promoter	Kcnn3
NC_000073.7	142971810	142971810	*	7.03357e-06	0.000807297	15.1849	promoter	Kcnq1
NC_000073.7	142901791	142901791	*	0.000785548	0.0143072	13.3163	promoter	Kcnq1
NC_000068.8	180727201	180727201	*	0.000342626	0.00873264	23.117	promoter	Kcnq2
NC_000070.7	120587466	120587466	*	0.000388205	0.00938477	18.3983	promoter	Kcnq4
NC_000071.7	130172888	130172888	*	0.00110511	0.017473	13.6581	promoter	Kctd7
NC_000071.7	143406444	143406444	*	3.0267e-06	0.000469704	21.7193	promoter	Kdelr2
NC_000075.7	21148354	21148354	*	0.00179759	0.0232569	25.1031	promoter	Keap1
NC_000076.7	121586570	121586570	*	0.00178266	0.0231457	19.6365	promoter	Kics2
NC_000067.7	136468769	136468769	*	0.00173407	0.0227665	22.4586	promoter	Kif14
NC_000084.7	34760454	34760454	*	0.00126905	0.01859	17.5258	promoter	Kif20a
NC_000078.7	112111976	112111976	*	0.000753637	0.0139583	11.7647	promoter	Kif26a
NC_000078.7	112145731	112145731	*	0.000609167	0.0122821	10.6025	promoter	Kif26a
NC_000070.7	117019426	117019426	*	1.05412e-06	0.000238372	18.891	promoter	Kif2c
NC_000083.7	50192178	50192178	*	3.31012e-05	0.00189911	26.9243	promoter	Kif6
NC_000076.7	79757802	79757802	*	1.51384e-07	6.73362e-05	27.6954	promoter	Kiss1r
NC_000076.7	79757798	79757798	*	7.86397e-06	0.00086598	23.6558	promoter	Kiss1r
NC_000076.7	79757797	79757797	*	9.7383e-06	0.000992138	21.2809	promoter	Kiss1r
NC_000076.7	79757801	79757801	*	0.00353512	0.0344556	13.8641	promoter	Kiss1r
NC_000076.7	79752822	79752822	*	0.000257549	0.00736912	11.6667	promoter	Kiss1r
NC_000076.7	79757842	79757842	*	0.000533297	0.0113306	10.467	promoter	Kiss1r
NC_000072.7	90463344	90463344	*	0.00651439	0.0492192	14.8542	promoter	Klf15
NC_000076.7	80407074	80407074	*	0.00613643	0.0475255	14.2034	promoter	Klf16
NC_000070.7	55531566	55531566	*	0.00013399	0.00499244	22.3934	promoter	Klf4
NC_000070.7	55530231	55530231	*	1.57825e-06	0.000308752	19.0532	promoter	Klf4
NC_000070.7	55530209	55530209	*	0.00144271	0.0204476	10.0877	promoter	Klf4
NC_000081.7	98763501	98763501	*	0.000172598	0.00543748	13.2075	promoter	Kmt2d
NC_000082.7	22809128	22809128	*	0.00288069	0.0299625	14.1236	promoter	Kng2
NC_000077.7	99986882	99986882	*	0.000716924	0.0135477	20.2244	promoter	Krt35
NC_000077.7	99994856	99994856	*	4.96356e-06	0.000646414	27.0552	promoter	Krt36
NC_000081.7	101801085	101801085	*	0.00593105	0.04583	11.5094	promoter	Krt76
NC_000081.7	101439662	101439662	*	0.000415872	0.00942298	18.7264	promoter	Krt84
NC_000077.7	78923537	78923537	*	0.00241648	0.0276109	14.985	promoter	Ksr1
NC_000078.7	31349744	31349744	*	9.82767e-07	0.000227598	40.9825	promoter	Lamb1
NC_000078.7	31350042	31350042	*	0.000433268	0.0100094	20.5219	promoter	Lamb1
NC_000078.7	31352717	31352717	*	0.000318066	0.00834258	12.1407	promoter	Lamb1
NC_000071.7	138253836	138253836	*	0.000474337	0.0105647	16.1975	promoter	Lamtor4
NC_000072.7	57703930	57703930	*	4.06129e-05	0.00242289	17.2368	promoter	Lancl2
NC_000077.7	97697065	97697065	*	6.2079e-09	7.68176e-06	26.3337	promoter	Lasp1
NC_000078.7	111376626	111376626	*	4.42888e-05	0.00255928	11.6565	promoter	Lbhd2
NC_000070.7	129460336	129460336	*	0.00422035	0.0382197	13.2108	promoter	Lck
NC_000068.8	101888608	101888608	*	0.00257439	0.0286556	16.6229	promoter	Ldlrad3
NC_000072.7	29061705	29061705	*	0.000497912	0.0108674	16.7928	promoter	Lep
NC_000077.7	118289320	118289320	*	0.000382725	0.00930786	18.9034	promoter	Lgals3bp
NC_000085.7	38263935	38263935	*	0.00426785	0.0378657	17.0248	promoter	Lgi1
NC_000077.7	4217453	4217453	*	5.23919e-05	0.00283713	21.732	promoter	Lif
NC_000077.7	4217400	4217400	*	0.00233527	0.027074	15.4112	promoter	Lif
NC_000081.7	99717678	99717678	*	0.000978199	0.0158035	18.0769	promoter	Lima1
NC_000071.7	66969004	66969004	*	7.24707e-06	0.000822859	29.7181	promoter	Limch1
NC_000071.7	66968929	66968929	*	0.00113672	0.0177473	22.6274	promoter	Limch1
NC_000071.7	66968864	66968864	*	2.63809e-05	0.0018466	16.6667	promoter	Limch1
NC_000071.7	66969012	66969012	*	0.00024994	0.00723194	16.2377	promoter	Limch1
NC_000071.7	66968855	66968855	*	0.00177918	0.0231209	13.2576	promoter	Limch1
NC_000071.7	66968899	66968899	*	0.000386598	0.0093598	12.0879	promoter	Limch1
NC_000071.7	66968938	66968938	*	0.000386598	0.0093598	12.0879	promoter	Limch1
NC_000084.7	32065521	32065521	*	0.00230427	0.0264356	15.3011	promoter	Lims2
NC_000083.7	25821444	25821444	*	2.09397e-07	5.39355e-05	31.6465	promoter	Lmf1
NC_000076.7	80740947	80740947	*	0.00183709	0.0235477	15.2123	promoter	Lmnb2
NC_000068.8	33465680	33465680	*	0.00129012	0.0191215	16.4835	promoter	Lmx1b
NC_000071.7	64959987	64959987	*	0.00046277	0.0104082	16.881	promoter	LOC105244755
NC_000071.7	64960958	64960958	*	0.000793186	0.0143943	12.5083	promoter	LOC105244755
NC_000071.7	64960008	64960008	*	0.00648604	0.0491028	11.6272	promoter	LOC105244755
NC_000075.7	58219243	58219243	*	0.0018673	0.0237876	21.7664	promoter	Loxl1
NC_000075.7	58219807	58219807	*	3.61221e-05	0.0022496	18.3514	promoter	Loxl1
NC_000075.7	58219234	58219234	*	0.00190089	0.0240301	14.172	promoter	Loxl1
NC_000069.7	145935055	145935055	*	6.22471e-05	0.00315934	16.1546	promoter	Lpar3
NC_000069.7	145927035	145927035	*	0.000365753	0.00906027	13.7528	promoter	Lpar3
NC_000073.7	28167511	28167511	*	0.0017201	0.0226656	20.5721	promoter	Lrfn1
NC_000076.7	127388679	127388679	*	0.000831662	0.0148048	19.0669	promoter	Lrp1
NC_000068.8	25180263	25180263	*	0.000235605	0.00698469	11.5598	promoter	Lrrc26
NC_000073.7	98147934	98147934	*	0.00408263	0.0374857	11.3993	promoter	Lrrc32
NC_000070.7	154096453	154096453	*	0.000841019	0.0149118	11.5789	promoter	Lrrc47
NC_000073.7	44111205	44111205	*	0.000155041	0.00545532	25.2404	promoter	Lrrc4b
NC_000073.7	44111695	44111695	*	0.00012593	0.00481047	20.155	promoter	Lrrc4b
NC_000073.7	44110503	44110503	*	0.000357393	0.00894194	17.7764	promoter	Lrrc4b
NC_000073.7	44111698	44111698	*	0.00113684	0.017748	17.0543	promoter	Lrrc4b
NC_000073.7	30671812	30671812	*	0.000780426	0.0142561	15.7842	promoter	Lsr
NC_000085.7	5795854	5795854	*	0.000142892	0.00484274	28.0532	promoter	Ltbp3
NC_000085.7	5795864	5795864	*	0.000573333	0.0114328	22.4677	promoter	Ltbp3
NC_000085.7	5797617	5797617	*	3.52669e-05	0.00198842	21.9913	promoter	Ltbp3
NC_000085.7	5795863	5795863	*	0.000143323	0.00485044	17.1914	promoter	Ltbp3
NC_000085.7	5797585	5797585	*	0.00307383	0.0311298	15.6969	promoter	Ltbp3
NC_000085.7	45010153	45010153	*	2.49208e-06	0.000336997	34.4494	promoter	Lzts2
NC_000073.7	30611069	30611069	*	0.000838084	0.0148815	13.4796	promoter	Mag
NC_000073.7	30601247	30601247	*	0.00306411	0.0317106	10.118	promoter	Mag
NC_000085.7	6273818	6273818	*	6.8216e-06	0.000669589	16.3326	promoter	Majin
NC_000070.7	134396581	134396581	*	0.000105775	0.00433438	21.4067	promoter	Man1c1
NC_000070.7	134395926	134395926	*	0.00249305	0.028124	14.1317	promoter	Man1c1
NC_000074.7	71365747	71365747	*	4.86088e-06	0.000638146	24.8632	promoter	Map1s
NC_000074.7	71365697	71365697	*	1.19958e-05	0.00113142	24.0285	promoter	Map1s
NC_000074.7	71365734	71365734	*	0.00646541	0.0490046	16.5211	promoter	Map1s
NC_000085.7	5740343	5740343	*	0.00352027	0.0337856	14.9522	promoter	Map3k11
NC_000070.7	132972894	132972894	*	0.00019372	0.00622282	17.3927	promoter	Map3k6
NC_000070.7	132972836	132972836	*	0.0011544	0.0179013	12.5	promoter	Map3k6
NC_000078.7	69892197	69892197	*	2.37971e-05	0.00173196	18.938	promoter	Map4k5
NC_000068.8	92219339	92219339	*	0.00261326	0.028899	17.3276	promoter	Mapk8ip1
NC_000068.8	92219502	92219502	*	0.00382051	0.0360583	11.7647	promoter	Mapk8ip1
NC_000068.8	92219423	92219423	*	0.00416194	0.0379189	10.1461	promoter	Mapk8ip1
NC_000084.7	23954459	23954459	*	0.000292056	0.00756694	10.4467	promoter	Mapre2
NC_000073.7	126624692	126624692	*	7.82688e-05	0.00362155	10.3237	promoter	Maz
NC_000075.7	18392860	18392860	*	1.33341e-05	0.0012078	25.997	promoter	Mbd3l1
NC_000076.7	127119283	127119283	*	0.000102597	0.00425659	20.2332	promoter	Mbd6
NC_000081.7	83432128	83432128	*	0.000409365	0.00933545	13.5331	promoter	Mcat
NC_000071.7	138163626	138163626	*	0.000111962	0.00448873	25.0836	promoter	Mcm7
NC_000071.7	138163586	138163586	*	0.000195475	0.00625142	15.4709	promoter	Mcm7
NC_000074.7	18743343	18743343	*	0.000406251	0.00962977	16.9481	promoter	Mcph1
NC_000074.7	18742080	18742080	*	0.00463373	0.0403359	11.0171	promoter	Mcph1
NC_000074.7	70618473	70618473	*	0.00323945	0.0327249	18.943	promoter	Mef2bl
NC_000077.7	102556734	102556734	*	0.00244543	0.0277917	14.689	promoter	Meioc
NC_000069.7	138194810	138194810	*	0.0034453	0.0339342	12.2411	promoter	Metap1
NC_000081.7	100281108	100281108	*	0.000253509	0.00695167	21.9116	promoter	Methig1
NC_000069.7	88443767	88443767	*	6.28244e-09	7.71991e-06	28.7145	promoter	Mex3a
NC_000069.7	88443778	88443778	*	0.000100246	0.00419874	13.3786	promoter	Mex3a
NC_000069.7	88443797	88443797	*	0.00422634	0.038251	12.7785	promoter	Mex3a
NC_000068.8	121294008	121294008	*	0.0020151	0.024877	19.7115	promoter	Mfap1b
NC_000076.7	81200015	81200015	*	1.59568e-06	0.000310296	40.9231	promoter	Mfsd12
NC_000076.7	81200026	81200026	*	1.34657e-06	0.000280412	30.967	promoter	Mfsd12
NC_000076.7	81199981	81199981	*	0.000528263	0.011268	30.1319	promoter	Mfsd12
NC_000076.7	81200657	81200657	*	0.00577493	0.0458585	18.6291	promoter	Mfsd12
NC_000076.7	81200613	81200613	*	0.00660929	0.0496241	16.8543	promoter	Mfsd12
NC_000076.7	81199804	81199804	*	0.00518941	0.043047	12.6961	promoter	Mfsd12
NC_000076.7	102159508	102159508	*	0.000111512	0.00447884	17.4607	promoter	Mgat4c
NC_000076.7	102159525	102159525	*	0.00210613	0.025509	15.1366	promoter	Mgat4c
NC_000077.7	116850618	116850618	*	0.00521417	0.0431478	20.2814	promoter	Mgat5b
NC_000077.7	116855370	116855370	*	0.000101601	0.00423387	20.0568	promoter	Mgat5b
NC_000072.7	121065004	121065004	*	4.3013e-05	0.00251106	13.1798	promoter	Mical3
NC_000081.7	79003838	79003838	*	0.00459391	0.0395546	20.5882	promoter	Micall1
NC_000086.8	139566054	139566054	*	0.000744193	0.0134114	10.4295	promoter	Mid2
NC_000076.7	79985790	79985790	*	2.62789e-05	0.00184143	15.8889	promoter	Midn
NC_000069.7	95136932	95136932	*	4.13488e-06	0.000575306	25.7692	promoter	Mllt11
NC_000071.7	129672504	129672504	*	0.00445558	0.0394403	15.4456	promoter	Mmp17
NC_000068.8	164784707	164784707	*	0.00268133	0.0293359	19.9853	promoter	Mmp9
NC_000071.7	111583239	111583239	*	0.000615548	0.0123549	22.3921	promoter	Mn1
NC_000073.7	141563081	141563081	*	0.000649924	0.0127717	20.1654	promoter	Mob2
NC_000070.7	35157468	35157468	*	0.00155648	0.0213768	10.0451	promoter	Mob3b
NC_000075.7	119981236	119981236	*	0.000305667	0.00815225	16.5455	promoter	Mobp
NC_000067.7	78508976	78508976	*	0.00380169	0.0359671	19.6429	promoter	Mogat1
NC_000067.7	78509009	78509009	*	0.00380169	0.0359671	19.6429	promoter	Mogat1
NC_000086.8	163763417	163763417	*	0.000405654	0.00928164	10.4167	promoter	Mospd2
NC_000071.7	137598542	137598542	*	0.00020785	0.00647622	12.9412	promoter	Mospd3
NC_000077.7	101951703	101951703	*	7.96077e-05	0.00365477	17.1333	promoter	Mpp2
NC_000068.8	106652537	106652537	*	0.0021269	0.0256544	16.0453	promoter	Mpped2
NC_000067.7	88164420	88164420	*	1.30399e-07	6.09141e-05	14.6229	promoter	Mroh2a
NC_000085.7	6107240	6107240	*	0.000182706	0.0056342	11.2136	promoter	Mrpl49
NC_000085.7	6107319	6107319	*	1.03102e-05	0.000884324	10.8288	promoter	Mrpl49
NC_000083.7	47685050	47685050	*	5.13876e-06	0.000551717	16.5991	promoter	Mrps10
NC_000085.7	10939709	10939709	*	3.65781e-06	0.000438019	18.5391	promoter	Ms4a10
NC_000075.7	37434358	37434358	*	0.00225155	0.0265026	15.7834	promoter	Msantd2
NC_000071.7	115567974	115567974	*	1.4064e-09	2.63582e-06	13.6905	promoter	Msi1
NC_000083.7	25955143	25955143	*	0.000321975	0.00805419	28.4855	promoter	Mslnl
NC_000083.7	25955144	25955144	*	0.000814034	0.0141436	27.1255	promoter	Mslnl
NC_000067.7	184559372	184559372	*	0.00113747	0.0177535	27.8639	promoter	Mtarc2
NC_000081.7	34083534	34083534	*	0.00107448	0.0167579	10.6929	promoter	Mtdh
NC_000079.7	67080766	67080766	*	3.11786e-05	0.00205213	11.1111	promoter	Mterf3
NC_000071.7	137167109	137167109	*	0.00462269	0.0402779	23.83	promoter	Muc17
NC_000073.7	141278968	141278968	*	2.36745e-05	0.00172804	23.9989	promoter	Muc2
NC_000083.7	35950026	35950026	*	4.81422e-05	0.00242551	18.0694	promoter	Mucl3
NC_000073.7	126595102	126595102	*	4.86926e-09	6.48285e-06	18.9873	promoter	Mvp
NC_000073.7	44256055	44256055	*	2.77867e-07	0.00010012	33.1922	promoter	Myh14
NC_000073.7	44256137	44256137	*	0.00200177	0.0247739	15.8195	promoter	Myh14
NC_000082.7	48996290	48996290	*	0.00267748	0.0288024	10.6719	promoter	Myh15
NC_000082.7	34787840	34787840	*	1.58141e-05	0.0011752	11.613	promoter	Mylk
NC_000081.7	25754727	25754727	*	0.000271664	0.00724858	18.7603	promoter	Myo10
NC_000081.7	25774058	25774058	*	6.12296e-05	0.00283434	12.8593	promoter	Myo10
NC_000077.7	115764904	115764904	*	8.06936e-06	0.000880165	26.9818	promoter	Myo15b
NC_000077.7	115764905	115764905	*	0.000270539	0.00759592	20.6069	promoter	Myo15b
NC_000071.7	113013656	113013656	*	0.000763285	0.0140754	23.7595	promoter	Myo18b
NC_000071.7	113015512	113015512	*	0.000840991	0.0149118	19.513	promoter	Myo18b
NC_000077.7	75550419	75550419	*	0.00276998	0.0299081	20.8773	promoter	Myo1c
NC_000077.7	80376366	80376366	*	0.000999283	0.0164707	26.8553	promoter	Myo1d
NC_000077.7	80375060	80375060	*	0.000975575	0.0162306	16.7702	promoter	Myo1d
NC_000077.7	80375138	80375138	*	0.0010041	0.0165172	16.1842	promoter	Myo1d
NC_000077.7	80375154	80375154	*	0.00207678	0.0253047	13.9706	promoter	Myo1d
NC_000075.7	74978086	74978086	*	0.00231277	0.0269275	17.1489	promoter	Myo5a
NC_000076.7	62981823	62981823	*	4.8023e-05	0.00268738	22.9749	promoter	Mypn
NC_000080.7	50805645	50805645	*	1.61213e-09	1.12905e-06	43.7342	promoter	NA
NC_000070.7	138820552	138820552	*	2.50537e-05	0.00178645	39.3664	promoter	NA
NC_000074.7	105570123	105570123	*	7.71806e-14	1.18271e-09	38.6724	promoter	NA
NC_000078.7	85599778	85599778	*	5.48985e-06	0.000689098	38.6709	promoter	NA
NC_000086.8	62528432	62528432	*	5.8794e-07	0.000117786	38.3459	promoter	NA
NC_000073.7	97397878	97397878	*	1.36037e-08	1.32233e-05	37.9367	promoter	NA
NC_000070.7	148042255	148042255	*	4.22961e-05	0.00248411	37.8484	promoter	NA
NC_000079.7	23579699	23579699	*	7.13229e-06	0.000814261	36.7285	promoter	NA
NC_000072.7	49215028	49215028	*	1.44208e-06	0.00029181	36.56	promoter	NA
NC_000077.7	4258425	4258425	*	3.87985e-07	0.000124423	35.5573	promoter	NA
NC_000083.7	27359432	27359432	*	1.91635e-05	0.00133623	35.5551	promoter	NA
NC_000075.7	49412165	49412165	*	2.22879e-05	0.00166761	35.1933	promoter	NA
NC_000071.7	104173015	104173015	*	0.000180185	0.00598138	34.9265	promoter	NA
NC_000079.7	104111804	104111804	*	8.16141e-06	0.000756174	34.6032	promoter	NA
NC_000081.7	79745693	79745693	*	1.84544e-06	0.00027041	34.527	promoter	NA
NC_000075.7	21926019	21926019	*	1.67072e-07	7.17815e-05	33.8554	promoter	NA
NC_000067.7	193303994	193303994	*	0.000173992	0.00585711	33.7037	promoter	NA
NC_000079.7	60029926	60029926	*	3.44064e-05	0.00218262	33.6643	promoter	NA
NC_000075.7	50764347	50764347	*	5.22229e-10	1.25967e-06	33.5562	promoter	NA
NC_000073.7	30312922	30312922	*	0.00050319	0.0109364	32.423	promoter	NA
NC_000071.7	136105638	136105638	*	2.17463e-06	0.000378176	31.439	promoter	NA
NC_000067.7	18148800	18148800	*	0.000345892	0.00878203	30.9833	promoter	NA
NC_000069.7	64843666	64843666	*	1.31786e-08	1.29878e-05	30.537	promoter	NA
NC_000075.7	39142371	39142371	*	0.000697501	0.0133302	30.4031	promoter	NA
NC_000069.7	94932268	94932268	*	0.000179216	0.0059641	30.2716	promoter	NA
NC_000073.7	141615033	141615033	*	5.69517e-05	0.002992	29.9807	promoter	NA
NC_000081.7	81584966	81584966	*	3.40859e-06	0.000418626	29.955	promoter	NA
NC_000080.7	55672668	55672668	*	3.66581e-08	1.38683e-05	29.8886	promoter	NA
NC_000077.7	70094870	70094870	*	3.04835e-06	0.000471379	29.8846	promoter	NA
NC_000071.7	33658187	33658187	*	5.5701e-07	0.000155859	29.6254	promoter	NA
NC_000076.7	62363240	62363240	*	3.26676e-08	2.37713e-05	29.6062	promoter	NA
NC_000077.7	59964533	59964533	*	0.000263817	0.00748788	29.4604	promoter	NA
NC_000079.7	55516283	55516283	*	9.81416e-05	0.00414257	29.4351	promoter	NA
NC_000076.7	81291477	81291477	*	2.29445e-06	0.000391605	29.3763	promoter	NA
NC_000086.8	53053882	53053882	*	0.000122422	0.00439403	29.366	promoter	NA
NC_000080.7	55672636	55672636	*	2.67e-07	6.44622e-05	29.3052	promoter	NA
NC_000075.7	50764363	50764363	*	5.24966e-07	0.000149516	29.2199	promoter	NA
NC_000077.7	117264108	117264108	*	5.35089e-06	0.000677659	29.0775	promoter	NA
NC_000069.7	96238846	96238846	*	6.16173e-05	0.00314165	28.6466	promoter	NA
NC_000073.7	4915179	4915179	*	2.70448e-08	2.1115e-05	28.6065	promoter	NA
NC_000081.7	82378653	82378653	*	1.84781e-06	0.000270601	28.5033	promoter	NA
NC_000085.7	6092389	6092389	*	1.50084e-06	0.000232035	28.3533	promoter	NA
NC_000068.8	126784136	126784136	*	1.80374e-05	0.00146033	28.2079	promoter	NA
NC_000070.7	154014114	154014114	*	0.000187921	0.00612496	28.0814	promoter	NA
NC_000068.8	168153593	168153593	*	0.000145225	0.00523784	28.0075	promoter	NA
NC_000071.7	119834912	119834912	*	0.00120553	0.0183821	27.8431	promoter	NA
NC_000079.7	45392521	45392521	*	8.7738e-07	0.000210852	27.7453	promoter	NA
NC_000076.7	80295049	80295049	*	7.22689e-10	1.6137e-06	27.7441	promoter	NA
NC_000068.8	25878253	25878253	*	3.83155e-07	0.000123737	27.7365	promoter	NA
NC_000073.7	31153780	31153780	*	4.65069e-08	3.03897e-05	27.6886	promoter	NA
NC_000074.7	45069435	45069435	*	6.46548e-07	0.000171751	27.6805	promoter	NA
NC_000068.8	133566586	133566586	*	2.28715e-05	0.00169427	27.55	promoter	NA
NC_000077.7	114251529	114251529	*	1.68435e-05	0.00140232	27.5081	promoter	NA
NC_000075.7	98844529	98844529	*	0.00143439	0.0203771	27.4324	promoter	NA
NC_000078.7	102471790	102471790	*	7.14077e-09	8.40863e-06	27.3355	promoter	NA
NC_000080.7	50805636	50805636	*	0.000458141	0.00996531	27.2471	promoter	NA
NC_000068.8	164560768	164560768	*	4.31182e-06	0.00059119	27.2274	promoter	NA
NC_000069.7	137867687	137867687	*	0.00159832	0.0217139	27.044	promoter	NA
NC_000070.7	138820523	138820523	*	0.00114443	0.0178113	26.9264	promoter	NA
NC_000076.7	80297307	80297307	*	2.68922e-05	0.00186646	26.9231	promoter	NA
NC_000074.7	105636558	105636558	*	0.000159368	0.00554712	26.7495	promoter	NA
NC_000079.7	41250528	41250528	*	0.000197462	0.00628674	26.6455	promoter	NA
NC_000073.7	102269555	102269555	*	0.000912093	0.015607	26.6076	promoter	NA
NC_000073.7	135411529	135411529	*	1.66379e-08	1.51021e-05	26.4881	promoter	NA
NC_000083.7	34519316	34519316	*	0.00148865	0.020446	26.4758	promoter	NA
NC_000070.7	134285202	134285202	*	3.22952e-05	0.00209926	26.4188	promoter	NA
NC_000068.8	152478769	152478769	*	1.42209e-07	6.47287e-05	26.1051	promoter	NA
NC_000072.7	143247272	143247272	*	5.58681e-05	0.00295568	26.0759	promoter	NA
NC_000072.7	34979264	34979264	*	2.24687e-05	0.00167587	26.0666	promoter	NA
NC_000073.7	97841116	97841116	*	0.000924177	0.0157226	25.8807	promoter	NA
NC_000078.7	57562803	57562803	*	0.000368727	0.00911089	25.8523	promoter	NA
NC_000083.7	34519377	34519377	*	0.00105546	0.0165798	25.6708	promoter	NA
NC_000081.7	82378596	82378596	*	0.00193017	0.0238517	25.6347	promoter	NA
NC_000079.7	34037337	34037337	*	1.31065e-05	0.0011954	25.4039	promoter	NA
NC_000073.7	106808473	106808473	*	0.000200704	0.00635014	25.3516	promoter	NA
NC_000072.7	34979963	34979963	*	1.2994e-05	0.00118932	25.3271	promoter	NA
NC_000071.7	112358450	112358450	*	0.00139658	0.0200522	25.1763	promoter	NA
NC_000085.7	58458302	58458302	*	4.28456e-08	1.57862e-05	25.1573	promoter	NA
NC_000071.7	106928740	106928740	*	1.83379e-05	0.00147602	25.117	promoter	NA
NC_000068.8	157337350	157337350	*	4.60233e-05	0.00261645	24.9524	promoter	NA
NC_000086.8	101266790	101266790	*	0.000241168	0.00672495	24.9189	promoter	NA
NC_000077.7	112799733	112799733	*	0.000807669	0.0145377	24.7994	promoter	NA
NC_000076.7	128910640	128910640	*	0.00248269	0.0280496	24.7302	promoter	NA
NC_000081.7	5121046	5121046	*	0.00491124	0.0410882	24.6654	promoter	NA
NC_000073.7	73309565	73309565	*	0.000544072	0.0114602	24.6377	promoter	NA
NC_000067.7	132474704	132474704	*	0.000100866	0.00421567	24.6162	promoter	NA
NC_000073.7	46847185	46847185	*	0.00439014	0.0391151	24.5455	promoter	NA
NC_000081.7	97847326	97847326	*	0.000171993	0.00543035	24.513	promoter	NA
NC_000075.7	38463311	38463311	*	4.08196e-05	0.00243132	24.5098	promoter	NA
NC_000067.7	166001289	166001289	*	2.82497e-07	0.000101023	24.4615	promoter	NA
NC_000071.7	89457802	89457802	*	0.00495942	0.0419587	24.4318	promoter	NA
NC_000067.7	136049734	136049734	*	6.57919e-05	0.00326317	24.4156	promoter	NA
NC_000069.7	88455900	88455900	*	0.00153293	0.021178	24.4033	promoter	NA
NC_000071.7	109227112	109227112	*	0.00405164	0.0373313	24.3763	promoter	NA
NC_000071.7	139541265	139541265	*	0.00467008	0.040514	24.3044	promoter	NA
NC_000071.7	33658211	33658211	*	1.40401e-05	0.00125073	24.2288	promoter	NA
NC_000071.7	100501288	100501288	*	2.20554e-05	0.00165515	24.1848	promoter	NA
NC_000077.7	99779897	99779897	*	2.76426e-08	2.14745e-05	24.1114	promoter	NA
NC_000068.8	26639167	26639167	*	8.89926e-05	0.00390684	24.0757	promoter	NA
NC_000069.7	94932243	94932243	*	6.7316e-06	0.000785677	23.919	promoter	NA
NC_000084.7	46214826	46214826	*	0.00560229	0.0443182	23.8729	promoter	NA
NC_000072.7	117169644	117169644	*	0.000266588	0.00753505	23.871	promoter	NA
NC_000070.7	117682984	117682984	*	0.000842649	0.0149246	23.8095	promoter	NA
NC_000075.7	35649614	35649614	*	0.00149724	0.0208816	23.6378	promoter	NA
NC_000080.7	48118778	48118778	*	7.59003e-05	0.00324385	23.6205	promoter	NA
NC_000073.7	102950856	102950856	*	0.00417811	0.0379997	23.6102	promoter	NA
NC_000072.7	117169586	117169586	*	0.0014523	0.020516	23.5945	promoter	NA
NC_000084.7	66458918	66458918	*	0.000490393	0.0103588	23.5867	promoter	NA
NC_000069.7	61003490	61003490	*	0.000837915	0.0148792	23.5043	promoter	NA
NC_000075.7	50764358	50764358	*	1.38943e-05	0.001241	23.4853	promoter	NA
NC_000070.7	154014052	154014052	*	1.06224e-07	5.25419e-05	23.4198	promoter	NA
NC_000069.7	64843667	64843667	*	3.63324e-05	0.00225891	23.3752	promoter	NA
NC_000070.7	150151729	150151729	*	0.000931399	0.0157853	23.2731	promoter	NA
NC_000080.7	26692639	26692639	*	0.00375189	0.0350537	23.1969	promoter	NA
NC_000068.8	166154704	166154704	*	0.00011421	0.00454216	23.1921	promoter	NA
NC_000086.8	163352101	163352101	*	0.00130128	0.0188925	23.1746	promoter	NA
NC_000076.7	70207114	70207114	*	2.89472e-05	0.00195632	23.0097	promoter	NA
NC_000079.7	55320575	55320575	*	0.00230497	0.026871	23	promoter	NA
NC_000078.7	84699073	84699073	*	0.000263694	0.00748701	22.9998	promoter	NA
NC_000085.7	41827470	41827470	*	2.2068e-05	0.00146505	22.9242	promoter	NA
NC_000083.7	87457076	87457076	*	0.00137249	0.0194712	22.7444	promoter	NA
NC_000081.7	83430684	83430684	*	0.00147309	0.0203104	22.722	promoter	NA
NC_000073.7	97841170	97841170	*	0.00330106	0.0330949	22.7121	promoter	NA
NC_000071.7	137836401	137836401	*	2.34304e-05	0.00171808	22.6314	promoter	NA
NC_000067.7	166001303	166001303	*	7.99867e-05	0.003667	22.6154	promoter	NA
NC_000084.7	38598760	38598760	*	0.00326303	0.0322306	22.5823	promoter	NA
NC_000067.7	156837234	156837234	*	1.64108e-06	0.000315897	22.5653	promoter	NA
NC_000077.7	117264118	117264118	*	0.000426584	0.00991441	22.4751	promoter	NA
NC_000074.7	95490598	95490598	*	0.00247617	0.0280071	22.3088	promoter	NA
NC_000073.7	79742763	79742763	*	0.000129892	0.00490544	22.2926	promoter	NA
NC_000071.7	136141481	136141481	*	0.000293301	0.00796301	22.1958	promoter	NA
NC_000077.7	3462956	3462956	*	3.53455e-06	0.000521194	22.1854	promoter	NA
NC_000083.7	24876041	24876041	*	0.000362531	0.00867339	22.1731	promoter	NA
NC_000079.7	88522553	88522553	*	0.00162866	0.0219563	22.1231	promoter	NA
NC_000077.7	101984899	101984899	*	5.58787e-05	0.0029557	22.1053	promoter	NA
NC_000084.7	82723038	82723038	*	0.00617399	0.0469236	22.0408	promoter	NA
NC_000073.7	103853055	103853055	*	0.000124101	0.00477138	22.0394	promoter	NA
NC_000075.7	54659551	54659551	*	0.000843422	0.0149329	21.8344	promoter	NA
NC_000082.7	17830279	17830279	*	0.000825045	0.0142473	21.8146	promoter	NA
NC_000074.7	95535395	95535395	*	0.000472068	0.0105343	21.8084	promoter	NA
NC_000073.7	102269556	102269556	*	0.000150974	0.0053656	21.7803	promoter	NA
NC_000077.7	117264201	117264201	*	0.000799892	0.0144586	21.7622	promoter	NA
NC_000084.7	57880477	57880477	*	0.000715005	0.0130528	21.7383	promoter	NA
NC_000083.7	20848366	20848366	*	0.0053149	0.0429946	21.6578	promoter	NA
NC_000082.7	30310611	30310611	*	9.43112e-05	0.00373044	21.6361	promoter	NA
NC_000079.7	55320481	55320481	*	5.22936e-07	0.000149138	21.5686	promoter	NA
NC_000069.7	107932706	107932706	*	0.000169444	0.00576258	21.5385	promoter	NA
NC_000074.7	104535279	104535279	*	0.00108827	0.0173194	21.5292	promoter	NA
NC_000073.7	22520114	22520114	*	0.000638518	0.0126365	21.4922	promoter	NA
NC_000080.7	46957039	46957039	*	0.000784211	0.0138392	21.4768	promoter	NA
NC_000067.7	133753552	133753552	*	0.000723355	0.0136217	21.443	promoter	NA
NC_000073.7	34194500	34194500	*	0.000235264	0.00698014	21.4286	promoter	NA
NC_000083.7	24234596	24234596	*	0.000224987	0.00643425	21.3775	promoter	NA
NC_000069.7	89159040	89159040	*	0.000617336	0.0123756	21.2129	promoter	NA
NC_000077.7	7216397	7216397	*	0.00238453	0.0274091	21.2067	promoter	NA
NC_000070.7	134020931	134020931	*	0.000450517	0.0102453	21.2037	promoter	NA
NC_000078.7	73584549	73584549	*	6.06251e-06	0.000735939	21.2029	promoter	NA
NC_000067.7	136049677	136049677	*	0.000964358	0.0161205	21.1978	promoter	NA
NC_000077.7	117826152	117826152	*	0.00177585	0.0230933	21.1975	promoter	NA
NC_000068.8	86481318	86481318	*	0.000305477	0.00815023	21.049	promoter	NA
NC_000068.8	25356081	25356081	*	0.00538713	0.0439838	21.0169	promoter	NA
NC_000070.7	139073806	139073806	*	0.000416645	0.00977654	20.973	promoter	NA
NC_000076.7	128987824	128987824	*	0.000451013	0.0102494	20.93	promoter	NA
NC_000075.7	44336492	44336492	*	0.00180368	0.0233025	20.8943	promoter	NA
NC_000067.7	174116999	174116999	*	2.41781e-05	0.00174863	20.8937	promoter	NA
NC_000078.7	84699008	84699008	*	5.18113e-06	0.000664122	20.8735	promoter	NA
NC_000070.7	149952732	149952732	*	0.00179719	0.0232539	20.817	promoter	NA
NC_000085.7	47138564	47138564	*	0.000847876	0.0144862	20.812	promoter	NA
NC_000083.7	24934760	24934760	*	0.00235782	0.0268173	20.7895	promoter	NA
NC_000085.7	6092433	6092433	*	5.1586e-05	0.00253863	20.6992	promoter	NA
NC_000067.7	120507318	120507318	*	9.65259e-05	0.00410296	20.6863	promoter	NA
NC_000071.7	26090435	26090435	*	0.00039075	0.0094162	20.5877	promoter	NA
NC_000079.7	104111784	104111784	*	0.00110437	0.0170365	20.4762	promoter	NA
NC_000068.8	151669431	151669431	*	0.00102504	0.0167223	20.4545	promoter	NA
NC_000076.7	80295075	80295075	*	7.94918e-05	0.00365202	20.404	promoter	NA
NC_000068.8	112020824	112020824	*	0.000130211	0.00491322	20.2991	promoter	NA
NC_000075.7	108648267	108648267	*	0.000740163	0.0138234	20.2935	promoter	NA
NC_000067.7	167690024	167690024	*	6.00506e-06	0.000731466	20.2653	promoter	NA
NC_000069.7	30598983	30598983	*	0.00295359	0.0310304	20.2633	promoter	NA
NC_000081.7	102190799	102190799	*	5.00483e-05	0.00248509	20.2303	promoter	NA
NC_000068.8	147712927	147712927	*	0.000543706	0.0114578	20.1853	promoter	NA
NC_000083.7	35026408	35026408	*	0.000466144	0.0100702	20.1581	promoter	NA
NC_000071.7	109227082	109227082	*	8.84164e-07	0.000212026	20.1496	promoter	NA
NC_000079.7	21452359	21452359	*	0.000130065	0.00491002	20.147	promoter	NA
NC_000076.7	126980642	126980642	*	5.62819e-06	0.000700518	20.0926	promoter	NA
NC_000081.7	84664242	84664242	*	0.00121449	0.0180717	19.9176	promoter	NA
NC_000086.8	4802657	4802657	*	0.00109617	0.0169587	19.8779	promoter	NA
NC_000068.8	25061222	25061222	*	0.00474068	0.0408644	19.855	promoter	NA
NC_000068.8	165091835	165091835	*	5.29772e-07	0.000150602	19.8235	promoter	NA
NC_000071.7	33658960	33658960	*	0.000374262	0.00918868	19.8135	promoter	NA
NC_000079.7	34037254	34037254	*	1.35351e-06	0.000281179	19.8126	promoter	NA
NC_000068.8	18056538	18056538	*	0.000225672	0.00680896	19.7831	promoter	NA
NC_000080.7	63510057	63510057	*	0.000438255	0.00969175	19.7761	promoter	NA
NC_000075.7	122310678	122310678	*	6.85796e-05	0.00334638	19.7706	promoter	NA
NC_000085.7	5067590	5067590	*	0.000355731	0.00856001	19.766	promoter	NA
NC_000073.7	13221036	13221036	*	1.80616e-06	0.000335003	19.7446	promoter	NA
NC_000067.7	161141914	161141914	*	0.00221548	0.0262614	19.7347	promoter	NA
NC_000071.7	106928749	106928749	*	9.13616e-05	0.00396694	19.733	promoter	NA
NC_000067.7	40431287	40431287	*	9.75551e-05	0.00412919	19.6283	promoter	NA
NC_000076.7	43543168	43543168	*	0.00537252	0.0439141	19.6253	promoter	NA
NC_000083.7	47784678	47784678	*	0.00202062	0.02447	19.596	promoter	NA
NC_000072.7	42139548	42139548	*	0.00519719	0.0430754	19.5956	promoter	NA
NC_000076.7	43543151	43543151	*	0.000325373	0.00846323	19.5586	promoter	NA
NC_000067.7	161141952	161141952	*	0.00382414	0.0360787	19.5517	promoter	NA
NC_000067.7	93682606	93682606	*	0.000159932	0.00555982	19.4444	promoter	NA
NC_000067.7	193303993	193303993	*	0.0027901	0.0300329	19.4225	promoter	NA
NC_000075.7	43741081	43741081	*	0.00481261	0.0412114	19.3399	promoter	NA
NC_000075.7	70419628	70419628	*	0.000147615	0.00529144	19.328	promoter	NA
NC_000073.7	57581112	57581112	*	4.54837e-05	0.00259786	19.289	promoter	NA
NC_000073.7	127529802	127529802	*	8.8156e-05	0.00388142	19.2857	promoter	NA
NC_000075.7	123859056	123859056	*	0.000262261	0.00745888	19.1718	promoter	NA
NC_000084.7	76859105	76859105	*	2.52554e-06	0.000340372	19.0582	promoter	NA
NC_000076.7	120389017	120389017	*	0.000207712	0.0064731	19.0476	promoter	NA
NC_000077.7	59812900	59812900	*	0.000548725	0.0115236	18.9778	promoter	NA
NC_000076.7	23854147	23854147	*	3.60041e-05	0.00224453	18.9542	promoter	NA
NC_000069.7	70010105	70010105	*	0.000812107	0.0145816	18.9401	promoter	NA
NC_000078.7	105564930	105564930	*	0.0030201	0.0314582	18.9231	promoter	NA
NC_000075.7	108648323	108648323	*	0.0061239	0.0474731	18.9106	promoter	NA
NC_000085.7	53252816	53252816	*	0.000314861	0.00793872	18.9054	promoter	NA
NC_000072.7	30174410	30174410	*	0.000948317	0.0159537	18.9024	promoter	NA
NC_000079.7	94787904	94787904	*	0.000750139	0.0134787	18.894	promoter	NA
NC_000086.8	73923401	73923401	*	5.39538e-05	0.00260816	18.8889	promoter	NA
NC_000067.7	185329171	185329171	*	0.00296398	0.0310987	18.8571	promoter	NA
NC_000070.7	138820541	138820541	*	0.000221098	0.00672503	18.8406	promoter	NA
NC_000079.7	58131472	58131472	*	0.00294262	0.0309622	18.806	promoter	NA
NC_000080.7	13669410	13669410	*	0.00225589	0.0261041	18.6617	promoter	NA
NC_000072.7	58437180	58437180	*	0.00350197	0.0342661	18.5206	promoter	NA
NC_000085.7	38461138	38461138	*	0.00257855	0.0281944	18.4448	promoter	NA
NC_000073.7	16724448	16724448	*	1.63057e-07	7.07552e-05	18.4298	promoter	NA
NC_000072.7	14900039	14900039	*	0.00616626	0.047656	18.4288	promoter	NA
NC_000069.7	93650547	93650547	*	2.43701e-05	0.0017578	18.4	promoter	NA
NC_000077.7	101369912	101369912	*	5.9704e-05	0.00308149	18.3153	promoter	NA
NC_000073.7	28982365	28982365	*	0.000538229	0.011392	18.2154	promoter	NA
NC_000076.7	81408587	81408587	*	5.1277e-05	0.00280062	18.2054	promoter	NA
NC_000084.7	82910794	82910794	*	0.00152047	0.0206842	18.1936	promoter	NA
NC_000068.8	157337538	157337538	*	0.00101214	0.0165992	18.1818	promoter	NA
NC_000083.7	46324810	46324810	*	2.10909e-05	0.00142338	18.1662	promoter	NA
NC_000072.7	122952177	122952177	*	0.00175123	0.0229035	18.0856	promoter	NA
NC_000075.7	14783536	14783536	*	0.00060354	0.0122152	18.0814	promoter	NA
NC_000075.7	21965732	21965732	*	1.43909e-05	0.00127212	18.0154	promoter	NA
NC_000069.7	87973063	87973063	*	2.29879e-05	0.00169951	17.9574	promoter	NA
NC_000073.7	34815389	34815389	*	0.00612615	0.0474826	17.9247	promoter	NA
NC_000079.7	45392510	45392510	*	0.000829402	0.0147824	17.9222	promoter	NA
NC_000079.7	19623297	19623297	*	0.00336193	0.0334469	17.8964	promoter	NA
NC_000068.8	26965077	26965077	*	0.00197737	0.0245999	17.8919	promoter	NA
NC_000084.7	90581538	90581538	*	0.00147917	0.0203675	17.8666	promoter	NA
NC_000084.7	76930611	76930611	*	0.0013301	0.0191524	17.8614	promoter	NA
NC_000068.8	164950512	164950512	*	0.00212691	0.0256544	17.8108	promoter	NA
NC_000086.8	9285289	9285289	*	3.32225e-05	0.00190355	17.8047	promoter	NA
NC_000070.7	43653616	43653616	*	0.000688322	0.0132266	17.7989	promoter	NA
NC_000071.7	125342055	125342055	*	0.000188477	0.00613141	17.7835	promoter	NA
NC_000074.7	122441863	122441863	*	3.59997e-05	0.00224453	17.7747	promoter	NA
NC_000083.7	25780859	25780859	*	0.00153356	0.0207942	17.7337	promoter	NA
NC_000070.7	148500562	148500562	*	0.00029175	0.00793653	17.6709	promoter	NA
NC_000070.7	52913730	52913730	*	0.000689642	0.0132415	17.6488	promoter	NA
NC_000077.7	73815870	73815870	*	0.000165008	0.00567268	17.6478	promoter	NA
NC_000071.7	140707510	140707510	*	0.00176061	0.022986	17.6364	promoter	NA
NC_000068.8	164769595	164769595	*	0.00526512	0.0433943	17.6242	promoter	NA
NC_000073.7	22589312	22589312	*	0.00134027	0.0195553	17.6207	promoter	NA
NC_000068.8	152948710	152948710	*	0.00119062	0.0182411	17.6012	promoter	NA
NC_000068.8	28837798	28837798	*	0.00512983	0.0427461	17.5968	promoter	NA
NC_000071.7	140565174	140565174	*	4.19782e-05	0.00247263	17.5862	promoter	NA
NC_000069.7	37727178	37727178	*	0.00484247	0.0413587	17.5669	promoter	NA
NC_000072.7	131545665	131545665	*	3.34218e-09	4.97521e-06	17.5439	promoter	NA
NC_000073.7	46674551	46674551	*	0.0010696	0.0171533	17.5309	promoter	NA
NC_000079.7	95616721	95616721	*	0.000218776	0.00632853	17.5049	promoter	NA
NC_000070.7	134020930	134020930	*	0.000921652	0.0156974	17.4881	promoter	NA
NC_000078.7	76532457	76532457	*	0.00449995	0.0396725	17.4528	promoter	NA
NC_000083.7	46153385	46153385	*	0.00198774	0.0242282	17.381	promoter	NA
NC_000079.7	33484148	33484148	*	0.0057232	0.0456006	17.3469	promoter	NA
NC_000071.7	136105555	136105555	*	0.00227769	0.026676	17.3393	promoter	NA
NC_000071.7	123974980	123974980	*	0.00533325	0.04372	17.3139	promoter	NA
NC_000080.7	13669383	13669383	*	0.00561163	0.0443603	17.3109	promoter	NA
NC_000072.7	77978674	77978674	*	0.00183877	0.0235628	17.3079	promoter	NA
NC_000080.7	63510095	63510095	*	0.000264475	0.00713463	17.2984	promoter	NA
NC_000070.7	134498450	134498450	*	0.000145228	0.00523784	17.2718	promoter	NA
NC_000073.7	86488626	86488626	*	0.000165345	0.00567927	17.2081	promoter	NA
NC_000077.7	49247963	49247963	*	0.000156168	0.00548095	17.1772	promoter	NA
NC_000080.7	25108845	25108845	*	0.000403453	0.00924821	17.1745	promoter	NA
NC_000083.7	45551677	45551677	*	0.00237689	0.0269414	17.1679	promoter	NA
NC_000076.7	107944009	107944009	*	0.000942274	0.0158923	17.1648	promoter	NA
NC_000069.7	142393858	142393858	*	0.000189456	0.00614883	17.1578	promoter	NA
NC_000084.7	36961169	36961169	*	0.0065686	0.0486658	17.1547	promoter	NA
NC_000082.7	88287545	88287545	*	0.00522607	0.0425468	17.141	promoter	NA
NC_000087.8	2599689	2599689	*	8.68377e-05	0.00353281	17.1261	promoter	NA
NC_000068.8	25878182	25878182	*	0.000234794	0.00697202	17.1067	promoter	NA
NC_000075.7	50764307	50764307	*	0.00222541	0.0263233	17.0823	promoter	NA
NC_000068.8	162942365	162942365	*	4.00902e-05	0.00240171	17.037	promoter	NA
NC_000070.7	134703028	134703028	*	0.00296794	0.0311264	16.9696	promoter	NA
NC_000073.7	45062769	45062769	*	0.000251331	0.00725923	16.9568	promoter	NA
NC_000069.7	99141749	99141749	*	0.00113336	0.0177218	16.9434	promoter	NA
NC_000068.8	69670811	69670811	*	0.00232673	0.0270196	16.9098	promoter	NA
NC_000076.7	81291516	81291516	*	0.000520673	0.0111661	16.8928	promoter	NA
NC_000077.7	99807333	99807333	*	9.87048e-07	0.000228225	16.8895	promoter	NA
NC_000084.7	82722969	82722969	*	0.00118398	0.017777	16.8788	promoter	NA
NC_000085.7	45731883	45731883	*	0.000277598	0.00734673	16.8301	promoter	NA
NC_000073.7	19006473	19006473	*	0.000682912	0.0131659	16.7944	promoter	NA
NC_000073.7	79147554	79147554	*	0.00118676	0.0182019	16.7889	promoter	NA
NC_000080.7	33923853	33923853	*	0.00477419	0.0404374	16.7798	promoter	NA
NC_000079.7	55511132	55511132	*	0.00366379	0.0351721	16.7792	promoter	NA
NC_000084.7	42511861	42511861	*	0.000101153	0.00389492	16.6667	promoter	NA
NC_000073.7	102269525	102269525	*	0.0026581	0.0291826	16.6667	promoter	NA
NC_000078.7	59129233	59129233	*	0.00656644	0.0494487	16.6629	promoter	NA
NC_000084.7	76632545	76632545	*	0.000690608	0.0127772	16.6256	promoter	NA
NC_000075.7	114688637	114688637	*	0.00253823	0.0284261	16.6129	promoter	NA
NC_000075.7	40529262	40529262	*	0.00150795	0.0209656	16.5994	promoter	NA
NC_000076.7	81291522	81291522	*	7.75572e-05	0.00360246	16.5796	promoter	NA
NC_000069.7	37314440	37314440	*	3.92776e-05	0.00237188	16.5507	promoter	NA
NC_000079.7	21442001	21442001	*	0.000836477	0.0148614	16.5359	promoter	NA
NC_000067.7	172219964	172219964	*	1.64531e-05	0.00138248	16.5325	promoter	NA
NC_000081.7	27466548	27466548	*	0.000106428	0.00402016	16.4683	promoter	NA
NC_000077.7	99807346	99807346	*	9.10028e-05	0.00395664	16.445	promoter	NA
NC_000076.7	121475310	121475310	*	0.000205569	0.00644161	16.4405	promoter	NA
NC_000070.7	141076639	141076639	*	0.000899984	0.0154933	16.4337	promoter	NA
NC_000081.7	73841651	73841651	*	0.00379285	0.0352829	16.4289	promoter	NA
NC_000073.7	141273872	141273872	*	8.36845e-06	0.000900595	16.4189	promoter	NA
NC_000068.8	25210637	25210637	*	0.00504202	0.0423275	16.3957	promoter	NA
NC_000068.8	32018192	32018192	*	0.00322184	0.0326221	16.3636	promoter	NA
NC_000070.7	141299248	141299248	*	0.0049474	0.0418946	16.3537	promoter	NA
NC_000071.7	100501253	100501253	*	0.00194415	0.0243512	16.3016	promoter	NA
NC_000073.7	132852708	132852708	*	0.00203485	0.0250111	16.2987	promoter	NA
NC_000076.7	70207136	70207136	*	0.00441268	0.0392146	16.2921	promoter	NA
NC_000077.7	70054208	70054208	*	7.14832e-05	0.00342864	16.2637	promoter	NA
NC_000081.7	75864775	75864775	*	0.00248272	0.027573	16.2515	promoter	NA
NC_000086.8	78091458	78091458	*	0.000985261	0.0158828	16.1978	promoter	NA
NC_000077.7	110254378	110254378	*	5.88543e-05	0.00305697	16.1869	promoter	NA
NC_000068.8	140068577	140068577	*	2.44632e-05	0.00176159	16.1765	promoter	NA
NC_000080.7	7958852	7958852	*	0.00533069	0.0430813	16.1687	promoter	NA
NC_000068.8	142900575	142900575	*	0.00418227	0.0380221	16.1255	promoter	NA
NC_000071.7	104173148	104173148	*	0.00449237	0.0396363	16.1064	promoter	NA
NC_000077.7	69963320	69963320	*	0.00344957	0.0339587	16.0867	promoter	NA
NC_000077.7	33149138	33149138	*	0.00352291	0.0343835	16.0706	promoter	NA
NC_000068.8	152433729	152433729	*	0.00215977	0.0258881	15.9446	promoter	NA
NC_000071.7	112792110	112792110	*	0.00398122	0.0369482	15.9048	promoter	NA
NC_000068.8	164403283	164403283	*	0.000207181	0.00646748	15.9007	promoter	NA
NC_000072.7	142011568	142011568	*	0.00522229	0.0431896	15.8828	promoter	NA
NC_000071.7	120614450	120614450	*	0.000175495	0.00589044	15.8447	promoter	NA
NC_000077.7	114185201	114185201	*	0.00119599	0.0182928	15.7969	promoter	NA
NC_000083.7	46162970	46162970	*	0.00132596	0.0191119	15.7494	promoter	NA
NC_000068.8	164615261	164615261	*	0.00017809	0.00594333	15.7057	promoter	NA
NC_000071.7	121834902	121834902	*	1.45406e-06	0.000293326	15.684	promoter	NA
NC_000086.8	77674591	77674591	*	0.00163136	0.0215882	15.625	promoter	NA
NC_000078.7	56527313	56527313	*	0.00661769	0.0496583	15.6203	promoter	NA
NC_000073.7	13221040	13221040	*	5.92658e-05	0.00306751	15.5608	promoter	NA
NC_000080.7	55672667	55672667	*	0.00232393	0.0265692	15.5429	promoter	NA
NC_000077.7	68954785	68954785	*	0.00150038	0.0209075	15.5395	promoter	NA
NC_000067.7	130909963	130909963	*	7.08368e-05	0.00341226	15.5169	promoter	NA
NC_000079.7	70030978	70030978	*	0.00451199	0.0397257	15.5129	promoter	NA
NC_000067.7	177797543	177797543	*	1.10271e-06	0.000245857	15.493	promoter	NA
NC_000079.7	33323532	33323532	*	0.000383347	0.0093137	15.3732	promoter	NA
NC_000083.7	56714452	56714452	*	0.000529514	0.0108711	15.3703	promoter	NA
NC_000078.7	26467508	26467508	*	0.00129317	0.0191479	15.3463	promoter	NA
NC_000077.7	69965176	69965176	*	0.00112139	0.0176148	15.3453	promoter	NA
NC_000077.7	30023765	30023765	*	2.21709e-06	0.000382589	15.342	promoter	NA
NC_000077.7	33146144	33146144	*	0.00175984	0.0229814	15.3362	promoter	NA
NC_000078.7	49483528	49483528	*	0.00634814	0.0484777	15.3061	promoter	NA
NC_000081.7	84664238	84664238	*	0.000322479	0.00806284	15.3016	promoter	NA
NC_000068.8	126784125	126784125	*	0.00134066	0.0195579	15.2675	promoter	NA
NC_000084.7	42511953	42511953	*	0.0058102	0.0452847	15.26	promoter	NA
NC_000077.7	97011336	97011336	*	0.00151738	0.0210387	15.2265	promoter	NA
NC_000085.7	47464720	47464720	*	0.00155701	0.0209712	15.1852	promoter	NA
NC_000080.7	76112466	76112466	*	1.45473e-05	0.00111328	15.171	promoter	NA
NC_000082.7	17647356	17647356	*	0.000580636	0.0115224	15.1252	promoter	NA
NC_000069.7	70010083	70010083	*	0.00662565	0.0496899	15.1201	promoter	NA
NC_000068.8	164560738	164560738	*	0.00188659	0.0239322	15.0837	promoter	NA
NC_000069.7	89159095	89159095	*	0.00276649	0.0298843	15.082	promoter	NA
NC_000068.8	168082064	168082064	*	0.00239824	0.0274934	15.0132	promoter	NA
NC_000072.7	122952207	122952207	*	2.06258e-05	0.00159127	15.0072	promoter	NA
NC_000073.7	118993876	118993876	*	0.00049022	0.0107764	14.9678	promoter	NA
NC_000071.7	26090513	26090513	*	0.00197078	0.0245475	14.963	promoter	NA
NC_000083.7	43500484	43500484	*	0.000201523	0.00601217	14.9576	promoter	NA
NC_000080.7	20271408	20271408	*	0.00216107	0.0254789	14.9451	promoter	NA
NC_000079.7	34037307	34037307	*	2.85188e-05	0.00193809	14.9078	promoter	NA
NC_000071.7	114944775	114944775	*	0.00531816	0.0436457	14.8779	promoter	NA
NC_000080.7	79998154	79998154	*	0.00273873	0.0291671	14.8755	promoter	NA
NC_000080.7	25108880	25108880	*	0.00668931	0.0491668	14.8031	promoter	NA
NC_000067.7	170089799	170089799	*	0.000179516	0.00597013	14.7813	promoter	NA
NC_000086.8	163352107	163352107	*	0.00248022	0.027562	14.7526	promoter	NA
NC_000074.7	3855586	3855586	*	0.00451731	0.0397484	14.7282	promoter	NA
NC_000077.7	70094853	70094853	*	0.0063763	0.0486046	14.7243	promoter	NA
NC_000073.7	118993829	118993829	*	0.00297611	0.0311883	14.7169	promoter	NA
NC_000081.7	73722400	73722400	*	0.00658619	0.0487406	14.7093	promoter	NA
NC_000078.7	81597050	81597050	*	0.00174369	0.0228412	14.6324	promoter	NA
NC_000070.7	48536959	48536959	*	0.00543859	0.0442531	14.6096	promoter	NA
NC_000079.7	111688761	111688761	*	0.000574189	0.0114421	14.5993	promoter	NA
NC_000071.7	146829938	146829938	*	0.00252102	0.028309	14.5388	promoter	NA
NC_000079.7	95616778	95616778	*	0.00295616	0.0304389	14.5029	promoter	NA
NC_000080.7	52113489	52113489	*	0.000558248	0.0112485	14.4723	promoter	NA
NC_000081.7	31531940	31531940	*	7.61781e-05	0.00325215	14.4255	promoter	NA
NC_000076.7	87230146	87230146	*	0.0017158	0.0226349	14.4251	promoter	NA
NC_000068.8	168975784	168975784	*	0.00217298	0.0259772	14.4	promoter	NA
NC_000068.8	180120286	180120286	*	0.00230807	0.0268915	14.3937	promoter	NA
NC_000072.7	135012557	135012557	*	0.00522183	0.0431881	14.382	promoter	NA
NC_000077.7	70168016	70168016	*	0.00100753	0.0165507	14.3547	promoter	NA
NC_000068.8	80292211	80292211	*	0.00358991	0.0347567	14.3536	promoter	NA
NC_000079.7	47912448	47912448	*	0.00409045	0.0375286	14.3471	promoter	NA
NC_000073.7	106808587	106808587	*	0.000691225	0.0132622	14.2798	promoter	NA
NC_000072.7	58011674	58011674	*	0.000275103	0.00766784	14.2515	promoter	NA
NC_000076.7	80295081	80295081	*	0.000385048	0.00933833	14.2512	promoter	NA
NC_000074.7	85383584	85383584	*	0.00129663	0.0191743	14.2504	promoter	NA
NC_000073.7	139398714	139398714	*	3.14972e-05	0.00206592	14.2237	promoter	NA
NC_000069.7	37727202	37727202	*	0.00202224	0.0249219	14.1641	promoter	NA
NC_000075.7	61947107	61947107	*	0.00175468	0.022936	14.1497	promoter	NA
NC_000083.7	48408490	48408490	*	0.000122347	0.00439301	14.1176	promoter	NA
NC_000081.7	82354940	82354940	*	0.00272778	0.0290972	14.0968	promoter	NA
NC_000071.7	32581615	32581615	*	0.00287358	0.0305622	14.0776	promoter	NA
NC_000076.7	23854199	23854199	*	0.000235419	0.00698181	14.0718	promoter	NA
NC_000086.8	61188720	61188720	*	0.00222207	0.0258789	14.0556	promoter	NA
NC_000073.7	27498087	27498087	*	0.00523132	0.0432414	14.0376	promoter	NA
NC_000077.7	116918785	116918785	*	0.000724646	0.0136342	14.0313	promoter	NA
NC_000083.7	34519378	34519378	*	0.00509472	0.0419316	14.0284	promoter	NA
NC_000079.7	14063585	14063585	*	2.57655e-05	0.00181801	13.9696	promoter	NA
NC_000071.7	142464917	142464917	*	8.38911e-05	0.00377298	13.9576	promoter	NA
NC_000070.7	136833363	136833363	*	7.84493e-05	0.00362501	13.9557	promoter	NA
NC_000073.7	24504658	24504658	*	0.0030672	0.0317292	13.8879	promoter	NA
NC_000074.7	116735530	116735530	*	0.00481885	0.0412371	13.8776	promoter	NA
NC_000073.7	79147548	79147548	*	0.0042298	0.0382695	13.8393	promoter	NA
NC_000079.7	23579812	23579812	*	0.00130412	0.019245	13.8002	promoter	NA
NC_000073.7	57581206	57581206	*	2.16671e-06	0.000377613	13.7762	promoter	NA
NC_000087.8	90752439	90752439	*	0.000580172	0.0115182	13.7626	promoter	NA
NC_000085.7	36690687	36690687	*	0.000198831	0.00595387	13.759	promoter	NA
NC_000073.7	45062676	45062676	*	0.00068352	0.0131742	13.7296	promoter	NA
NC_000074.7	25996083	25996083	*	0.00561115	0.0450696	13.7268	promoter	NA
NC_000080.7	118236255	118236255	*	0.00369838	0.0347859	13.7254	promoter	NA
NC_000070.7	135385238	135385238	*	0.00428701	0.0385699	13.7249	promoter	NA
NC_000083.7	46113613	46113613	*	0.00125137	0.0184317	13.6385	promoter	NA
NC_000072.7	8781455	8781455	*	0.00138485	0.0199449	13.6199	promoter	NA
NC_000077.7	119941186	119941186	*	0.00112417	0.0176432	13.5612	promoter	NA
NC_000083.7	48456708	48456708	*	0.00621108	0.0470788	13.522	promoter	NA
NC_000075.7	120493041	120493041	*	0.000189922	0.00615726	13.5089	promoter	NA
NC_000068.8	152478723	152478723	*	0.00512944	0.0427442	13.4933	promoter	NA
NC_000076.7	81231093	81231093	*	0.00024178	0.00709219	13.4781	promoter	NA
NC_000073.7	102946155	102946155	*	0.00120306	0.0183597	13.4615	promoter	NA
NC_000071.7	137836450	137836450	*	0.00417644	0.0379892	13.4603	promoter	NA
NC_000076.7	23983085	23983085	*	0.00643096	0.0488515	13.4563	promoter	NA
NC_000077.7	100258312	100258312	*	0.000456929	0.0103289	13.4473	promoter	NA
NC_000073.7	104355437	104355437	*	0.00255836	0.0285415	13.4195	promoter	NA
NC_000070.7	46602229	46602229	*	0.000105172	0.00432102	13.3957	promoter	NA
NC_000067.7	174116968	174116968	*	0.0034326	0.033858	13.3736	promoter	NA
NC_000070.7	134000847	134000847	*	0.00182653	0.0234689	13.3506	promoter	NA
NC_000067.7	57773801	57773801	*	0.000891888	0.0154117	13.3447	promoter	NA
NC_000080.7	50795495	50795495	*	1.29727e-05	0.00103435	13.3333	promoter	NA
NC_000072.7	30460095	30460095	*	0.00118189	0.0181532	13.3333	promoter	NA
NC_000072.7	30460106	30460106	*	0.00118189	0.0181532	13.3333	promoter	NA
NC_000083.7	46324806	46324806	*	0.00111697	0.0171486	13.3219	promoter	NA
NC_000068.8	168641289	168641289	*	0.00511191	0.0426582	13.2893	promoter	NA
NC_000070.7	48536958	48536958	*	0.00176093	0.0229891	13.2684	promoter	NA
NC_000070.7	138820489	138820489	*	2.67294e-10	7.46057e-07	13.2555	promoter	NA
NC_000081.7	98435366	98435366	*	1.25823e-06	0.000203872	13.2385	promoter	NA
NC_000075.7	19780053	19780053	*	0.000146161	0.0052604	13.2088	promoter	NA
NC_000070.7	154872658	154872658	*	0.00012797	0.00485799	13.2075	promoter	NA
NC_000070.7	141602312	141602312	*	0.00536921	0.0438997	13.16	promoter	NA
NC_000079.7	98639464	98639464	*	0.00314987	0.0315716	13.1378	promoter	NA
NC_000083.7	47422895	47422895	*	0.00176272	0.0225702	13.0792	promoter	NA
NC_000070.7	4021688	4021688	*	0.000703052	0.0133926	13.0761	promoter	NA
NC_000078.7	112511509	112511509	*	0.000597378	0.0121355	13.0669	promoter	NA
NC_000073.7	16724435	16724435	*	0.00646685	0.049008	13.0579	promoter	NA
NC_000069.7	89159069	89159069	*	0.00520838	0.0431233	13.0281	promoter	NA
NC_000071.7	114688675	114688675	*	0.00160705	0.0217842	12.9732	promoter	NA
NC_000071.7	122209242	122209242	*	0.00339391	0.033629	12.9726	promoter	NA
NC_000074.7	71205874	71205874	*	4.0813e-06	0.000570799	12.9516	promoter	NA
NC_000076.7	80036722	80036722	*	0.00531419	0.0436242	12.9507	promoter	NA
NC_000073.7	6175124	6175124	*	1.5422e-05	0.00132811	12.8731	promoter	NA
NC_000068.8	168641176	168641176	*	1.07479e-05	0.00105461	12.872	promoter	NA
NC_000080.7	55672697	55672697	*	0.0039643	0.0362439	12.8669	promoter	NA
NC_000073.7	86488627	86488627	*	0.000543191	0.011453	12.8249	promoter	NA
NC_000074.7	105879726	105879726	*	0.000958796	0.0160653	12.823	promoter	NA
NC_000074.7	117459957	117459957	*	2.19389e-05	0.00165049	12.8205	promoter	NA
NC_000072.7	14900292	14900292	*	0.0047945	0.0411295	12.8096	promoter	NA
NC_000067.7	130910015	130910015	*	0.0022016	0.0261648	12.7995	promoter	NA
NC_000067.7	180329285	180329285	*	0.000744309	0.0138635	12.7903	promoter	NA
NC_000068.8	168641225	168641225	*	0.00088853	0.0153821	12.7833	promoter	NA
NC_000082.7	92360565	92360565	*	0.000226461	0.00646119	12.782	promoter	NA
NC_000081.7	81406837	81406837	*	0.000131382	0.00459433	12.7451	promoter	NA
NC_000079.7	55782723	55782723	*	0.000237125	0.00701251	12.7451	promoter	NA
NC_000079.7	55782777	55782777	*	0.000237125	0.00701251	12.7451	promoter	NA
NC_000077.7	48993140	48993140	*	0.000732818	0.0137315	12.7174	promoter	NA
NC_000081.7	31531963	31531963	*	0.000111755	0.00415442	12.6699	promoter	NA
NC_000070.7	127354842	127354842	*	0.00438772	0.0391016	12.6607	promoter	NA
NC_000087.8	90752434	90752434	*	0.000422827	0.00949555	12.5578	promoter	NA
NC_000070.7	46994615	46994615	*	0.00266304	0.0292107	12.5439	promoter	NA
NC_000073.7	102269648	102269648	*	0.000417225	0.0097827	12.4556	promoter	NA
NC_000068.8	152478719	152478719	*	0.0039415	0.0367249	12.4508	promoter	NA
NC_000073.7	22520140	22520140	*	0.000136082	0.00504246	12.4077	promoter	NA
NC_000083.7	47788663	47788663	*	2.08803e-07	5.38371e-05	12.4026	promoter	NA
NC_000085.7	13097605	13097605	*	0.000303966	0.0077611	12.3972	promoter	NA
NC_000073.7	86488530	86488530	*	0.000243446	0.00711804	12.384	promoter	NA
NC_000075.7	122398462	122398462	*	0.00129555	0.0191667	12.3711	promoter	NA
NC_000086.8	9285277	9285277	*	0.00251768	0.0278138	12.3662	promoter	NA
NC_000071.7	65855820	65855820	*	0.000750089	0.0139284	12.3357	promoter	NA
NC_000076.7	71309578	71309578	*	0.000166654	0.00570267	12.328	promoter	NA
NC_000078.7	111379852	111379852	*	0.00466325	0.0404829	12.3128	promoter	NA
NC_000078.7	69132104	69132104	*	8.77458e-06	0.000928323	12.2809	promoter	NA
NC_000075.7	44345209	44345209	*	0.000136282	0.00504703	12.27	promoter	NA
NC_000083.7	35436468	35436468	*	0.00165349	0.02175	12.265	promoter	NA
NC_000070.7	130946033	130946033	*	0.000185538	0.00608282	12.1852	promoter	NA
NC_000069.7	87515224	87515224	*	0.00414813	0.0378346	12.1755	promoter	NA
NC_000070.7	45321947	45321947	*	0.00225957	0.0265614	12.167	promoter	NA
NC_000073.7	12966169	12966169	*	0.00120196	0.0183479	12.1429	promoter	NA
NC_000067.7	92608654	92608654	*	0.00504081	0.0423247	12.1281	promoter	NA
NC_000085.7	8966509	8966509	*	0.00233374	0.0266465	12.1221	promoter	NA
NC_000068.8	92391291	92391291	*	0.000929945	0.0157726	12.0721	promoter	NA
NC_000080.7	8310926	8310926	*	0.00684896	0.0498193	11.9902	promoter	NA
NC_000071.7	135686904	135686904	*	0.00444962	0.0394066	11.9652	promoter	NA
NC_000071.7	63969816	63969816	*	1.905e-07	7.78254e-05	11.9588	promoter	NA
NC_000077.7	32099772	32099772	*	8.75153e-05	0.00386653	11.9322	promoter	NA
NC_000071.7	147893622	147893622	*	0.00649087	0.0491262	11.882	promoter	NA
NC_000069.7	70010082	70010082	*	0.0031042	0.0319607	11.8642	promoter	NA
NC_000083.7	28316419	28316419	*	0.00571208	0.0448296	11.8458	promoter	NA
NC_000070.7	94928068	94928068	*	0.000327118	0.00849391	11.8427	promoter	NA
NC_000077.7	117425822	117425822	*	0.00325301	0.0328072	11.8123	promoter	NA
NC_000073.7	6175080	6175080	*	1.15251e-05	0.0011022	11.8104	promoter	NA
NC_000073.7	6175086	6175086	*	1.15251e-05	0.0011022	11.8104	promoter	NA
NC_000074.7	84699211	84699211	*	4.06767e-07	0.000128236	11.8012	promoter	NA
NC_000072.7	30732820	30732820	*	0.00133481	0.0195101	11.7982	promoter	NA
NC_000083.7	46324805	46324805	*	0.00190982	0.0236866	11.7913	promoter	NA
NC_000077.7	97011232	97011232	*	0.000286942	0.00786347	11.7647	promoter	NA
NC_000072.7	29916848	29916848	*	0.00558121	0.0449248	11.7541	promoter	NA
NC_000073.7	128175467	128175467	*	0.00614725	0.0475706	11.7439	promoter	NA
NC_000067.7	10038273	10038273	*	0.00118734	0.0182055	11.7231	promoter	NA
NC_000083.7	56610233	56610233	*	0.000234707	0.00659539	11.6979	promoter	NA
NC_000083.7	25783700	25783700	*	0.00128135	0.0187096	11.6667	promoter	NA
NC_000067.7	27883981	27883981	*	0.00537104	0.0439078	11.6657	promoter	NA
NC_000077.7	120647021	120647021	*	0.00186002	0.0237295	11.6438	promoter	NA
NC_000075.7	99472937	99472937	*	0.00242255	0.0276487	11.6367	promoter	NA
NC_000076.7	117628682	117628682	*	2.33036e-06	0.000396005	11.5385	promoter	NA
NC_000078.7	59058880	59058880	*	0.000282684	0.00778695	11.5354	promoter	NA
NC_000077.7	69008465	69008465	*	1.82699e-05	0.0014726	11.5178	promoter	NA
NC_000077.7	102470225	102470225	*	0.00184112	0.0235831	11.5143	promoter	NA
NC_000070.7	156028033	156028033	*	5.07423e-05	0.0027825	11.481	promoter	NA
NC_000082.7	89972877	89972877	*	0.00254741	0.0279883	11.4789	promoter	NA
NC_000077.7	100031044	100031044	*	4.91431e-05	0.00272947	11.4754	promoter	NA
NC_000074.7	105879702	105879702	*	0.00221667	0.0262704	11.4595	promoter	NA
NC_000072.7	51378695	51378695	*	0.0019552	0.0244342	11.4543	promoter	NA
NC_000068.8	86455011	86455011	*	6.22867e-05	0.00316073	11.4502	promoter	NA
NC_000074.7	69819971	69819971	*	0.000233661	0.00694974	11.4085	promoter	NA
NC_000073.7	24504602	24504602	*	0.00364668	0.0350764	11.4067	promoter	NA
NC_000071.7	65106312	65106312	*	0.00577871	0.0458737	11.3966	promoter	NA
NC_000073.7	65211209	65211209	*	0.000876639	0.015268	11.3636	promoter	NA
NC_000077.7	117264168	117264168	*	0.00176449	0.0230154	11.3538	promoter	NA
NC_000073.7	123370313	123370313	*	0.000931129	0.0157831	11.3385	promoter	NA
NC_000076.7	65908720	65908720	*	0.00368514	0.0352947	11.3251	promoter	NA
NC_000074.7	85383451	85383451	*	3.64874e-06	0.000531414	11.3208	promoter	NA
NC_000072.7	30538820	30538820	*	0.0018506	0.0236602	11.2794	promoter	NA
NC_000074.7	70327601	70327601	*	0.00262455	0.0289664	11.275	promoter	NA
NC_000071.7	112792022	112792022	*	0.00123023	0.01861	11.2737	promoter	NA
NC_000082.7	8831593	8831593	*	0.000492139	0.0103718	11.2647	promoter	NA
NC_000075.7	122398437	122398437	*	0.0022184	0.0262849	11.2245	promoter	NA
NC_000084.7	10324636	10324636	*	0.00495832	0.0413088	11.1195	promoter	NA
NC_000078.7	111379959	111379959	*	0.000295064	0.00798885	11.1111	promoter	NA
NC_000084.7	42511914	42511914	*	0.00168291	0.0219733	11.1111	promoter	NA
NC_000072.7	51378708	51378708	*	0.00328251	0.0329869	11.0996	promoter	NA
NC_000083.7	37607895	37607895	*	7.70641e-05	0.00327677	11.0837	promoter	NA
NC_000071.7	139484006	139484006	*	0.00211238	0.0255561	11.0603	promoter	NA
NC_000078.7	69474888	69474888	*	0.0014573	0.020552	11.0195	promoter	NA
NC_000069.7	137552236	137552236	*	0.00643307	0.0488613	11.0063	promoter	NA
NC_000073.7	6175120	6175120	*	9.84118e-05	0.00415084	11.0039	promoter	NA
NC_000070.7	22490544	22490544	*	1.28176e-07	6.02357e-05	11.0037	promoter	NA
NC_000067.7	184885013	184885013	*	0.00244442	0.0277836	10.9831	promoter	NA
NC_000072.7	71270745	71270745	*	0.000629361	0.0125193	10.9725	promoter	NA
NC_000087.8	2599640	2599640	*	0.00125758	0.0184855	10.9485	promoter	NA
NC_000085.7	13097300	13097300	*	0.00269214	0.0288814	10.9261	promoter	NA
NC_000078.7	113153921	113153921	*	0.000982001	0.0162893	10.9232	promoter	NA
NC_000073.7	6175071	6175071	*	0.000904039	0.0155294	10.921	promoter	NA
NC_000068.8	83723318	83723318	*	0.00565737	0.0452866	10.8696	promoter	NA
NC_000072.7	30637361	30637361	*	0.000110548	0.00445464	10.8329	promoter	NA
NC_000079.7	55782730	55782730	*	0.000759847	0.0140348	10.7843	promoter	NA
NC_000086.8	85576658	85576658	*	0.000172705	0.00543935	10.78	promoter	NA
NC_000073.7	136265561	136265561	*	0.00127405	0.0189903	10.7752	promoter	NA
NC_000067.7	180695978	180695978	*	0.00602	0.0470092	10.7744	promoter	NA
NC_000071.7	122209106	122209106	*	0.000580085	0.0119188	10.7527	promoter	NA
NC_000073.7	106808608	106808608	*	0.0015232	0.0210898	10.7501	promoter	NA
NC_000073.7	79148759	79148759	*	0.00165698	0.0221904	10.7463	promoter	NA
NC_000079.7	98639641	98639641	*	0.000264889	0.00714277	10.7343	promoter	NA
NC_000071.7	115439062	115439062	*	0.00022472	0.00679211	10.7143	promoter	NA
NC_000077.7	69047845	69047845	*	0.00154552	0.0212811	10.7143	promoter	NA
NC_000070.7	150151663	150151663	*	0.00442525	0.0392834	10.6965	promoter	NA
NC_000073.7	30425734	30425734	*	0.000142376	0.00517992	10.6839	promoter	NA
NC_000076.7	80295050	80295050	*	0.00156506	0.02145	10.6149	promoter	NA
NC_000087.8	90753394	90753394	*	0.000523122	0.0107911	10.582	promoter	NA
NC_000068.8	155953890	155953890	*	0.000189324	0.00614608	10.5769	promoter	NA
NC_000081.7	81406798	81406798	*	0.000476039	0.0101888	10.5769	promoter	NA
NC_000083.7	36548409	36548409	*	0.000135311	0.00468729	10.5634	promoter	NA
NC_000083.7	46647999	46647999	*	0.00223271	0.0259482	10.5549	promoter	NA
NC_000081.7	27466480	27466480	*	2.33759e-06	0.000322598	10.5543	promoter	NA
NC_000070.7	130946032	130946032	*	0.00112792	0.0176776	10.524	promoter	NA
NC_000067.7	192835364	192835364	*	0.00030622	0.00816253	10.5044	promoter	NA
NC_000081.7	81406818	81406818	*	0.00505886	0.0417809	10.4526	promoter	NA
NC_000077.7	56041941	56041941	*	0.000189465	0.00614883	10.4481	promoter	NA
NC_000074.7	21593334	21593334	*	0.00205509	0.0251547	10.4373	promoter	NA
NC_000079.7	22179875	22179875	*	0.00102507	0.0167223	10.4269	promoter	NA
NC_000073.7	19311029	19311029	*	0.0053216	0.0436616	10.3803	promoter	NA
NC_000068.8	150312122	150312122	*	0.00113394	0.0177246	10.3801	promoter	NA
NC_000084.7	38717302	38717302	*	0.00519615	0.0424077	10.35	promoter	NA
NC_000068.8	10375065	10375065	*	0.00259081	0.0287621	10.3333	promoter	NA
NC_000071.7	119527547	119527547	*	0.00334328	0.0333457	10.3054	promoter	NA
NC_000069.7	105959373	105959373	*	0.00329378	0.033055	10.3025	promoter	NA
NC_000067.7	85111781	85111781	*	0.00155506	0.0213654	10.2754	promoter	NA
NC_000078.7	59058857	59058857	*	0.000754722	0.0139732	10.2642	promoter	NA
NC_000078.7	59058882	59058882	*	0.000754722	0.0139732	10.2642	promoter	NA
NC_000068.8	163695639	163695639	*	0.00034738	0.00880358	10.2627	promoter	NA
NC_000087.8	90753928	90753928	*	4.7109e-06	0.000523901	10.2616	promoter	NA
NC_000072.7	127307549	127307549	*	0.0039778	0.0369265	10.2503	promoter	NA
NC_000075.7	122398495	122398495	*	0.00361039	0.0348759	10.2041	promoter	NA
NC_000073.7	6175115	6175115	*	0.000509396	0.0110153	10.1975	promoter	NA
NC_000078.7	111379942	111379942	*	0.00054265	0.0114477	10.1852	promoter	NA
NC_000085.7	45731860	45731860	*	0.000766919	0.0136726	10.1819	promoter	NA
NC_000077.7	69008508	69008508	*	0.000256874	0.00735789	10.1744	promoter	NA
NC_000077.7	33146095	33146095	*	0.00277706	0.0299496	10.1695	promoter	NA
NC_000067.7	10038422	10038422	*	0.00467098	0.0405172	10.1545	promoter	NA
NC_000083.7	50241765	50241765	*	0.0045814	0.0394891	10.1478	promoter	NA
NC_000069.7	96169752	96169752	*	0.00666375	0.0498408	10.1201	promoter	NA
NC_000072.7	124920936	124920936	*	0.00656387	0.0494358	10.1196	promoter	NA
NC_000081.7	82355185	82355185	*	0.00197976	0.024174	10.114	promoter	NA
NC_000083.7	45558466	45558466	*	0.00448908	0.0390119	10.0356	promoter	NA
NC_000071.7	67464222	67464222	*	0.00618076	0.0477236	10.0055	promoter	NA
NC_000073.7	6009546	6009546	*	0.000321912	0.00840677	10	promoter	NA
NC_000085.7	5400023	5400023	*	0.00224841	0.0260477	10	promoter	NA
NC_000077.7	6549144	6549144	*	0.000274991	0.00766745	31.5025	promoter	Nacad
NC_000077.7	6548948	6548948	*	8.36035e-08	4.48134e-05	31.4394	promoter	Nacad
NC_000077.7	6549051	6549051	*	0.00019095	0.00617436	26.7606	promoter	Nacad
NC_000077.7	6549184	6549184	*	0.000486568	0.0107246	26.6667	promoter	Nacad
NC_000077.7	6549142	6549142	*	0.00227022	0.0266224	24.3333	promoter	Nacad
NC_000068.8	25981654	25981654	*	0.000481574	0.0106612	12.5098	promoter	Nacc2
NC_000068.8	25981641	25981641	*	0.00236321	0.027271	10.4395	promoter	Nacc2
NC_000070.7	155671810	155671810	*	9.76046e-05	0.00413038	13.2353	promoter	Nadk
NC_000080.7	123657395	123657395	*	0.000621667	0.0120031	10.5061	promoter	Nalcn
NC_000074.7	84910583	84910583	*	0.00187808	0.0238699	10	promoter	Nanos3
NC_000067.7	135429974	135429974	*	0.00450759	0.0397033	13.2551	promoter	Nav1
NC_000069.7	55884499	55884499	*	8.38228e-29	1.31019e-23	63.5524	promoter	Nbea
NC_000070.7	138817798	138817798	*	0.000155377	0.0054622	14.6715	promoter	Nbl1
NC_000081.7	37432866	37432866	*	0.00190237	0.0236265	11.0457	promoter	Ncald
NC_000081.7	37432904	37432904	*	0.000231641	0.00654598	10.9756	promoter	Ncald
NC_000081.7	37432979	37432979	*	0.000260495	0.00706096	10.9756	promoter	Ncald
NC_000072.7	125166678	125166678	*	0.00143303	0.0203662	18.9598	promoter	Ncapd2
NC_000076.7	81329188	81329188	*	1.56903e-07	6.88894e-05	28.7853	promoter	Ncln
NC_000070.7	135122925	135122925	*	0.000131882	0.0049481	23.6917	promoter	Ncmap
NC_000084.7	60846274	60846274	*	2.06429e-06	0.00029253	30.2426	promoter	Ndst1
NC_000084.7	60846236	60846236	*	0.000113526	0.00419436	28.9872	promoter	Ndst1
NC_000084.7	60846286	60846286	*	0.000175083	0.00548772	19.4855	promoter	Ndst1
NC_000074.7	70354981	70354981	*	0.000106134	0.00434175	22.6867	promoter	Ndufa13
NC_000074.7	70355151	70355151	*	0.00137706	0.0198767	19.6	promoter	Ndufa13
NC_000074.7	70354962	70354962	*	0.00475863	0.0409556	17.4432	promoter	Ndufa13
NC_000072.7	39573414	39573414	*	0.000207705	0.0064731	15.8938	promoter	Ndufb2
NC_000070.7	15149717	15149717	*	7.73359e-07	0.000192928	23.341	promoter	Necab1
NC_000070.7	15149764	15149764	*	8.34103e-05	0.00376064	12.4948	promoter	Necab1
NC_000070.7	15149765	15149765	*	3.10678e-05	0.0020474	11.4747	promoter	Necab1
NC_000084.7	65025720	65025720	*	0.00492394	0.0411425	25.4274	promoter	Nedd4l
NC_000084.7	65025614	65025614	*	0.00246736	0.027495	23.2456	promoter	Nedd4l
NC_000084.7	65020825	65020825	*	0.000204808	0.00608125	11.2	promoter	Nedd4l
NC_000083.7	35069987	35069987	*	0.00667329	0.0491207	11.1587	promoter	Nelfe
NC_000076.7	127513743	127513743	*	0.00201718	0.0248903	14.7009	promoter	Nemp1
NC_000067.7	36308542	36308542	*	5.22268e-08	3.27088e-05	37.7778	promoter	Neurl3
NC_000067.7	36308621	36308621	*	4.51619e-07	0.000136802	35.3932	promoter	Neurl3
NC_000067.7	36308633	36308633	*	1.68241e-05	0.0014013	29.9891	promoter	Neurl3
NC_000067.7	36308581	36308581	*	0.000419231	0.00980982	27.0894	promoter	Neurl3
NC_000067.7	36308612	36308612	*	9.43336e-05	0.00404631	25.5301	promoter	Neurl3
NC_000067.7	36308619	36308619	*	0.00109739	0.0174041	22.2949	promoter	Neurl3
NC_000067.7	36308591	36308591	*	0.00285281	0.0304345	21.7724	promoter	Neurl3
NC_000067.7	36308569	36308569	*	0.00611794	0.0474458	18.2011	promoter	Neurl3
NC_000077.7	69802323	69802323	*	2.42263e-09	3.92808e-06	21.4405	promoter	Neurl4
NC_000077.7	69801315	69801315	*	6.53924e-06	0.000771426	20.8272	promoter	Neurl4
NC_000077.7	69802934	69802934	*	0.000537845	0.0113885	20.2396	promoter	Neurl4
NC_000077.7	69802356	69802356	*	0.000785192	0.0143041	11.0595	promoter	Neurl4
NC_000076.7	81266794	81266794	*	5.68031e-05	0.0029872	15	promoter	Nfic
NC_000076.7	81267193	81267193	*	0.000459832	0.0103681	13.0608	promoter	Nfic
NC_000074.7	85433521	85433521	*	0.00288111	0.0306022	23.2517	promoter	Nfix
NC_000073.7	30124752	30124752	*	0.00158369	0.0215982	18.0256	promoter	Nfkbid
NC_000076.7	18237955	18237955	*	0.00216701	0.0259359	20.3163	promoter	Nhsl1
NC_000076.7	18237926	18237926	*	0.00279391	0.03006	17.7262	promoter	Nhsl1
NC_000070.7	129118085	129118085	*	0.00529813	0.0435463	19.2308	promoter	Nhsl3
NC_000070.7	129118103	129118103	*	0.000249013	0.0072157	19.0595	promoter	Nhsl3
NC_000070.7	129118036	129118036	*	1.22981e-05	0.00114884	17.6694	promoter	Nhsl3
NC_000070.7	129117887	129117887	*	0.000125841	0.00480938	14.8589	promoter	Nhsl3
NC_000070.7	129117898	129117898	*	0.000148797	0.00531757	13.9977	promoter	Nhsl3
NC_000070.7	129117881	129117881	*	0.00268633	0.0293661	12.3782	promoter	Nhsl3
NC_000070.7	129118020	129118020	*	0.00115709	0.0179205	12.2793	promoter	Nhsl3
NC_000074.7	72055159	72055159	*	5.12147e-05	0.00279878	11.7283	promoter	Niban3
NC_000080.7	19821373	19821373	*	0.00133995	0.0192309	18.0748	promoter	Nid2
NC_000081.7	34678885	34678885	*	0.000842117	0.0144245	10.4637	promoter	Nipal2
NC_000077.7	4834336	4834336	*	8.13161e-05	0.00370103	23.0352	promoter	Nipsnap1
NC_000068.8	147012338	147012338	*	0.00254457	0.0284628	12.1739	promoter	Nkx2-2
NC_000083.7	27058980	27058980	*	0.000118954	0.00431711	15.6681	promoter	Nkx2-5
NC_000083.7	27060068	27060068	*	0.000285773	0.00748058	14.8707	promoter	Nkx2-5
NC_000083.7	27058992	27058992	*	0.000946226	0.0154935	14.6806	promoter	Nkx2-5
NC_000083.7	27058993	27058993	*	0.000415538	0.00941879	12.651	promoter	Nkx2-5
NC_000079.7	65349498	65349498	*	4.69247e-05	0.00265072	16.9483	promoter	Nlrp4f
NC_000073.7	19772322	19772322	*	0.00100263	0.0165045	15.5399	promoter	Nlrp9b
NC_000067.7	38985076	38985076	*	0.00101863	0.016659	11.5364	promoter	Nms
NC_000077.7	102948282	102948282	*	2.60199e-05	0.00182921	39.3364	promoter	Nmt1
NC_000070.7	152135350	152135350	*	0.000144787	0.00522918	11.6279	promoter	Nol9
NC_000073.7	45715820	45715820	*	4.66979e-08	3.04666e-05	14.754	promoter	Nomo1
NC_000083.7	32366324	32366324	*	0.00124943	0.0184085	19.3597	promoter	Notch3
NC_000077.7	120546726	120546726	*	3.67113e-05	0.00227343	24.3861	promoter	Notum
NC_000085.7	5039650	5039650	*	0.000543797	0.0110616	22.5828	promoter	Npas4
NC_000085.7	5038231	5038231	*	0.00549124	0.043805	20.9877	promoter	Npas4
NC_000085.7	5039837	5039837	*	0.00238453	0.0269999	19.2373	promoter	Npas4
NC_000081.7	79688092	79688092	*	0.00319738	0.0318382	11.1722	promoter	Npcd
NC_000070.7	43629313	43629313	*	0.000867527	0.015172	24.3141	promoter	Npr2
NC_000070.7	43632400	43632400	*	8.53375e-05	0.0038069	21.0329	promoter	Npr2
NC_000070.7	43632356	43632356	*	0.00554007	0.0447235	15.8392	promoter	Npr2
NC_000070.7	43632367	43632367	*	0.00215962	0.0258879	14.7816	promoter	Npr2
NC_000070.7	43629240	43629240	*	0.00114427	0.0178106	10.3774	promoter	Npr2
NC_000083.7	24877019	24877019	*	0.000568836	0.0113797	10.7843	promoter	Npw
NC_000068.8	91033119	91033119	*	1.69482e-06	0.000321412	14.9068	promoter	Nr1h3
NC_000068.8	91033076	91033076	*	0.000138564	0.00509722	12.5657	promoter	Nr1h3
NC_000068.8	91033066	91033066	*	2.54057e-05	0.00180124	11.8012	promoter	Nr1h3
NC_000068.8	91033049	91033049	*	0.000580497	0.0119209	10.7023	promoter	Nr1h3
NC_000072.7	128376972	128376972	*	0.00265704	0.0291755	23.9431	promoter	Nrip2
NC_000083.7	57060342	57060342	*	4.88291e-05	0.00244605	23.066	promoter	Nrtn
NC_000083.7	57058740	57058740	*	0.00231225	0.0264779	13.4279	promoter	Nrtn
NC_000083.7	57058747	57058747	*	0.00324948	0.0321467	12.5768	promoter	Nrtn
NC_000083.7	57064238	57064238	*	0.000438747	0.00969673	10.6383	promoter	Nrtn
NC_000085.7	6545087	6545087	*	0.00367085	0.0346355	17.5	promoter	Nrxn2
NC_000073.7	45065101	45065101	*	7.54099e-05	0.00354838	19.0783	promoter	Ntf5
NC_000073.7	45065121	45065121	*	0.00303032	0.0314903	16.1983	promoter	Ntf5
NC_000083.7	24428328	24428328	*	0.0046096	0.0396402	11.9674	promoter	Ntn3
NC_000083.7	24425745	24425745	*	0.00572355	0.0448825	11.1111	promoter	Ntn3
NC_000068.8	180171356	180171356	*	2.64224e-06	0.000429844	33.215	promoter	Ntsr1
NC_000074.7	106587535	106587535	*	0.000801942	0.0144819	10.682	promoter	Nutf2
NC_000072.7	8951778	8951778	*	6.32012e-05	0.00319027	17.9056	promoter	Nxph1
NC_000080.7	56100940	56100940	*	0.00203175	0.0245579	10.8108	promoter	Nynrin
NC_000077.7	58904465	58904465	*	0.00501284	0.0422059	13.7778	promoter	Obscn
NC_000068.8	28083327	28083327	*	2.40096e-05	0.00174209	10.9832	promoter	Olfm1
NC_000075.7	20582957	20582957	*	0.00357913	0.0346983	25.327	promoter	Olfm2
NC_000075.7	20583045	20583045	*	0.00368597	0.0352988	17.594	promoter	Olfm2
NC_000073.7	107166924	107166924	*	0.000273101	0.00763848	17.4121	promoter	Olfml1
NC_000073.7	107166824	107166824	*	0.000569549	0.0117905	11.7342	promoter	Olfml1
NC_000080.7	34313092	34313092	*	0.000134576	0.00467452	16.3872	promoter	Opn4
NC_000080.7	34313087	34313087	*	0.00492439	0.0411449	11.6937	promoter	Opn4
NC_000070.7	131841002	131841002	*	5.65062e-11	2.32425e-07	30.4743	promoter	Oprd1
NC_000070.7	131840868	131840868	*	9.8004e-05	0.00414057	25.2691	promoter	Oprd1
NC_000070.7	131840945	131840945	*	6.32352e-07	0.00016943	22.8627	promoter	Oprd1
NC_000070.7	131841003	131841003	*	4.80636e-05	0.00268939	22.5497	promoter	Oprd1
NC_000070.7	131840897	131840897	*	5.46497e-05	0.00291679	21.1419	promoter	Oprd1
NC_000070.7	131840956	131840956	*	2.27927e-06	0.000389695	20.8569	promoter	Oprd1
NC_000070.7	131840941	131840941	*	1.86211e-06	0.000341215	20.1438	promoter	Oprd1
NC_000070.7	131840930	131840930	*	5.06536e-09	6.61796e-06	19.4176	promoter	Oprd1
NC_000070.7	131840918	131840918	*	0.000562767	0.0117046	17.9508	promoter	Oprd1
NC_000070.7	131840968	131840968	*	0.000215608	0.0066236	17.7493	promoter	Oprd1
NC_000070.7	131840899	131840899	*	0.00390269	0.0365165	16.5159	promoter	Oprd1
NC_000070.7	131840990	131840990	*	7.01894e-05	0.00339396	16.3034	promoter	Oprd1
NC_000070.7	131840898	131840898	*	3.43818e-05	0.00218226	15.1633	promoter	Oprd1
NC_000070.7	131840896	131840896	*	0.00043021	0.0099625	14.0555	promoter	Oprd1
NC_000070.7	131840920	131840920	*	0.00133698	0.0195309	12.8383	promoter	Oprd1
NC_000070.7	131840952	131840952	*	0.0027502	0.0297808	12.1845	promoter	Oprd1
NC_000081.7	98395865	98395865	*	3.14303e-14	5.96302e-11	45.69	promoter	Or11m3
NC_000081.7	98395782	98395782	*	0.00293078	0.0302781	19.071	promoter	Or11m3
NC_000077.7	59503949	59503949	*	0.00334408	0.0333512	10.4947	promoter	Or2w25
NC_000073.7	103855311	103855311	*	0.00115655	0.0179154	12.764	promoter	Or52b6-ps1
NC_000073.7	103855908	103855908	*	8.9356e-05	0.00391647	10.9589	promoter	Or52b6-ps1
NC_000082.7	58797971	58797971	*	1.11808e-06	0.000187374	13.0952	promoter	Or5h17
NC_000077.7	3724828	3724828	*	0.00173408	0.0227665	10.2804	promoter	Osbp2
NC_000075.7	114978461	114978461	*	0.00362536	0.0349596	16.6459	promoter	Osbpl10
NC_000077.7	4189610	4189610	*	9.79888e-06	0.000995455	24.3303	promoter	Osm
NC_000073.7	45923256	45923256	*	0.00288072	0.0306011	14.2752	promoter	Otog
NC_000078.7	103358114	103358114	*	6.62863e-05	0.00327688	16.6562	promoter	Otub2
NC_000070.7	138621852	138621852	*	0.00210242	0.0254832	18.3069	promoter	Otud3
NC_000070.7	14825704	14825704	*	0.000405101	0.00961518	29.7455	promoter	Otud6b
NC_000071.7	122818621	122818621	*	0.000175761	0.00589609	28	promoter	P2rx7
NC_000071.7	122818989	122818989	*	0.0023673	0.0272924	15.7673	promoter	P2rx7
NC_000073.7	100606861	100606861	*	3.22049e-07	0.000110052	28.5587	promoter	P2ry6
NC_000073.7	100593160	100593160	*	0.00500385	0.0421652	16.3755	promoter	P2ry6
NC_000078.7	113015062	113015062	*	0.000192927	0.00620915	22.593	promoter	Pacs2
NC_000070.7	57855336	57855336	*	1.45856e-05	0.00128352	10.7021	promoter	Pakap
NC_000076.7	61177081	61177081	*	0.000270474	0.00759517	11.6279	promoter	Pald1
NC_000076.7	79646827	79646827	*	1.04659e-05	0.00103678	28.5526	promoter	Palm
NC_000076.7	79637078	79637078	*	0.000105501	0.00432882	19.8022	promoter	Palm
NC_000085.7	34818363	34818363	*	5.12939e-08	1.82127e-05	11.1888	promoter	Pank1
NC_000067.7	42696762	42696762	*	2.67554e-07	9.78929e-05	34.8363	promoter	Pantr1
NC_000081.7	88952554	88952554	*	2.75475e-21	1.66746e-17	42.692	promoter	Panx2
NC_000081.7	88953935	88953935	*	0.00217793	0.025586	24.289	promoter	Panx2
NC_000081.7	88953936	88953936	*	1.4138e-06	0.000222418	23.4034	promoter	Panx2
NC_000081.7	88952547	88952547	*	6.02608e-06	0.000617241	20.8817	promoter	Panx2
NC_000081.7	88952601	88952601	*	3.22713e-07	7.47754e-05	20.8464	promoter	Panx2
NC_000081.7	88952603	88952603	*	7.37801e-08	2.4423e-05	19.1894	promoter	Panx2
NC_000081.7	88952148	88952148	*	9.34178e-06	0.000830977	17.9735	promoter	Panx2
NC_000081.7	88952564	88952564	*	0.00107212	0.016736	15.565	promoter	Panx2
NC_000081.7	88952617	88952617	*	2.40711e-05	0.00154768	14.4592	promoter	Panx2
NC_000081.7	88952550	88952550	*	0.00475279	0.040326	13.4522	promoter	Panx2
NC_000082.7	13359275	13359275	*	0.000535813	0.0109566	14.019	promoter	Parn
NC_000081.7	76117919	76117919	*	0.000251281	0.00691294	27.8311	promoter	Parp10
NC_000081.7	76118731	76118731	*	3.86218e-06	0.000456472	23.425	promoter	Parp10
NC_000081.7	76117994	76117994	*	0.00560193	0.0443167	19.1277	promoter	Parp10
NC_000081.7	76124955	76124955	*	0.000352102	0.00851216	14.3586	promoter	Parp10
NC_000081.7	84122840	84122840	*	0.00105589	0.0165812	19.7746	promoter	Parvb
NC_000081.7	84123561	84123561	*	0.000304518	0.00777042	18.4229	promoter	Parvb
NC_000085.7	44747354	44747354	*	0.00218427	0.0256301	11.283	promoter	Pax2
NC_000085.7	44749240	44749240	*	0.00112888	0.0172672	11.1679	promoter	Pax2
NC_000068.8	24365111	24365111	*	0.000415212	0.00975741	14.9865	promoter	Pax8
NC_000084.7	37144527	37144527	*	0.00462286	0.0397059	14.1682	promoter	Pcdha1
NC_000084.7	37677076	37677076	*	7.47406e-05	0.00320964	23.6119	promoter	Pcdha4b
NC_000084.7	37854945	37854945	*	0.00470234	0.0400987	22.1154	promoter	Pcdha4b
NC_000084.7	37854930	37854930	*	0.00261783	0.0284412	21.7308	promoter	Pcdha4b
NC_000084.7	37819103	37819103	*	1.18956e-05	0.00097485	21.4207	promoter	Pcdha4b
NC_000084.7	37955228	37955228	*	0.00393797	0.0360903	19.5577	promoter	Pcdha4b
NC_000084.7	37819098	37819098	*	2.27351e-05	0.0014912	16.0072	promoter	Pcdha4b
NC_000084.7	37853546	37853546	*	0.000126389	0.00448512	13.8227	promoter	Pcdha4b
NC_000084.7	37676956	37676956	*	6.96466e-05	0.00306333	11.2676	promoter	Pcdha4b
NC_000081.7	97244960	97244960	*	0.000115006	0.0042251	11.05	promoter	Pced1b
NC_000072.7	83055934	83055934	*	3.48579e-05	0.00219961	12.0049	promoter	Pcgf1
NC_000076.7	76205791	76205791	*	0.00329922	0.0330854	16.5998	promoter	Pcnt
NC_000085.7	5731512	5731512	*	0.000141145	0.00480873	15.3541	promoter	Pcnx3
NC_000085.7	5731551	5731551	*	1.55409e-05	0.00116306	15.1515	promoter	Pcnx3
NC_000073.7	65580493	65580493	*	1.98317e-05	0.00155097	26.9138	promoter	Pcsk6
NC_000075.7	21093141	21093141	*	2.25239e-05	0.00167871	20.9326	promoter	Pde4a
NC_000075.7	21093147	21093147	*	0.00135937	0.0197192	17.8685	promoter	Pde4a
NC_000075.7	21093027	21093027	*	0.000681016	0.0131414	14.9551	promoter	Pde4a
NC_000084.7	61397222	61397222	*	0.00130429	0.0189272	22.442	promoter	Pde6a
NC_000083.7	31678814	31678814	*	0.000634242	0.012146	26.236	promoter	Pde9a
NC_000081.7	79893940	79893940	*	7.89533e-06	0.000741762	13.2979	promoter	Pdgfb
NC_000075.7	6168702	6168702	*	0.00104454	0.0169062	12.4552	promoter	Pdgfd
NC_000069.7	140917352	140917352	*	0.000217313	0.00665471	10.9564	promoter	Pdha2
NC_000076.7	43176127	43176127	*	0.000104052	0.0042935	13.5989	promoter	Pdss2
NC_000081.7	92346631	92346631	*	0.00128955	0.0187788	13.4535	promoter	Pdzrn4
NC_000081.7	92398270	92398270	*	0.00354033	0.0338937	12.6157	promoter	Pdzrn4
NC_000068.8	167490784	167490784	*	8.67914e-10	1.85941e-06	29.4666	promoter	Peds1
NC_000068.8	167490757	167490757	*	1.93667e-06	0.000350971	12.0482	promoter	Peds1
NC_000073.7	6733290	6733290	*	0.00167464	0.0223204	13.8077	promoter	Peg3
NC_000073.7	6733300	6733300	*	0.00309378	0.0318978	12.965	promoter	Peg3
NC_000073.7	6733279	6733279	*	0.00330655	0.033127	12.9284	promoter	Peg3
NC_000077.7	68991515	68991515	*	0.000908339	0.0155742	26.6603	promoter	Per1
NC_000077.7	68991560	68991560	*	0.000578835	0.0119023	15.396	promoter	Per1
NC_000071.7	3646279	3646279	*	0.00186647	0.0237834	18.5645	promoter	Pex1
NC_000070.7	149106200	149106200	*	6.16521e-08	3.66128e-05	29.0865	promoter	Pex14
NC_000070.7	149106173	149106173	*	0.00222478	0.0263198	19.4243	promoter	Pex14
NC_000070.7	149164206	149164206	*	2.47534e-07	9.26056e-05	18.5184	promoter	Pex14
NC_000081.7	98003688	98003688	*	0.00650589	0.0483719	11.3249	promoter	Pfkm
NC_000075.7	8900783	8900783	*	0.000149623	0.00533707	12.5	promoter	Pgr
NC_000076.7	13089869	13089869	*	0.00288951	0.0306481	13.2936	promoter	Phactr2
NC_000068.8	92191517	92191517	*	0.00633767	0.0484341	10.9782	promoter	Phf21a
NC_000075.7	82826851	82826851	*	3.08698e-05	0.00203882	10.7143	promoter	Phip
NC_000073.7	143055516	143055516	*	4.78542e-05	0.00268267	12.2078	promoter	Phlda2
NC_000074.7	123213289	123213289	*	6.45657e-06	0.000765642	28.0075	promoter	Piezo1
NC_000068.8	155132721	155132721	*	0.000576892	0.0118792	15.5837	promoter	Pigu
NC_000068.8	155136175	155136175	*	8.32402e-06	0.000897545	13.1313	promoter	Pigu
NC_000075.7	14614563	14614563	*	1.11415e-10	3.95777e-07	22.9654	promoter	Piwil4
NC_000085.7	44145539	44145539	*	0.00258879	0.0282524	15.5304	promoter	Pkd2l1
NC_000073.7	140669791	140669791	*	0.000998682	0.0164643	25.372	promoter	Pkp3
NC_000080.7	25902915	25902915	*	0.000541627	0.0110336	21.7449	promoter	Plac9
NC_000080.7	25902923	25902923	*	0.00540344	0.0433974	17.5	promoter	Plac9
NC_000080.7	25902907	25902907	*	0.00589561	0.0456638	15.0836	promoter	Plac9
NC_000076.7	12966631	12966631	*	0.000113049	0.00451526	21.1279	promoter	Plagl1
NC_000076.7	12966646	12966646	*	0.000185419	0.00608036	20.4477	promoter	Plagl1
NC_000076.7	12966716	12966716	*	0.000611787	0.0123145	18.826	promoter	Plagl1
NC_000076.7	12966701	12966701	*	0.00176062	0.022986	17.786	promoter	Plagl1
NC_000076.7	12966678	12966678	*	0.00278936	0.0300301	16.6755	promoter	Plagl1
NC_000076.7	12966663	12966663	*	0.0037089	0.0354415	16.129	promoter	Plagl1
NC_000076.7	12966681	12966681	*	0.0037089	0.0354415	16.129	promoter	Plagl1
NC_000076.7	12966637	12966637	*	0.00460353	0.0401863	15.9746	promoter	Plagl1
NC_000076.7	12966718	12966718	*	0.00325962	0.0328463	15.5297	promoter	Plagl1
NC_000068.8	118541699	118541699	*	0.00372194	0.0355231	13.5897	promoter	Plcb2
NC_000070.7	155068487	155068487	*	4.78693e-09	6.38411e-06	24.0648	promoter	Plch2
NC_000070.7	155068495	155068495	*	7.29746e-05	0.00347264	12.483	promoter	Plch2
NC_000077.7	70435032	70435032	*	1.13848e-05	0.00109474	20.6897	promoter	Pld2
NC_000077.7	70431312	70431312	*	6.95151e-05	0.00337321	15	promoter	Pld2
NC_000077.7	70430774	70430774	*	0.00219754	0.0261365	13.7315	promoter	Pld2
NC_000067.7	133128812	133128812	*	0.00027285	0.00763505	27.1404	promoter	Plekha6
NC_000067.7	133128866	133128866	*	0.00235587	0.0272216	20.0907	promoter	Plekha6
NC_000073.7	115822934	115822934	*	0.000273703	0.00764818	19.8658	promoter	Plekha7
NC_000070.7	11007304	11007304	*	0.00196041	0.024474	12.2594	promoter	Plekhf2
NC_000070.7	152199037	152199037	*	0.000213114	0.00657402	10.5399	promoter	Plekhg5
NC_000069.7	95896552	95896552	*	5.70215e-05	0.00299388	22.2222	promoter	Plekho1
NC_000069.7	95896471	95896471	*	0.00027572	0.00767692	18.5714	promoter	Plekho1
NC_000069.7	95896439	95896439	*	0.00318099	0.0323877	17.619	promoter	Plekho1
NC_000069.7	95896428	95896428	*	0.000495702	0.0108452	17.1429	promoter	Plekho1
NC_000069.7	95896478	95896478	*	0.000495702	0.0108452	17.1429	promoter	Plekho1
NC_000069.7	95902816	95902816	*	0.000403249	0.00959178	16.792	promoter	Plekho1
NC_000069.7	95896257	95896257	*	0.00311128	0.0319942	15.1681	promoter	Plekho1
NC_000069.7	95902926	95902926	*	5.32701e-05	0.00286779	11.2921	promoter	Plekho1
NC_000083.7	56586857	56586857	*	3.43073e-05	0.00194942	16.4287	promoter	Plin3
NC_000083.7	56586863	56586863	*	6.51731e-08	2.20037e-05	14.0231	promoter	Plin3
NC_000075.7	21854777	21854777	*	0.000353572	0.00888959	20.0632	promoter	Plppr2
NC_000075.7	21854788	21854788	*	0.000347282	0.00880195	17.2098	promoter	Plppr2
NC_000075.7	21854743	21854743	*	0.00390365	0.0365206	16.4431	promoter	Plppr2
NC_000075.7	21854756	21854756	*	0.00111716	0.0175799	15.7886	promoter	Plppr2
NC_000074.7	71953253	71953253	*	1.27238e-06	0.00027072	28.8427	promoter	Plvap
NC_000074.7	110264650	110264650	*	0.000438558	0.0100786	23.3516	promoter	Pmfbp1
NC_000075.7	58127746	58127746	*	2.53854e-08	2.01006e-05	38.4977	promoter	Pml
NC_000075.7	58127705	58127705	*	0.00209895	0.0254572	18.6855	promoter	Pml
NC_000083.7	13128834	13128834	*	2.35536e-09	1.54329e-06	30.2979	promoter	Pnldc1
NC_000083.7	13128821	13128821	*	0.00479553	0.04052	15.2649	promoter	Pnldc1
NC_000074.7	3587788	3587788	*	0.00117751	0.018112	16.4587	promoter	Pnpla6
NC_000075.7	106170260	106170260	*	7.91914e-05	0.00364336	20.8504	promoter	Poc1a
NC_000070.7	107889534	107889534	*	0.00517026	0.0429516	14.591	promoter	Podn
NC_000074.7	84857270	84857270	*	0.000405048	0.00961492	15.8654	promoter	Podnl1
NC_000074.7	84857670	84857670	*	1.12447e-05	0.00108618	12.5041	promoter	Podnl1
NC_000073.7	44188166	44188166	*	0.00104936	0.0169564	19.5741	promoter	Pold1
NC_000086.8	8072711	8072711	*	0.000153482	0.00505823	11	promoter	Porcn
NC_000068.8	110953030	110953030	*	0.00442275	0.0392714	18.0342	promoter	Potefam1
NC_000071.7	92386773	92386773	*	0.00637288	0.0485892	15.0814	promoter	Ppef2
NC_000071.7	92386759	92386759	*	0.00244934	0.0278148	12.2337	promoter	Ppef2
NC_000073.7	44999626	44999626	*	0.000177201	0.0059219	18.407	promoter	Ppfia3
NC_000073.7	45173228	45173228	*	0.00332537	0.0332404	15.8675	promoter	Ppp1r15a
NC_000068.8	158509971	158509971	*	0.000925409	0.0157357	11.3636	promoter	Ppp1r16b
[truncated: 563 more rows]

## Sheet: Aged MOV BETA Up Targets
Chroms	txStart	txEnd	refseqID	rank product	Strands	GeneSymbol
chr5	135916773	135918417	NM_013560.2	1.558e-05	+	Hspb1
chr7	24790111	24831910	NM_001417140.1	5.59e-05	-	Pou2f2
chr19	36089365	36097244	NM_013468.3	5.742e-05	-	Ankrd1
chr11	69737198	69742884	NM_001168497.1	8.44e-05	+	Plscr3
chr1	181723949	181847547	NM_001083121.3	0.0001097	-	Enah
chr15	76341638	76343668	NM_198885.3	0.000117	+	Scx
chr9	118435777	118730071	NM_133721.2	0.0001197	+	Itga9
chr7	62111619	62114258	NM_013788.2	0.0001263	-	Peg12
chr8	70945798	70956728	NM_001378800.1	0.0001437	+	Crlf1
chr7	48480146	48497799	NM_001198841.1	0.0001644	-	Csrp3
chr2	93786155	93787445	NM_001145034.1	0.0001699	-	Gm13889
chr9	71751534	72019101	NM_001253865.1	0.0001852	-	Tcf12
chr10	80737197	80754079	NM_010722.5	0.0002123	-	Lmnb2
chr10	81228898	81230913	NM_001099917.1	0.0002277	+	Smim24
chr4	129607607	129636096	NM_011317.4	0.000244	-	Khdrbs1
chr6	29433255	29461888	NM_001311074.2	0.0002455	+	Flnc
chr1	167050468	167112278	NM_001417923.1	0.000268	-	Uck2
chr10	79824434	79831234	NM_007725.2	0.0002758	+	Cnn2
chr14	30601214	30603567	NM_181390.3	0.0002899	+	Mustn1
chr4	149234448	149251162	NM_001081274.2	0.0003026	-	Pgd
chr3	90155512	90160923	NM_001411505.1	0.0003233	+	Slc39a1
chr17	34866120	34874048	NM_017406.4	0.0003378	+	Atf6b
chr9	58195006	58220495	NM_010729.3	0.0003446	-	Loxl1
chr4	137977722	137988279	NM_001099631.1	0.0003507	+	Sh2d5
chr18	67798571	67857691	NM_008977.3	0.0003713	-	Ptpn2
chr10	80154089	80156382	NM_025521.3	0.0003718	-	2310011J03Rik
chr7	24941985	24947854	NM_001412415.1	0.000384	-	Erf
chr11	75546962	75565450	NM_001080775.2	0.0004076	+	Myo1c
chr4	43531513	43562583	NM_011602.5	0.0004208	-	Tln1
chr14	20709016	20718422	NM_175132.4	0.0004451	-	Synpo2l
chr18	37880069	37974923	NM_033593.4	0.0004717	+	Pcdhga10
chr4	152358819	152369794	NM_178406.2	0.0005158	+	Gpr153
chr1	190902493	190915530	NM_007498.3	0.000521	-	Atf3
chr11	102321333	102327635	NM_008175.5	0.0005546	+	Grn
chr16	18440561	18448688	NM_213614.2	0.0005673	-	Septin5
chr11	102327807	102338489	NM_199200.2	0.000587	-	Fam171a2
chr11	69769090	69771811	NM_153143.4	0.0005871	-	Kctd11
chr15	63800943	63932297	NM_144846.5	0.0006091	-	Cyrib
chr13	3588075	3616261	NM_008112.4	0.0006118	+	Gdi2
chr19	46750048	46867019	NM_033569.3	0.0006202	+	Cnnm2
chr16	21877759	21982049	NM_183029.2	0.0006672	-	Igf2bp2
chr19	4495936	4527171	NM_134164.5	0.0006698	-	Syt12
chr9	71123071	71203525	NM_009022.4	0.0006843	+	Aldh1a2
chr15	77644788	77726315	NM_022410.4	0.0007198	-	Myh9
chr1	75451213	75456115	NM_001001566.3	0.0007203	-	Chpf
chr3	145352726	145355740	NM_010516.2	0.0007213	-	Ccn1
chr10	128330026	128334554	NM_172259.1	0.0007295	-	Myl6b
chr9	61279648	61325779	NM_001083927.1	0.0007434	+	Tle3
chr19	5100843	5107099	NM_001374051.1	0.0007522	+	Rin1
chr10	128346117	128361728	NM_011843.2	0.0007538	-	Esyt1
chr1	155653901	155688645	NM_023268.2	0.0007581	-	Qsox1
chr9	20818505	20871084	NM_001199432.2	0.0007715	-	Dnmt1
chr8	57964877	57969033	NM_001363443.1	0.0007908	+	Hmgb2
chr1	184936336	185018953	NM_001163754.2	0.0008382	+	Rab3gap2
chr1	91278795	91290126	NM_027551.2	0.0008463	+	Klhl30
chr19	42024466	42033549	NM_020033.2	0.0008576	+	Ankrd2
chr16	92398354	92494217	NM_009821.3	0.0008919	-	Runx1
chr2	148246391	148250108	NM_009378.3	0.0009216	-	Thbd
chr15	38487674	38519510	NM_001301688.1	0.0009332	-	Azin1
chr5	113234189	113369142	NM_001375886.1	0.0009478	-	2900026A02Rik
chr15	102024963	102044650	NM_001033277.3	0.0009511	-	Spryd3
chr15	66974724	67048575	NM_001412637.1	0.0009546	-	St3gal1
chr7	18990854	19005779	NM_001282022.1	0.0009852	-	Vasp
chr17	46961264	46975290	NM_025611.5	0.0009904	+	Cul7
chr5	137090358	137101126	NM_008871.2	0.0009932	-	Serpine1
chr5	24791748	24797485	NM_133913.2	0.001009	+	Chpf2
chr13	55621241	55635874	NM_001426700.1	0.001055	-	Dbn1
chr1	191269468	191307656	NM_029766.3	0.001059	-	Dtl
chr8	71082043	71084288	NM_011819.4	0.001061	-	Gdf15
chr11	117222541	117253151	NM_017380.2	0.001082	+	Septin9
chr12	110657470	110662829	NM_010480.5	0.001105	-	Hsp90aa1
chr9	83430391	83482345	NM_172507.5	0.001111	+	Sh3bgrl2
chr6	125283534	125290834	NM_010736.5	0.001113	-	Ltbr
chr4	141148090	141152621	NM_013868.4	0.001122	+	Hspb7
chr2	119919968	119985028	NM_133838.5	0.001156	-	Ehd4
chr15	103252713	103275218	NM_010577.4	0.00116	-	Itga5
chr15	83037696	83056384	NM_029787.3	0.001163	-	Cyb5r3
chr7	19637503	19655068	NM_027514.2	0.001179	-	Pvr
chr19	21755704	21835724	NM_031997.4	0.001186	+	Cemip2
chr5	57875423	58290577	NM_001310608.1	0.001198	+	Pcdh7
chr7	121585945	121620421	NM_028758.2	0.001228	-	Gga2
chr14	14304656	14371562	NM_001360313.1	0.001238	-	Pxk
chr7	48516177	48530789	NM_001013368.5	0.001256	-	E2f8
chr11	61376257	61379531	NM_001347545.1	0.001266	+	Mfap4
chr6	124785868	124787579	NM_013539.3	0.001288	+	Spsb2
chr10	80175656	80184246	NM_001285435.2	0.001292	-	Adamtsl5
chr10	62104634	62176200	NM_001146100.1	0.001346	-	Hk1
chr11	94935301	94967637	NM_001306162.1	0.001413	-	Itga3
chr14	52222290	52243704	NM_198249.4	0.001467	+	Arhgef40
chr15	82031455	82089580	NM_033218.2	0.001477	+	Srebf2
chr3	95136254	95143735	NM_001038708.3	0.00151	+	Cdc42se1
chr11	4936910	4992731	NM_001355659.2	0.001525	+	Ap1b1
chr9	119842821	119852632	NM_001406404.1	0.001535	-	Xirp1
chr4	155575820	155643726	NM_008142.5	0.001577	+	Gnb1
chr11	95938257	95956190	NM_172300.3	0.001598	-	Ube2z
chr16	35653248	35691752	NM_001039530.3	0.001627	-	Parp14
chr11	3444272	3454821	NM_172439.3	0.001629	-	Inpp5j
chr12	108272529	108294559	NM_001044380.1	0.001657	+	Hhipl1
chr7	26906595	26928042	NM_181593.3	0.001668	-	Itpkc
chr7	26932438	26957374	NM_133770.2	0.001697	+	Coq8b
chr2	153583207	153615237	NM_007896.3	0.001707	+	Mapre1
chr17	47815976	47910614	NM_001081636.1	0.001722	+	Ccnd3
chr8	94941203	95041698	NM_172410.4	0.001722	+	Nup93
chr4	123243386	123305704	NM_001401294.2	0.001737	-	Macf1
chr3	89141484	89153204	NM_183037.2	0.001753	-	Trim46
chr15	84547407	84590604	NM_001346662.1	0.001765	+	Prr5
chr1	58432057	58446513	NM_025824.4	0.001781	+	Bzw1
chr16	10229802	10242292	NM_011955.2	0.001814	+	Nubp1
chr8	84682323	84696824	NM_024184.2	0.001818	+	Asf1b
chr12	110245664	110247531	NM_172119.2	0.001846	+	Dio3
chr9	48896685	48953817	NM_001359739.1	0.001938	+	Usp28
chr9	107558698	107584918	NM_001311151.3	0.001986	-	Sema3f
chr3	88528466	88556839	NM_008487.4	0.00199	+	Arhgef2
chr16	95922788	95928925	NM_008251.3	0.002004	-	Hmgn1
chr7	3680788	3695985	NM_029934.4	0.002011	-	Mboat7
chr7	45481307	45520407	NM_008172.3	0.002014	-	Grin2d
chr11	100210775	100212925	NM_011508.2	0.002016	+	Eif1
chr11	98798977	98814768	NM_011799.2	0.002024	+	Cdc6
chr19	6806577	6817995	NM_019924.2	0.002037	-	Rps6ka4
chr14	66206093	66218992	NM_013492.4	0.002072	+	Clu
chr2	103593292	103627946	NM_001412572.1	0.002098	-	Caprin1
chr15	85220456	85348038	NM_016843.4	0.0021	+	Atxn10
chr17	56576462	56583767	NM_174989.5	0.002112	-	Ticam1
chr4	134195631	134201154	NM_019641.4	0.002128	+	Stmn1
chr17	36144812	36149193	NM_011655.5	0.002158	-	Tubb5
chr2	163837082	163860508	NM_001418430.1	0.002165	+	Ywhab
chr16	57444619	57575100	NM_007739.2	0.002188	-	Col8a1
chr8	111537124	111573435	NM_133953.2	0.002197	-	Sf3b3
chr3	31049920	31106889	NM_008857.3	0.00222	+	Prkci
chr11	50184784	50216500	NM_001110500.1	0.00222	-	Canx
chr18	67523801	67535819	NM_026473.2	0.002252	+	Tubb6
chr8	123304976	123338226	NM_001193645.1	0.00231	-	Galns
chr2	102279711	102282137	NM_010218.2	0.002327	-	Fjx1
chr15	101026403	101043217	NM_001277259.1	0.002391	+	Acvrl1
chr3	89246951	89257296	NM_001409486.1	0.002397	-	Adam15
chr13	56850823	56890191	NM_008541.3	0.002426	+	Smad5
chr1	134217742	134220286	NM_031189.2	0.00244	+	Myog
chr8	71230761	71249653	NM_001402975.1	0.002456	-	Mast3
chr17	35175405	35178214	NM_010478.2	0.002511	-	Hspa1b
chr6	117883743	117902583	NM_001166430.1	0.002561	+	Hnrnpf
chr9	57159605	57169882	NM_028820.2	0.002593	-	1700017B05Rik
chr7	143989468	144024488	NM_001357116.2	0.002613	-	Cttn
chr11	69557762	69563249	NM_001159375.1	0.002667	-	Eif4a1
chr4	129409897	129436516	NM_008228.3	0.00268	-	Hdac1
chr6	146789992	146933523	NM_001355729.1	0.002708	+	Ppfibp1
chr7	44791257	44803960	NM_145954.2	0.002712	-	Aldh16a1
chr7	144132060	144136178	NM_010175.6	0.002725	-	Fadd
chr7	44732338	44741637	NM_001355045.1	0.002727	-	Rcn3
chr8	80065024	80126057	NM_008539.4	0.002743	-	Smad1
chr7	16549814	16574856	NM_133789.3	0.002759	+	Strn4
chr15	98635507	98660999	NM_007478.3	0.002774	-	Arf3
chr14	70782691	70786375	NM_180588.2	0.002806	+	Reep4
chr5	142888870	142892509	NM_007393.5	0.002855	-	Actb
chr2	69691963	69702185	NM_009278.5	0.002871	+	Ssb
chr6	39311704	39354641	NM_001361619.1	0.002903	-	Slc37a3
chr1	152998502	153062193	NM_008485.3	0.002922	-	Lamc2
chr11	100605829	100629041	NM_024456.5	0.00293	-	Rab5c
chr14	70711998	70757539	NM_009755.4	0.00294	-	Bmp1
chr4	129941668	129993070	NM_001404352.1	0.00294	+	Col16a1
chr9	106765952	106769137	NM_029103.4	0.002944	-	Manf
chr3	89322779	89325598	NM_016904.1	0.002945	-	Cks1b
chr18	36637980	36648858	NM_010415.2	0.002988	-	Hbegf
chr11	82762786	82781450	NM_001277939.1	0.002995	-	Rad51d
chr14	54606899	54655401	NM_001379497.1	0.003018	-	Slc7a7
chr10	79613108	79618464	NM_031380.2	0.003025	+	Fstl3
chr8	71358618	71370173	NM_173013.3	0.003047	+	Map1s
chr11	117856905	117860192	NM_007707.3	0.003049	-	Socs3
chr2	26242199	26250921	NM_001037747.3	0.003066	-	Card9
chr5	142946110	142958944	NM_007984.2	0.003109	+	Fscn1
chr19	41199281	41252443	NM_133352.2	0.003118	-	Tm9sf3
chr1	75523106	75535727	NM_001357150.1	0.003185	+	Slc4a3
chr10	79985500	79994202	NM_001305799.2	0.003205	+	Midn
chr13	95648226	95661748	NM_007974.4	0.00325	-	F2rl1
chrX	47114023	47123730	NM_013912.4	0.003304	-	Apln
chr1	21071621	21149449	NM_177409.3	0.003306	-	Tram2
chr7	113646017	113717016	NM_025846.2	0.003352	-	Rras2
chr10	126899404	126903157	NM_009870.4	0.003422	+	Cdk4
chr7	46092583	46289231	NM_013789.2	0.003435	-	Sergef
chr16	30774321	30900250	NM_198626.2	0.00347	-	Xxylt1
chr3	104696350	104701775	NM_001291859.1	0.003501	+	Rhoc
chr7	24677592	24705338	NM_001420795.1	0.00352	-	Atp1a3
chr14	56022452	56026314	NM_001164107.1	0.003556	-	Ripk3
chr8	71215418	71219307	NM_023065.3	0.003589	-	Ifi30
chr19	5701216	5713717	NM_001164482.2	0.003599	-	Sipa1
chr15	83183941	83234448	NM_001357757.1	0.003602	-	Arfgap3
chr14	54701604	54707749	NM_022993.3	0.003614	+	Lrp10
chr5	122529941	122544244	NM_019824.4	0.003621	+	Arpc3
chr11	81992671	81994225	NM_011331.3	0.00363	+	Ccl12
chr1	182294818	182345175	NM_009794.4	0.003675	-	Capn2
chr7	25386427	25404502	NM_011577.2	0.00373	+	Tgfb1
chr7	118084334	118091198	NM_001033380.3	0.003762	-	Itpripl2
chr8	85568717	85573560	NM_007591.3	0.003777	-	Calr
chr4	152475201	152503213	NM_001421223.1	0.003812	-	Kcnab2
chr19	8907058	8918946	NM_144872.1	0.003817	+	Eml3
chr2	32477100	32489710	NM_011373.4	0.003842	+	St6galnac4
chr6	86713822	86770526	NM_001409443.1	0.003855	-	Anxa4
chr10	128745735	128748691	NM_007653.3	0.003867	+	Cd63
chrX	10583604	10585941	NM_001166635.1	0.003915	+	Mid1ip1
chr16	92188839	92263057	NM_001081549.2	0.003919	-	Rcan1
chr8	70261337	70274520	NM_198101.1	0.003985	+	Gmip
chr4	140793823	140805668	NM_025383.4	0.003995	-	Necap2
chr13	73911779	73964873	NM_001360694.1	0.004029	+	Slc12a7
chr19	5790928	5808560	NM_008520.3	0.004047	+	Ltbp3
chr4	134879856	134905298	NM_001369050.1	0.004048	+	Runx3
chr5	21191643	21261009	NM_001356591.2	0.004053	-	Ptpn12
chr11	100585710	100595097	NM_030150.2	0.004116	-	Dhx58
chr11	20012304	20062951	NM_146243.2	0.00414	-	Actr2
chr14	47391352	47426870	NM_008102.4	0.004142	-	Gch1
chr18	53995185	54088756	NM_152809.2	0.004173	+	Csnk1g3
chr4	134941280	135000071	NM_013885.2	0.004195	-	Clic4
chr11	3464684	3467351	NM_053267.3	0.004238	+	Selenom
chr3	95896110	95903258	NM_001418048.1	0.004257	-	Plekho1
chr8	45388309	45505294	NM_001081286.3	0.004266	+	Fat1
chr7	24967124	24993584	NM_001302811.1	0.004271	+	Cic
chr17	71280958	71297511	NM_023402.2	0.004367	-	Myl12b
chr18	67621279	67739230	NM_001403661.1	0.004373	-	Spire1
chr7	28258244	28297609	NM_027470.3	0.004386	-	Pak4
chr13	72776939	72782315	NM_010574.4	0.004417	+	Irx2
chr2	162896555	162926607	NM_008652.2	0.004421	+	Mybl2
chr11	94882038	94897724	NM_172261.3	0.004427	+	Ppp1r9b
chr9	50662625	50667936	NM_001289782.1	0.004465	+	Cryab
chr7	45107368	45109310	NM_010240.2	0.004517	-	Ftl1
chr9	44246012	44247374	NM_010436.2	0.004519	+	H2ax
chr3	89136363	89140688	NM_013605.2	0.004531	+	Muc1
chr14	54669055	54679913	NM_008608.4	0.004571	+	Mmp14
chr4	118966001	118994527	NM_001424864.1	0.004574	+	Slc2a1
chr5	115435129	115438995	NM_019682.5	0.004594	-	Dynll1
chr12	80214316	80307137	NM_001346669.2	0.004633	-	Actn1
chr8	46338524	46372672	NM_016798.5	0.004635	+	Pdlim3
chr9	107491324	107512542	NM_001410185.1	0.00469	-	Gnai2
chr1	180553608	180581769	NM_133225.3	0.004705	+	Acbd3
chr11	100777632	100830366	NM_213660.3	0.004782	-	Stat3
chr10	79696309	79710468	NM_001170935.1	0.004822	-	Plppr3
chr17	71980256	72036664	NM_177087.4	0.004827	+	Togaram2
chr18	64662050	64794071	NM_001001488.3	0.004838	-	Atp8b1
chr17	56469491	56480955	NM_025566.3	0.004869	+	Tnfaip8l1
chr1	75223685	75240378	NM_001359281.2	0.004873	-	Ptprn
chr8	75820246	75827221	NM_010442.2	0.004945	+	Hmox1
chr4	117730217	117740673	NM_017377.6	0.004984	-	B4galt2
chr8	72144363	72154444	NM_028189.3	0.005051	-	B3gnt3
chr7	45111126	45116261	NM_001411995.1	0.005086	-	Bax
chr10	80402955	80413130	NM_078477.2	0.005094	-	Klf16
chr2	51020451	51039123	NM_028810.2	0.005119	-	Rnd3
chr11	80367849	80372010	NM_009871.3	0.005188	+	Cdk5r1
chr9	110214157	110237278	NM_001081043.1	0.005203	-	Ptpn23
chr6	134012663	134247121	NM_001303102.1	0.005208	+	Etv6
chr1	135764072	135780006	NM_001130174.2	0.005211	+	Tnnt2
chr3	121220190	121251854	NM_028044.2	0.005213	+	Cnn3
chr15	89026685	89033809	NM_011161.5	0.005252	-	Mapk11
chr19	6326926	6350126	NM_010119.5	0.005262	+	Ehd1
chr2	60582297	60711782	NM_001141931.1	0.005284	-	Rbms1
chr2	153133336	153175310	NM_008444.4	0.005317	+	Kif3b
chr7	26958203	26981566	NM_001417032.1	0.005326	+	Numbl
chr10	81093133	81098815	NM_010768.2	0.005347	+	Matk
chr1	171077698	171089836	NM_172845.3	0.005362	+	Adamts4
chr7	140740239	140752764	NM_001172100.1	0.005449	-	Rnh1
chr3	96508449	96532668	NM_001163170.1	0.005469	+	Lix1l
chr18	53309364	53353938	NM_001357463.1	0.005488	+	Snx2
chr11	117656811	117671518	NM_145439.3	0.005506	-	Tmc6
chr7	15968512	15976256	NM_001146005.2	0.005542	-	C5ar2
chr15	98829310	98832271	NM_011654.2	0.005576	-	Tuba1b
chr7	78923014	79011349	NM_018811.6	0.005576	+	Abhd2
chr4	107871990	107888183	NM_001285956.2	0.005595	-	Podn
chr18	61178222	61218139	NM_001146268.1	0.005633	+	Pdgfrb
chr15	76587753	76594696	NM_058214.4	0.005645	-	Recql4
chr10	79892826	79938536	NM_183426.2	0.005663	-	Sbno2
chr1	154972113	154975382	NM_010500.2	0.005672	-	Ier5
chr10	128769682	128794155	NM_001330160.2	0.005708	+	Itga7
chr8	123294754	123299869	NM_026014.3	0.005733	+	Cdt1
chr3	89240700	89245335	NM_007910.2	0.00583	-	Efna4
chr13	56436456	56444364	NM_019568.2	0.005863	-	Cxcl14
chr12	112783849	112793009	NM_028023.4	0.005865	-	Cdca4
chr9	49413434	49710222	NM_001081445.2	0.00587	-	Ncam1
chr2	25293083	25299503	NM_001420469.1	0.005877	+	Npdc1
chr1	91294152	91301939	NM_173395.2	0.005912	+	Erfe
chr2	151947444	151953296	NM_029688.5	0.005923	+	Srxn1
chr4	148675970	148679076	NM_009272.4	0.00593	+	Srm
chr5	44026153	44069714	NM_007646.6	0.005993	+	Cd38
chr4	56802329	56809605	NM_001081420.1	0.006006	+	Abitram
chr15	36770505	36803228	NM_001253807.1	0.00601	-	Ywhaz
chr7	80027506	80037694	NM_010194.2	0.006014	-	Fes
chr3	122039206	122060864	NM_008129.4	0.006021	+	Gclm
chr18	35251965	35387828	NM_009818.1	0.006025	+	Ctnna1
chr15	78312860	78323503	NM_001289671.2	0.006039	+	Kctd17
chr9	58103580	58108998	NM_001161535.1	0.006085	-	Islr2
chr1	153625172	153639967	NM_011882.2	0.006101	+	Rnasel
chr6	29200436	29212296	NM_011829.3	0.006105	-	Impdh1
chr16	20437965	20440028	NM_028420.2	0.006113	-	Camk2n2
chr2	167380115	167384734	NM_011427.3	0.006122	+	Snai1
chr5	117271653	117413166	NM_183306.2	0.006174	+	Taok3
chr5	137015873	137025500	NM_011962.3	0.006211	+	Plod3
chr12	69418924	69422754	NM_007481.3	0.006224	+	Arf6
chr4	11558930	11615806	NM_001039556.4	0.006261	+	Rad54b
chr11	69908029	69936358	NM_001370675.1	0.006279	+	Dlg4
chr3	142471008	142489367	NM_145546.1	0.006298	+	Gtf2b
chr5	109702575	109706845	NM_016715.5	0.006305	-	Crlf2
chr9	103923787	103940320	NM_025692.3	0.006341	-	Uba5
chr2	165915819	165997205	NM_001252578.1	0.006362	-	Sulf2
chr11	5811866	5822248	NM_001291857.2	0.006375	+	Aebp1
chr15	99319915	99355610	NM_001403554.1	0.006377	-	Nckap5l
chr16	31835108	31898160	NM_177326.3	0.006381	-	Pak2
chr1	135614650	135679970	NM_001420089.1	0.006485	+	Csrp1
chr10	76043060	76073699	NM_133182.3	0.006501	-	Prmt2
chr8	11661581	11685757	NM_133971.3	0.006515	-	Ankrd10
chr11	94520603	94536049	NM_133807.2	0.006519	+	Lrrc59
chr11	102495257	102498884	NM_020510.2	0.006584	+	Fzd2
chr11	69555039	69556996	NM_001291058.1	0.006654	-	Cd68
chr5	32893645	32903686	NM_001347332.1	0.006664	-	Pisd
chr8	106024295	106032002	NM_148952.1	0.006717	+	E2f4
chr11	116694226	116718872	NM_026280.3	0.00674	-	Mxra7
chr16	93629009	93672961	NM_001045529.3	0.006743	+	Morc3
chr7	143242499	143310745	NM_001384163.1	0.006755	-	Osbpl5
chr7	101664281	101667439	NM_001382458.1	0.006755	-	Il18bp
chr2	13081778	13276116	NM_001420902.1	0.006847	-	Rsu1
chr17	35269219	35277695	NM_033444.2	0.00704	+	Clic1
chr7	44865216	44882892	NM_001379272.1	0.00709	+	Tead2
chr12	112738631	112766278	NM_001378498.1	0.007091	-	Ahnak2
chr12	111635789	111638772	NM_021273.4	0.007111	-	Ckb
chr7	4968259	4973960	NM_001200041.1	0.00712	-	Sbk3
chr1	152642293	152651331	NM_026369.2	0.007126	+	Arpc5
chr10	79362258	79369621	NM_001302389.1	0.007136	-	Plpp2
chr5	137526389	137531568	NM_010312.5	0.007159	-	Gnb2
chr19	46873829	47003613	NM_001377066.1	0.007173	-	Nt5c2
chr9	32333503	32454292	NM_001410252.1	0.007216	-	Fli1
chr15	79961993	79967553	NM_013762.3	0.007218	-	Rpl3
chr8	125362495	125390108	NM_175149.4	0.007231	-	2310022B05Rik
chr6	83092487	83095883	NM_020619.3	0.007233	+	Mogs
chr12	112645274	112649181	NM_001100460.1	0.007239	+	Zbtb42
chr18	24712938	24736874	NM_139143.3	0.007349	-	Slc39a6
chr17	48178058	48235368	NM_028767.3	0.007484	-	Foxp4
chr7	19542387	19556680	NM_033601.3	0.007542	-	Bcl3
chr11	5738483	5750980	NM_001146308.1	0.007552	+	Dbnl
chr19	7245644	7252590	NM_001320554.1	0.007595	+	Rcor2
chr19	5714663	5738936	NM_144868.3	0.007602	-	Pcnx3
chr2	157121346	157168238	NM_001355165.1	0.007607	+	Rpn2
chr11	72580828	72662972	NM_009671.5	0.007628	+	Ankfy1
chrX	168468195	168773692	NM_001290512.2	0.007676	+	Mid1
chr17	35827946	35841912	NM_001372298.1	0.007708	+	Cchcr1
chr17	46875377	46940430	NM_175168.4	0.00772	-	Ptk7
chr1	184459340	184464690	NM_008250.2	0.007721	-	Hlx
chr15	102059010	102071871	NM_146064.1	0.00774	+	Soat2
chr7	15980668	15993465	NM_007577.4	0.007743	-	C5ar1
chr4	59189550	59222833	NM_011673.3	0.007745	+	Ugcg
chr4	152192651	152199855	NM_001425806.1	0.007821	+	Plekhg5
chr1	20988064	21009874	NM_001355122.1	0.007841	+	Paqr8
chr9	57533929	57552892	NM_007783.4	0.007895	-	Csk
chr3	8991590	9069783	NM_009412.3	0.007931	-	Tpd52
chr10	99099093	99103351	NM_026268.3	0.007945	+	Dusp6
chr17	48126253	48144216	NM_010783.3	0.008027	-	Mdfi
chr2	157958325	157988312	NM_009373.3	0.008081	-	Tgm2
chr9	44060559	44145343	NM_007619.2	0.008086	-	Cbl
chr2	91480463	91502670	NM_001359970.1	0.0081	+	Arhgap1
chr13	49341005	49349727	NM_013610.3	0.008107	+	Ninj1
chr4	133334303	133360740	NM_001017968.2	0.008149	-	Zdhhc18
chr8	94905717	94906955	NM_013602.3	0.008205	+	Mt1
chr7	13011101	13045351	NM_001199310.2	0.008243	+	Lig1
chr11	70874917	70895258	NM_178367.4	0.008293	-	Dhx33
chr2	116951576	117012760	NM_033524.4	0.008331	+	Spred1
chr9	87584853	87613313	NM_023814.4	0.008339	-	Tbx18
chr3	107648364	107667785	NM_001113529.1	0.008375	-	Csf1
chr8	106662360	106665024	NM_013640.3	0.008399	-	Psmb10
chr6	66873381	66998345	NM_001177560.1	0.008427	+	Gng12
chr5	97145551	97239809	NM_080708.2	0.008429	+	Bmp2k
chr9	65172462	65187896	NM_001364527.1	0.008441	+	Cilp
chr10	110756037	110775375	NM_007792.4	0.008466	+	Csrp2
chr11	69713949	69725675	NM_198862.2	0.00847	-	Nlgn2
chr10	75732603	75757448	NM_001161853.1	0.008518	-	Smarcb1
chr4	141303373	141333349	NM_133754.6	0.008545	-	Fblim1
chr7	141909245	141927500	NM_001347541.2	0.008638	-	Ifitm10
chr17	26332290	26342228	NM_021793.2	0.008646	+	Pgap6
chr19	4473500	4489471	NM_007485.5	0.008748	-	Rhod
chr18	35846139	35854544	NM_001033141.2	0.008829	-	Ecscr
chr9	45876609	45895684	NM_001357244.1	0.00883	-	Pafah1b2
chr15	83447774	83458404	NM_009775.4	0.008891	+	Tspo
chr5	138257920	138262314	NM_153161.3	0.008923	-	Trappc14
chr7	80038942	80052560	NM_011046.3	0.008932	-	Furin
chr11	97050536	97078718	NM_008379.3	0.008955	-	Kpnb1
chr11	98932070	98943481	NM_010517.4	0.008962	+	Igfbp4
chr5	114501633	114518566	NM_026145.4	0.009003	-	Kctd10
chr16	8476451	8490017	NM_025821.2	0.009021	-	Carhsp1
chr17	34138452	34148264	NM_001025313.1	0.009042	+	Tapbp
chr11	68582741	68707450	NM_175260.2	0.009043	+	Myh10
chr11	101349574	101357025	NM_012037.2	0.009076	-	Vat1
chrX	101290984	101294382	NM_001276473.1	0.009098	-	Cited1
chr7	105402196	105436757	NM_001162943.1	0.00913	-	Dchs1
chr16	16964831	16966721	NM_026940.4	0.009159	+	Ydjc
chr2	122479807	122482996	NM_001004174.2	0.009178	+	AA467197
chr11	103061914	103089725	NM_001403612.1	0.009183	+	Fmnl1
chr9	20877248	20888089	NM_010333.4	0.009194	-	S1pr2
chr19	7403260	7460656	NM_053076.3	0.009196	-	Rtn3
chr7	141929647	141941564	NM_009983.3	0.009213	-	Ctsd
chr7	140843096	140846337	NM_001252601.1	0.009259	-	Irf7
chr5	77497092	77555892	NM_008048.4	0.009276	-	Igfbp7
chr12	17316590	17334786	NM_027959.4	0.009328	+	Pdia6
chr13	34310991	34314337	NM_023716.2	0.009355	-	Tubb2b
chr16	94298583	94327488	NM_007834.3	0.00936	-	Vps26c
chr9	116401814	117458981	NM_001172121.1	0.009362	-	Rbms3
chr5	114760215	114796482	NM_022017.3	0.009363	-	Trpv4
chr4	129407374	129409774	NM_010807.4	0.009499	+	Marcksl1
chr9	78385735	78389006	NM_010106.2	0.009515	-	Eef1a1
chr7	18874142	18883121	NM_026111.3	0.009569	-	Qpctl
chr5	113980500	114046767	NM_011779.3	0.009633	-	Coro1c
chr16	15707088	15964715	NM_001355731.1	0.009647	-	Spidr
chr19	15882487	15901986	NM_001205339.1	0.009673	-	Psat1
chr11	105183472	105241971	NM_008626.3	0.009679	+	Mrc2
chr5	86159877	86213406	NM_001421564.1	0.009688	-	Cenpc1
chr2	143789315	143853183	NM_024281.2	0.009692	-	Rrbp1
chr1	153094668	153208532	NM_010683.2	0.009712	-	Lamc1
chr9	56902252	56970092	NM_019651.2	0.009752	+	Ptpn9
chr4	116458249	116485148	NM_016777.3	0.009761	-	Nasp
chr17	27774798	27782649	NM_001412718.1	0.009805	+	Hmga1
chr9	58125359	58157016	NM_008884.6	0.009811	-	Pml
chr6	124818052	124834680	NM_013534.5	0.009892	-	P3h3
chr6	38282221	38331538	NM_001347122.1	0.009913	-	Zc3hav1
chr2	72306540	72317237	NM_001418562.1	0.009918	+	Cdca7
chr7	100997296	101061793	NM_001407803.1	0.009951	+	Arap1
chr17	35278011	35281075	NM_001190449.1	0.009975	+	Ddah2
chr17	34808780	34810728	NM_134116.5	0.01002	+	Gpsm3
chr3	87878400	87887758	NM_016701.3	0.01003	+	Nes
chr14	20773798	20784630	NM_010811.2	0.01006	-	Ndst2
chr10	119034717	119075960	NM_027994.1	0.01006	-	Cand1
chr15	90371684	90563591	NM_001357979.1	0.0101	-	Cpne8
chr8	84937571	84963671	NM_172503.3	0.01014	-	Zswim4
chrX	100473295	100492193	NM_001426220.1	0.01016	+	Nono
chr2	125469367	125565606	NM_199022.3	0.01026	-	Shc4
chr12	84801333	84819886	NM_023409.4	0.01026	-	Npc2
chr10	77822781	77845641	NM_008826.5	0.01026	-	Pfkl
chr10	61032891	61109198	NM_001081127.2	0.01027	-	Adamts14
chr13	52737473	52802828	NM_001198977.1	0.01032	+	Syk
chr7	118571263	118594434	NM_001195774.1	0.01038	-	Gprc5b
chr15	6843060	6903750	NM_001310469.2	0.01039	-	Osmr
chr6	127102671	127128011	NM_009829.3	0.01041	-	Ccnd2
chr11	102180126	102187615	NM_001098837.2	0.01045	-	Atxn7l3
chr1	173723907	173740612	NM_001301745.1	0.01046	-	Ifi211
chr10	126868774	126877263	NM_001205036.1	0.01048	-	Eef1akmt3
chr19	46493924	46504891	NM_001425026.1	0.0105	+	Trim8
chr19	3758343	3767882	NM_001358257.2	0.01053	+	1810055G02Rik
chr8	36054943	36146603	NM_001081279.2	0.01053	+	Mfhas1
chr5	88731337	88799251	NM_001359209.2	0.01054	+	Rufy3
chr13	12410256	12453774	NM_144835.4	0.01055	+	Heatr1
chr17	25161444	25179597	NM_198937.2	0.01056	-	Jpt2
chr19	8875472	8894098	NM_001410311.1	0.01072	+	Ganab
chr6	122490543	122506249	NM_015776.3	0.01077	+	Mfap5
chr11	53945754	53959814	NM_001425513.1	0.01078	-	Pdlim4
chr7	73588867	73663408	NM_001417262.1	0.01079	-	St8sia2
chr8	106016555	106022745	NM_001357379.1	0.01083	-	Exoc3l
chr7	24161908	24175393	NM_011113.4	0.01094	+	Plaur
chr13	55612080	55620968	NM_001030296.4	0.01097	+	Prr7
chr1	97748819	98023246	NM_001420991.1	0.01102	-	Pam
chr15	36595902	36609217	NM_008774.3	0.01104	-	Pabpc1
chr3	89328928	89337336	NM_001113331.2	0.01107	+	Shc1
chr17	73225300	73248941	NM_029999.4	0.01111	+	Lbh
chr6	83996368	84188041	NM_001310152.1	0.01114	+	Dysf
chr5	137063852	137074435	NM_001420721.1	0.01115	-	Ap1s1
chr17	56430085	56440852	NM_013662.2	0.01117	-	Sema6b
chr8	122607885	122634425	NM_011404.3	0.01118	-	Slc7a5
chr8	71823942	71826333	NM_029865.2	0.01119	+	Ocel1
chr14	26359289	26377997	NM_007479.4	0.01126	+	Arf4
chr1	135362326	135615878	NM_001427516.1	0.01127	-	Nav1
chr15	99633473	99670396	NM_028015.2	0.01131	-	Cers5
chr7	16727827	16731440	NM_001101535.2	0.01142	+	Ccdc8
chr17	34214986	34219258	NM_001347346.2	0.01142	-	H2-K1
chr2	167774247	167821305	NM_011201.3	0.01143	+	Ptpn1
chr7	28921353	28931947	NM_001033525.3	0.01144	-	Kcnk6
chr1	59724165	59751352	NM_001420737.1	0.01148	+	Nop58
chr11	115912787	115915330	NM_008211.3	0.01149	-	H3f3b
chr11	54869779	54924297	NM_001110211.2	0.01153	-	Anxa6
chr2	121244383	121269168	NM_007952.2	0.01157	+	Pdia3
chr5	120751182	120766657	NM_028041.3	0.01161	+	Ddx54
chr5	137603369	137609666	NM_008788.2	0.01164	-	Pcolce
chr7	16678607	16682753	NM_001099636.2	0.01165	+	Pnma8b
chr4	147994210	148021233	NM_011122.3	0.01168	-	Plod1
chr17	71651484	71782338	NM_028887.4	0.0117	-	Smchd1
chr12	73589888	73593169	NM_178715.3	0.01171	-	Tmem30b
chr7	3341553	3347865	NM_001093766.1	0.01171	+	Myadm
chr7	28858254	28868072	NM_182927.3	0.01172	-	Spred3
chr2	28095701	28120748	NM_019498.2	0.01176	+	Olfm1
chr3	100947552	101017482	NM_011197.3	0.01179	-	Ptgfrn
chr6	53550359	53672817	NM_172728.2	0.01181	+	Creb5
chr11	115899183	115903545	NM_016905.2	0.01182	-	Galk1
chr17	35823632	35827721	NM_001163764.1	0.01186	-	Tcf19
chr11	102884873	102907952	NM_026551.4	0.01188	-	Dcakd
chrX	76804578	76839545	NM_001411704.1	0.01191	-	Prkx
chr5	148264220	148329625	NM_001301424.1	0.01192	-	Slc7a1
chr10	127001700	127008209	NM_027739.2	0.01193	+	B4galnt1
chr7	15680883	15701402	NM_001419312.1	0.01193	-	Ehd2
chr1	20873192	20890536	NM_008563.3	0.01193	-	Mcm3
chr5	31026923	31034813	NM_144525.4	0.01194	+	Tmem214
chr4	136374850	136563323	NM_010142.4	0.01196	-	Ephb2
chr9	119165000	119169084	NM_010851.3	0.01199	-	Myd88
chr10	79852506	79867305	NM_001142701.1	0.01202	+	Arhgap45
chr9	20799471	20803475	NM_145610.2	0.01205	+	Ppan
chr11	69772393	69786365	NM_153788.3	0.01208	-	Acap1
chr15	66763337	66795050	NM_018865.4	0.01218	+	Ccn4
chr12	113120041	113129078	NM_134041.3	0.01221	+	Tedc1
chr6	88480589	88495782	NM_016906.4	0.01227	-	Sec61a1
chr5	143389575	143407659	NM_025841.4	0.0123	+	Kdelr2
chr19	5738770	5752893	NM_022012.4	0.01232	+	Map3k11
chr7	44608796	44624275	NM_001252470.1	0.01233	-	Cpt1c
chr8	71725358	71813356	NM_001142322.2	0.01233	+	Myo9b
chr7	141061994	141073340	NM_001403358.1	0.01236	+	Tspan4
chr5	72670647	72716988	NM_133921.3	0.01239	-	Nfxl1
chr19	5540483	5544059	NM_007687.5	0.01244	+	Cfl1
chr7	24310753	24328722	NM_001102613.1	0.01249	+	Phldb3
chr10	79690869	79700269	NM_001407387.1	0.0125	+	Ptbp1
chr4	66745788	66764818	NM_021297.3	0.01254	+	Tlr4
chr8	25529160	25594684	NM_001427348.1	0.0126	-	Plekha2
chr3	89337521	89342438	NM_001293766.2	0.0126	+	Pygo2
chr15	79708099	79718534	NM_028763.3	0.01261	-	Cbx6
chr9	21914314	21925518	NM_001420126.1	0.01267	+	Prkcsh
chr1	52494146	52539553	NM_001420347.1	0.01272	-	Nab1
chr9	21849570	21860203	NM_144935.1	0.01275	+	Plppr2
chr2	174269287	174280832	NM_022325.5	0.01288	-	Ctsz
chr4	136617115	136620225	NM_007574.3	0.01295	-	C1qc
chr10	86526705	86541308	NM_011631.1	0.01296	-	Hsp90b1
chr7	100758012	100933607	NM_199012.3	0.01297	+	Fchsd2
chr11	113135681	113456641	NM_001362941.1	0.01301	-	Slc39a11
chr11	70542673	70545476	NM_011072.4	0.01306	-	Pfn1
chr6	113355074	113367408	NM_026552.3	0.01309	+	Arpc4
chr15	10952443	10980248	NM_001204134.1	0.01312	+	C1qtnf3
chr4	133820849	133822384	NM_013706.2	0.01321	-	Cd52
chr9	106758127	106764274	NM_175402.5	0.01327	-	Rbm15b
chr4	45423278	45530804	NM_001033306.2	0.01335	-	Shb
chr4	107688150	107734035	NM_001369054.1	0.01337	+	Lrp8
chr17	56323750	56343659	NM_001357649.1	0.01338	-	Sh3gl1
chr19	4661817	4665720	NM_153388.5	0.01339	-	Lrfn4
chr1	43162233	43203094	NM_010212.5	0.01339	-	Fhl2
chr15	74826874	74831753	NM_001164036.2	0.01345	+	Ly6e
chr11	100960939	100968478	NM_013792.3	0.01346	+	Naglu
chr11	8381652	8614535	NM_001083587.1	0.01347	-	Tns3
chr15	98927772	98935986	NM_009448.4	0.01349	+	Tuba1c
chr15	99023783	99111096	NM_001418665.1	0.01358	+	Spats2
chr8	84449874	84467812	NM_001163031.2	0.01358	-	Adgre5
chr12	95659000	95751989	NM_201518.4	0.01364	+	Flrt2
chr18	21257916	21433196	NM_001033445.3	0.01368	-	Garem1
chr9	90084100	90152827	NM_194334.3	0.01374	-	Tbc1d2b
chr4	140737992	140743284	NM_001421243.2	0.01374	+	Mfap2
chr13	55593144	55608740	NM_001112711.2	0.01375	+	Grk6
chr8	123208437	123278068	NM_001037298.1	0.01376	-	Piezo1
chr7	44883056	44888539	NM_001290804.1	0.01384	-	Cd37
chr7	79876904	79882367	NM_001291276.2	0.01386	-	Cib1
chr1	152392513	152642056	NM_001346119.1	0.01387	-	Rgl1
chr11	5019687	5049096	NM_001283062.2	0.0139	-	Ewsr1
chr6	47773075	47790446	NM_009787.2	0.01391	-	Pdia4
chr7	126586040	126613729	NM_080638.4	0.01392	-	Mvp
chr12	69248553	69274964	NM_011133.2	0.01399	-	Pole2
chr7	105385932	105392132	NM_010562.2	0.014	+	Ilk
chr11	69471185	69482699	NM_001127233.1	0.01401	+	Trp53
chr9	113480812	113537327	NM_011052.2	0.01401	-	Pdcd6ip
chr7	4154259	4167704	NM_021454.4	0.01403	-	Cdc42ep5
chr2	91473101	91480120	NM_001410217.1	0.01407	-	Zfp408
chr4	138809603	138820281	NM_008675.2	0.01409	-	Nbl1
chr5	52531993	52628885	NM_001256059.1	0.01412	-	Ccdc149
chr15	10569064	10714676	NM_001166408.2	0.01415	-	Rai14
chr7	28946946	28947892	NM_028179.1	0.01428	-	2200002D01Rik
chr5	34000456	34055310	NM_001081102.2	0.01429	+	Nsd2
chr5	76331727	76357091	NM_011626.2	0.01442	+	Tmem165
chr14	30860974	30890598	NM_138672.2	0.01442	-	Stab1
chr8	94899246	94900195	NM_008630.2	0.01448	+	Mt2
chr19	17303505	17316869	NM_001136484.3	0.01451	-	Gcnt1
chrX	135633691	135641904	NM_001168225.1	0.01455	-	Morf4l2
chr11	112673036	112678583	NM_011448.4	0.01457	+	Sox9
chr2	27152116	27317620	NM_009500.2	0.0146	-	Vav2
chr2	103800495	103812223	NM_008505.5	0.01463	+	Lmo2
chr10	20916719	20956328	NM_001177776.1	0.01467	+	Ahi1
chrX	19925809	19963760	NM_021715.1	0.01469	+	Chst7
chr6	83007915	83010448	NM_001409626.1	0.0147	-	Dok1
chr1	39590377	39616428	NM_001033135.3	0.01471	-	Rnf149
chr12	81678023	81714331	NM_001033149.3	0.01471	+	Ttc9
chr7	43176880	43182595	NM_021293.3	0.01473	-	Cd33
chr5	36174524	36555483	NM_030889.2	0.01475	-	Sorcs2
chr5	116151654	116162449	NM_001417558.1	0.01476	-	Prkab1
chr12	102360341	102405987	NM_011175.4	0.01478	-	Lgmn
chr3	67365332	67371240	NM_016753.4	0.01487	-	Lxn
chr4	133978421	133981417	NM_001099296.2	0.01487	-	Fam110d
chr11	93750069	93776592	NM_001013375.1	0.01491	-	Utp18
chr7	37797409	37806915	NM_007633.2	0.01492	-	Ccne1
chr12	108998108	109019024	NM_001374203.1	0.01493	-	Begain
chr19	6821991	6835579	NM_001081291.1	0.01496	-	Ccdc88b
chr7	98994583	99002321	NM_001111044.2	0.01499	-	Serpinh1
chr7	127399830	127402973	NM_001420244.1	0.01499	+	Hsd3b7
chr3	97110978	97134680	NM_029933.4	0.01504	-	Bcl9
chr13	6629910	6698807	NM_001291071.1	0.01505	-	Pfkp
chr7	67601639	67883416	NM_010513.3	0.01515	+	Igf1r
chr9	107416210	107419064	NM_019720.4	0.01515	-	Cyb561d2
chr12	17594906	17601503	NM_001409629.1	0.01518	+	Odc1
chr1	75174885	75187399	NM_029010.2	0.01518	-	Glb1l
chr19	46044978	46061348	NM_001346801.1	0.01519	+	Pprc1
chr16	97157928	97244136	NM_019517.5	0.01531	+	Bace2
chr4	140972399	140984815	NM_001379652.1	0.01537	+	Arhgef19
chr19	34451183	34452548	NM_009890.2	0.01538	-	Ch25h
chr8	72889132	72906986	NM_001001491.2	0.01544	+	Tpm4
chr5	52521146	52527080	NM_011435.3	0.01548	+	Sod3
chr17	47046637	47063140	NM_001305990.1	0.01549	-	Cnpy3
chr11	69888288	69890837	NM_001291127.1	0.01549	+	Phf23
chr11	73067909	73072872	NM_029564.2	0.0155	+	Tax1bp3
chr5	122869233	122917473	NM_145358.2	0.01555	-	Camkk2
chr6	127938362	128072432	NM_001379135.1	0.01557	-	Tspan9
chr5	96941257	96993825	NM_001420107.1	0.01558	+	Anxa3
chr19	24071860	24202390	NM_001376368.1	0.01564	-	Tjp2
chr7	4928820	4947827	NM_173008.3	0.01565	+	Ssc5d
chr7	24603797	24626017	NM_001412640.1	0.01568	+	Arhgef1
chr15	78810925	78814665	NM_008495.2	0.0157	+	Lgals1
chr2	131792957	131798051	NM_001278520.1	0.01574	+	Prnd
chr15	98530258	98542410	NM_001410382.1	0.01577	+	Cacnb3
chr6	113448416	113460124	NM_178942.1	0.01578	+	Il17rc
chr19	27366105	27407264	NM_177474.6	0.01579	-	Pum3
chr1	74275676	74307368	NM_029711.2	0.01588	+	Arpc2
chr1	36303683	36312506	NM_153408.2	0.01589	-	Neurl3
chr2	29759506	29772852	NM_207298.2	0.01591	+	Cercam
chr15	100052265	100117355	NM_172819.4	0.01601	+	Dip2b
chr11	115238535	115258545	NM_175454.2	0.01609	-	Hid1
chr15	94441541	94466198	NM_029926.5	0.01614	+	Irak4
chr9	44238112	44245192	NM_007875.3	0.01619	+	Dpagt1
chr11	120451124	120464079	NM_011032.3	0.0162	-	P4hb
chr11	82871129	82882656	NM_172796.2	0.0162	-	Slfn9
chr4	6365713	6396120	NM_001424993.1	0.01625	+	Sdcbp
chr7	100586841	100613573	NM_183168.2	0.01626	-	P2ry6
chr2	91033257	91044443	NM_001357067.1	0.0163	+	Acp2
chr2	34061469	34262031	NM_001290576.2	0.01634	-	Pbx3
chr18	38090487	38102828	NM_175684.5	0.01637	-	Fchsd1
chr1	93613297	93623492	NM_016778.3	0.01639	+	Bok
chr1	152960123	152995012	NM_001418103.1	0.01647	+	Nmnat2
chr5	140593096	140601300	NM_008494.3	0.01647	+	Lfng
chr1	171197741	171215855	NM_027893.3	0.01652	+	Nectin4
chr13	55469868	55473085	NM_025596.5	0.01658	+	Prelid1
chr7	127603550	127610565	NM_001079932.3	0.01659	+	Trim72
chr11	119179189	119190869	NM_138669.1	0.01661	-	Eif4a3
chr6	124697670	124715672	NM_001077705.2	0.01662	-	Ptpn6
chr17	36172210	36176292	NM_134122.2	0.01663	+	Nrm
chr18	37939463	37974926	NM_033581.3	0.01669	+	Pcdhgc3
chr10	82821331	83031734	NM_021439.3	0.01673	+	Chst11
chr13	58273693	58276370	NM_029872.1	0.01688	-	Hnrnpa0
chr18	40337918	40352452	NM_023311.3	0.01688	-	Yipf5
chrX	135145829	135147888	NM_011712.2	0.01693	+	Tceal9
chr7	28592679	28661706	NM_001420187.1	0.01701	-	Actn4
chr17	23945435	23955709	NM_023058.4	0.01704	+	Pkmyt1
chr10	128326728	128328878	NM_001317220.1	0.01711	-	Myl6
chr3	89122487	89134148	NM_013691.3	0.01712	+	Thbs3
chr11	97690391	97729591	NM_010688.5	0.01713	+	Lasp1
chr5	115574687	115593757	NM_001376963.1	0.01715	+	Msi1
chr15	85743928	85760774	NM_001168672.2	0.01716	+	Gtse1
chr11	72909814	72932899	NM_001362841.1	0.01723	+	Camkk1
chr5	129173814	129281663	NM_001081342.1	0.0173	+	Adgrd1
chr8	27513399	27529465	NM_001379175.1	0.01734	+	Erlin2
chr7	16515271	16532199	NM_009201.2	0.0174	+	Slc1a5
chr9	96214708	96246368	NM_001357212.2	0.01741	-	Atp1b3
chr10	111000663	111133108	NM_175489.3	0.01745	+	Osbpl8
chr17	3376848	3569672	NM_001122998.1	0.01755	+	Tiam2
chr12	108520968	108654775	NM_001422023.1	0.01764	+	Evl
chr3	89986828	90008209	NM_001271764.2	0.01764	+	Tpm3
chr9	75294064	75316641	NM_027418.2	0.01765	-	Mapk6
chr10	84362169	84369752	NM_175451.1	0.01767	-	Ckap4
chr14	52397876	52434696	NM_033618.3	0.01767	-	Supt16
chr14	119175371	119219114	NM_008929.4	0.01771	+	Dnajc3
chr11	116740723	116743920	NM_011358.2	0.01772	-	Srsf2
chr12	21440330	21467437	NM_011739.3	0.01777	-	Ywhaq
chr8	72129027	72143221	NM_010589.6	0.01778	+	Jak3
chr2	31360282	31410682	NM_007494.3	0.01779	+	Ass1
chr19	32573115	32644587	NM_001201470.1	0.01781	+	Papss2
chr4	119090112	119106174	NM_001286148.1	0.01783	+	P3h1
chr5	36963913	36987973	NM_001420836.1	0.01783	-	Man2b2
chr5	113955859	113968562	NM_009151.3	0.01795	-	Selplg
chr13	54769597	54811876	NM_178397.3	0.01799	+	Faf2
chr4	128621364	128646674	NM_001195083.1	0.01803	+	Phc2
chr9	44022078	44024348	NM_153762.3	0.01805	-	Rnf26
chr9	44045958	44054024	NM_023061.3	0.01806	+	Mcam
chr19	8861242	8868123	NM_001286103.1	0.01812	+	Lbhd1
chr9	14963137	15023404	NM_001164797.1	0.01813	-	Hephl1
chrX	141634142	141749722	NM_019496.4	0.01818	-	Ammecr1
chr5	113931790	113938457	NM_146162.3	0.01838	-	Tmem119
chr3	87837614	87847994	NM_177663.5	0.01851	+	Isg20l2
chr2	69553152	69584356	NM_001407468.1	0.01853	+	Ppig
chr12	54793124	54842464	NM_001416020.1	0.01855	-	Snx6
chr13	47238243	47259697	NM_025900.2	0.01863	-	Dek
chr2	181330212	181335603	NM_001291208.1	0.01866	-	Rgs19
chr12	72120202	72132087	NM_026038.2	0.01866	-	L3hypdh
chr13	110531578	110537378	NM_152804.2	0.01871	+	Plk2
chrX	135171002	135172727	NM_009750.2	0.01874	+	Bex3
chr4	140428784	140450531	NM_173867.5	0.01874	+	Rcc2
chr6	42326989	42337158	NM_001289617.2	0.01875	+	Zyx
chr11	40624485	40630873	NM_001425561.1	0.01876	+	Nudcd2
chr8	105354702	105357921	NM_001425667.1	0.01883	-	Rrad
chr17	64908644	65062105	NM_008549.2	0.01884	+	Man2a1
chr7	5064716	5082932	NM_001403155.1	0.01888	+	U2af2
chr15	61857190	61862210	NM_010849.4	0.0189	+	Myc
chr8	96058931	96074137	NM_133954.3	0.01891	+	Usb1
chr5	115465236	115471139	NM_025573.3	0.01896	+	Srsf9
chr4	128951937	128978319	NM_001368763.1	0.01896	+	Rnf19b
chr4	155735112	155737664	NM_001320235.2	0.01897	-	Mmp23
chr14	32681504	32907023	NM_001146022.2	0.01897	-	Wdfy4
chr8	11808365	11885219	NM_001372324.1	0.01899	+	Arhgef7
chr8	15061025	15083333	NM_029116.2	0.01899	+	Kbtbd11
chr4	135691036	135695489	NM_001356493.1	0.01899	+	Gale
chr17	69466351	69596984	NM_001355734.1	0.019	+	Epb41l3
chr9	56026932	56036170	NM_001409160.1	0.01902	+	Pstpip1
chr5	25067733	25305640	NM_145401.2	0.01904	-	Prkag2
chr8	71950397	71964413	NM_032398.2	0.01904	-	Plvap
chr8	47005104	47033603	NM_027973.4	0.01911	+	Cenpu
chr6	124986089	125014832	NM_001372424.1	0.01912	+	Zfp384
chr15	86023302	86070342	NM_145475.4	0.01913	-	Cerk
chr13	90237843	90263047	NM_025335.4	0.01919	+	Tmem167
chr3	53359417	53370679	NM_172501.2	0.01919	-	Nhlrc3
chr1	119398035	119432512	NM_022327.5	0.0192	-	Ralb
chr11	82892984	82911548	NM_001167743.1	0.01922	-	Slfn8
chr11	115272742	115286958	NM_001080929.1	0.01923	+	Cdr2l
chr6	72934330	72935731	NM_001190327.1	0.01924	-	Tmsb10
chr13	100244563	100250741	NM_011353.3	0.01927	+	Serf1
chr10	126930128	126957029	NM_177614.3	0.01928	-	Os9
chr15	25363363	25413850	NM_027395.2	0.01934	-	Basp1
chr8	79231898	79235197	NM_001358975.1	0.01938	-	Rbmxl1
chr8	117983758	118188245	NM_001163262.1	0.01945	+	Cmip
chr15	6329270	6470193	NM_001008702.2	0.01946	+	Dab2
chr11	52143113	52174197	NM_001427424.1	0.01949	-	Tcf7
chr1	60522344	60605924	NM_001045513.3	0.0195	-	Raph1
chr17	34247240	34250664	NM_001077709.1	0.01954	-	Slc39a7
chr17	36152390	36170562	NM_001010833.2	0.01957	+	Mdc1
chr10	58977446	59057322	NM_001024910.4	0.01964	-	Septin10
chr1	183765229	183766195	NM_028516.1	0.01968	-	1700056E22Rik
chr19	40538701	40576907	NM_153554.2	0.01975	-	Aldh18a1
chr11	97340986	97393226	NM_021493.2	0.01975	+	Arhgap23
chr2	165345817	165361837	NM_130451.3	0.01977	+	Slc2a10
chr17	36176487	36186488	NM_001146711.1	0.01978	+	Ppp1r18
chr5	93045852	93113618	NM_001077596.2	0.01983	+	Shroom3
chr7	27147403	27165406	NM_144923.3	0.01984	+	Blvrb
chr4	126041796	126043667	NM_172145.3	0.01987	+	Eva1b
chr5	31071130	31078619	NM_133918.2	0.01992	+	Emilin1
chr19	5523974	5532548	NM_001374680.1	0.01994	+	Efemp2
chr13	24511387	24661272	NM_001284519.1	0.01995	+	Cmah
chr11	69547523	69553475	NM_001301710.1	0.01995	-	Mpdu1
chr15	100519220	100534821	NM_001033872.2	0.01996	-	Smagp
chr11	82842928	82855676	NM_183201.4	0.01996	+	Slfn5
chr17	65958721	66079747	NM_133685.2	0.02002	-	Rab31
chr5	114494876	114502637	NM_001368676.1	0.02006	+	Myo1h
chr6	72521374	72539966	NM_007599.4	0.02011	+	Capg
chr8	112038429	112064837	NM_029005.3	0.0202	-	Mlkl
chr19	9849659	9876853	NM_016692.4	0.02023	-	Incenp
chr9	23134372	23396511	NM_028472.2	0.02023	+	Bmper
chr8	71050140	71060964	NM_001372478.1	0.02023	-	Ssbp4
chr5	149201814	149224963	NM_009663.2	0.02027	+	Alox5ap
chr13	73752121	73768758	NM_146047.2	0.02027	+	Clptm1l
chrX	7594810	7597302	NM_138602.4	0.02031	+	Praf2
chr4	40804602	40853984	NM_022305.6	0.02033	-	B4galt1
chr6	145162429	145197631	NM_001403244.1	0.02035	-	Kras
chr16	16948002	16950247	NM_022324.3	0.02037	-	Sdf2l1
chr8	124138292	124148754	NM_023279.3	0.0204	+	Tubb3
chr7	127344970	127368655	NM_001421761.1	0.02045	+	Fbxl19
chr7	26867858	26878308	NM_029391.2	0.02053	-	Rab4b
chr1	39940073	40065470	NM_001252200.1	0.02059	+	Map4k4
chr8	13617218	13727587	NM_009025.2	0.0206	-	Rasa3
chr13	104159947	104246122	NM_029447.2	0.02061	-	Nln
chr5	90916377	90917922	NM_023785.3	0.02068	+	Ppbp
chr17	7005530	7050179	NM_009510.2	0.02074	-	Ezr
chr13	113179287	113182944	NM_001418618.1	0.02077	-	Gpx8
chr17	48623227	48632555	NM_177083.5	0.02078	+	B430306N03Rik
chr2	127546310	127571817	NM_145532.3	0.0208	-	Mall
chr10	81338147	81360059	NM_010304.3	0.02084	-	Gna15
chr6	51836145	51989529	NM_018773.2	0.02087	-	Skap2
chr12	87351832	87435129	NM_011479.4	0.02094	-	Sptlc2
chr4	134289001	134431589	NM_207237.4	0.02095	-	Man1c1
chr5	130017852	130031890	NM_001357025.1	0.02095	-	Gusb
chr5	37399402	37449507	NM_001136058.2	0.021	+	Crmp1
chr7	99184693	99255978	NM_177231.2	0.02106	+	Arrb1
chr7	27041558	27055433	NM_138676.2	0.02108	-	Shkbp1
chr4	47474661	47483233	NM_024171.2	0.02118	+	Sec61b
chr7	55491819	55582381	NM_001164661.1	0.02121	+	Cyfip1
chr17	56483541	56490920	NM_080837.2	0.02122	-	Mydgf
chr5	115483711	115487017	NM_007748.5	0.02123	-	Cox6a1
chr1	36818065	36821899	NM_001289612.2	0.02133	+	Zap70
chr2	34662102	34666541	NM_022310.3	0.02134	+	Hspa5
chr18	12776419	12870109	NM_028341.5	0.02143	+	Ttc39c
chr9	70114632	70307349	NM_181072.3	0.02145	+	Myo1e
chr3	109247999	109593010	NM_020505.2	0.02149	+	Vav3
chr11	78853805	78875750	NM_001159301.1	0.02155	-	Lgals9
chr11	104498826	104561299	NM_016780.2	0.02159	+	Itgb3
chrX	95139651	95212159	NM_010833.2	0.02168	+	Msn
chr14	54868688	54878794	NM_199470.3	0.02172	-	Cdh24
chr7	35091577	35096192	NM_178643.5	0.02173	-	Faap24
chr16	10601672	10603400	NM_009896.2	0.02175	-	Socs1
chr15	27606005	27630793	NM_001416048.1	0.02177	-	Otulin
chr10	111342147	111344510	NM_009344.3	0.0218	+	Phlda1
chr1	172204098	172211666	NM_026234.4	0.02188	+	Pigm
chr5	34493594	34510789	NM_011278.5	0.0219	+	Rnf4
chr11	69573403	69576380	NM_001159505.1	0.02192	-	Tnfsf13
chr6	121349886	121450609	NM_001411679.1	0.02196	-	Iqsec3
chr8	122956931	122999389	NM_001362883.2	0.02197	+	Zfp469
chr6	115908869	115916999	NM_145383.2	0.02197	+	Rho
chr2	143757251	143785244	NM_019771.2	0.02208	+	Dstn
chr14	55841442	55847487	NM_001159417.1	0.02213	+	Irf9
chr16	17743075	17746083	NM_153150.2	0.02221	-	Slc25a1
chr11	116421926	116427496	NM_001372485.1	0.02226	+	Sphk1
chr19	6135127	6141803	NM_026410.3	0.02227	+	Cdca5
chr9	44018606	44020484	NM_001190319.1	0.0223	+	C1qtnf5
chr19	4198653	4204034	NM_011778.3	0.02233	+	Coro1b
chr18	10617796	10628230	NM_009226.4	0.02235	+	Snrpd1
chr8	105985207	105991226	NM_001033161.2	0.02241	-	Tradd
chr17	35069367	35075348	NM_001045864.1	0.02243	+	Nelfe
chr11	119198594	119236205	NM_130886.4	0.02257	+	Card14
chr7	126170571	126182398	NM_001329789.2	0.02261	-	Cln3
chr1	125320642	125363464	NM_001205386.1	0.02265	-	Actr3
chr4	122752841	122779869	NM_001358036.1	0.02268	-	Cap1
chr14	55154087	55164222	NM_001424432.1	0.02271	-	Efs
chr2	156262829	156385134	NM_001291120.1	0.02277	+	Epb41l1
chr5	149335214	149355188	NM_027519.4	0.02281	+	Medag
chr11	100656852	100661772	NM_001418306.1	0.02289	-	Ghdc
chr8	71047131	71049940	NM_023627.1	0.02289	+	Isyna1
chr8	70735649	70747011	NM_001146153.1	0.0229	+	Homer3
chr4	139301982	139347691	NM_001205173.2	0.0229	+	Iffo2
chr2	73259954	73359831	NM_153138.4	0.02293	-	Wipf1
chr15	78783994	78796247	NM_001316684.2	0.02297	+	Sh3bp1
chr19	4957257	4978315	NM_133803.2	0.02299	-	Dpp3
chr15	94475829	94487727	NM_001402809.1	0.02299	-	Twf1
chr8	3681109	3693998	NM_001357168.1	0.02301	+	Stxbp2
chr4	53011932	53022060	NM_025623.4	0.02309	+	Nipsnap3b
chr17	34811233	34816374	NM_017463.3	0.02309	+	Pbx2
chr7	25455925	25488158	NM_001190975.1	0.02311	-	Axl
chr3	89257526	89272560	NM_029974.2	0.02317	-	Dcst1
chr10	80100848	80124242	NM_001378995.1	0.0232	+	Dazap1
chr2	164790158	164797766	NM_013599.5	0.02322	+	Mmp9
chr19	5618052	5621289	NM_001033448.3	0.02327	+	Ap5b1
chr3	145855588	145901266	NM_026656.5	0.02332	+	Mcoln2
chr4	58965590	58987078	NM_025968.3	0.02334	-	Ptgr1
chr10	119919513	119948870	NM_080446.2	0.02348	-	Helb
chr10	60934421	60983463	NM_001316674.1	0.02349	-	Sgpl1
chr17	79159979	79190001	NM_011163.4	0.02354	-	Eif2ak2
chr14	24184021	24295988	NM_027726.1	0.02361	-	Dlg5
chr19	38776572	38807681	NM_021315.2	0.02362	-	Noc3l
chr19	10018912	10037035	NM_021890.3	0.02362	+	Fads3
chr8	41379270	41443819	NM_026840.3	0.02374	+	Pdgfrl
chr7	65908493	66038089	NM_146191.3	0.02387	-	Lrrk1
chr11	70910437	70918187	NM_025993.3	0.02387	+	Mis12
chr9	56525748	56542932	NM_001311076.1	0.0239	-	Lingo1
chr3	55149785	55446489	NM_001357469.1	0.02392	+	Dclk1
chr18	67933177	68018241	NM_027556.1	0.02398	+	Cep192
chr10	52213120	52258220	NM_053187.3	0.02399	-	Gopc
chr11	62466453	62491129	NM_001382489.1	0.02401	+	Trpv2
chr1	119453884	119456713	NM_146103.2	0.0241	+	Tmem185b
chr10	70758660	70995520	NM_031397.3	0.02412	-	Bicc1
chr1	171216528	171237808	NM_001005508.2	0.02414	+	Arhgap30
chr11	55095166	55127156	NM_153139.4	0.02414	+	Slc36a1
chr5	114807551	114828996	NM_019821.2	0.02416	-	Gltp
chr15	79400609	79411940	NM_134090.2	0.02418	+	Kdelr3
chr9	65967451	65973911	NM_011149.2	0.02418	+	Ppib
chr11	94900705	94916913	NM_001364135.1	0.02421	+	Samd14
chr2	31840315	31863454	NM_145144.1	0.02423	+	Aif1l
chr9	92424276	92490481	NM_001142916.1	0.02425	+	Plod2
chr6	29348105	29376674	NM_007594.4	0.02426	+	Calu
chr18	35866731	35873607	NM_001289591.1	0.02429	-	Sting1
chr11	109341681	109364091	NM_001029842.3	0.02429	-	Slc16a6
chr12	69230932	69233547	NM_146035.2	0.02444	+	Mgat2
chr14	47611317	47623624	NM_001145953.1	0.02456	+	Lgals3
chr6	83011186	83029547	NM_013586.5	0.0246	+	Loxl3
chr13	107861152	108026598	NM_145456.3	0.02471	-	Zswim6
chrX	104123362	104160696	NM_001281871.1	0.02475	+	Pbdc1
chr5	34790991	34794502	NM_001412506.1	0.02477	-	Mfsd10
chr9	44290903	44303662	NM_001411631.1	0.02477	+	Hyou1
chr8	27575869	27613464	NM_054044.2	0.02479	+	Adgra2
chr11	73026310	73029120	NM_010353.2	0.0248	-	Haspin
chr8	120535953	120567318	NM_028071.3	0.02484	-	Cotl1
chr15	55420804	55474209	NM_001168250.1	0.02489	+	Mtbp
chr15	99518377	99549504	NM_001253809.2	0.0249	-	Racgap1
chr1	172327813	172334942	NM_178598.2	0.02501	+	Tagln2
chr14	54779242	54791818	NM_145462.2	0.02502	-	Haus4
chr11	32159585	32172293	NM_001291818.1	0.02502	-	Rhbdf1
chr2	90927045	90946102	NM_001378898.1	0.02503	+	Spi1
chr19	6955105	6956760	NM_001360288.1	0.02505	-	Fkbp2
chr7	79471551	79497958	NM_008486.3	0.02512	-	Anpep
chr15	97752308	97806177	NM_009504.4	0.02522	-	Vdr
chr15	89235203	89239813	NM_001416194.1	0.02522	-	Lmf2
chr17	35075350	35081192	NM_001142706.2	0.02523	-	Cfb
chr2	166408265	166555752	NM_177782.3	0.02524	-	Prex1
chr10	5749158	5755465	NM_025995.2	0.0253	-	Fbxo5
chr4	53779701	53788712	NM_009317.4	0.02535	+	Tal2
chr9	56772388	56807154	NM_139001.2	0.02535	+	Cspg4
chr11	70898266	70910129	NM_001291148.1	0.02543	-	Derl2
chr4	136607437	136613511	NM_009777.3	0.02545	-	C1qb
chr2	156455617	156606283	NM_001277186.1	0.02546	+	Dlgap4
chr6	126900378	126916550	NM_001347455.1	0.02551	-	Rad51ap1
chr8	112493314	112580969	NM_001368338.1	0.02559	-	Cfdp1
chr7	16228398	16348918	NM_172739.4	0.02571	-	Arhgap35
chr10	74896406	75020753	NM_001081412.3	0.02577	+	Bcr
chr10	84938491	84953611	NM_001013028.2	0.02581	+	Tmem263
chr3	107981375	107992718	NM_001346665.1	0.02588	-	Ampd2
chr7	30221651	30234485	NM_001289670.1	0.02593	-	Arhgap33
chr11	78079574	78083019	NM_033475.3	0.02595	+	Rab34
chr10	52293643	52316288	NM_030250.2	0.02595	+	Nus1
chr10	83379805	83432337	NM_001033375.2	0.02595	+	Washc4
chr12	34007670	34009830	NM_011658.2	0.02598	+	Twist1
chr16	17615146	17626157	NM_153790.3	0.02601	+	Scarf2
chr5	134731449	134776177	NM_007925.4	0.02604	-	Eln
chr5	115061299	115075970	NM_001359945.1	0.02604	+	Oasl1
chr7	19450569	19483498	NM_008990.3	0.02605	-	Nectin2
chr1	182103529	182109760	NM_001360783.1	0.02605	-	Degs1
chr18	66189927	66424909	NM_178793.4	0.02607	-	Ccbe1
chr9	114560271	114578412	NM_026036.4	0.0261	+	Cmtm6
chr1	171057141	171061918	NM_010185.4	0.02611	-	Fcer1g
chr4	133854717	133856044	NM_080559.2	0.02614	-	Sh3bgrl3
chr3	100469519	100592789	NM_010763.2	0.02615	-	Man1a2
chr7	36397543	36472978	NM_172298.3	0.02617	+	Tshz3
chr3	123061145	123159285	NM_027135.2	0.02618	+	Sec24d
chr1	171265129	171292161	NM_172647.2	0.02621	+	F11r
chr8	106711577	106718405	NM_001301205.1	0.02624	-	Dpep2
chr7	12758079	12764959	NM_011588.3	0.02627	+	Trim28
chr7	113113041	113170712	NM_001360668.1	0.02627	+	Far1
chr7	99731320	99770707	NM_133692.2	0.02631	-	Pold3
chr14	40628384	40670166	NM_001316748.1	0.02641	-	Tspan14
chr5	113750416	113781664	NM_001359060.1	0.02643	-	Cmklr1
chr5	88912872	88931136	NM_007832.4	0.02645	+	Dck
chr4	122730020	122752968	NM_008917.3	0.02651	+	Ppt1
chr13	56757399	56787172	NM_009369.5	0.02662	+	Tgfbi
chr5	64047296	64126165	NM_001417949.1	0.02663	-	Rell1
chr7	140521304	140527577	NM_145387.5	0.02666	+	Pgghg
chr11	49562324	49603549	NM_001363357.1	0.02668	-	Cnot6
chr3	130489566	130503093	NM_025509.3	0.02672	-	Ostc
chr2	84868063	84877453	NM_001421073.1	0.0268	+	Ssrp1
chr14	55937466	55950949	NM_001161714.1	0.02682	-	Tgm1
chr9	53295323	53313167	NM_212445.2	0.02683	+	Poglut3
chr10	66844968	66932767	NM_178606.5	0.02703	-	Reep3
chr9	107428752	107439460	NM_001411800.1	0.0271	+	Rassf1
chrX	7024651	7185597	NM_001243762.1	0.02712	-	Clcn5
chr5	130108211	130164574	NM_001130476.2	0.02713	+	Tpst1
chr4	114817810	114844425	NM_025647.3	0.02725	-	Cmpk1
chr2	32766146	32815265	NM_146119.2	0.02726	+	Niban2
chr7	24994474	24997377	NM_008776.3	0.02728	-	Pafah1b3
chr8	85598887	85614075	NM_001168244.1	0.02729	+	Syce2
chr17	29579888	29598509	NM_001159538.1	0.0273	+	Fgd2
chr18	63143284	63520250	NM_001039485.5	0.0273	-	Piezo2
chr6	15720660	15802168	NM_175088.5	0.02731	+	Mdfic
chr18	74061557	74074100	NM_001360936.1	0.02738	-	Mapk4
chr2	31135935	31185484	NM_019681.3	0.02743	+	Ncs1
chr7	45142300	45159813	NM_008749.3	0.02743	-	Nucb1
chr7	127846134	127852884	NM_001417328.1	0.02749	+	Tgfb1i1
chr6	37307956	37419083	NM_178661.4	0.02756	-	Creb3l2
chr16	10777137	10810985	NM_019980.2	0.02762	-	Litaf
chr1	170878738	170893477	NM_001405019.1	0.02763	-	Fcgr3
chr17	47451868	47673250	NM_001097623.2	0.02767	+	Trerf1
chr6	108083989	108162536	NM_145937.4	0.02768	-	Sumf1
chr17	78957342	79043990	NM_011500.3	0.02769	-	Strn
chr5	31212140	31235823	NM_001403399.1	0.02779	+	Cad
chr7	113814794	113853915	NM_033370.3	0.0278	-	Copb1
chr7	35384925	35453879	NM_178704.3	0.02782	-	Dpy19l3
chr2	165436984	165613645	NM_001271963.2	0.02785	+	Eya2
chr6	112694932	112924227	NM_080448.4	0.02786	-	Srgap3
chr4	134265203	134279477	NM_029100.2	0.02789	-	Selenon
chr17	28426752	28447582	NM_027185.3	0.02801	+	Def6
chr2	38401888	38477502	NM_001159631.1	0.02802	+	Nek6
chr2	31462663	31507538	NM_001033389.4	0.0281	+	Fubp3
chr6	142332950	142349584	NM_025872.5	0.02811	+	Golt1b
chr16	35217682	35311243	NM_028295.1	0.02813	-	Pdia5
chr17	29537856	29547876	NM_023734.3	0.02814	+	Pi16
chr9	65995409	66032168	NM_019727.2	0.02817	-	Snx1
chr6	91661085	91736044	NM_001410447.1	0.02819	+	Slc6a6
chr2	22830085	22930207	NM_001416864.1	0.02821	-	Abi1
chr14	47045606	47059699	NM_022023.2	0.02828	-	Gmfb
chr6	87864954	87867741	NM_201244.1	0.02835	+	Copg1
chr3	104702148	104712786	NM_001410428.1	0.02836	-	Mov10
chr2	34742101	34760974	NM_001355544.1	0.02843	-	Psmd5
chr15	79670552	79688910	NM_030689.4	0.02845	-	Nptxr
chr18	56840885	56886496	NM_010721.2	0.02847	+	Lmnb1
chr14	56003419	56005951	NM_008519.3	0.02848	+	Ltb4r1
chr3	88486915	88495727	NM_025448.4	0.0285	+	Ssr2
chr1	75462469	75483096	NM_178884.6	0.0285	-	Obsl1
chr7	109820959	109882720	NM_009302.4	0.02852	+	Swap70
chr15	89039752	89053822	NM_001416434.1	0.02857	-	Plxnb2
chr2	119628123	119648585	NM_001290800.2	0.02858	+	Tyro3
chr2	167822084	167852538	NM_001080708.3	0.02865	-	Ripor3
chr8	11248423	11362826	NM_009931.2	0.02866	-	Col4a1
chr9	103086075	103107485	NM_133977.2	0.02871	-	Trf
chr6	7675169	7692910	NM_001410607.1	0.0288	-	Asns
chr2	90967705	91013392	NM_145527.4	0.02882	-	Madd
chr4	118285321	118290150	NM_001424988.1	0.02885	+	Elovl1
chr8	26210075	26214914	NM_001293703.1	0.02885	+	Plpp5
chr17	48607066	48619562	NM_001033405.2	0.02897	+	Treml2
chr8	57935740	57940874	NM_021788.3	0.02899	-	Sap30
chr9	43655251	43718758	NM_021424.3	0.02899	+	Nectin1
chr2	30023771	30042024	NM_146252.4	0.02905	+	Tbc1d13
chr6	88860456	88875762	NM_008564.2	0.02907	-	Mcm2
chr5	140326048	140375063	NM_172277.3	0.02909	-	Snx8
chr9	70586264	70687511	NM_007399.4	0.0291	+	Adam10
chr5	134249113	134258479	NM_010876.4	0.02911	-	Ncf1
chr8	83891981	83999569	NM_001111304.1	0.02919	+	Tbc1d9
chr8	89353456	89362756	NM_027840.3	0.02921	-	Snx20
chr5	137594907	137598970	NM_001254762.1	0.02923	-	Mospd3
chr8	121842910	121845634	NM_013519.2	0.02924	+	Foxc2
chr15	12205114	12272326	NM_172958.4	0.02927	+	Mtmr12
chr6	124890638	124894909	NM_026988.2	0.02934	-	Ptms
chr17	44914888	45046546	NM_001271631.2	0.02936	-	Runx2
chr1	178356690	178760422	NM_001161665.1	0.02937	+	Kif26b
chr10	24025215	24064859	NM_016797.5	0.02939	+	Stx7
chr2	167140364	167191098	NM_019835.2	0.02944	-	B4galt5
chr17	56611346	56630486	NM_001111078.2	0.02948	+	Uhrf1
chr9	103182526	103227627	NM_176979.5	0.02954	+	Topbp1
chr17	36134426	36143674	NM_001410115.1	0.02956	+	Flot1
chr3	96634927	96698471	NM_026406.3	0.02958	+	Rnf115
chr4	126915094	126925029	NM_023603.3	0.02958	+	Sfpq
chr5	90920362	90921242	NM_019932.5	0.02964	+	Pf4
chr19	41261191	41373541	NM_031376.4	0.02974	-	Pik3ap1
chr7	110376891	110411602	NM_001411914.1	0.02978	+	Ampd3
chr9	107474873	107486440	NM_001291539.1	0.02986	-	Sema3b
chr5	105848676	105963076	NM_178701.3	0.02986	+	Lrrc8d
chr15	31224531	31274484	NM_146057.3	0.02986	+	Dap
chr8	107662372	107740864	NM_009229.5	0.0299	+	Sntb2
chr12	111132804	111233589	NM_001422425.1	0.02998	+	Traf3
chr7	141018026	141023938	NM_001360524.1	0.0301	-	Pidd1
chr2	153083435	153114862	NM_080463.4	0.03014	+	Pofut1
chrX	133501928	133507809	NM_019868.4	0.03019	+	Hnrnph2
chr11	105824528	105835313	NM_007805.5	0.0302	-	Cyb561
chr12	86725474	86742455	NM_177354.4	0.03023	+	Vash1
chr8	23149228	23196575	NM_001424832.1	0.03025	-	Ikbkb
chr7	109907218	110214121	NM_001404387.1	0.03029	-	Sbf2
chr8	105067226	105074304	NM_024217.3	0.03029	+	Cmtm3
chr11	70861025	70868759	NM_027186.3	0.03032	+	Rpain
chr5	52690859	52723648	NM_144945.3	0.03033	-	Lgi2
chr9	65368244	65395753	NM_138584.3	0.03034	+	Spg21
chr9	86434529	86453895	NM_001163746.1	0.03042	-	Pgm3
chr12	24622286	24667390	NM_001161406.1	0.03052	+	Grhl1
chr16	20354230	20363659	NM_009679.3	0.03053	+	Ap2m1
chr9	66415741	66421875	NM_175206.4	0.03055	-	Fbxl22
chr3	137768010	137787267	NM_001370862.2	0.03058	+	1110002E22Rik
chr4	148161518	148172521	NM_001301281.1	0.0306	-	Agtrap
chr10	127496787	127502572	NM_001122895.1	0.03061	-	Nab2
chr5	138185768	138192180	NM_001419173.1	0.03062	+	Cnpy4
chr3	98220487	98247285	NM_016966.3	0.03068	-	Phgdh
chr9	108881922	108886860	NM_001357934.1	0.03069	+	Shisa5
chr3	108014591	108053468	NM_010306.3	0.03071	-	Gnai3
chr10	128067932	128088810	NM_001164081.1	0.03078	+	Timeless
chr15	78166707	78189921	NM_001287389.1	0.03078	-	Csf2rb2
chr15	44238623	44291703	NM_001113554.1	0.03078	-	Nudcd1
chr19	5118106	5120668	NM_054042.2	0.03079	+	Cd248
chr7	28059028	28072002	NM_001083912.2	0.03085	-	Plekhg2
chr7	48608821	49259836	NM_001111016.1	0.03087	+	Nav2
chr5	125354151	125418082	NM_001424497.1	0.0309	-	Scarb1
chr13	55153798	55168632	NM_001206391.1	0.03099	-	Hk3
chr11	17001859	17029372	NM_029861.3	0.03104	+	Cnrip1
chr10	98943997	98949109	NM_015737.4	0.03106	+	Galnt4
chr9	89936320	89958148	NM_007801.3	0.03112	+	Ctsh
chr7	27186758	27189741	NM_001418519.1	0.03114	+	Sertad1
chr10	60182630	60208463	NM_028732.4	0.03123	+	Vsir
chr10	12966576	13007438	NM_001364645.1	0.03124	+	Plagl1
chr11	94234121	94283816	NM_001363189.1	0.03128	-	Abcc3
chr14	32507920	32539925	NM_001163616.1	0.03129	+	Tmem273
chr18	84685590	84700184	NM_001289531.1	0.03139	-	Cndp2
chr11	115952922	115968787	NM_001009573.2	0.0314	-	Unc13d
chr18	38329747	38342815	NM_029357.3	0.03143	-	Pcdh1
chr1	175489993	175520198	NM_010098.4	0.03163	-	Opn3
chr19	25214837	25411861	NM_001404576.1	0.03171	+	Kank1
chr2	158466833	158481131	NM_175419.4	0.03173	+	Actr5
chr13	51799268	51804698	NM_025415.3	0.03173	+	Cks2
chr11	78356527	78362771	NM_026740.2	0.03183	+	Slc46a1
chr9	114585904	114611061	NM_001252479.1	0.03189	-	Cmtm7
chr15	100587796	100627257	NM_172451.3	0.03192	-	Galnt6
chr11	72938693	72974405	NM_025818.3	0.03196	+	Ncbp3
chr17	57328049	57338507	NM_010613.3	0.03199	-	Khsrp
chr5	122788446	122822352	NM_001284402.2	0.03208	+	P2rx7
chr13	94194304	94331917	NM_172589.2	0.03209	+	Lhfpl2
chr14	63359911	63383372	NM_007798.3	0.03209	+	Ctsb
chr4	45018609	45034279	NM_001285800.1	0.03212	+	Polr1e
chr12	82216250	82498560	NM_001407403.1	0.03212	+	Sipa1l1
chr3	135290416	135397226	NM_001410442.1	0.03216	-	Nfkb1
chr2	84263204	84307119	NM_001355271.1	0.03223	-	Tfpi
chrX	35152485	35340215	NM_001009947.3	0.03239	+	Dock11
chr19	41900310	41907104	NM_023418.2	0.03244	+	Pgam1
chr14	47535731	47560663	NM_178684.6	0.03245	+	Mapk1ip1l
chr2	181210945	181223766	NM_026765.3	0.03245	-	Uckl1
chr17	25967587	25973326	NM_001374653.1	0.0325	-	Msln
chr5	120868398	120887913	NM_145227.3	0.03251	-	Oas2
chr9	21818788	21829479	NM_001324531.1	0.03266	-	Rab3d
chr16	18057843	18066558	NM_011239.2	0.03277	-	Ranbp1
chr2	25285886	25291335	NM_009849.2	0.03278	+	Entpd2
chr14	74969737	74988205	NM_001285423.1	0.03281	+	Esd
chr10	128106367	128128722	NM_019963.2	0.03293	+	Stat2
chr17	83658360	83787790	NM_001286567.1	0.03296	+	Eml4
chr5	134961378	134971491	NM_001359537.1	0.03302	+	Mettl27
chr6	122582362	122587046	NM_008108.5	0.03307	-	Gdf3
chr6	91189809	91249522	NM_007992.3	0.03307	+	Fbln2
chr2	165626072	165700093	NM_001252585.1	0.03318	-	Zmynd8
chr4	142993979	143026134	NM_001290822.1	0.03336	-	Pdpn
chr8	45848702	45863417	NM_001357316.1	0.0335	-	Tlr3
chr10	128533808	128540920	NM_016756.4	0.03353	-	Cdk2
chr11	89191464	89193385	NM_008711.2	0.03354	-	Nog
chr4	108691875	108719317	NM_025334.3	0.03355	+	Txndc12
chr1	153331506	153363397	NM_007842.3	0.03359	-	Dhx9
chr8	105991280	105995958	NM_015821.2	0.03363	+	Fbxl8
chr5	135435372	135573976	NM_146001.2	0.03364	-	Hip1
chr14	121272973	121521156	NM_001425775.1	0.0337	+	Farp1
chr2	35290191	35351400	NM_001420273.1	0.03379	-	Ggta1
chr10	117650502	117681879	NM_024457.2	0.03386	-	Rap1b
chr15	83459295	83479358	NM_183017.2	0.03387	-	Ttll12
chr16	93680801	93703003	NM_001419178.1	0.03389	+	Chaf1b
chr11	120236513	120239321	NM_009609.3	0.03389	-	Actg1
chr12	105976522	106043685	NM_011705.4	0.03395	+	Vrk1
chr3	38503410	38538965	NM_001167883.1	0.03395	-	Ankrd50
chr6	112250769	112307384	NM_144799.3	0.03396	+	Lmcd1
chr14	71011803	71015934	NM_010071.3	0.03396	+	Dok2
chr19	44023382	44058125	NM_145502.3	0.034	-	Erlin1
chr7	105129823	105131404	NM_028444.1	0.03402	-	Cavin3
chr8	71986899	71990116	NM_198095.3	0.03408	-	Bst2
chr15	99676351	99718023	NM_023063.5	0.0341	-	Lima1
chr1	127132723	127410709	NM_145128.3	0.0341	+	Mgat5
chr3	58429390	58433305	NM_030685.3	0.03414	-	Serp1
chr6	145091201	145120655	NM_001361633.1	0.03428	+	Irag2
chr9	58160447	58169807	NM_026942.3	0.03428	+	Stoml1
chr4	59471868	59549288	NM_001404439.1	0.03433	-	Ptbp3
chr3	95222501	95230910	NM_029789.2	0.03437	+	Cers2
chr6	124835407	124840900	NM_013533.5	0.0344	-	Gpr162
chr13	29132902	29137682	NM_009238.3	0.03445	-	Sox4
chr2	26209782	26238249	NM_001199147.1	0.03445	+	Gpsm1
chr2	93249447	93293295	NM_001271431.1	0.0345	-	Cd82
chr9	43954681	43959876	NM_009382.3	0.03451	+	Thy1
chr11	5470641	5475993	NM_013842.3	0.03457	+	Xbp1
chr15	78443369	78456983	NM_009008.3	0.03465	-	Rac2
chr13	31809686	31815390	NM_010225.3	0.03466	+	Foxf2
chr17	27192153	27195177	NM_001005916.2	0.03469	+	Zbtb9
chr7	126385038	126391536	NM_001360464.1	0.03495	-	Ppp4c
chr2	32595794	32602796	NM_130860.3	0.03499	-	Cdk9
chr2	92430052	92445597	NM_001356552.1	0.035	+	Chst1
chr15	82880937	82907339	NM_028728.3	0.03506	-	Nfam1
chr19	3963491	3979778	NM_026316.3	0.03507	-	Aldh3b1
chr6	66512205	66518091	NM_019499.5	0.0351	+	Mad2l1
chr5	122845607	122867801	NM_011026.3	0.03523	+	P2rx4
chr11	83193523	83295861	NM_001035854.2	0.03524	+	Ap2b1
chr1	87781009	87872211	NM_177646.3	0.03524	+	Dgkd
chr1	182782361	182804010	NM_016928.4	0.03532	+	Tlr5
chr1	40305746	40355330	NM_001123382.2	0.03539	+	Il1r1
chr11	118968399	118977067	NM_007625.3	0.03545	-	Cbx4
chr7	65759240	65823546	NM_001081163.2	0.03547	+	Chsy1
chr5	145051066	145064996	NM_023142.2	0.03548	+	Arpc1b
chr17	34159697	34168669	NM_020603.2	0.03551	+	Wdr46
chr17	32609633	32622555	NM_001374604.1	0.03558	-	Rasal3
chr11	69234099	69260252	NM_146019.4	0.03561	-	Chd3
chr10	75472453	75479842	NM_001162913.1	0.03564	-	Susd2
chr14	32938780	33091893	NM_153800.4	0.03569	+	Arhgap22
chr11	115381251	115382659	NM_001417642.1	0.0357	-	Nt5c
chr15	78210190	78235201	NM_007780.4	0.03571	+	Csf2rb
chr9	107852766	107861255	NM_023738.4	0.03583	+	Uba7
chr2	124922894	124965516	NM_001162417.2	0.03584	-	Myef2
chr9	20779938	20785603	NM_175687.2	0.03592	+	Shfl
chr18	23885390	24026918	NM_001162942.1	0.03593	+	Mapre2
chr17	26063708	26080489	NM_001163766.1	0.03596	-	Wdr90
chr14	19801325	19861855	NM_008695.2	0.03603	+	Nid2
chr19	6952416	6954692	NM_008889.2	0.03609	+	Ppp1r14b
chr19	40210683	40260060	NM_016861.4	0.03613	-	Pdlim1
chr3	61271928	61276124	NM_028712.4	0.03618	+	Rap2b
chr2	148278571	148285455	NM_010740.3	0.03619	-	Cd93
chr7	79347846	79365455	NM_001412613.1	0.03642	-	Kif7
chr2	118731923	118755009	NM_001045523.2	0.03642	+	Bahd1
chr14	20979466	21083744	NM_009502.5	0.03647	+	Vcl
chr13	38684242	38712800	NM_001289598.1	0.03649	-	Txndc5
chr2	115691745	115895100	NM_001346055.1	0.03656	-	Meis2
chr6	13580688	13608097	NM_028990.5	0.03657	-	Tmem168
chr6	34331081	34345396	NM_008012.2	0.0366	+	Akr1b8
chr2	144092043	144112713	NM_001199188.2	0.03662	-	Snx5
chr11	78056932	78067492	NM_080849.3	0.03664	-	Nek8
chr13	53263353	53440160	NM_013846.4	0.03665	-	Ror2
chr13	98975527	99062851	NM_001426415.1	0.03669	-	Tnpo1
chr5	65109373	65117391	NM_001359180.3	0.03675	-	Tlr6
chr13	54519162	54531730	NM_009946.3	0.03677	+	Cplx2
chr7	27231429	27252464	NM_001417098.1	0.03683	-	Pld3
chr19	6976326	6996837	NM_153795.2	0.03688	-	Fermt3
chr11	120529824	120534574	NM_001379087.1	0.03695	-	Pycr1
chr7	127492235	127494789	NM_178600.2	0.03701	-	Vkorc1
chr7	120645234	120676058	NM_001418583.1	0.03701	+	Mettl9
chrX	132483609	132589742	NM_001105246.1	0.03706	-	Pcdh19
chr2	28403264	28443083	NM_001420861.1	0.03708	+	Ralgds
chr5	66173892	66309297	NM_001127382.2	0.03712	-	Rbm47
chr14	67913803	67953059	NM_001110162.1	0.03715	-	Cdca2
chrX	7628900	7641441	NM_001271490.1	0.03717	+	Tfe3
chr6	124807139	124810664	NM_013538.5	0.03721	+	Cdca3
chr9	21336204	21419055	NM_001253894.1	0.03723	+	Dnm2
chr11	115007040	115024818	NM_145634.3	0.03727	-	Cd300lf
chr2	157266390	157313758	NM_001421000.1	0.03731	+	Src
chr7	126626901	126641579	NM_145588.2	0.03738	-	Kif22
chr16	62674670	62749707	NM_011173.3	0.03745	+	Pros1
chr8	25644568	25691568	NM_199323.4	0.03749	-	Tacc1
chr9	57348610	57375343	NM_001301635.1	0.0375	-	Scamp5
chr3	51295833	51303968	NM_026358.3	0.03758	-	Mgarp
chr11	44411116	44456347	NM_001363166.1	0.03759	+	Rnf145
chr5	140606332	140634786	NM_001308040.1	0.03764	-	Ttyh3
chr8	96429684	96441584	NM_001195006.2	0.0377	+	Ndrg4
chr9	118881846	118900593	NM_001164567.1	0.0378	+	Vill
chr9	122752143	122760093	NM_009544.2	0.03786	+	Zfp105
chr7	83529703	83533549	NM_030705.4	0.03791	-	Tlnrd1
chr4	118065410	118148594	NM_011213.2	0.03791	-	Ptprf
chr14	104052055	104081131	NM_001422172.1	0.03798	-	Ednrb
chr10	41354006	41363026	NM_001358838.1	0.03799	+	Mical1
chr10	94626728	94780707	NM_018797.3	0.03799	-	Plxnc1
chr9	94551945	95112505	NM_177909.5	0.03805	+	Slc9a9
chr10	83196085	83204699	NM_026579.3	0.03806	+	Nopchap1
chr4	137047011	137085007	NM_001420130.1	0.03807	-	Cdc42
chr5	140745699	140816186	NM_010302.2	0.03807	-	Gna12
chr17	26300182	26309096	NM_001411316.1	0.0381	-	Decr2
chr19	8749886	8751831	NM_026325.3	0.03814	-	Tmem179b
chrX	73453089	73472486	NM_008062.3	0.03816	-	G6pdx
chr1	86026759	86039702	NM_008311.3	0.03816	-	Htr2b
chr11	5004131	5015327	NM_001190406.1	0.03818	-	Gas2l1
chr16	75552078	75563706	NM_030201.3	0.03818	-	Hspa13
chr2	130548120	130681607	NM_001311147.1	0.03821	-	Dnaaf9
chr8	104897222	104945730	NM_001141922.2	0.03828	+	Bean1
chr7	28488394	28498390	NM_001358916.1	0.03828	+	Rinl
chr5	134518237	134581288	NM_001039162.2	0.03831	-	Clip2
chr13	50571900	50587817	NM_175401.4	0.03832	+	Fbxw17
chr6	136849433	136852821	NM_008597.4	0.0384	-	Mgp
chr8	13087308	13106676	NM_001242368.1	0.03841	+	F10
chr19	3946050	3957133	NM_001136091.2	0.03842	-	Tcirg1
chr8	120163886	120172995	NM_027950.2	0.03847	+	Osgin1
chr6	83772175	83779538	NM_001411283.1	0.03848	+	Nagk
chr17	88837552	88895795	NM_028658.4	0.03852	+	Ppp1r21
chr7	101888330	101899325	NM_019566.3	0.0386	-	Rhog
chr19	8684931	8700733	NM_001161413.2	0.03873	-	Slc3a2
chr12	98168559	98225718	NM_008079.4	0.03875	-	Galc
chr3	95046832	95049665	NM_027206.3	0.03876	-	Tnfaip8l2
chr12	113149523	113153143	NM_153776.2	0.03879	+	Tmem121
chr6	125073144	125107554	NM_001403592.1	0.03883	+	Chd4
chr7	140534750	140535886	NM_030694.2	0.03892	-	Ifitm2
chr19	8966649	9054299	NM_001286518.2	0.03895	+	Ahnak
chr5	65127459	65199217	NM_026667.4	0.03896	+	Fam114a1
chr15	93137611	93173060	NM_001346785.1	0.03911	-	Gxylt1
chr9	114230146	114303447	NM_009752.2	0.03916	+	Glb1
chr1	136059128	136105739	NM_001039472.2	0.03917	+	Kif21b
chr14	55873422	55880828	NM_001360063.1	0.03921	-	Tm9sf1
chrX	135069733	135073000	NM_025703.3	0.03924	-	Tceal8
chr2	169950563	169984595	NM_001159683.1	0.03924	-	Zfp217
chr18	11790406	11876264	NM_001081223.2	0.03926	+	Rbbp8
chr9	90045031	90082155	NM_001326351.1	0.0393	+	Adamts7
chr15	88703849	88710884	NM_029720.2	0.03939	+	Creld2
chr11	78192417	78213283	NM_017407.3	0.03942	+	Spag5
chr7	19430169	19433113	NM_009696.4	0.03947	-	Apoe
chr4	137196093	137297941	NM_008305.4	0.03947	+	Hspg2
chr7	144483668	144493568	NM_007631.3	0.0395	-	Ccnd1
chr2	68040791	68081697	NM_001421481.1	0.03958	-	Stk39
chr6	87957403	87958464	NM_198622.1	0.03963	-	H1f10
chr8	68809433	69187798	NM_172753.5	0.03976	-	Csgalnact1
chrX	158038778	158151240	NM_001346675.1	0.03977	+	Rps6ka3
chr11	43365118	43382485	NM_026979.6	0.03983	+	C1qtnf2
chr11	33102498	33113206	NM_001252260.1	0.03984	-	Npm1
chr19	40600810	40730046	NM_001304721.1	0.03997	+	Entpd1
chr1	87548034	87648232	NM_010566.3	0.04001	+	Inpp5d
chr9	66750946	66826987	NM_173413.3	0.0401	-	Rab8b
chr2	125515020	125517563	NM_025613.3	0.04011	+	Eid1
chr8	106876986	106891350	NM_133792.3	0.04014	+	Pla2g15
chr13	108181008	108185680	NM_001048250.2	0.04024	+	Smim15
chr15	3993046	4009055	NM_134099.2	0.04024	-	Fbxo4
chr3	116653212	116701363	NM_001113478.2	0.0403	+	Frrs1
chr17	18051237	18059333	NM_001162909.1	0.04032	+	Spaca6
chr17	15163446	15166201	NM_001083882.1	0.04036	+	1600012H06Rik
chr7	15909320	15920429	NM_001302472.2	0.04046	+	Meis3
chr2	32851724	32854057	NM_009076.3	0.04048	+	Rpl12
chr7	80361331	80453079	NM_016721.2	0.04048	-	Iqgap1
chrX	165990090	165992214	NM_021278.2	0.04053	-	Tmsb4x
chr10	78420337	78427798	NM_027875.1	0.04063	-	Syde1
chr9	98868426	98884072	NM_001122851.1	0.04065	+	Faim
chr19	3985222	3999340	NM_019449.3	0.04071	+	Unc93b1
chr6	124737018	124746489	NM_001302642.2	0.04075	-	Eno2
chrX	102741020	102865594	NM_009197.2	0.04078	-	Slc16a2
chr7	24443408	24459746	NM_026862.4	0.04082	-	Cd177
chr14	14475591	14504586	NM_007870.3	0.04082	+	Dnase1l3
chr7	97020824	97041366	NM_199035.2	0.04085	+	Alg8
chr10	62329612	62363224	NM_001358965.1	0.04086	-	Srgn
chr2	62331280	62404365	NM_007986.3	0.04086	-	Fap
chr4	134224315	134237548	NM_001285846.2	0.04091	+	Paqr7
chr8	118225014	118361881	NM_172285.2	0.04093	+	Plcg2
chr5	114075155	114131851	NM_001363469.1	0.04102	-	Ssh1
chr9	56108410	56325334	NM_172924.3	0.04117	-	Peak1
chr15	78407546	78413851	NM_001204153.1	0.04118	-	C1qtnf6
chr5	65264911	65325485	NM_001347355.1	0.0412	+	Klhl5
chr4	128824026	128856248	NM_001301841.1	0.04126	-	Azin2
chr18	61045063	61051633	NM_001038499.2	0.04139	+	Arsi
chr4	98824669	99009162	NM_026082.6	0.04139	-	Dock7
chr19	10160252	10174238	NM_146094.2	0.0414	+	Fads1
chr4	124812258	124830710	NM_026560.4	0.0414	-	Cdca8
chr4	130640627	130663459	NM_010686.4	0.04147	+	Laptm5
chr18	73898025	73948509	NM_145494.3	0.04149	-	Me2
chr19	38105068	38113259	NM_011255.3	0.04151	-	Rbp4
chr7	16609242	16621226	NM_001081655.1	0.0416	+	Dact3
chr17	57586100	57636236	NM_011691.4	0.04163	+	Vav1
chr3	117575146	117662585	NM_001190156.1	0.04163	-	Snx7
chr5	138271919	138278244	NM_001417777.1	0.04174	-	Gpc2
chr3	10377016	10396499	NM_001310433.1	0.04176	-	Impa1
chr10	66962867	67092105	NM_207221.3	0.04177	+	Jmjd1c
chr7	126485392	126522078	NM_001374613.1	0.04177	-	Tmem219
chr13	56321516	56326698	NM_145976.4	0.0418	-	Tifab
chr1	190795218	190816755	NM_198654.3	0.04181	+	Nsl1
chr4	132857874	132927067	NM_001419443.1	0.04186	+	Wasf2
chr1	23884708	23961462	NM_028534.4	0.04186	-	Smap1
chr2	76505659	76527679	NM_031256.3	0.0419	+	Plekha3
chr2	25251502	25255675	NM_001033293.3	0.04192	-	Uap1l1
chr17	84491352	84495375	NM_001001806.2	0.04194	-	Zfp36l2
chr4	133970617	133972902	NM_024215.2	0.04197	-	Zfp593
chr5	140709882	140739067	NM_173405.2	0.04198	+	Amz1
chr11	121113414	121120135	NM_001252549.1	0.04212	-	Cybc1
chr19	28236251	28657477	NM_001305671.1	0.04213	-	Glis3
chr19	42714297	42741214	NM_029011.2	0.0422	-	Pyroxd2
chr10	78261504	78263456	NM_007793.3	0.04224	+	Cstb
chr11	55284985	55310906	NM_001290817.1	0.04225	-	Sparc
chr12	70872277	70949009	NM_001418230.1	0.04227	+	Frmd6
chr10	127161511	127165816	NM_001359657.1	0.04236	+	Arhgap9
chr6	39063346	39095283	NM_172893.3	0.04237	-	Parp12
chr12	31315292	31379643	NM_008482.3	0.04237	+	Lamb1
chr11	69577066	69586924	NM_011614.3	0.04238	-	Tnfsf12
chr1	12788728	12931415	NM_172294.2	0.04243	+	Sulf1
chr7	29683380	29727707	NM_001167872.1	0.04244	+	Zfp568
chr3	116463118	116505898	NM_001404703.1	0.04261	-	Slc35a3
chr7	4525932	4535464	NM_001033548.3	0.04261	-	Dnaaf3
chr14	58070159	58127793	NM_001360098.1	0.04268	-	Zdhhc20
chr10	39245795	39441377	NM_001122893.1	0.04269	+	Fyn
chr15	98622249	98626079	NM_024169.4	0.04271	-	Fkbp11
chr3	100045496	100069723	NM_001355657.1	0.04278	-	Wdr3
chr7	43300494	43309585	NM_031181.2	0.0428	-	Siglece
chr11	106879455	106890351	NM_010655.3	0.0428	-	Kpna2
chr7	140589503	140590657	NM_025378.2	0.04285	-	Ifitm3
chr13	55300631	55316572	NM_008011.2	0.04289	+	Fgfr4
chr2	91812673	91854515	NM_011957.2	0.04291	-	Creb3l1
chr18	38460590	38472046	NM_011937.2	0.04292	-	Gnpda1
chr8	121465378	121483433	NM_001301811.1	0.04302	+	Irf8
chr6	98902303	99497954	NM_001347345.1	0.04305	-	Foxp1
chr7	126184180	126188265	NM_138310.1	0.04306	+	Apobr
chr14	70337542	70375410	NM_021328.4	0.0431	+	Bin3
chr11	108316092	108751441	NM_029606.3	0.0431	+	Cep112
chr6	148822538	148847968	NM_001361398.2	0.04318	-	Sinhcaf
chr18	53539413	53551079	NM_008908.4	0.04324	-	Ppic
chr2	160730088	160747920	NM_001199118.1	0.04326	+	Lpin3
chr4	59314190	59438404	NM_001163288.3	0.04333	-	Susd1
chr10	122514667	122781700	NM_001110218.1	0.0434	+	Ppm1h
chr3	36503072	36530036	NM_009673.2	0.0434	-	Anxa5
chr15	84210320	84227179	NM_001162500.1	0.04341	+	Parvg
chr1	93406936	93437455	NM_001421498.1	0.04352	+	Septin2
chr6	17065148	17105824	NM_207176.3	0.04354	+	Tes
chr5	135178540	135192727	NM_013763.3	0.04357	+	Tbl2
chr15	84807629	84827164	NM_016714.2	0.0436	+	Nup50
chr14	47478401	47514314	NM_172598.3	0.04361	-	Wdhd1
chr3	57363065	57483297	NM_133784.3	0.04366	-	Wwtr1
chr6	28210543	28261923	NM_001411811.1	0.04369	-	Zfp800
chr16	44914374	44948287	NM_026439.3	0.04378	+	Ccdc80
chr3	89622357	89660753	NM_001410659.1	0.04385	+	Adar
chr7	125202601	125232742	NM_021887.2	0.04388	+	Il21r
chr10	125055139	125144685	NM_001358915.1	0.04398	-	Slc16a7
chr9	114204204	114219743	NM_019922.3	0.04401	-	Crtap
chr1	173839564	173859321	NM_172648.3	0.04401	-	Ifi205
chr1	131104147	131172915	NM_001313731.1	0.04402	-	Rassf5
chr11	59099187	59101562	NM_024210.2	0.04406	+	2310033P09Rik
chr1	45834326	45862798	NM_028599.3	0.04412	+	Wdr75
chr10	89244685	89279829	NM_001284344.1	0.04413	-	Gas2l3
chr3	84067746	84128184	NM_030706.3	0.04421	-	Trim2
chr8	65192709	65302576	NM_178633.3	0.04424	-	Klhl2
chr17	34094640	34109607	NM_001410585.1	0.04428	-	Kifc1
chr17	35482070	35486473	NM_010380.3	0.04431	+	H2-D1
chr1	13634917	13660134	NM_028173.5	0.04432	-	Tram1
chr2	152950388	152993361	NM_010407.4	0.04434	+	Hck
chr15	38740695	38814659	NM_080640.6	0.04437	+	Baalc
chr9	107828158	107849469	NM_001410472.1	0.04441	+	Traip
chr4	108257414	108263910	NM_024198.3	0.04445	-	Gpx7
chrX	141463343	141621367	NM_001358725.1	0.04448	+	Tmem164
chr17	34573796	34588466	NM_079835.2	0.0445	+	Btnl2
chr12	51424296	51496885	NM_029825.3	0.04452	+	Scfd1
chr13	114969617	115068588	NM_008396.4	0.04454	-	Itga2
chr5	110812239	110918583	NM_173066.1	0.04468	-	Ep400
chr2	34783764	34804046	NM_001418755.1	0.04497	-	Phf19
chr12	25143798	25146091	NM_010496.3	0.04511	-	Id2
chr9	30999886	31043095	NM_011176.4	0.04516	-	St14
chr15	78993148	79021100	NM_177461.2	0.04524	+	Micall1
chr7	29991120	30007792	NM_001081114.2	0.04527	+	Clip3
chr5	8446969	8472716	NM_001190717.1	0.04529	-	Dbf4
chr7	97863017	97970415	NM_001360615.1	0.0453	-	Acer3
chr17	45866626	45874095	NM_008690.4	0.04539	+	Nfkbie
chr19	47489472	47525558	NM_175360.3	0.04544	-	Stn1
chr2	151838431	151851178	NM_027172.3	0.04545	+	Slc52a3
chr2	71042050	71093647	NM_001198872.1	0.04546	+	Dync1i2
chr3	27470284	27764601	NM_001356953.1	0.04547	-	Fndc3b
chr11	100367178	100418826	NM_134037.3	0.04551	-	Acly
chr10	93083278	93147021	NM_001282967.1	0.04557	-	Elk3
chr4	155006667	155012534	NM_178931.2	0.04563	-	Tnfrsf14
chr13	55782812	55829080	NM_001282055.1	0.04569	+	Ddx46
chr17	48459064	48474425	NM_001113556.1	0.0457	-	A530064D06Rik
chr17	24266694	24292459	NM_027008.2	0.04575	-	Kctd5
chr7	104119221	104157056	NM_001167828.1	0.04579	-	Trim30d
chr12	44375668	44648629	NM_176930.4	0.04585	+	Nrcam
chr5	138224166	138250137	NM_001013773.3	0.04587	+	Nxpe5
chr19	9995615	10012820	NM_001378858.1	0.04589	+	Rab3il1
chr5	140491398	140510993	NM_001425715.1	0.04589	+	Chst12
chr13	58538946	58550326	NM_001301345.1	0.04597	-	Hnrnpk
chr5	104137631	104169662	NM_053262.3	0.04597	-	Hsd17b11
chr1	132808093	132867743	NM_010732.4	0.04599	+	Lrrn2
chr17	71559167	71618006	NM_001357337.1	0.04602	-	Emilin2
chr13	54225864	54262365	NM_027324.5	0.04605	+	Sfxn1
chr5	143608202	143696005	NM_011182.4	0.04608	+	Cyth3
chr18	80299521	80335939	NM_025861.3	0.04615	+	Slc66a2
chr1	157286145	157316632	NM_001421433.1	0.04617	+	Cryzl2
chr8	70243813	70260399	NM_133224.2	0.04617	+	Atp13a1
chr4	128887017	128905322	NM_016895.4	0.04619	+	Ak2
chr2	30735356	30771259	NM_009116.3	0.0463	+	Prrx2
chr9	71017941	71069915	NM_001271843.1	0.04635	-	Aqp9
chr13	85362893	85437487	NM_001426636.1	0.04638	-	Rasa1
chr7	30657195	30672894	NM_001164185.1	0.04642	-	Lsr
chr1	190679843	190711195	NM_144879.2	0.04653	-	Vash2
chr13	113728715	113755100	NM_130796.4	0.04654	-	Snx18
chr4	63878026	63965173	NM_001369213.1	0.04655	-	Tnc
chr7	81824589	81956618	NM_017400.8	0.04659	+	Sh3gl3
chr17	24727824	24746835	NM_001172113.2	0.04663	-	Traf7
chr11	33996928	34042281	NM_010696.4	0.04668	+	Lcp2
chr11	70323406	70331654	NM_001271358.1	0.04671	+	Arrb2
chr10	77095134	77105420	NM_030262.3	0.04672	+	Pofut2
chr2	26810052	26823437	NM_011512.4	0.04683	-	Surf4
chr12	112772595	112779865	NM_145450.3	0.04685	+	Clba1
chr7	101489195	101494538	NM_001303231.1	0.04697	-	Folr2
chr11	121342817	121507996	NM_029878.4	0.04699	+	Tbcd
chr2	84595704	84605197	NM_001420028.1	0.04703	-	Serping1
chr1	170532026	170695340	NM_001081304.1	0.0471	-	Atf6
chr19	4850594	4861662	NM_019869.3	0.04727	-	Rbm14
chr8	106032240	106036609	NM_172760.4	0.04729	+	Elmo3
chr4	132059230	132073061	NM_133878.3	0.04732	-	Rcc1
chr7	121888348	122233625	NM_008855.2	0.04734	+	Prkcb
chr15	57957440	57975532	NM_001404766.1	0.04736	-	Atad2
chr8	88999031	89056590	NM_007406.2	0.04741	+	Adcy7
chr10	60547851	60588561	NM_023596.3	0.04745	-	Slc29a3
chr8	11362878	11499287	NM_009932.5	0.04747	+	Col4a2
chr5	136247003	136275446	NM_001425469.1	0.0475	-	Sh2b2
chr11	120509197	120515840	NM_153056.3	0.04764	-	Sirt7
chr5	31090487	31102750	NM_026770.2	0.04768	-	Cgref1
chr17	32425653	32503097	NM_198094.2	0.04771	-	Brd4
chr1	40363749	40406715	NM_133193.4	0.04781	+	Il1rl2
chr10	38841511	38986184	NM_010681.4	0.04785	+	Lama4
chr5	120649257	120672089	NM_133221.2	0.0479	+	Slc8b1
chr9	107784106	107797582	NM_001413562.1	0.04791	+	Mst1r
chr16	35759360	35792975	NM_001405300.1	0.04798	+	Parp9
chr4	45972831	46034765	NM_001355189.1	0.04805	+	Tdrd7
chr16	44544645	44559994	NM_001416874.1	0.04806	+	Nepro
chr11	51490927	51497708	NM_010448.3	0.04807	-	Hnrnpab
chr19	43678128	43722292	NM_053103.5	0.04811	+	Entpd7
chrX	47260848	47297579	NM_172465.4	0.04813	-	Zdhhc9
chr10	83067003	83173681	NM_177388.3	0.04814	-	Slc41a2
chr8	47070326	47092733	NM_001284409.1	0.04814	+	Casp3
chr16	91203166	91222718	NM_008349.6	0.04824	+	Il10rb
chr9	77824647	77891801	NM_134255.3	0.04825	+	Elovl5
chr17	57373055	57385498	NM_001384111.1	0.04829	-	Dennd1c
chr4	133955353	133965710	NM_001081047.1	0.04834	-	Cnksr1
chr7	127590545	127593039	NM_023258.4	0.04838	-	Pycard
chr19	53517576	53530240	NM_001085390.2	0.04841	+	Dusp5
chr12	17740816	17841930	NM_001422996.1	0.04844	+	Hpcal1
chr4	140472819	140501514	NM_011061.2	0.04854	-	Padi4
chr7	90036189	90059927	NM_001289586.1	0.04863	+	Sytl2
chr2	122424954	122441758	NM_025961.5	0.04863	-	Gatm
chr3	20050109	20089474	NM_001409882.1	0.04866	-	Hps3
chr1	135190447	135211765	NM_001159624.2	0.04873	-	Rnpep
chr5	33797399	33809918	NM_001289725.1	0.049	-	Slbp
chr8	85809941	85824215	NM_001424843.1	0.04903	+	Man2b1
chr6	128339957	128352849	NM_008021.4	0.04919	+	Foxm1
chr3	10077645	10081670	NM_010634.3	0.04919	+	Fabp5
chrX	101186426	101200697	NM_146235.3	0.04924	-	Ercc6l
chr9	64044426	64080190	NM_026507.5	0.04926	-	Zwilch
chr13	37051152	37233189	NM_028784.3	0.04935	-	F13a1
chr3	115903669	115923337	NM_011693.3	0.04954	-	Vcam1
chr4	43496142	43508747	NM_001013377.3	0.04955	-	Arhgef39
chr3	101483535	101512023	NM_144900.2	0.04962	-	Atp1a1
chr8	106670222	106692747	NM_009195.3	0.04968	-	Slc12a4
chr13	73615350	73664532	NM_145376.6	0.0497	+	Lpcat1
chr2	69024239	69036557	NM_025565.4	0.04971	-	Spc25
chr1	85504620	85526531	NM_030194.1	0.04975	-	Sp110
chr9	121606673	121612885	NM_028202.3	0.04977	+	Klhl40
chr9	119800229	119812845	NM_001357562.1	0.04979	-	Csrnp1
chr7	126895432	126934309	NM_001253872.1	0.0498	+	Itgal
chr7	127975345	128019896	NM_001418879.1	0.0498	-	Rgs10
chr2	118756978	118759066	NM_028117.3	0.04987	+	Chst14
chr4	130519855	130553629	NM_011520.4	0.04988	+	Sdc3
chr5	8106542	8119314	NM_001080974.2	0.04991	+	Sri
chr1	131212989	131455099	NM_001081011.2	0.04995	-	Srgap2
chr2	152253875	152256711	NM_175126.5	0.04998	-	Zcchc3

## Sheet: Aged MOV BETA Up Peaks
chrom	pStart	pEnd	Refseq	Symbol	Distance	Score
chr5	135822859	135822860	NM_013560.2	Hspb1	-93914	0.014171
chr5	135848074	135848075	NM_013560.2	Hspb1	-68699	0.0388534
chr5	135869272	135869273	NM_013560.2	Hspb1	-47501	0.0907143
chr5	135875924	135875925	NM_013560.2	Hspb1	-40849	0.118368
chr5	135875932	135875933	NM_013560.2	Hspb1	-40841	0.118406
chr5	135875951	135875952	NM_013560.2	Hspb1	-40822	0.118496
chr5	135875994	135875995	NM_013560.2	Hspb1	-40779	0.1187
chr5	135879957	135879958	NM_013560.2	Hspb1	-36816	0.139089
chr5	135883495	135883496	NM_013560.2	Hspb1	-33278	0.160234
chr5	135885872	135885873	NM_013560.2	Hspb1	-30901	0.176217
chr5	135885916	135885917	NM_013560.2	Hspb1	-30857	0.176527
chr5	135896733	135896734	NM_013560.2	Hspb1	-20040	0.272096
chr5	135896747	135896748	NM_013560.2	Hspb1	-20026	0.272249
chr5	135896748	135896749	NM_013560.2	Hspb1	-20025	0.272259
chr5	135897841	135897842	NM_013560.2	Hspb1	-18932	0.284427
chr5	135898043	135898044	NM_013560.2	Hspb1	-18730	0.286734
chr5	135898059	135898060	NM_013560.2	Hspb1	-18714	0.286918
chr5	135902082	135902083	NM_013560.2	Hspb1	-14691	0.337011
chr5	135902099	135902100	NM_013560.2	Hspb1	-14674	0.33724
chr5	135902112	135902113	NM_013560.2	Hspb1	-14661	0.337416
chr5	135907031	135907032	NM_013560.2	Hspb1	-9742	0.410787
chr5	135910147	135910148	NM_013560.2	Hspb1	-6626	0.465315
chr7	24771392	24771393	NM_001417140.1	Pou2f2	-60518	0.0538949
chr7	24780435	24780436	NM_001417140.1	Pou2f2	-51475	0.0773821
chr7	24780624	24780625	NM_001417140.1	Pou2f2	-51286	0.0779693
chr7	24780642	24780643	NM_001417140.1	Pou2f2	-51268	0.0780255
chr7	24781144	24781145	NM_001417140.1	Pou2f2	-50766	0.0796081
chr7	24787206	24787207	NM_001417140.1	Pou2f2	-44704	0.101453
chr7	24790346	24790347	NM_001417140.1	Pou2f2	-41564	0.11503
chr7	24790347	24790348	NM_001417140.1	Pou2f2	-41563	0.115035
chr7	24792119	24792120	NM_001417140.1	Pou2f2	-39791	0.123484
chr7	24793068	24793069	NM_001417140.1	Pou2f2	-38842	0.128262
chr7	24793082	24793083	NM_001417140.1	Pou2f2	-38828	0.128334
chr7	24796345	24796346	NM_001417140.1	Pou2f2	-35565	0.146226
chr7	24810108	24810109	NM_001417140.1	Pou2f2	-21802	0.253579
chr7	24829173	24829174	NM_001417140.1	Pou2f2	-2737	0.543633
chr7	24829277	24829278	NM_001417140.1	Pou2f2	-2633	0.5459
chr7	24829329	24829330	NM_001417140.1	Pou2f2	-2581	0.547036
chr7	24834233	24834234	NM_001417140.1	Pou2f2	2323	0.552711
chr7	24834271	24834272	NM_001417140.1	Pou2f2	2361	0.551872
chr7	24834276	24834277	NM_001417140.1	Pou2f2	2366	0.551761
chr7	24834277	24834278	NM_001417140.1	Pou2f2	2367	0.551739
chr7	24834287	24834288	NM_001417140.1	Pou2f2	2377	0.551518
chr7	24834302	24834303	NM_001417140.1	Pou2f2	2392	0.551188
chr7	24834312	24834313	NM_001417140.1	Pou2f2	2402	0.550967
chr7	24834316	24834317	NM_001417140.1	Pou2f2	2406	0.550879
chr7	24834345	24834346	NM_001417140.1	Pou2f2	2435	0.55024
chr7	24834364	24834365	NM_001417140.1	Pou2f2	2454	0.549822
chr7	24834375	24834376	NM_001417140.1	Pou2f2	2465	0.549581
chr7	24855847	24855848	NM_001417140.1	Pou2f2	23937	0.232822
chr7	24871281	24871282	NM_001417140.1	Pou2f2	39371	0.125577
chr7	24879345	24879346	NM_001417140.1	Pou2f2	47435	0.0909541
chr7	24879346	24879347	NM_001417140.1	Pou2f2	47436	0.0909505
chr7	24889140	24889141	NM_001417140.1	Pou2f2	57230	0.0614704
chr7	24891605	24891606	NM_001417140.1	Pou2f2	59695	0.0556986
chr19	36005164	36005165	NM_013468.3	Ankrd1	-92080	0.0152496
chr11	69668635	69668636	NM_001168497.1	Plscr3	-68563	0.0390653
chr11	69675987	69675988	NM_001168497.1	Plscr3	-61211	0.0524214
chr11	69675988	69675989	NM_001168497.1	Plscr3	-61210	0.0524235
chr11	69675999	69676000	NM_001168497.1	Plscr3	-61199	0.0524466
chr11	69691729	69691730	NM_001168497.1	Plscr3	-45469	0.0983955
chr11	69695619	69695620	NM_001168497.1	Plscr3	-41579	0.114961
chr11	69706578	69706579	NM_001168497.1	Plscr3	-30620	0.178209
chr11	69716611	69716612	NM_001168497.1	Plscr3	-20587	0.266207
chr11	69718575	69718576	NM_001168497.1	Plscr3	-18623	0.287964
chr11	69719376	69719377	NM_001168497.1	Plscr3	-17822	0.29734
chr11	69724944	69724945	NM_001168497.1	Plscr3	-12254	0.371517
chr11	69724951	69724952	NM_001168497.1	Plscr3	-12247	0.371621
chr11	69724981	69724982	NM_001168497.1	Plscr3	-12217	0.372067
chr11	69724989	69724990	NM_001168497.1	Plscr3	-12209	0.372187
chr11	69725007	69725008	NM_001168497.1	Plscr3	-12191	0.372455
chr11	69725017	69725018	NM_001168497.1	Plscr3	-12181	0.372604
chr11	69725020	69725021	NM_001168497.1	Plscr3	-12178	0.372648
chr11	69725024	69725025	NM_001168497.1	Plscr3	-12174	0.372708
chr11	69725037	69725038	NM_001168497.1	Plscr3	-12161	0.372902
chr11	69725051	69725052	NM_001168497.1	Plscr3	-12147	0.373111
chr11	69725187	69725188	NM_001168497.1	Plscr3	-12011	0.375146
chr11	69738297	69738298	NM_001168497.1	Plscr3	1099	0.580445
chr11	69742507	69742508	NM_001168497.1	Plscr3	5309	0.490485
chr11	69744046	69744047	NM_001168497.1	Plscr3	6848	0.461202
chr11	69746408	69746409	NM_001168497.1	Plscr3	9210	0.419622
chr11	69749466	69749467	NM_001168497.1	Plscr3	12268	0.371309
chr11	69749470	69749471	NM_001168497.1	Plscr3	12272	0.37125
chr11	69766606	69766607	NM_001168497.1	Plscr3	29408	0.187061
chr11	69767144	69767145	NM_001168497.1	Plscr3	29946	0.183079
chr11	69775411	69775412	NM_001168497.1	Plscr3	38213	0.13153
chr11	69791398	69791399	NM_001168497.1	Plscr3	54200	0.0693909
chr11	69801314	69801315	NM_001168497.1	Plscr3	64116	0.0466706
chr11	69802322	69802323	NM_001168497.1	Plscr3	65124	0.0448263
chr11	69802355	69802356	NM_001168497.1	Plscr3	65157	0.0447672
chr11	69802933	69802934	NM_001168497.1	Plscr3	65735	0.043744
chr11	69811805	69811806	NM_001168497.1	Plscr3	74607	0.0306758
chr11	69836244	69836245	NM_001168497.1	Plscr3	99046	0.0115411
chr11	69836315	69836316	NM_001168497.1	Plscr3	99117	0.0115084
chr11	69836316	69836317	NM_001168497.1	Plscr3	99118	0.0115079
chr11	69836328	69836329	NM_001168497.1	Plscr3	99130	0.0115024
chr1	181901984	181901985	NM_001083121.3	Enah	54437	0.0687362
chr1	181915905	181915906	NM_001083121.3	Enah	68358	0.039387
chr1	181929885	181929886	NM_001083121.3	Enah	82338	0.0225162
chr1	181931145	181931146	NM_001083121.3	Enah	83598	0.0214095
chr15	76243114	76243115	NM_198885.3	Scx	-98524	0.0117846
chr15	76264746	76264747	NM_198885.3	Scx	-76892	0.0279964
chr15	76280970	76280971	NM_198885.3	Scx	-60668	0.0535725
chr15	76285089	76285090	NM_198885.3	Scx	-56549	0.0631678
chr15	76296734	76296735	NM_198885.3	Scx	-44904	0.100645
chr15	76305471	76305472	NM_198885.3	Scx	-36167	0.142747
chr15	76331494	76331495	NM_198885.3	Scx	-10144	0.404235
chr15	76341840	76341841	NM_198885.3	Scx	202	0.60165
chr15	76341871	76341872	NM_198885.3	Scx	233	0.600904
chr15	76341887	76341888	NM_198885.3	Scx	249	0.60052
chr15	76341901	76341902	NM_198885.3	Scx	263	0.600183
chr15	76341911	76341912	NM_198885.3	Scx	273	0.599943
chr15	76341979	76341980	NM_198885.3	Scx	341	0.598314
chr15	76341996	76341997	NM_198885.3	Scx	358	0.597907
chr15	76342015	76342016	NM_198885.3	Scx	377	0.597453
chr9	118336103	118336104	NM_133721.2	Itga9	-99674	0.0112548
chr9	118386035	118386036	NM_133721.2	Itga9	-49742	0.0829365
chr9	118401341	118401342	NM_133721.2	Itga9	-34436	0.152981
chr9	118426364	118426365	NM_133721.2	Itga9	-9413	0.416229
chr9	118426440	118426441	NM_133721.2	Itga9	-9337	0.417496
chr9	118426441	118426442	NM_133721.2	Itga9	-9336	0.417513
chr9	118436037	118436038	NM_133721.2	Itga9	260	0.600255
chr9	118436104	118436105	NM_133721.2	Itga9	327	0.598649
chr9	118436255	118436256	NM_133721.2	Itga9	478	0.595044
chr9	118436302	118436303	NM_133721.2	Itga9	525	0.593926
chr9	118479990	118479991	NM_133721.2	Itga9	44213	0.103465
chr7	62027025	62027026	NM_013788.2	Peg12	-87233	0.0185123
chr7	62027174	62027175	NM_013788.2	Peg12	-87084	0.018623
chr7	62027191	62027192	NM_013788.2	Peg12	-87067	0.0186356
chr7	62027537	62027538	NM_013788.2	Peg12	-86721	0.0188953
chr7	62027553	62027554	NM_013788.2	Peg12	-86705	0.0189074
chr7	62069582	62069583	NM_013788.2	Peg12	-44676	0.101567
chr7	62113342	62113343	NM_013788.2	Peg12	-916	0.58471
chr7	62113690	62113691	NM_013788.2	Peg12	-568	0.592906
chr7	62113772	62113773	NM_013788.2	Peg12	-486	0.594854
chr7	62113773	62113774	NM_013788.2	Peg12	-485	0.594877
chr7	62113870	62113871	NM_013788.2	Peg12	-388	0.59719
chr7	62113880	62113881	NM_013788.2	Peg12	-378	0.597429
chr7	62113888	62113889	NM_013788.2	Peg12	-370	0.59762
chr7	62113894	62113895	NM_013788.2	Peg12	-364	0.597764
chr7	62113895	62113896	NM_013788.2	Peg12	-363	0.597787
chr7	62113933	62113934	NM_013788.2	Peg12	-325	0.598697
chr7	62113941	62113942	NM_013788.2	Peg12	-317	0.598888
chr7	62113954	62113955	NM_013788.2	Peg12	-304	0.5992
chr7	62113955	62113956	NM_013788.2	Peg12	-303	0.599224
chr7	62113960	62113961	NM_013788.2	Peg12	-298	0.599344
chr7	62113963	62113964	NM_013788.2	Peg12	-295	0.599416
chr7	62113990	62113991	NM_013788.2	Peg12	-268	0.600063
chr8	70851174	70851175	NM_001378800.1	Crlf1	-94624	0.0137742
chr8	70871822	70871823	NM_001378800.1	Crlf1	-73976	0.0314599
chr8	70871823	70871824	NM_001378800.1	Crlf1	-73975	0.0314612
chr8	70871834	70871835	NM_001378800.1	Crlf1	-73964	0.0314751
chr8	70892346	70892347	NM_001378800.1	Crlf1	-53452	0.0714984
chr8	70919529	70919530	NM_001378800.1	Crlf1	-26269	0.212087
chr8	70919530	70919531	NM_001378800.1	Crlf1	-26268	0.212095
chr8	70938298	70938299	NM_001378800.1	Crlf1	-7500	0.449329
chr8	70940067	70940068	NM_001378800.1	Crlf1	-5731	0.482275
chr8	70940722	70940723	NM_001378800.1	Crlf1	-5076	0.495078
chr8	70941291	70941292	NM_001378800.1	Crlf1	-4507	0.506475
chr8	70943869	70943870	NM_001378800.1	Crlf1	-1929	0.561491
chr8	70944099	70944100	NM_001378800.1	Crlf1	-1699	0.56668
chr8	70944665	70944666	NM_001378800.1	Crlf1	-1133	0.579656
chr8	70944676	70944677	NM_001378800.1	Crlf1	-1122	0.579911
chr8	70947138	70947139	NM_001378800.1	Crlf1	1340	0.574877
chr8	70948340	70948341	NM_001378800.1	Crlf1	2542	0.54789
chr8	70948364	70948365	NM_001378800.1	Crlf1	2566	0.547365
chr8	70954705	70954706	NM_001378800.1	Crlf1	8907	0.424739
chr8	70958469	70958470	NM_001378800.1	Crlf1	12671	0.365372
chr8	70958473	70958474	NM_001378800.1	Crlf1	12675	0.365313
chr8	70958512	70958513	NM_001378800.1	Crlf1	12714	0.364744
chr8	70958514	70958515	NM_001378800.1	Crlf1	12716	0.364715
chr8	70958557	70958558	NM_001378800.1	Crlf1	12759	0.364088
chr8	70959303	70959304	NM_001378800.1	Crlf1	13505	0.353384
chr8	71038117	71038118	NM_001378800.1	Crlf1	92319	0.0151045
chr7	48520563	48520564	NM_001198841.1	Csrp3	22764	0.244007
chr7	48520606	48520607	NM_001198841.1	Csrp3	22807	0.243587
chr7	48524620	48524621	NM_001198841.1	Csrp3	26821	0.207455
chr7	48524646	48524647	NM_001198841.1	Csrp3	26847	0.20724
chr7	48524654	48524655	NM_001198841.1	Csrp3	26855	0.207173
chr7	48528037	48528038	NM_001198841.1	Csrp3	30238	0.180953
chr7	48530503	48530504	NM_001198841.1	Csrp3	32704	0.163956
chr2	93725115	93725116	NM_001145034.1	Gm13889	-62330	0.0501268
chr2	93763282	93763283	NM_001145034.1	Gm13889	-24163	0.230727
chr2	93786116	93786117	NM_001145034.1	Gm13889	-1329	0.57513
chr9	72019033	72019034	NM_001253865.1	Tcf12	-68	0.604883
chr9	72019037	72019038	NM_001253865.1	Tcf12	-64	0.60498
chr9	72019054	72019055	NM_001253865.1	Tcf12	-47	0.605391
chr9	72019080	72019081	NM_001253865.1	Tcf12	-21	0.606021
chr9	72019100	72019101	NM_001253865.1	Tcf12	-1	0.606506
chr9	72019108	72019109	NM_001253865.1	Tcf12	7	0.606361
chr9	72019127	72019128	NM_001253865.1	Tcf12	26	0.6059
chr9	72019131	72019132	NM_001253865.1	Tcf12	30	0.605803
chr9	72040416	72040417	NM_001253865.1	Tcf12	21315	0.258567
chr9	72040424	72040425	NM_001253865.1	Tcf12	21323	0.258484
chr9	72040446	72040447	NM_001253865.1	Tcf12	21345	0.258257
chr9	72040454	72040455	NM_001253865.1	Tcf12	21353	0.258174
chr9	72040458	72040459	NM_001253865.1	Tcf12	21357	0.258133
chr9	72040473	72040474	NM_001253865.1	Tcf12	21372	0.257978
chr9	72040476	72040477	NM_001253865.1	Tcf12	21375	0.257947
chr9	72040480	72040481	NM_001253865.1	Tcf12	21379	0.257906
chr9	72040486	72040487	NM_001253865.1	Tcf12	21385	0.257844
chr9	72040492	72040493	NM_001253865.1	Tcf12	21391	0.257782
chr9	72063423	72063424	NM_001253865.1	Tcf12	44322	0.103015
chr9	72063496	72063497	NM_001253865.1	Tcf12	44395	0.102715
chr10	80664117	80664118	NM_010722.5	Lmnb2	-89962	0.0165979
chr10	80668157	80668158	NM_010722.5	Lmnb2	-85922	0.019509
chr10	80668206	80668207	NM_010722.5	Lmnb2	-85873	0.0195473
chr10	80670413	80670414	NM_010722.5	Lmnb2	-83666	0.0213514
chr10	80670434	80670435	NM_010722.5	Lmnb2	-83645	0.0213693
chr10	80670476	80670477	NM_010722.5	Lmnb2	-83603	0.0214052
chr10	80671184	80671185	NM_010722.5	Lmnb2	-82895	0.0220201
chr10	80725867	80725868	NM_010722.5	Lmnb2	-28212	0.196228
chr10	80725944	80725945	NM_010722.5	Lmnb2	-28135	0.196833
chr10	80730348	80730349	NM_010722.5	Lmnb2	-23731	0.234749
chr10	80733933	80733934	NM_010722.5	Lmnb2	-20146	0.270945
chr10	80740946	80740947	NM_010722.5	Lmnb2	-13133	0.358682
chr10	80741027	80741028	NM_010722.5	Lmnb2	-13052	0.359846
chr10	80765760	80765761	NM_010722.5	Lmnb2	11681	0.380131
chr10	80765767	80765768	NM_010722.5	Lmnb2	11688	0.380024
chr10	80765795	80765796	NM_010722.5	Lmnb2	11716	0.379599
chr10	80765797	80765798	NM_010722.5	Lmnb2	11718	0.379569
chr10	80765806	80765807	NM_010722.5	Lmnb2	11727	0.379432
chr10	80765839	80765840	NM_010722.5	Lmnb2	11760	0.378931
chr10	80765858	80765859	NM_010722.5	Lmnb2	11779	0.378644
chr10	80767931	80767932	NM_010722.5	Lmnb2	13852	0.348513
chr10	80768063	80768064	NM_010722.5	Lmnb2	13984	0.346678
chr10	80768689	80768690	NM_010722.5	Lmnb2	14610	0.338105
chr10	80775641	80775642	NM_010722.5	Lmnb2	21562	0.256025
chr10	80775677	80775678	NM_010722.5	Lmnb2	21598	0.255657
chr10	80788769	80788770	NM_010722.5	Lmnb2	34690	0.151435
chr10	80802344	80802345	NM_010722.5	Lmnb2	48265	0.087984
chr10	80802377	80802378	NM_010722.5	Lmnb2	48298	0.087868
chr10	80807612	80807613	NM_010722.5	Lmnb2	53533	0.0712671
chr10	80807627	80807628	NM_010722.5	Lmnb2	53548	0.0712244
chr10	80807638	80807639	NM_010722.5	Lmnb2	53559	0.0711931
chr10	80807663	80807664	NM_010722.5	Lmnb2	53584	0.0711219
chr10	80807682	80807683	NM_010722.5	Lmnb2	53603	0.0710679
chr10	80807728	80807729	NM_010722.5	Lmnb2	53649	0.0709372
chr10	80821554	80821555	NM_010722.5	Lmnb2	67475	0.040803
chr10	81132632	81132633	NM_001099917.1	Smim24	-96266	0.0128986
chr10	81145314	81145315	NM_001099917.1	Smim24	-83584	0.0214215
chr10	81148354	81148355	NM_001099917.1	Smim24	-80544	0.0241914
chr10	81162802	81162803	NM_001099917.1	Smim24	-66096	0.0431169
chr10	81168364	81168365	NM_001099917.1	Smim24	-60534	0.0538604
chr10	81168406	81168407	NM_001099917.1	Smim24	-60492	0.0539509
chr10	81168476	81168477	NM_001099917.1	Smim24	-60422	0.0541022
chr10	81168477	81168478	NM_001099917.1	Smim24	-60421	0.0541044
chr10	81168486	81168487	NM_001099917.1	Smim24	-60412	0.0541239
chr10	81168500	81168501	NM_001099917.1	Smim24	-60398	0.0541542
chr10	81168513	81168514	NM_001099917.1	Smim24	-60385	0.0541824
chr10	81168552	81168553	NM_001099917.1	Smim24	-60346	0.0542669
chr10	81168794	81168795	NM_001099917.1	Smim24	-60104	0.0547948
chr10	81173970	81173971	NM_001099917.1	Smim24	-54928	0.0673993
chr10	81173995	81173996	NM_001099917.1	Smim24	-54903	0.0674668
chr10	81177032	81177033	NM_001099917.1	Smim24	-51866	0.0761812
chr10	81177100	81177101	NM_001099917.1	Smim24	-51798	0.0763887
chr10	81177107	81177108	NM_001099917.1	Smim24	-51791	0.0764101
chr10	81182662	81182663	NM_001099917.1	Smim24	-46236	0.0954226
chr10	81186485	81186486	NM_001099917.1	Smim24	-42413	0.111189
chr10	81191086	81191087	NM_001099917.1	Smim24	-37812	0.133657
chr10	81199803	81199804	NM_001099917.1	Smim24	-29095	0.189418
chr10	81199829	81199830	NM_001099917.1	Smim24	-29069	0.189615
chr10	81199881	81199882	NM_001099917.1	Smim24	-29017	0.19001
chr10	81199980	81199981	NM_001099917.1	Smim24	-28918	0.190764
chr10	81200014	81200015	NM_001099917.1	Smim24	-28884	0.191023
chr10	81200025	81200026	NM_001099917.1	Smim24	-28873	0.191107
chr10	81200575	81200576	NM_001099917.1	Smim24	-28323	0.195358
chr10	81200612	81200613	NM_001099917.1	Smim24	-28286	0.195648
chr10	81200656	81200657	NM_001099917.1	Smim24	-28242	0.195992
chr10	81200730	81200731	NM_001099917.1	Smim24	-28168	0.196573
chr10	81221117	81221118	NM_001099917.1	Smim24	-7781	0.444307
chr10	81226765	81226766	NM_001099917.1	Smim24	-2133	0.556928
chr10	81226768	81226769	NM_001099917.1	Smim24	-2130	0.556994
chr10	81226793	81226794	NM_001099917.1	Smim24	-2105	0.557552
chr10	81231092	81231093	NM_001099917.1	Smim24	2194	0.55557
chr10	81236195	81236196	NM_001099917.1	Smim24	7297	0.452992
chr10	81238149	81238150	NM_001099917.1	Smim24	9251	0.418935
chr10	81243475	81243476	NM_001099917.1	Smim24	14577	0.338551
chr10	81252378	81252379	NM_001099917.1	Smim24	23480	0.237117
chr10	81252379	81252380	NM_001099917.1	Smim24	23481	0.237108
chr10	81266793	81266794	NM_001099917.1	Smim24	37895	0.133214
chr10	81267192	81267193	NM_001099917.1	Smim24	38294	0.131105
chr10	81291476	81291477	NM_001099917.1	Smim24	62578	0.049632
chr10	81291515	81291516	NM_001099917.1	Smim24	62617	0.0495546
chr10	81291521	81291522	NM_001099917.1	Smim24	62623	0.0495427
chr10	81296381	81296382	NM_001099917.1	Smim24	67483	0.0407899
chr10	81296409	81296410	NM_001099917.1	Smim24	67511	0.0407443
chr10	81296410	81296411	NM_001099917.1	Smim24	67512	0.0407426
chr10	81302852	81302853	NM_001099917.1	Smim24	73954	0.0314876
chr10	81303022	81303023	NM_001099917.1	Smim24	74124	0.0312743
chr10	81303034	81303035	NM_001099917.1	Smim24	74136	0.0312592
chr10	81307119	81307120	NM_001099917.1	Smim24	78221	0.026547
chr10	81307147	81307148	NM_001099917.1	Smim24	78249	0.0265172
chr10	81309411	81309412	NM_001099917.1	Smim24	80513	0.0242214
chr10	81309506	81309507	NM_001099917.1	Smim24	80608	0.0241295
chr10	81310941	81310942	NM_001099917.1	Smim24	82043	0.0227835
chr10	81326129	81326130	NM_001099917.1	Smim24	97231	0.0124102
chr4	129594851	129594852	NM_011317.4	Khdrbs1	-41245	0.116507
chr4	129635004	129635005	NM_011317.4	Khdrbs1	-1092	0.580608
chr4	129635026	129635027	NM_011317.4	Khdrbs1	-1070	0.581119
chr4	129635034	129635035	NM_011317.4	Khdrbs1	-1062	0.581305
chr4	129635072	129635073	NM_011317.4	Khdrbs1	-1024	0.582189
chr4	129635082	129635083	NM_011317.4	Khdrbs1	-1014	0.582422
chr4	129635085	129635086	NM_011317.4	Khdrbs1	-1011	0.582492
chr4	129635090	129635091	NM_011317.4	Khdrbs1	-1006	0.582608
chr4	129635112	129635113	NM_011317.4	Khdrbs1	-984	0.583121
chr4	129635120	129635121	NM_011317.4	Khdrbs1	-976	0.583308
chr4	129635130	129635131	NM_011317.4	Khdrbs1	-966	0.583541
chr4	129635135	129635136	NM_011317.4	Khdrbs1	-961	0.583658
chr4	129635140	129635141	NM_011317.4	Khdrbs1	-956	0.583775
chr4	129635148	129635149	NM_011317.4	Khdrbs1	-948	0.583962
chr4	129635155	129635156	NM_011317.4	Khdrbs1	-941	0.584125
chr4	129670589	129670590	NM_011317.4	Khdrbs1	34493	0.152633
chr4	129688746	129688747	NM_011317.4	Khdrbs1	52650	0.0738293
chr4	129688775	129688776	NM_011317.4	Khdrbs1	52679	0.0737437
chr4	129704862	129704863	NM_011317.4	Khdrbs1	68766	0.0387494
chr6	29336215	29336216	NM_001311074.2	Flnc	-97040	0.0125053
chr6	29336228	29336229	NM_001311074.2	Flnc	-97027	0.0125118
chr6	29391302	29391303	NM_001311074.2	Flnc	-41953	0.113254
chr6	29396855	29396856	NM_001311074.2	Flnc	-36400	0.141423
chr6	29397409	29397410	NM_001311074.2	Flnc	-35846	0.144592
chr6	29448686	29448687	NM_001311074.2	Flnc	15431	0.327182
chr6	29468153	29468154	NM_001311074.2	Flnc	34898	0.15018
chr6	29474288	29474289	NM_001311074.2	Flnc	41033	0.1175
chr6	29474302	29474303	NM_001311074.2	Flnc	41047	0.117434
chr6	29483976	29483977	NM_001311074.2	Flnc	50721	0.0797515
chr6	29493255	29493256	NM_001311074.2	Flnc	60000	0.0550232
chr6	29502409	29502410	NM_001311074.2	Flnc	69154	0.0381527
chr1	167036327	167036328	NM_001417923.1	Uck2	-75951	0.0290702
chr1	167057970	167057971	NM_001417923.1	Uck2	-54308	0.0690917
chr1	167059670	167059671	NM_001417923.1	Uck2	-52608	0.0739534
chr1	167106694	167106695	NM_001417923.1	Uck2	-5584	0.48512
chr1	167106721	167106722	NM_001417923.1	Uck2	-5557	0.485644
chr1	167106755	167106756	NM_001417923.1	Uck2	-5523	0.486305
chr1	167106768	167106769	NM_001417923.1	Uck2	-5510	0.486558
chr1	167168021	167168022	NM_001417923.1	Uck2	55743	0.0652376
chr1	167177855	167177856	NM_001417923.1	Uck2	65577	0.0440214
chr1	167205581	167205582	NM_001417923.1	Uck2	93303	0.0145216
chr10	79727904	79727905	NM_007725.2	Cnn2	-96530	0.0127631
chr10	79728376	79728377	NM_007725.2	Cnn2	-96058	0.0130063
chr10	79729495	79729496	NM_007725.2	Cnn2	-94939	0.0136017
chr10	79744303	79744304	NM_007725.2	Cnn2	-80131	0.0245943
chr10	79752821	79752822	NM_007725.2	Cnn2	-71613	0.0345786
chr10	79757796	79757797	NM_007725.2	Cnn2	-66638	0.0421922
chr10	79757797	79757798	NM_007725.2	Cnn2	-66637	0.0421939
chr10	79757800	79757801	NM_007725.2	Cnn2	-66634	0.0421989
chr10	79757801	79757802	NM_007725.2	Cnn2	-66633	0.0422006
chr10	79757841	79757842	NM_007725.2	Cnn2	-66593	0.0422682
chr10	79763306	79763307	NM_007725.2	Cnn2	-61128	0.0525957
chr10	79781509	79781510	NM_007725.2	Cnn2	-42925	0.108935
chr10	79787644	79787645	NM_007725.2	Cnn2	-36790	0.139234
chr10	79806860	79806861	NM_007725.2	Cnn2	-17574	0.300304
chr10	79807143	79807144	NM_007725.2	Cnn2	-17291	0.303723
chr10	79809746	79809747	NM_007725.2	Cnn2	-14688	0.337051
chr10	79813305	79813306	NM_007725.2	Cnn2	-11129	0.388617
chr10	79813577	79813578	NM_007725.2	Cnn2	-10857	0.392869
chr10	79824438	79824439	NM_007725.2	Cnn2	4	0.606434
chr10	79824447	79824448	NM_007725.2	Cnn2	13	0.606215
chr10	79824894	79824895	NM_007725.2	Cnn2	460	0.595473
chr10	79824939	79824940	NM_007725.2	Cnn2	505	0.594402
chr10	79825790	79825791	NM_007725.2	Cnn2	1356	0.574509
chr10	79825804	79825805	NM_007725.2	Cnn2	1370	0.574187
chr10	79826335	79826336	NM_007725.2	Cnn2	1901	0.56212
chr10	79829424	79829425	NM_007725.2	Cnn2	4990	0.496784
chr10	79833424	79833425	NM_007725.2	Cnn2	8990	0.423331
chr10	79842350	79842351	NM_007725.2	Cnn2	17916	0.296224
chr10	79850837	79850838	NM_007725.2	Cnn2	26403	0.210953
chr10	79855012	79855013	NM_007725.2	Cnn2	30578	0.178508
chr10	79862127	79862128	NM_007725.2	Cnn2	37693	0.134295
chr10	79864640	79864641	NM_007725.2	Cnn2	40206	0.121452
chr10	79875505	79875506	NM_007725.2	Cnn2	51071	0.0786427
chr10	79923386	79923387	NM_007725.2	Cnn2	98952	0.0115846
chr14	30547734	30547735	NM_181390.3	Mustn1	-53480	0.0714184
chr14	30547963	30547964	NM_181390.3	Mustn1	-53251	0.0720756
chr14	30547986	30547987	NM_181390.3	Mustn1	-53228	0.0721419
chr14	30548000	30548001	NM_181390.3	Mustn1	-53214	0.0721823
chr14	30609797	30609798	NM_181390.3	Mustn1	8583	0.43028
chr14	30612666	30612667	NM_181390.3	Mustn1	11452	0.383629
chr14	30623102	30623103	NM_181390.3	Mustn1	21888	0.252708
chr14	30630453	30630454	NM_181390.3	Mustn1	29239	0.18833
chr14	30643698	30643699	NM_181390.3	Mustn1	42484	0.110874
chr14	30659196	30659197	NM_181390.3	Mustn1	57982	0.0596489
chr14	30673817	30673818	NM_181390.3	Mustn1	72603	0.0332361
chr4	149154800	149154801	NM_001081274.2	Pgd	-96362	0.0128491
chr4	149164205	149164206	NM_001081274.2	Pgd	-86957	0.0187178
chr4	149181812	149181813	NM_001081274.2	Pgd	-69350	0.0378547
chr4	149181819	149181820	NM_001081274.2	Pgd	-69343	0.0378653
chr4	149189399	149189400	NM_001081274.2	Pgd	-61763	0.0512766
chr4	149201641	149201642	NM_001081274.2	Pgd	-49521	0.0836729
chr4	149215345	149215346	NM_001081274.2	Pgd	-35817	0.14476
chr4	149222170	149222171	NM_001081274.2	Pgd	-28992	0.1902
chr4	149251020	149251021	NM_001081274.2	Pgd	-142	0.603095
chr4	149251026	149251027	NM_001081274.2	Pgd	-136	0.60324
chr4	149251028	149251029	NM_001081274.2	Pgd	-134	0.603288
chr4	149251033	149251034	NM_001081274.2	Pgd	-129	0.603409
chr4	149251054	149251055	NM_001081274.2	Pgd	-108	0.603916
chr4	149251064	149251065	NM_001081274.2	Pgd	-98	0.604158
chr4	149251089	149251090	NM_001081274.2	Pgd	-73	0.604762
chr4	149251091	149251092	NM_001081274.2	Pgd	-71	0.604811
chr4	149251108	149251109	NM_001081274.2	Pgd	-54	0.605222
chr4	149263717	149263718	NM_001081274.2	Pgd	12555	0.367071
chr4	149282850	149282851	NM_001081274.2	Pgd	31688	0.170756
chr4	149299387	149299388	NM_001081274.2	Pgd	48225	0.0881249
chr4	149299449	149299450	NM_001081274.2	Pgd	48287	0.0879066
chr3	90058461	90058462	NM_001411505.1	Slc39a1	-97051	0.0124998
chr3	90058467	90058468	NM_001411505.1	Slc39a1	-97045	0.0125028
chr3	90150904	90150905	NM_001411505.1	Slc39a1	-4608	0.504433
chr3	90179667	90179668	NM_001411505.1	Slc39a1	24155	0.230801
chr3	90181228	90181229	NM_001411505.1	Slc39a1	25716	0.21683
chr17	34783933	34783934	NM_017406.4	Atf6b	-82187	0.0226526
chr17	34785225	34785226	NM_017406.4	Atf6b	-80895	0.0238541
chr17	34810187	34810188	NM_017406.4	Atf6b	-55933	0.0647436
chr17	34810236	34810237	NM_017406.4	Atf6b	-55884	0.0648706
chr17	34810257	34810258	NM_017406.4	Atf6b	-55863	0.0649252
chr17	34814639	34814640	NM_017406.4	Atf6b	-51481	0.0773635
chr17	34831333	34831334	NM_017406.4	Atf6b	-34787	0.150848
chr17	34850081	34850082	NM_017406.4	Atf6b	-16039	0.31932
chr17	34865482	34865483	NM_017406.4	Atf6b	-638	0.591248
chr17	34869710	34869711	NM_017406.4	Atf6b	3590	0.525398
chr17	34871970	34871971	NM_017406.4	Atf6b	5850	0.479985
chr17	34872684	34872685	NM_017406.4	Atf6b	6564	0.466471
chr17	34890450	34890451	NM_017406.4	Atf6b	24330	0.229191
chr17	34890488	34890489	NM_017406.4	Atf6b	24368	0.228843
chr17	34890577	34890578	NM_017406.4	Atf6b	24457	0.22803
chr17	34890602	34890603	NM_017406.4	Atf6b	24482	0.227802
chr17	34890621	34890622	NM_017406.4	Atf6b	24501	0.227629
chr17	34890660	34890661	NM_017406.4	Atf6b	24540	0.227274
chr17	34890663	34890664	NM_017406.4	Atf6b	24543	0.227246
chr17	34890669	34890670	NM_017406.4	Atf6b	24549	0.227192
chr17	34890684	34890685	NM_017406.4	Atf6b	24564	0.227056
chr17	34890714	34890715	NM_017406.4	Atf6b	24594	0.226783
chr17	34890730	34890731	NM_017406.4	Atf6b	24610	0.226638
chr17	34890742	34890743	NM_017406.4	Atf6b	24622	0.22653
chr17	34890751	34890752	NM_017406.4	Atf6b	24631	0.226448
chr17	34890762	34890763	NM_017406.4	Atf6b	24642	0.226348
chr17	34891031	34891032	NM_017406.4	Atf6b	24911	0.223926
chr17	34891035	34891036	NM_017406.4	Atf6b	24915	0.22389
chr17	34891056	34891057	NM_017406.4	Atf6b	24936	0.223702
chr17	34891131	34891132	NM_017406.4	Atf6b	25011	0.223032
chr17	34899276	34899277	NM_017406.4	Atf6b	33156	0.161018
chr17	34958718	34958719	NM_017406.4	Atf6b	92598	0.0149369
chr9	58127704	58127705	NM_010729.3	Loxl1	-92791	0.014822
chr9	58127737	58127738	NM_010729.3	Loxl1	-92758	0.0148416
chr9	58127745	58127746	NM_010729.3	Loxl1	-92750	0.0148464
chr9	58154513	58154514	NM_010729.3	Loxl1	-65982	0.043314
chr9	58154565	58154566	NM_010729.3	Loxl1	-65930	0.0434042
chr9	58219214	58219215	NM_010729.3	Loxl1	-1281	0.576235
chr9	58219224	58219225	NM_010729.3	Loxl1	-1271	0.576465
chr9	58219233	58219234	NM_010729.3	Loxl1	-1262	0.576673
chr9	58219234	58219235	NM_010729.3	Loxl1	-1261	0.576696
chr9	58219238	58219239	NM_010729.3	Loxl1	-1257	0.576788
chr9	58219242	58219243	NM_010729.3	Loxl1	-1253	0.576881
chr9	58219475	58219476	NM_010729.3	Loxl1	-1020	0.582282
chr9	58219757	58219758	NM_010729.3	Loxl1	-738	0.588888
chr9	58219772	58219773	NM_010729.3	Loxl1	-723	0.589241
chr9	58219793	58219794	NM_010729.3	Loxl1	-702	0.589736
chr9	58219805	58219806	NM_010729.3	Loxl1	-690	0.590019
chr9	58219806	58219807	NM_010729.3	Loxl1	-689	0.590043
chr9	58219811	58219812	NM_010729.3	Loxl1	-684	0.590161
chr4	137893561	137893562	NM_001099631.1	Sh2d5	-84161	0.0209328
chr4	137974114	137974115	NM_001099631.1	Sh2d5	-3608	0.525019
chr4	137974530	137974531	NM_001099631.1	Sh2d5	-3192	0.533829
chr4	137974531	137974532	NM_001099631.1	Sh2d5	-3191	0.53385
chr4	137974604	137974605	NM_001099631.1	Sh2d5	-3118	0.535411
chr4	137981217	137981218	NM_001099631.1	Sh2d5	3495	0.527398
chr4	137984237	137984238	NM_001099631.1	Sh2d5	6515	0.467386
chr4	137989947	137989948	NM_001099631.1	Sh2d5	12225	0.371948
chr4	137990208	137990209	NM_001099631.1	Sh2d5	12486	0.368086
chr4	138007283	138007284	NM_001099631.1	Sh2d5	29561	0.18592
chr4	138010657	138010658	NM_001099631.1	Sh2d5	32935	0.162448
chr4	138028632	138028633	NM_001099631.1	Sh2d5	50910	0.0791508
chr4	138037868	138037869	NM_001099631.1	Sh2d5	60146	0.0547028
chr4	138037977	138037978	NM_001099631.1	Sh2d5	60255	0.0544648
chr4	138038012	138038013	NM_001099631.1	Sh2d5	60290	0.0543886
chr4	138043164	138043165	NM_001099631.1	Sh2d5	65442	0.0442597
chr4	138053174	138053175	NM_001099631.1	Sh2d5	75452	0.0296563
chr4	138057675	138057676	NM_001099631.1	Sh2d5	79953	0.0247701
chr4	138061488	138061489	NM_001099631.1	Sh2d5	83766	0.0212661
chr18	67782914	67782915	NM_008977.3	Ptpn2	-74777	0.0304679
chr18	67857189	67857190	NM_008977.3	Ptpn2	-502	0.594473
chr18	67857460	67857461	NM_008977.3	Ptpn2	-231	0.600952
chr18	67857483	67857484	NM_008977.3	Ptpn2	-208	0.601505
chr18	67857640	67857641	NM_008977.3	Ptpn2	-51	0.605295
chr18	67857675	67857676	NM_008977.3	Ptpn2	-16	0.606143
chr18	67857678	67857679	NM_008977.3	Ptpn2	-13	0.606215
chr18	67857688	67857689	NM_008977.3	Ptpn2	-3	0.606458
chr18	67878659	67878660	NM_008977.3	Ptpn2	20968	0.262181
chr18	67908215	67908216	NM_008977.3	Ptpn2	50524	0.0803824
chr18	67933334	67933335	NM_008977.3	Ptpn2	75643	0.0294306
chr18	67939111	67939112	NM_008977.3	Ptpn2	81420	0.0233584
chr18	67939126	67939127	NM_008977.3	Ptpn2	81435	0.0233444
chr18	67939145	67939146	NM_008977.3	Ptpn2	81454	0.0233266
chr18	67948365	67948366	NM_008977.3	Ptpn2	90674	0.0161318
chr18	67948390	67948391	NM_008977.3	Ptpn2	90699	0.0161157
chr18	67948433	67948434	NM_008977.3	Ptpn2	90742	0.016088
chr10	80096386	80096387	NM_025521.3	2310011J03Rik	-59996	0.055032
chr10	80115073	80115074	NM_025521.3	2310011J03Rik	-41309	0.11621
chr10	80128464	80128465	NM_025521.3	2310011J03Rik	-27918	0.198549
chr10	80134846	80134847	NM_025521.3	2310011J03Rik	-21536	0.256291
chr10	80134870	80134871	NM_025521.3	2310011J03Rik	-21512	0.256538
chr10	80134901	80134902	NM_025521.3	2310011J03Rik	-21481	0.256856
chr10	80147809	80147810	NM_025521.3	2310011J03Rik	-8573	0.430452
chr10	80147965	80147966	NM_025521.3	2310011J03Rik	-8417	0.433146
chr10	80147972	80147973	NM_025521.3	2310011J03Rik	-8410	0.433267
chr10	80147978	80147979	NM_025521.3	2310011J03Rik	-8404	0.433371
chr10	80148047	80148048	NM_025521.3	2310011J03Rik	-8335	0.434569
chr10	80149051	80149052	NM_025521.3	2310011J03Rik	-7331	0.452377
chr10	80149058	80149059	NM_025521.3	2310011J03Rik	-7324	0.452503
chr10	80149125	80149126	NM_025521.3	2310011J03Rik	-7257	0.453718
chr10	80149352	80149353	NM_025521.3	2310011J03Rik	-7030	0.457856
chr10	80149567	80149568	NM_025521.3	2310011J03Rik	-6815	0.461811
chr10	80150338	80150339	NM_025521.3	2310011J03Rik	-6044	0.476275
chr10	80151347	80151348	NM_025521.3	2310011J03Rik	-5035	0.495891
chr10	80169841	80169842	NM_025521.3	2310011J03Rik	13459	0.354035
chr10	80169863	80169864	NM_025521.3	2310011J03Rik	13481	0.353723
chr10	80178746	80178747	NM_025521.3	2310011J03Rik	22364	0.247942
chr10	80178802	80178803	NM_025521.3	2310011J03Rik	22420	0.247387
chr10	80180909	80180910	NM_025521.3	2310011J03Rik	24527	0.227392
chr10	80181120	80181121	NM_025521.3	2310011J03Rik	24738	0.225481
chr10	80181174	80181175	NM_025521.3	2310011J03Rik	24792	0.224994
chr10	80181189	80181190	NM_025521.3	2310011J03Rik	24807	0.224859
chr10	80183625	80183626	NM_025521.3	2310011J03Rik	27243	0.203983
chr10	80185116	80185117	NM_025521.3	2310011J03Rik	28734	0.192173
chr10	80186876	80186877	NM_025521.3	2310011J03Rik	30494	0.179109
chr10	80192131	80192132	NM_025521.3	2310011J03Rik	35749	0.145154
chr10	80216760	80216761	NM_025521.3	2310011J03Rik	60378	0.0541975
chr10	80218636	80218637	NM_025521.3	2310011J03Rik	62254	0.0502794
chr10	80222639	80222640	NM_025521.3	2310011J03Rik	66257	0.0428401
chr10	80223142	80223143	NM_025521.3	2310011J03Rik	66760	0.0419868
chr10	80228941	80228942	NM_025521.3	2310011J03Rik	72559	0.0332946
chr10	80230972	80230973	NM_025521.3	2310011J03Rik	74590	0.0306967
chr10	80242555	80242556	NM_025521.3	2310011J03Rik	86173	0.0193141
chr10	80246005	80246006	NM_025521.3	2310011J03Rik	89623	0.0168245
chr7	24855847	24855848	NM_001412415.1	Erf	-92007	0.0152942
chr7	24871281	24871282	NM_001412415.1	Erf	-76573	0.0283559
chr7	24879345	24879346	NM_001412415.1	Erf	-68509	0.0391498
chr7	24879346	24879347	NM_001412415.1	Erf	-68508	0.0391514
chr7	24889140	24889141	NM_001412415.1	Erf	-58714	0.0579277
chr7	24891605	24891606	NM_001412415.1	Erf	-56249	0.0639304
chr7	24936982	24936983	NM_001412415.1	Erf	-10872	0.392633
chr7	24936997	24936998	NM_001412415.1	Erf	-10857	0.392869
chr7	24937003	24937004	NM_001412415.1	Erf	-10851	0.392963
chr7	24937016	24937017	NM_001412415.1	Erf	-10838	0.393167
chr7	24937018	24937019	NM_001412415.1	Erf	-10836	0.393199
chr7	24937022	24937023	NM_001412415.1	Erf	-10832	0.393262
chr7	24937034	24937035	NM_001412415.1	Erf	-10820	0.393451
chr7	24937170	24937171	NM_001412415.1	Erf	-10684	0.395597
chr7	24940212	24940213	NM_001412415.1	Erf	-7642	0.446784
chr7	24944169	24944170	NM_001412415.1	Erf	-3685	0.523405
chr7	24946700	24946701	NM_001412415.1	Erf	-1154	0.57917
chr7	24948412	24948413	NM_001412415.1	Erf	558	0.593143
chr7	24948415	24948416	NM_001412415.1	Erf	561	0.593072
chr7	24948428	24948429	NM_001412415.1	Erf	574	0.592763
chr7	24948431	24948432	NM_001412415.1	Erf	577	0.592692
chr7	24967689	24967690	NM_001412415.1	Erf	19835	0.274336
chr7	24971946	24971947	NM_001412415.1	Erf	24092	0.231383
chr7	24971957	24971958	NM_001412415.1	Erf	24103	0.231281
chr7	25014898	25014899	NM_001412415.1	Erf	67044	0.0415125
chr7	25014966	25014967	NM_001412415.1	Erf	67112	0.0413998
chr7	25026971	25026972	NM_001412415.1	Erf	79117	0.0256124
chr7	25039770	25039771	NM_001412415.1	Erf	91916	0.01535
chr11	75527605	75527606	NM_001080775.2	Myo1c	-19357	0.279632
chr11	75543657	75543658	NM_001080775.2	Myo1c	-3305	0.531421
chr11	75550418	75550419	NM_001080775.2	Myo1c	3456	0.528221
chr11	75559078	75559079	NM_001080775.2	Myo1c	12116	0.373574
chr11	75559110	75559111	NM_001080775.2	Myo1c	12148	0.373096
chr11	75568948	75568949	NM_001080775.2	Myo1c	21986	0.251719
chr11	75624493	75624494	NM_001080775.2	Myo1c	77531	0.0272899
chr11	75624496	75624497	NM_001080775.2	Myo1c	77534	0.0272866
chr11	75624569	75624570	NM_001080775.2	Myo1c	77607	0.027207
chr11	75624584	75624585	NM_001080775.2	Myo1c	77622	0.0271907
chr11	75624607	75624608	NM_001080775.2	Myo1c	77645	0.0271657
chr11	75624649	75624650	NM_001080775.2	Myo1c	77687	0.0271201
chr4	43508667	43508668	NM_011602.5	Tln1	-53916	0.0701836
chr4	43508741	43508742	NM_011602.5	Tln1	-53842	0.0703917
chr4	43519483	43519484	NM_011602.5	Tln1	-43100	0.108176
chr4	43568886	43568887	NM_011602.5	Tln1	6303	0.471366
chr4	43584781	43584782	NM_011602.5	Tln1	22198	0.249594
chr4	43586690	43586691	NM_011602.5	Tln1	24107	0.231244
chr4	43586691	43586692	NM_011602.5	Tln1	24108	0.231235
chr4	43629239	43629240	NM_011602.5	Tln1	66656	0.0421618
chr4	43629312	43629313	NM_011602.5	Tln1	66729	0.0420389
chr4	43632355	43632356	NM_011602.5	Tln1	69772	0.0372211
chr4	43632366	43632367	NM_011602.5	Tln1	69783	0.0372047
chr4	43632391	43632392	NM_011602.5	Tln1	69808	0.0371675
chr4	43632399	43632400	NM_011602.5	Tln1	69816	0.0371556
chr4	43632433	43632434	NM_011602.5	Tln1	69850	0.0371051
chr4	43641631	43641632	NM_011602.5	Tln1	79048	0.0256832
chr4	43647306	43647307	NM_011602.5	Tln1	84723	0.0204674
chr4	43647347	43647348	NM_011602.5	Tln1	84764	0.0204339
chr4	43653574	43653575	NM_011602.5	Tln1	90991	0.0159286
chr4	43653615	43653616	NM_011602.5	Tln1	91032	0.0159025
chr4	43653616	43653617	NM_011602.5	Tln1	91033	0.0159018
chr14	20711599	20711600	NM_175132.4	Synpo2l	-6823	0.461663
chr14	20711630	20711631	NM_175132.4	Synpo2l	-6792	0.462236
chr14	20711663	20711664	NM_175132.4	Synpo2l	-6759	0.462846
chr14	20716750	20716751	NM_175132.4	Synpo2l	-1672	0.567293
chr14	20716753	20716754	NM_175132.4	Synpo2l	-1669	0.567361
chr14	20716801	20716802	NM_175132.4	Synpo2l	-1621	0.568451
chr14	20716808	20716809	NM_175132.4	Synpo2l	-1614	0.56861
chr14	20724367	20724368	NM_175132.4	Synpo2l	5945	0.478165
chr14	20745180	20745181	NM_175132.4	Synpo2l	26758	0.207979
chr14	20745251	20745252	NM_175132.4	Synpo2l	26829	0.207389
chr14	20745272	20745273	NM_175132.4	Synpo2l	26850	0.207215
chr14	20745317	20745318	NM_175132.4	Synpo2l	26895	0.206842
chr14	20745335	20745336	NM_175132.4	Synpo2l	26913	0.206693
chr14	20745341	20745342	NM_175132.4	Synpo2l	26919	0.206644
chr14	20745353	20745354	NM_175132.4	Synpo2l	26931	0.206544
chr14	20745371	20745372	NM_175132.4	Synpo2l	26949	0.206396
chr14	20745377	20745378	NM_175132.4	Synpo2l	26955	0.206346
chr14	20745383	20745384	NM_175132.4	Synpo2l	26961	0.206297
chr14	20745394	20745395	NM_175132.4	Synpo2l	26972	0.206206
chr14	20745404	20745405	NM_175132.4	Synpo2l	26982	0.206123
chr14	20745407	20745408	NM_175132.4	Synpo2l	26985	0.206099
chr14	20745413	20745414	NM_175132.4	Synpo2l	26991	0.206049
chr14	20745426	20745427	NM_175132.4	Synpo2l	27004	0.205942
chr14	20745427	20745428	NM_175132.4	Synpo2l	27005	0.205934
chr14	20745462	20745463	NM_175132.4	Synpo2l	27040	0.205646
chr14	20745507	20745508	NM_175132.4	Synpo2l	27085	0.205276
chr14	20745582	20745583	NM_175132.4	Synpo2l	27160	0.204661
chr14	20745668	20745669	NM_175132.4	Synpo2l	27246	0.203958
chr14	20745683	20745684	NM_175132.4	Synpo2l	27261	0.203836
chr14	20745733	20745734	NM_175132.4	Synpo2l	27311	0.203429
chr14	20745739	20745740	NM_175132.4	Synpo2l	27317	0.20338
chr14	20745923	20745924	NM_175132.4	Synpo2l	27501	0.201888
chr14	20752046	20752047	NM_175132.4	Synpo2l	33624	0.158032
chr14	20752057	20752058	NM_175132.4	Synpo2l	33635	0.157962
chr14	20787457	20787458	NM_175132.4	Synpo2l	69035	0.0383347
chr14	20797017	20797018	NM_175132.4	Synpo2l	78595	0.0261528
chr14	20797079	20797080	NM_175132.4	Synpo2l	78657	0.026088
chr18	37788611	37788612	NM_033593.4	Pcdhga10	-91458	0.0156338
chr18	37795180	37795181	NM_033593.4	Pcdhga10	-84889	0.020332
chr18	37795183	37795184	NM_033593.4	Pcdhga10	-84886	0.0203344
chr18	37795212	37795213	NM_033593.4	Pcdhga10	-84857	0.020358
chr18	37795255	37795256	NM_033593.4	Pcdhga10	-84814	0.0203931
chr18	37795271	37795272	NM_033593.4	Pcdhga10	-84798	0.0204061
chr18	37802051	37802052	NM_033593.4	Pcdhga10	-78018	0.0267634
chr18	37819097	37819098	NM_033593.4	Pcdhga10	-60972	0.052925
chr18	37819102	37819103	NM_033593.4	Pcdhga10	-60967	0.0529356
chr18	37824253	37824254	NM_033593.4	Pcdhga10	-55816	0.0650473
chr18	37824801	37824802	NM_033593.4	Pcdhga10	-55268	0.0664889
chr18	37827954	37827955	NM_033593.4	Pcdhga10	-52115	0.0754262
chr18	37827987	37827988	NM_033593.4	Pcdhga10	-52082	0.0755259
chr18	37843246	37843247	NM_033593.4	Pcdhga10	-36823	0.13905
chr18	37849499	37849500	NM_033593.4	Pcdhga10	-30570	0.178565
chr18	37853545	37853546	NM_033593.4	Pcdhga10	-26524	0.209934
chr18	37854929	37854930	NM_033593.4	Pcdhga10	-25140	0.221884
chr18	37854944	37854945	NM_033593.4	Pcdhga10	-25125	0.222017
chr18	37855013	37855014	NM_033593.4	Pcdhga10	-25056	0.222631
chr18	37859678	37859679	NM_033593.4	Pcdhga10	-20391	0.268303
chr18	37864129	37864130	NM_033593.4	Pcdhga10	-15940	0.320588
chr18	37864305	37864306	NM_033593.4	Pcdhga10	-15764	0.322852
chr18	37869964	37869965	NM_033593.4	Pcdhga10	-10105	0.404866
chr18	37880100	37880101	NM_033593.4	Pcdhga10	31	0.605779
chr18	37880901	37880902	NM_033593.4	Pcdhga10	832	0.586678
chr18	37880926	37880927	NM_033593.4	Pcdhga10	857	0.586091
chr18	37881315	37881316	NM_033593.4	Pcdhga10	1246	0.577042
chr18	37884868	37884869	NM_033593.4	Pcdhga10	4799	0.500594
chr18	37888795	37888796	NM_033593.4	Pcdhga10	8726	0.427825
chr18	37889763	37889764	NM_033593.4	Pcdhga10	9694	0.411577
chr18	37889771	37889772	NM_033593.4	Pcdhga10	9702	0.411445
chr18	37890787	37890788	NM_033593.4	Pcdhga10	10718	0.395059
chr18	37896754	37896755	NM_033593.4	Pcdhga10	16685	0.311175
chr18	37899832	37899833	NM_033593.4	Pcdhga10	19763	0.275128
chr18	37899963	37899964	NM_033593.4	Pcdhga10	19894	0.27369
chr18	37899978	37899979	NM_033593.4	Pcdhga10	19909	0.273526
chr18	37899992	37899993	NM_033593.4	Pcdhga10	19923	0.273372
chr18	37925051	37925052	NM_033593.4	Pcdhga10	44982	0.100331
chr18	37925075	37925076	NM_033593.4	Pcdhga10	45006	0.100235
chr18	37940046	37940047	NM_033593.4	Pcdhga10	59977	0.0550739
chr18	37955227	37955228	NM_033593.4	Pcdhga10	75158	0.0300071
chr4	152343860	152343861	NM_178406.2	Gpr153	-14959	0.333417
chr4	152358400	152358401	NM_178406.2	Gpr153	-419	0.59645
chr4	152358555	152358556	NM_178406.2	Gpr153	-264	0.600159
chr4	152363518	152363519	NM_178406.2	Gpr153	4699	0.5026
chr4	152367388	152367389	NM_178406.2	Gpr153	8569	0.430521
chr4	152367398	152367399	NM_178406.2	Gpr153	8579	0.430348
chr4	152367418	152367419	NM_178406.2	Gpr153	8599	0.430004
chr4	152367421	152367422	NM_178406.2	Gpr153	8602	0.429953
chr4	152367518	152367519	NM_178406.2	Gpr153	8699	0.428288
chr4	152367558	152367559	NM_178406.2	Gpr153	8739	0.427603
chr4	152367578	152367579	NM_178406.2	Gpr153	8759	0.427261
chr4	152375169	152375170	NM_178406.2	Gpr153	16350	0.315373
chr4	152377061	152377062	NM_178406.2	Gpr153	18242	0.292386
chr4	152377079	152377080	NM_178406.2	Gpr153	18260	0.292176
chr4	152377105	152377106	NM_178406.2	Gpr153	18286	0.291872
chr4	152377106	152377107	NM_178406.2	Gpr153	18287	0.29186
chr4	152379127	152379128	NM_178406.2	Gpr153	20308	0.269195
chr4	152382232	152382233	NM_178406.2	Gpr153	23413	0.237754
chr4	152384868	152384869	NM_178406.2	Gpr153	26049	0.213961
chr4	152385024	152385025	NM_178406.2	Gpr153	26205	0.21263
chr4	152390886	152390887	NM_178406.2	Gpr153	32067	0.168187
chr4	152397779	152397780	NM_178406.2	Gpr153	38960	0.127658
chr4	152400082	152400083	NM_178406.2	Gpr153	41263	0.116424
chr4	152403396	152403397	NM_178406.2	Gpr153	44577	0.10197
chr4	152403397	152403398	NM_178406.2	Gpr153	44578	0.101966
chr4	152403407	152403408	NM_178406.2	Gpr153	44588	0.101925
chr4	152403577	152403578	NM_178406.2	Gpr153	44758	0.101234
chr4	152423404	152423405	NM_178406.2	Gpr153	64585	0.0458033
chr4	152433774	152433775	NM_178406.2	Gpr153	74955	0.0302518
chr4	152442904	152442905	NM_178406.2	Gpr153	84085	0.0209965
chr4	152442929	152442930	NM_178406.2	Gpr153	84110	0.0209755
chr4	152449379	152449380	NM_178406.2	Gpr153	90560	0.0162056
chr4	152455111	152455112	NM_178406.2	Gpr153	96292	0.0128851
chr1	190827555	190827556	NM_007498.3	Atf3	-87975	0.0179709
chr1	190847511	190847512	NM_007498.3	Atf3	-68019	0.0399247
chr1	190857893	190857894	NM_007498.3	Atf3	-57637	0.0604777
chr1	190858098	190858099	NM_007498.3	Atf3	-57432	0.0609757
chr1	190889383	190889384	NM_007498.3	Atf3	-26147	0.213124
chr1	190916982	190916983	NM_007498.3	Atf3	1452	0.572307
chr1	190989215	190989216	NM_007498.3	Atf3	73685	0.0318283
chr11	102247664	102247665	NM_008175.5	Grn	-73669	0.0318487
chr11	102247674	102247675	NM_008175.5	Grn	-73659	0.0318614
chr11	102251013	102251014	NM_008175.5	Grn	-70320	0.0364141
chr11	102263329	102263330	NM_008175.5	Grn	-58004	0.0595964
chr11	102289932	102289933	NM_008175.5	Grn	-31401	0.172728
chr11	102290021	102290022	NM_008175.5	Grn	-31312	0.173344
chr11	102290036	102290037	NM_008175.5	Grn	-31297	0.173448
chr11	102290246	102290247	NM_008175.5	Grn	-31087	0.174911
chr11	102290256	102290257	NM_008175.5	Grn	-31077	0.174981
chr11	102290299	102290300	NM_008175.5	Grn	-31034	0.175282
chr11	102290309	102290310	NM_008175.5	Grn	-31024	0.175352
chr11	102290769	102290770	NM_008175.5	Grn	-30564	0.178608
chr11	102298506	102298507	NM_008175.5	Grn	-22827	0.243392
chr11	102323965	102323966	NM_008175.5	Grn	2632	0.545922
chr11	102328433	102328434	NM_008175.5	Grn	7100	0.456576
chr11	102328449	102328450	NM_008175.5	Grn	7116	0.456284
chr11	102328587	102328588	NM_008175.5	Grn	7254	0.453772
chr11	102328594	102328595	NM_008175.5	Grn	7261	0.453645
chr11	102328604	102328605	NM_008175.5	Grn	7271	0.453464
chr11	102328615	102328616	NM_008175.5	Grn	7282	0.453264
chr11	102328618	102328619	NM_008175.5	Grn	7285	0.45321
chr11	102328621	102328622	NM_008175.5	Grn	7288	0.453155
chr11	102328626	102328627	NM_008175.5	Grn	7293	0.453065
chr11	102328638	102328639	NM_008175.5	Grn	7305	0.452847
chr11	102328640	102328641	NM_008175.5	Grn	7307	0.452811
chr11	102328646	102328647	NM_008175.5	Grn	7313	0.452703
chr11	102329421	102329422	NM_008175.5	Grn	8088	0.438884
chr11	102338424	102338425	NM_008175.5	Grn	17091	0.306162
chr11	102359259	102359260	NM_008175.5	Grn	37926	0.133049
chr11	102360683	102360684	NM_008175.5	Grn	39350	0.125682
chr11	102360692	102360693	NM_008175.5	Grn	39359	0.125637
chr16	18400125	18400126	NM_213614.2	Septin5	-48563	0.0869415
chr16	18400147	18400148	NM_213614.2	Septin5	-48541	0.087018
chr16	18400425	18400426	NM_213614.2	Septin5	-48263	0.0879911
chr16	18400553	18400554	NM_213614.2	Septin5	-48135	0.0884427
chr16	18400829	18400830	NM_213614.2	Septin5	-47859	0.0894246
chr16	18400932	18400933	NM_213614.2	Septin5	-47756	0.0897937
chr16	18401007	18401008	NM_213614.2	Septin5	-47681	0.0900635
chr16	18401009	18401010	NM_213614.2	Septin5	-47679	0.0900707
chr16	18401026	18401027	NM_213614.2	Septin5	-47662	0.090132
chr16	18401033	18401034	NM_213614.2	Septin5	-47655	0.0901572
chr16	18401075	18401076	NM_213614.2	Septin5	-47613	0.0903088
chr16	18401076	18401077	NM_213614.2	Septin5	-47612	0.0903124
chr16	18401080	18401081	NM_213614.2	Septin5	-47608	0.0903269
chr16	18401081	18401082	NM_213614.2	Septin5	-47607	0.0903305
chr16	18401191	18401192	NM_213614.2	Septin5	-47497	0.0907288
chr16	18401286	18401287	NM_213614.2	Septin5	-47402	0.0910743
chr16	18401314	18401315	NM_213614.2	Septin5	-47374	0.0911763
chr16	18401429	18401430	NM_213614.2	Septin5	-47259	0.0915967
chr16	18401440	18401441	NM_213614.2	Septin5	-47248	0.091637
chr16	18401443	18401444	NM_213614.2	Septin5	-47245	0.091648
chr16	18401447	18401448	NM_213614.2	Septin5	-47241	0.0916627
chr16	18402144	18402145	NM_213614.2	Septin5	-46544	0.0942542
chr16	18402170	18402171	NM_213614.2	Septin5	-46518	0.0943523
chr16	18404240	18404241	NM_213614.2	Septin5	-44448	0.102497
chr16	18404278	18404279	NM_213614.2	Septin5	-44410	0.102653
chr16	18404302	18404303	NM_213614.2	Septin5	-44386	0.102752
chr16	18404852	18404853	NM_213614.2	Septin5	-43836	0.105037
chr16	18404897	18404898	NM_213614.2	Septin5	-43791	0.105227
chr16	18405168	18405169	NM_213614.2	Septin5	-43520	0.106373
chr16	18406828	18406829	NM_213614.2	Septin5	-41860	0.113676
chr16	18406853	18406854	NM_213614.2	Septin5	-41835	0.11379
chr16	18406871	18406872	NM_213614.2	Septin5	-41817	0.113872
chr16	18406892	18406893	NM_213614.2	Septin5	-41796	0.113968
chr16	18406903	18406904	NM_213614.2	Septin5	-41785	0.114018
chr16	18406912	18406913	NM_213614.2	Septin5	-41776	0.114059
chr16	18406967	18406968	NM_213614.2	Septin5	-41721	0.11431
chr16	18406968	18406969	NM_213614.2	Septin5	-41720	0.114315
chr16	18406973	18406974	NM_213614.2	Septin5	-41715	0.114338
chr16	18406975	18406976	NM_213614.2	Septin5	-41713	0.114347
chr16	18407004	18407005	NM_213614.2	Septin5	-41684	0.114479
chr16	18407030	18407031	NM_213614.2	Septin5	-41658	0.114599
chr16	18407176	18407177	NM_213614.2	Septin5	-41512	0.11527
chr16	18407696	18407697	NM_213614.2	Septin5	-40992	0.117692
chr16	18407706	18407707	NM_213614.2	Septin5	-40982	0.11774
chr16	18409385	18409386	NM_213614.2	Septin5	-39303	0.125919
chr16	18410451	18410452	NM_213614.2	Septin5	-38237	0.131404
chr16	18410452	18410453	NM_213614.2	Septin5	-38236	0.131409
chr16	18410516	18410517	NM_213614.2	Septin5	-38172	0.131746
chr16	18415292	18415293	NM_213614.2	Septin5	-33396	0.159479
chr16	18436423	18436424	NM_213614.2	Septin5	-12265	0.371354
chr16	18438038	18438039	NM_213614.2	Septin5	-10650	0.396135
chr16	18442798	18442799	NM_213614.2	Septin5	-5890	0.479218
chr16	18442871	18442872	NM_213614.2	Septin5	-5817	0.480619
chr16	18494121	18494122	NM_213614.2	Septin5	45433	0.0985373
chr11	102247664	102247665	NM_199200.2	Fam171a2	-90825	0.0160347
chr11	102247674	102247675	NM_199200.2	Fam171a2	-90815	0.0160411
chr11	102251013	102251014	NM_199200.2	Fam171a2	-87476	0.0183332
chr11	102263329	102263330	NM_199200.2	Fam171a2	-75160	0.0300047
chr11	102289932	102289933	NM_199200.2	Fam171a2	-48557	0.0869624
chr11	102290021	102290022	NM_199200.2	Fam171a2	-48468	0.0872725
chr11	102290036	102290037	NM_199200.2	Fam171a2	-48453	0.0873249
chr11	102290246	102290247	NM_199200.2	Fam171a2	-48243	0.0880615
chr11	102290256	102290257	NM_199200.2	Fam171a2	-48233	0.0880967
chr11	102290299	102290300	NM_199200.2	Fam171a2	-48190	0.0882484
chr11	102290309	102290310	NM_199200.2	Fam171a2	-48180	0.0882837
chr11	102290769	102290770	NM_199200.2	Fam171a2	-47720	0.0899231
chr11	102298506	102298507	NM_199200.2	Fam171a2	-39983	0.12254
chr11	102323965	102323966	NM_199200.2	Fam171a2	-14524	0.33927
chr11	102328433	102328434	NM_199200.2	Fam171a2	-10056	0.40566
chr11	102328449	102328450	NM_199200.2	Fam171a2	-10040	0.40592
chr11	102328587	102328588	NM_199200.2	Fam171a2	-9902	0.408167
chr11	102328594	102328595	NM_199200.2	Fam171a2	-9895	0.408281
chr11	102328604	102328605	NM_199200.2	Fam171a2	-9885	0.408444
chr11	102328615	102328616	NM_199200.2	Fam171a2	-9874	0.408624
chr11	102328618	102328619	NM_199200.2	Fam171a2	-9871	0.408673
chr11	102328621	102328622	NM_199200.2	Fam171a2	-9868	0.408722
chr11	102328626	102328627	NM_199200.2	Fam171a2	-9863	0.408804
chr11	102328638	102328639	NM_199200.2	Fam171a2	-9851	0.409
chr11	102328640	102328641	NM_199200.2	Fam171a2	-9849	0.409033
chr11	102328646	102328647	NM_199200.2	Fam171a2	-9843	0.409131
chr11	102329421	102329422	NM_199200.2	Fam171a2	-9068	0.422013
chr11	102338424	102338425	NM_199200.2	Fam171a2	-65	0.604956
chr11	102359259	102359260	NM_199200.2	Fam171a2	20770	0.264266
chr11	102360683	102360684	NM_199200.2	Fam171a2	22194	0.249634
chr11	102360692	102360693	NM_199200.2	Fam171a2	22203	0.249544
chr11	69675987	69675988	NM_153143.4	Kctd11	-95824	0.0131286
chr11	69675988	69675989	NM_153143.4	Kctd11	-95823	0.0131292
chr11	69675999	69676000	NM_153143.4	Kctd11	-95812	0.0131349
chr11	69691729	69691730	NM_153143.4	Kctd11	-80082	0.0246426
chr11	69695619	69695620	NM_153143.4	Kctd11	-76192	0.0287914
chr11	69706578	69706579	NM_153143.4	Kctd11	-65233	0.0446313
chr11	69716611	69716612	NM_153143.4	Kctd11	-55200	0.06667
chr11	69718575	69718576	NM_153143.4	Kctd11	-53236	0.0721188
chr11	69719376	69719377	NM_153143.4	Kctd11	-52435	0.0744669
chr11	69724944	69724945	NM_153143.4	Kctd11	-46867	0.0930443
chr11	69724951	69724952	NM_153143.4	Kctd11	-46860	0.0930703
chr11	69724981	69724982	NM_153143.4	Kctd11	-46830	0.0931821
chr11	69724989	69724990	NM_153143.4	Kctd11	-46822	0.0932119
chr11	69725007	69725008	NM_153143.4	Kctd11	-46804	0.093279
chr11	69725017	69725018	NM_153143.4	Kctd11	-46794	0.0933163
chr11	69725020	69725021	NM_153143.4	Kctd11	-46791	0.0933275
chr11	69725024	69725025	NM_153143.4	Kctd11	-46787	0.0933425
chr11	69725037	69725038	NM_153143.4	Kctd11	-46774	0.093391
chr11	69725051	69725052	NM_153143.4	Kctd11	-46760	0.0934433
chr11	69725187	69725188	NM_153143.4	Kctd11	-46624	0.0939531
chr11	69738297	69738298	NM_153143.4	Kctd11	-33514	0.158729
chr11	69742507	69742508	NM_153143.4	Kctd11	-29304	0.187841
chr11	69744046	69744047	NM_153143.4	Kctd11	-27765	0.199768
chr11	69746408	69746409	NM_153143.4	Kctd11	-25403	0.219562
chr11	69749466	69749467	NM_153143.4	Kctd11	-22345	0.248131
chr11	69749470	69749471	NM_153143.4	Kctd11	-22341	0.24817
chr11	69766606	69766607	NM_153143.4	Kctd11	-5205	0.49253
chr11	69767144	69767145	NM_153143.4	Kctd11	-4667	0.503244
chr11	69775411	69775412	NM_153143.4	Kctd11	3600	0.525187
chr11	69791398	69791399	NM_153143.4	Kctd11	19587	0.277071
chr11	69801314	69801315	NM_153143.4	Kctd11	29503	0.186352
chr11	69802322	69802323	NM_153143.4	Kctd11	30511	0.178987
chr11	69802355	69802356	NM_153143.4	Kctd11	30544	0.178751
chr11	69802933	69802934	NM_153143.4	Kctd11	31122	0.174666
chr11	69811805	69811806	NM_153143.4	Kctd11	39994	0.122486
chr11	69836244	69836245	NM_153143.4	Kctd11	64433	0.0460826
chr11	69836315	69836316	NM_153143.4	Kctd11	64504	0.0459519
chr11	69836316	69836317	NM_153143.4	Kctd11	64505	0.0459501
chr11	69836328	69836329	NM_153143.4	Kctd11	64517	0.045928
chr11	69856674	69856675	NM_153143.4	Kctd11	84863	0.0203531
chr11	69856714	69856715	NM_153143.4	Kctd11	84903	0.0203206
chr11	69856928	69856929	NM_153143.4	Kctd11	85117	0.0201474
chr11	69857051	69857052	NM_153143.4	Kctd11	85240	0.0200485
chr11	69870779	69870780	NM_153143.4	Kctd11	98968	0.0115772
chr11	69871489	69871490	NM_153143.4	Kctd11	99678	0.011253
chr15	63932116	63932117	NM_144846.5	Cyrib	-181	0.602155
chr15	63932517	63932518	NM_144846.5	Cyrib	220	0.601217
chr15	63962132	63962133	NM_144846.5	Cyrib	29835	0.183893
chr13	3507674	3507675	NM_008112.4	Gdi2	-80401	0.0243301
chr13	3528757	3528758	NM_008112.4	Gdi2	-59318	0.0565449
chr13	3677011	3677012	NM_008112.4	Gdi2	88936	0.0172932
chr13	3684296	3684297	NM_008112.4	Gdi2	96221	0.0129218
chr19	46659491	46659492	NM_033569.3	Cnnm2	-90557	0.0162075
chr19	46659494	46659495	NM_033569.3	Cnnm2	-90554	0.0162095
chr19	46750412	46750413	NM_033569.3	Cnnm2	364	0.597764
chr19	46750418	46750419	NM_033569.3	Cnnm2	370	0.59762
chr19	46750427	46750428	NM_033569.3	Cnnm2	379	0.597405
chr19	46750436	46750437	NM_033569.3	Cnnm2	388	0.59719
chr19	46750443	46750444	NM_033569.3	Cnnm2	395	0.597023
chr19	46750456	46750457	NM_033569.3	Cnnm2	408	0.596712
chr19	46750460	46750461	NM_033569.3	Cnnm2	412	0.596617
chr19	46750463	46750464	NM_033569.3	Cnnm2	415	0.596545
chr19	46750468	46750469	NM_033569.3	Cnnm2	420	0.596426
chr19	46750491	46750492	NM_033569.3	Cnnm2	443	0.595878
chr19	46750499	46750500	NM_033569.3	Cnnm2	451	0.595687
chr19	46750503	46750504	NM_033569.3	Cnnm2	455	0.595592
chr19	46751408	46751409	NM_033569.3	Cnnm2	1360	0.574417
chr19	46751524	46751525	NM_033569.3	Cnnm2	1476	0.571758
chr19	46751593	46751594	NM_033569.3	Cnnm2	1545	0.570182
chr19	46782785	46782786	NM_033569.3	Cnnm2	32737	0.163739
chr19	46782786	46782787	NM_033569.3	Cnnm2	32738	0.163733
chr19	46845029	46845030	NM_033569.3	Cnnm2	94981	0.0135789
chr16	21897383	21897384	NM_183029.2	Igf2bp2	-84666	0.0205142
chr16	21937914	21937915	NM_183029.2	Igf2bp2	-44135	0.103789
chr16	21980505	21980506	NM_183029.2	Igf2bp2	-1544	0.570205
chr16	21981525	21981526	NM_183029.2	Igf2bp2	-524	0.59395
chr16	21982686	21982687	NM_183029.2	Igf2bp2	637	0.591271
chr16	22006663	22006664	NM_183029.2	Igf2bp2	24614	0.226602
chr19	4448413	4448414	NM_134164.5	Syt12	-78758	0.0259828
chr19	4448414	4448415	NM_134164.5	Syt12	-78757	0.0259839
chr19	4448453	4448454	NM_134164.5	Syt12	-78718	0.0260244
chr19	4448454	4448455	NM_134164.5	Syt12	-78717	0.0260255
chr19	4448466	4448467	NM_134164.5	Syt12	-78705	0.026038
chr19	4448486	4448487	NM_134164.5	Syt12	-78685	0.0260588
chr19	4448503	4448504	NM_134164.5	Syt12	-78668	0.0260765
chr19	4448504	4448505	NM_134164.5	Syt12	-78667	0.0260776
chr19	4448527	4448528	NM_134164.5	Syt12	-78644	0.0261016
chr19	4482083	4482084	NM_134164.5	Syt12	-45088	0.0999066
chr19	4491955	4491956	NM_134164.5	Syt12	-35216	0.148282
chr19	4497831	4497832	NM_134164.5	Syt12	-29340	0.187571
chr19	4497846	4497847	NM_134164.5	Syt12	-29325	0.187683
chr19	4497849	4497850	NM_134164.5	Syt12	-29322	0.187706
chr19	4503851	4503852	NM_134164.5	Syt12	-23320	0.23864
chr19	4526820	4526821	NM_134164.5	Syt12	-351	0.598074
chr19	4526860	4526861	NM_134164.5	Syt12	-311	0.599032
chr19	4548293	4548294	NM_134164.5	Syt12	21122	0.260571
chr9	71029588	71029589	NM_009022.4	Aldh1a2	-93483	0.0144174
chr9	71065559	71065560	NM_009022.4	Aldh1a2	-57512	0.0607809
chr9	71069582	71069583	NM_009022.4	Aldh1a2	-53489	0.0713927
chr9	71122931	71122932	NM_009022.4	Aldh1a2	-140	0.603144
chr9	71123885	71123886	NM_009022.4	Aldh1a2	814	0.5871
chr9	71202916	71202917	NM_009022.4	Aldh1a2	79845	0.0248773
chr15	77682394	77682395	NM_022410.4	Myh9	-43921	0.104681
chr15	77725330	77725331	NM_022410.4	Myh9	-985	0.583098
chr15	77737423	77737424	NM_022410.4	Myh9	11108	0.388944
chr15	77741902	77741903	NM_022410.4	Myh9	15587	0.325146
chr15	77741970	77741971	NM_022410.4	Myh9	15655	0.324263
chr15	77742219	77742220	NM_022410.4	Myh9	15904	0.321049
chr15	77742220	77742221	NM_022410.4	Myh9	15905	0.321037
chr15	77742262	77742263	NM_022410.4	Myh9	15947	0.320498
chr15	77767107	77767108	NM_022410.4	Myh9	40792	0.118638
chr15	77769520	77769521	NM_022410.4	Myh9	43205	0.107722
chr15	77797479	77797480	NM_022410.4	Myh9	71164	0.0352053
chr15	77797512	77797513	NM_022410.4	Myh9	71197	0.0351588
chr15	77819762	77819763	NM_022410.4	Myh9	93447	0.0144382
chr1	75358708	75358709	NM_001001566.3	Chpf	-97407	0.0123231
chr1	75359013	75359014	NM_001001566.3	Chpf	-97102	0.0124744
chr1	75359026	75359027	NM_001001566.3	Chpf	-97089	0.0124808
chr1	75364714	75364715	NM_001001566.3	Chpf	-91401	0.0156695
chr1	75364728	75364729	NM_001001566.3	Chpf	-91387	0.0156783
chr1	75364800	75364801	NM_001001566.3	Chpf	-91315	0.0157235
chr1	75364801	75364802	NM_001001566.3	Chpf	-91314	0.0157241
chr1	75364806	75364807	NM_001001566.3	Chpf	-91309	0.0157273
chr1	75365283	75365284	NM_001001566.3	Chpf	-90832	0.0160302
chr1	75365349	75365350	NM_001001566.3	Chpf	-90766	0.0160726
chr1	75365480	75365481	NM_001001566.3	Chpf	-90635	0.016157
chr1	75381603	75381604	NM_001001566.3	Chpf	-74512	0.0307926
chr1	75381637	75381638	NM_001001566.3	Chpf	-74478	0.0308345
chr1	75382986	75382987	NM_001001566.3	Chpf	-73129	0.0325441
chr1	75395730	75395731	NM_001001566.3	Chpf	-60385	0.0541824
chr1	75397618	75397619	NM_001001566.3	Chpf	-58497	0.0584327
chr1	75399791	75399792	NM_001001566.3	Chpf	-56324	0.0637389
chr1	75399792	75399793	NM_001001566.3	Chpf	-56323	0.0637415
chr1	75399803	75399804	NM_001001566.3	Chpf	-56312	0.0637695
chr1	75399817	75399818	NM_001001566.3	Chpf	-56298	0.0638052
chr1	75406044	75406045	NM_001001566.3	Chpf	-50071	0.0818522
chr1	75406061	75406062	NM_001001566.3	Chpf	-50054	0.0819079
chr1	75408020	75408021	NM_001001566.3	Chpf	-48095	0.0885844
chr1	75408033	75408034	NM_001001566.3	Chpf	-48082	0.0886304
chr1	75408035	75408036	NM_001001566.3	Chpf	-48080	0.0886375
chr1	75423518	75423519	NM_001001566.3	Chpf	-32597	0.164659
chr1	75427400	75427401	NM_001001566.3	Chpf	-28715	0.192319
chr1	75427812	75427813	NM_001001566.3	Chpf	-28303	0.195515
chr1	75453007	75453008	NM_001001566.3	Chpf	-3108	0.535626
chr1	75455812	75455813	NM_001001566.3	Chpf	-303	0.599224
chr1	75461029	75461030	NM_001001566.3	Chpf	4914	0.498296
chr1	75461056	75461057	NM_001001566.3	Chpf	4941	0.497759
chr1	75461110	75461111	NM_001001566.3	Chpf	4995	0.496685
chr1	75461174	75461175	NM_001001566.3	Chpf	5059	0.495415
chr1	75464378	75464379	NM_001001566.3	Chpf	8263	0.435823
chr1	75473203	75473204	NM_001001566.3	Chpf	17088	0.306199
chr1	75473231	75473232	NM_001001566.3	Chpf	17116	0.305856
chr1	75536647	75536648	NM_001001566.3	Chpf	80532	0.024203
chr1	75536662	75536663	NM_001001566.3	Chpf	80547	0.0241885
chr3	145355307	145355308	NM_010516.2	Ccn1	-433	0.596116
chr3	145359258	145359259	NM_010516.2	Ccn1	3518	0.526913
chr3	145359281	145359282	NM_010516.2	Ccn1	3541	0.526428
chr3	145359297	145359298	NM_010516.2	Ccn1	3557	0.526092
chr3	145359367	145359368	NM_010516.2	Ccn1	3627	0.524621
chr3	145422424	145422425	NM_010516.2	Ccn1	66684	0.0421146
chr10	128244701	128244702	NM_172259.1	Myl6b	-89853	0.0166704
chr10	128274048	128274049	NM_172259.1	Myl6b	-60506	0.0539207
chr10	128295552	128295553	NM_172259.1	Myl6b	-39002	0.127444
chr10	128310271	128310272	NM_172259.1	Myl6b	-24283	0.229622
chr10	128310370	128310371	NM_172259.1	Myl6b	-24184	0.230533
chr10	128318275	128318276	NM_172259.1	Myl6b	-16279	0.31627
chr10	128323153	128323154	NM_172259.1	Myl6b	-11401	0.384412
chr10	128323157	128323158	NM_172259.1	Myl6b	-11397	0.384474
chr10	128324142	128324143	NM_172259.1	Myl6b	-10412	0.399924
chr10	128334611	128334612	NM_172259.1	Myl6b	57	0.605149
chr10	128351960	128351961	NM_172259.1	Myl6b	17406	0.302329
chr10	128352014	128352015	NM_172259.1	Myl6b	17460	0.301677
chr10	128360681	128360682	NM_172259.1	Myl6b	26127	0.213295
chr10	128360692	128360693	NM_172259.1	Myl6b	26138	0.213201
chr10	128362726	128362727	NM_172259.1	Myl6b	28172	0.196542
chr10	128380726	128380727	NM_172259.1	Myl6b	46172	0.0956672
chr10	128383683	128383684	NM_172259.1	Myl6b	49129	0.0849952
chr10	128383722	128383723	NM_172259.1	Myl6b	49168	0.0848628
chr10	128415375	128415376	NM_172259.1	Myl6b	80821	0.0239248
chr10	128420484	128420485	NM_172259.1	Myl6b	85930	0.0195027
chr10	128420678	128420679	NM_172259.1	Myl6b	86124	0.019352
chr9	61185371	61185372	NM_001083927.1	Tle3	-94277	0.0139667
chr9	61210534	61210535	NM_001083927.1	Tle3	-69114	0.0382137
chr9	61213733	61213734	NM_001083927.1	Tle3	-65915	0.0434302
chr9	61213742	61213743	NM_001083927.1	Tle3	-65906	0.0434458
chr9	61219326	61219327	NM_001083927.1	Tle3	-60322	0.0543191
chr9	61221385	61221386	NM_001083927.1	Tle3	-58263	0.0589822
chr9	61273501	61273502	NM_001083927.1	Tle3	-6147	0.474317
chr9	61273528	61273529	NM_001083927.1	Tle3	-6120	0.474829
chr9	61275836	61275837	NM_001083927.1	Tle3	-3812	0.520753
chr9	61280992	61280993	NM_001083927.1	Tle3	1344	0.574785
chr9	61281000	61281001	NM_001083927.1	Tle3	1352	0.574601
chr9	61281011	61281012	NM_001083927.1	Tle3	1363	0.574348
chr9	61281041	61281042	NM_001083927.1	Tle3	1393	0.573659
chr9	61281056	61281057	NM_001083927.1	Tle3	1408	0.573315
chr9	61281554	61281555	NM_001083927.1	Tle3	1906	0.562008
chr9	61281640	61281641	NM_001083927.1	Tle3	1992	0.560078
chr9	61346864	61346865	NM_001083927.1	Tle3	67216	0.0412279
chr19	5008968	5008969	NM_001374051.1	Rin1	-91875	0.0153752
chr19	5008989	5008990	NM_001374051.1	Rin1	-91854	0.0153881
chr19	5029987	5029988	NM_001374051.1	Rin1	-70856	0.0356417
chr19	5038230	5038231	NM_001374051.1	Rin1	-62613	0.0495625
chr19	5039649	5039650	NM_001374051.1	Rin1	-61194	0.0524571
chr19	5039836	5039837	NM_001374051.1	Rin1	-61007	0.0528509
chr19	5039887	5039888	NM_001374051.1	Rin1	-60956	0.0529589
chr19	5040996	5040997	NM_001374051.1	Rin1	-59847	0.055361
chr19	5041000	5041001	NM_001374051.1	Rin1	-59843	0.0553699
chr19	5067589	5067590	NM_001374051.1	Rin1	-33254	0.160388
chr19	5089799	5089800	NM_001374051.1	Rin1	-11044	0.389941
chr19	5101251	5101252	NM_001374051.1	Rin1	408	0.596712
chr19	5101278	5101279	NM_001374051.1	Rin1	435	0.596068
chr19	5102629	5102630	NM_001374051.1	Rin1	1786	0.564712
chr19	5102647	5102648	NM_001374051.1	Rin1	1804	0.564305
chr19	5102687	5102688	NM_001374051.1	Rin1	1844	0.563403
chr19	5103023	5103024	NM_001374051.1	Rin1	2180	0.555882
chr19	5131829	5131830	NM_001374051.1	Rin1	30986	0.175619
chr19	5167708	5167709	NM_001374051.1	Rin1	66865	0.0418108
chr10	128274048	128274049	NM_011843.2	Esyt1	-87680	0.0181842
chr10	128295552	128295553	NM_011843.2	Esyt1	-66176	0.0429792
chr10	128310271	128310272	NM_011843.2	Esyt1	-51457	0.0774378
chr10	128310370	128310371	NM_011843.2	Esyt1	-51358	0.0777451
chr10	128318275	128318276	NM_011843.2	Esyt1	-43453	0.106659
chr10	128323153	128323154	NM_011843.2	Esyt1	-38575	0.129639
chr10	128323157	128323158	NM_011843.2	Esyt1	-38571	0.12966
chr10	128324142	128324143	NM_011843.2	Esyt1	-37586	0.134871
chr10	128334611	128334612	NM_011843.2	Esyt1	-27117	0.205013
chr10	128351960	128351961	NM_011843.2	Esyt1	-9768	0.41036
chr10	128352014	128352015	NM_011843.2	Esyt1	-9714	0.411248
chr10	128360681	128360682	NM_011843.2	Esyt1	-1047	0.581654
chr10	128360692	128360693	NM_011843.2	Esyt1	-1036	0.58191
chr10	128362726	128362727	NM_011843.2	Esyt1	998	0.582795
chr10	128380726	128380727	NM_011843.2	Esyt1	18998	0.283677
chr10	128383683	128383684	NM_011843.2	Esyt1	21955	0.252032
chr10	128383722	128383723	NM_011843.2	Esyt1	21994	0.251639
chr10	128415375	128415376	NM_011843.2	Esyt1	53647	0.0709429
chr10	128420484	128420485	NM_011843.2	Esyt1	58756	0.0578304
chr10	128420678	128420679	NM_011843.2	Esyt1	58950	0.0573834
chr10	128450467	128450468	NM_011843.2	Esyt1	88739	0.01743
chr1	155600508	155600509	NM_023268.2	Qsox1	-88137	0.0178549
chr1	155611598	155611599	NM_023268.2	Qsox1	-77047	0.0278233
chr1	155619061	155619062	NM_023268.2	Qsox1	-69584	0.037502
chr1	155640874	155640875	NM_023268.2	Qsox1	-47771	0.0897399
chr1	155645682	155645683	NM_023268.2	Qsox1	-42963	0.10877
chr1	155645734	155645735	NM_023268.2	Qsox1	-42911	0.108996
chr9	20780204	20780205	NM_001199432.2	Dnmt1	-90880	0.0159995
chr9	20780637	20780638	NM_001199432.2	Dnmt1	-90447	0.016279
chr9	20795656	20795657	NM_001199432.2	Dnmt1	-75428	0.0296848
chr9	20801108	20801109	NM_001199432.2	Dnmt1	-69976	0.0369186
chr9	20801161	20801162	NM_001199432.2	Dnmt1	-69923	0.0369969
chr9	20801228	20801229	NM_001199432.2	Dnmt1	-69856	0.0370962
chr9	20819801	20819802	NM_001199432.2	Dnmt1	-51283	0.0779787
chr9	20819856	20819857	NM_001199432.2	Dnmt1	-51228	0.0781504
chr9	20832020	20832021	NM_001199432.2	Dnmt1	-39064	0.127128
chr9	20832033	20832034	NM_001199432.2	Dnmt1	-39051	0.127194
chr9	20863936	20863937	NM_001199432.2	Dnmt1	-7148	0.4557
chr9	20870074	20870075	NM_001199432.2	Dnmt1	-1010	0.582515
chr9	20870132	20870133	NM_001199432.2	Dnmt1	-952	0.583868
chr9	20870191	20870192	NM_001199432.2	Dnmt1	-893	0.585248
chr9	20883248	20883249	NM_001199432.2	Dnmt1	12164	0.372857
chr9	20883320	20883321	NM_001199432.2	Dnmt1	12236	0.371785
chr9	20884137	20884138	NM_001199432.2	Dnmt1	13053	0.359831
chr9	20884148	20884149	NM_001199432.2	Dnmt1	13064	0.359673
chr9	20889957	20889958	NM_001199432.2	Dnmt1	18873	0.285099
chr9	20917941	20917942	NM_001199432.2	Dnmt1	46857	0.0930815
chr9	20941291	20941292	NM_001199432.2	Dnmt1	70207	0.036579
chr8	57951788	57951789	NM_001363443.1	Hmgb2	-13089	0.359314
chr8	57951790	57951791	NM_001363443.1	Hmgb2	-13087	0.359342
chr8	57951791	57951792	NM_001363443.1	Hmgb2	-13086	0.359357
chr8	57951798	57951799	NM_001363443.1	Hmgb2	-13079	0.359457
chr8	57964185	57964186	NM_001363443.1	Hmgb2	-692	0.589972
chr8	57964191	57964192	NM_001363443.1	Hmgb2	-686	0.590114
chr8	57964211	57964212	NM_001363443.1	Hmgb2	-666	0.590586
chr8	57964220	57964221	NM_001363443.1	Hmgb2	-657	0.590799
chr8	57964233	57964234	NM_001363443.1	Hmgb2	-644	0.591106
chr8	57964251	57964252	NM_001363443.1	Hmgb2	-626	0.591532
chr8	57964714	57964715	NM_001363443.1	Hmgb2	-163	0.602589
chr8	57964981	57964982	NM_001363443.1	Hmgb2	104	0.604013
chr8	57994154	57994155	NM_001363443.1	Hmgb2	29277	0.188044
chr8	57994194	57994195	NM_001363443.1	Hmgb2	29317	0.187743
chr8	57994268	57994269	NM_001363443.1	Hmgb2	29391	0.187188
chr1	184885012	184885013	NM_001163754.2	Rab3gap2	-51324	0.0778509
chr1	184924870	184924871	NM_001163754.2	Rab3gap2	-11466	0.383414
chr1	91248503	91248504	NM_027551.2	Klhl30	-30292	0.180562
chr1	91251226	91251227	NM_027551.2	Klhl30	-27569	0.20134
chr1	91262826	91262827	NM_027551.2	Klhl30	-15969	0.320216
chr1	91266278	91266279	NM_027551.2	Klhl30	-12517	0.367629
chr1	91272509	91272510	NM_027551.2	Klhl30	-6286	0.471687
chr1	91272771	91272772	NM_027551.2	Klhl30	-6024	0.476656
chr1	91272812	91272813	NM_027551.2	Klhl30	-5983	0.477438
chr1	91272857	91272858	NM_027551.2	Klhl30	-5938	0.478299
chr1	91272872	91272873	NM_027551.2	Klhl30	-5923	0.478586
chr1	91272898	91272899	NM_027551.2	Klhl30	-5897	0.479084
chr1	91272904	91272905	NM_027551.2	Klhl30	-5891	0.479199
chr1	91272910	91272911	NM_027551.2	Klhl30	-5885	0.479314
chr1	91272970	91272971	NM_027551.2	Klhl30	-5825	0.480465
chr1	91273098	91273099	NM_027551.2	Klhl30	-5697	0.482932
chr1	91273120	91273121	NM_027551.2	Klhl30	-5675	0.483357
chr1	91281678	91281679	NM_027551.2	Klhl30	2883	0.540468
chr1	91281974	91281975	NM_027551.2	Klhl30	3179	0.534107
chr1	91281975	91281976	NM_027551.2	Klhl30	3180	0.534085
chr1	91281990	91281991	NM_027551.2	Klhl30	3195	0.533765
chr1	91294350	91294351	NM_027551.2	Klhl30	15555	0.325563
chr1	91326697	91326698	NM_027551.2	Klhl30	47902	0.0892709
chr19	41926122	41926123	NM_020033.2	Ankrd2	-98344	0.0118698
chr19	41970629	41970630	NM_020033.2	Ankrd2	-53837	0.0704058
chr19	41970633	41970634	NM_020033.2	Ankrd2	-53833	0.070417
chr19	42001075	42001076	NM_020033.2	Ankrd2	-23391	0.237963
chr19	42028756	42028757	NM_020033.2	Ankrd2	4290	0.51089
chr19	42077745	42077746	NM_020033.2	Ankrd2	53279	0.0719949
chr19	42077746	42077747	NM_020033.2	Ankrd2	53280	0.071992
chr19	42078987	42078988	NM_020033.2	Ankrd2	54521	0.0685056
chr19	42079034	42079035	NM_020033.2	Ankrd2	54568	0.0683769
chr19	42110087	42110088	NM_020033.2	Ankrd2	85621	0.0197453
chr19	42112262	42112263	NM_020033.2	Ankrd2	87796	0.0181001
chr19	42113162	42113163	NM_020033.2	Ankrd2	88696	0.01746
chr19	42113193	42113194	NM_020033.2	Ankrd2	88727	0.0174384
chr19	42118883	42118884	NM_020033.2	Ankrd2	94417	0.0138887
chr16	92402702	92402703	NM_009821.3	Runx1	-91515	0.0155982
chr16	92402758	92402759	NM_009821.3	Runx1	-91459	0.0156332
chr16	92418578	92418579	NM_009821.3	Runx1	-75639	0.0294353
chr16	92441641	92441642	NM_009821.3	Runx1	-52576	0.0740481
chr16	92442864	92442865	NM_009821.3	Runx1	-51353	0.0777606
chr16	92492574	92492575	NM_009821.3	Runx1	-1643	0.567951
chr16	92492584	92492585	NM_009821.3	Runx1	-1633	0.568178
chr16	92492585	92492586	NM_009821.3	Runx1	-1632	0.568201
chr16	92492587	92492588	NM_009821.3	Runx1	-1630	0.568246
chr16	92492607	92492608	NM_009821.3	Runx1	-1610	0.568701
chr16	92492637	92492638	NM_009821.3	Runx1	-1580	0.569384
chr16	92492652	92492653	NM_009821.3	Runx1	-1565	0.569726
chr16	92492725	92492726	NM_009821.3	Runx1	-1492	0.571392
chr16	92492805	92492806	NM_009821.3	Runx1	-1412	0.573223
chr16	92492831	92492832	NM_009821.3	Runx1	-1386	0.57382
chr16	92493877	92493878	NM_009821.3	Runx1	-340	0.598338
chr16	92495894	92495895	NM_009821.3	Runx1	1677	0.567179
chr2	148214914	148214915	NM_009378.3	Thbd	-35194	0.148412
chr2	148214954	148214955	NM_009378.3	Thbd	-35154	0.14865
chr2	148237167	148237168	NM_009378.3	Thbd	-12941	0.361447
chr2	148237168	148237169	NM_009378.3	Thbd	-12940	0.361461
chr2	148237187	148237188	NM_009378.3	Thbd	-12921	0.361736
chr2	148237190	148237191	NM_009378.3	Thbd	-12918	0.36178
chr2	148237221	148237222	NM_009378.3	Thbd	-12887	0.362229
chr2	148249189	148249190	NM_009378.3	Thbd	-919	0.584639
chr2	148249232	148249233	NM_009378.3	Thbd	-876	0.585646
chr2	148249427	148249428	NM_009378.3	Thbd	-681	0.590232
chr2	148249504	148249505	NM_009378.3	Thbd	-604	0.592052
chr2	148250175	148250176	NM_009378.3	Thbd	67	0.604907
chr2	148250201	148250202	NM_009378.3	Thbd	93	0.604279
chr2	148250203	148250204	NM_009378.3	Thbd	95	0.60423
chr2	148250228	148250229	NM_009378.3	Thbd	120	0.603626
chr2	148250291	148250292	NM_009378.3	Thbd	183	0.602107
chr15	38423314	38423315	NM_001301688.1	Azin1	-96196	0.0129347
chr15	38471045	38471046	NM_001301688.1	Azin1	-48465	0.087283
chr15	38545180	38545181	NM_001301688.1	Azin1	25670	0.21723
chr15	38574478	38574479	NM_001301688.1	Azin1	54968	0.0672916
chr15	38576942	38576943	NM_001301688.1	Azin1	57432	0.0609757
chr15	38598444	38598445	NM_001301688.1	Azin1	78934	0.0258005
chr5	113283571	113283572	NM_001375886.1	2900026A02Rik	-85571	0.0197848
chr5	113312148	113312149	NM_001375886.1	2900026A02Rik	-56994	0.0620534
chr5	113341823	113341824	NM_001375886.1	2900026A02Rik	-27319	0.203364
chr5	113341839	113341840	NM_001375886.1	2900026A02Rik	-27303	0.203494
chr5	113341862	113341863	NM_001375886.1	2900026A02Rik	-27280	0.203681
chr5	113342935	113342936	NM_001375886.1	2900026A02Rik	-26207	0.212613
chr5	113357832	113357833	NM_001375886.1	2900026A02Rik	-11310	0.385814
chr5	113367360	113367361	NM_001375886.1	2900026A02Rik	-1782	0.564802
chr5	113369139	113369140	NM_001375886.1	2900026A02Rik	-3	0.606458
chr5	113406071	113406072	NM_001375886.1	2900026A02Rik	36929	0.138462
chr5	113406088	113406089	NM_001375886.1	2900026A02Rik	36946	0.138368
chr15	102008924	102008925	NM_001033277.3	Spryd3	-35726	0.145288
chr15	102019942	102019943	NM_001033277.3	Spryd3	-24708	0.225752
chr15	102023601	102023602	NM_001033277.3	Spryd3	-21049	0.261333
chr15	102038713	102038714	NM_001033277.3	Spryd3	-5937	0.478318
chr15	102044542	102044543	NM_001033277.3	Spryd3	-108	0.603916
chr15	102044779	102044780	NM_001033277.3	Spryd3	129	0.603409
chr15	102045275	102045276	NM_001033277.3	Spryd3	625	0.591555
chr15	102052720	102052721	NM_001033277.3	Spryd3	8070	0.4392
chr15	102053105	102053106	NM_001033277.3	Spryd3	8455	0.432488
chr15	102053107	102053108	NM_001033277.3	Spryd3	8457	0.432454
chr15	102053131	102053132	NM_001033277.3	Spryd3	8481	0.432039
chr15	102053887	102053888	NM_001033277.3	Spryd3	9237	0.419169
chr15	102064975	102064976	NM_001033277.3	Spryd3	20325	0.269012
chr15	102078463	102078464	NM_001033277.3	Spryd3	33813	0.156841
chr15	102095526	102095527	NM_001033277.3	Spryd3	50876	0.0792585
chr15	102096847	102096848	NM_001033277.3	Spryd3	52197	0.0751793
chr15	102111612	102111613	NM_001033277.3	Spryd3	66962	0.0416489
chr15	102111909	102111910	NM_001033277.3	Spryd3	67259	0.0411571
chr15	102125515	102125516	NM_001033277.3	Spryd3	80865	0.0238827
chr15	66975153	66975154	NM_001412637.1	St3gal1	-73422	0.0321649
chr15	66975182	66975183	NM_001412637.1	St3gal1	-73393	0.0322022
chr15	66983196	66983197	NM_001412637.1	St3gal1	-65379	0.0443714
chr15	67047372	67047373	NM_001412637.1	St3gal1	-1203	0.578035
chr15	67047403	67047404	NM_001412637.1	St3gal1	-1172	0.578753
chr15	67047415	67047416	NM_001412637.1	St3gal1	-1160	0.579031
chr15	67047441	67047442	NM_001412637.1	St3gal1	-1134	0.579633
chr15	67047901	67047902	NM_001412637.1	St3gal1	-674	0.590397
chr15	67047912	67047913	NM_001412637.1	St3gal1	-663	0.590657
chr15	67047931	67047932	NM_001412637.1	St3gal1	-644	0.591106
chr15	67047968	67047969	NM_001412637.1	St3gal1	-607	0.591981
chr15	67047989	67047990	NM_001412637.1	St3gal1	-586	0.592479
chr15	67047991	67047992	NM_001412637.1	St3gal1	-584	0.592526
chr15	67047996	67047997	NM_001412637.1	St3gal1	-579	0.592645
chr7	18910486	18910487	NM_001282022.1	Vasp	-95293	0.0134105
chr7	18910598	18910599	NM_001282022.1	Vasp	-95181	0.0134707
chr7	18915494	18915495	NM_001282022.1	Vasp	-90285	0.0163848
chr7	19003826	19003827	NM_001282022.1	Vasp	-1953	0.560952
chr7	19005233	19005234	NM_001282022.1	Vasp	-546	0.593428
chr7	19005274	19005275	NM_001282022.1	Vasp	-505	0.594402
chr7	19005288	19005289	NM_001282022.1	Vasp	-491	0.594735
chr7	19005485	19005486	NM_001282022.1	Vasp	-294	0.59944
chr7	19006472	19006473	NM_001282022.1	Vasp	693	0.589949
chr7	19021250	19021251	NM_001282022.1	Vasp	15471	0.326658
chr7	19021305	19021306	NM_001282022.1	Vasp	15526	0.325941
chr7	19037726	19037727	NM_001282022.1	Vasp	31947	0.168996
chr7	19038616	19038617	NM_001282022.1	Vasp	32837	0.163086
chr7	19039104	19039105	NM_001282022.1	Vasp	33325	0.159933
chr7	19042702	19042703	NM_001282022.1	Vasp	36923	0.138495
chr7	19042911	19042912	NM_001282022.1	Vasp	37132	0.137342
chr7	19053927	19053928	NM_001282022.1	Vasp	48148	0.0883968
chr7	19071482	19071483	NM_001282022.1	Vasp	65703	0.0438001
chr7	19075462	19075463	NM_001282022.1	Vasp	69683	0.0373538
chr7	19092699	19092700	NM_001282022.1	Vasp	86920	0.0187455
chr7	19097791	19097792	NM_001282022.1	Vasp	92012	0.0152912
chr17	46866728	46866729	NM_025611.5	Cul7	-94536	0.0138227
chr17	46866746	46866747	NM_025611.5	Cul7	-94518	0.0138327
chr17	46866778	46866779	NM_025611.5	Cul7	-94486	0.0138504
chr17	46866790	46866791	NM_025611.5	Cul7	-94474	0.0138571
chr17	46866798	46866799	NM_025611.5	Cul7	-94466	0.0138615
chr17	46866816	46866817	NM_025611.5	Cul7	-94448	0.0138715
chr17	46866824	46866825	NM_025611.5	Cul7	-94440	0.0138759
chr17	46871022	46871023	NM_025611.5	Cul7	-90242	0.016413
chr17	46871075	46871076	NM_025611.5	Cul7	-90189	0.0164479
chr17	46871117	46871118	NM_025611.5	Cul7	-90147	0.0164755
chr17	46920456	46920457	NM_025611.5	Cul7	-40808	0.118562
chr17	46920878	46920879	NM_025611.5	Cul7	-40386	0.12058
chr17	46935877	46935878	NM_025611.5	Cul7	-25387	0.219703
chr17	46937653	46937654	NM_025611.5	Cul7	-23611	0.235878
chr17	46939774	46939775	NM_025611.5	Cul7	-21490	0.256763
chr17	46961821	46961822	NM_025611.5	Cul7	557	0.593167
chr17	46962141	46962142	NM_025611.5	Cul7	877	0.585622
chr17	46962491	46962492	NM_025611.5	Cul7	1227	0.577481
chr17	46962509	46962510	NM_025611.5	Cul7	1245	0.577065
chr17	46962616	46962617	NM_025611.5	Cul7	1352	0.574601
chr17	46967967	46967968	NM_025611.5	Cul7	6703	0.463884
chr17	46967978	46967979	NM_025611.5	Cul7	6714	0.46368
chr17	46968004	46968005	NM_025611.5	Cul7	6740	0.463198
chr17	46983632	46983633	NM_025611.5	Cul7	22368	0.247902
chr17	46985130	46985131	NM_025611.5	Cul7	23866	0.233484
chr17	47022876	47022877	NM_025611.5	Cul7	61612	0.0515873
chr17	47022892	47022893	NM_025611.5	Cul7	61628	0.0515543
chr17	47023084	47023085	NM_025611.5	Cul7	61820	0.0511599
chr17	47032722	47032723	NM_025611.5	Cul7	71458	0.0347937
chr17	47037215	47037216	NM_025611.5	Cul7	75951	0.0290702
chr17	47037262	47037263	NM_025611.5	Cul7	75998	0.0290156
chr17	47039937	47039938	NM_025611.5	Cul7	78673	0.0260713
chr17	47040031	47040032	NM_025611.5	Cul7	78767	0.0259735
chr17	47040058	47040059	NM_025611.5	Cul7	78794	0.0259454
chr5	137011495	137011496	NM_008871.2	Serpine1	-89631	0.0168191
chr5	137016467	137016468	NM_008871.2	Serpine1	-84659	0.0205199
chr5	137024002	137024003	NM_008871.2	Serpine1	-77124	0.0277378
chr5	137030899	137030900	NM_008871.2	Serpine1	-70227	0.0365498
chr5	137050180	137050181	NM_008871.2	Serpine1	-50946	0.0790369
chr5	137059150	137059151	NM_008871.2	Serpine1	-41976	0.11315
chr5	137059405	137059406	NM_008871.2	Serpine1	-41721	0.11431
chr5	137059486	137059487	NM_008871.2	Serpine1	-41640	0.114681
chr5	137059858	137059859	NM_008871.2	Serpine1	-41268	0.1164
chr5	137060908	137060909	NM_008871.2	Serpine1	-40218	0.121393
chr5	137061001	137061002	NM_008871.2	Serpine1	-40125	0.121846
chr5	137061631	137061632	NM_008871.2	Serpine1	-39495	0.124955
chr5	137074400	137074401	NM_008871.2	Serpine1	-26726	0.208245
chr5	137090258	137090259	NM_008871.2	Serpine1	-10868	0.392696
chr5	137152238	137152239	NM_008871.2	Serpine1	51112	0.0785139
chr5	137167108	137167109	NM_008871.2	Serpine1	65982	0.043314
chr5	24713990	24713991	NM_133913.2	Chpf2	-77758	0.0270432
chr5	24713991	24713992	NM_133913.2	Chpf2	-77757	0.0270443
chr5	24715580	24715581	NM_133913.2	Chpf2	-76168	0.028819
chr5	24745022	24745023	NM_133913.2	Chpf2	-46726	0.0935705
chr5	24751677	24751678	NM_133913.2	Chpf2	-40071	0.122109
chr5	24796013	24796014	NM_133913.2	Chpf2	4265	0.511402
chr5	24796327	24796328	NM_133913.2	Chpf2	4579	0.505019
chr5	24796606	24796607	NM_133913.2	Chpf2	4858	0.499414
chr5	24797170	24797171	NM_133913.2	Chpf2	5422	0.488273
chr5	24797194	24797195	NM_133913.2	Chpf2	5446	0.487805
chr5	24797195	24797196	NM_133913.2	Chpf2	5447	0.487785
chr5	24797199	24797200	NM_133913.2	Chpf2	5451	0.487707
chr5	24809966	24809967	NM_133913.2	Chpf2	18218	0.292667
chr5	24810004	24810005	NM_133913.2	Chpf2	18256	0.292222
chr5	24810020	24810021	NM_133913.2	Chpf2	18272	0.292035
chr5	24859018	24859019	NM_133913.2	Chpf2	67270	0.0411389
chr5	24887616	24887617	NM_133913.2	Chpf2	95868	0.0131055
chr13	55552225	55552226	NM_001426700.1	Dbn1	-83649	0.0213659
chr13	55553771	55553772	NM_001426700.1	Dbn1	-82103	0.0227289
chr13	55553782	55553783	NM_001426700.1	Dbn1	-82092	0.0227389
chr13	55553827	55553828	NM_001426700.1	Dbn1	-82047	0.0227798
chr13	55556656	55556657	NM_001426700.1	Dbn1	-79218	0.0255091
chr13	55592213	55592214	NM_001426700.1	Dbn1	-43661	0.105775
chr13	55593451	55593452	NM_001426700.1	Dbn1	-42423	0.111145
chr13	55598679	55598680	NM_001426700.1	Dbn1	-37195	0.136996
chr13	55611710	55611711	NM_001426700.1	Dbn1	-24164	0.230718
chr13	55620763	55620764	NM_001426700.1	Dbn1	-15111	0.331396
chr13	55626097	55626098	NM_001426700.1	Dbn1	-9777	0.410212
chr13	55626109	55626110	NM_001426700.1	Dbn1	-9765	0.410409
chr13	55635917	55635918	NM_001426700.1	Dbn1	43	0.605488
chr13	55635924	55635925	NM_001426700.1	Dbn1	50	0.605319
chr13	55635931	55635932	NM_001426700.1	Dbn1	57	0.605149
chr13	55635940	55635941	NM_001426700.1	Dbn1	66	0.604932
chr13	55655923	55655924	NM_001426700.1	Dbn1	20049	0.271998
chr13	55675260	55675261	NM_001426700.1	Dbn1	39386	0.125501
chr13	55693608	55693609	NM_001426700.1	Dbn1	57734	0.0602435
chr1	191232202	191232203	NM_029766.3	Dtl	-75454	0.0296539
chr1	191306467	191306468	NM_029766.3	Dtl	-1189	0.578359
chr1	191306615	191306616	NM_029766.3	Dtl	-1041	0.581793
chr1	191380999	191381000	NM_029766.3	Dtl	73343	0.0322667
chr8	71038117	71038118	NM_011819.4	Gdf15	-46171	0.095671
chr8	71047768	71047769	NM_011819.4	Gdf15	-36520	0.140746
chr8	71047826	71047827	NM_011819.4	Gdf15	-36462	0.141073
chr8	71050446	71050447	NM_011819.4	Gdf15	-33842	0.15666
chr8	71050557	71050558	NM_011819.4	Gdf15	-33731	0.157357
chr8	71050618	71050619	NM_011819.4	Gdf15	-33670	0.157741
chr8	71050649	71050650	NM_011819.4	Gdf15	-33639	0.157937
chr8	71050655	71050656	NM_011819.4	Gdf15	-33633	0.157975
chr8	71050661	71050662	NM_011819.4	Gdf15	-33627	0.158013
chr8	71050667	71050668	NM_011819.4	Gdf15	-33621	0.158051
chr8	71050695	71050696	NM_011819.4	Gdf15	-33593	0.158228
chr8	71050701	71050702	NM_011819.4	Gdf15	-33587	0.158266
chr8	71050709	71050710	NM_011819.4	Gdf15	-33579	0.158316
chr8	71050719	71050720	NM_011819.4	Gdf15	-33569	0.15838
chr8	71050737	71050738	NM_011819.4	Gdf15	-33551	0.158494
chr8	71051298	71051299	NM_011819.4	Gdf15	-32990	0.162091
chr8	71051299	71051300	NM_011819.4	Gdf15	-32989	0.162097
chr8	71051332	71051333	NM_011819.4	Gdf15	-32956	0.162311
chr8	71051351	71051352	NM_011819.4	Gdf15	-32937	0.162435
chr8	71051366	71051367	NM_011819.4	Gdf15	-32922	0.162532
chr8	71063810	71063811	NM_011819.4	Gdf15	-20478	0.26737
chr8	71063876	71063877	NM_011819.4	Gdf15	-20412	0.268077
chr8	71063927	71063928	NM_011819.4	Gdf15	-20361	0.268625
chr8	71063937	71063938	NM_011819.4	Gdf15	-20351	0.268732
chr8	71063955	71063956	NM_011819.4	Gdf15	-20333	0.268926
chr8	71064031	71064032	NM_011819.4	Gdf15	-20257	0.269745
chr8	71064044	71064045	NM_011819.4	Gdf15	-20244	0.269885
chr8	71064046	71064047	NM_011819.4	Gdf15	-20242	0.269906
chr8	71082198	71082199	NM_011819.4	Gdf15	-2090	0.557886
chr8	71082211	71082212	NM_011819.4	Gdf15	-2077	0.558177
chr8	71084032	71084033	NM_011819.4	Gdf15	-256	0.600351
chr8	71084090	71084091	NM_011819.4	Gdf15	-198	0.601746
chr8	71108607	71108608	NM_011819.4	Gdf15	24319	0.229292
chr8	71109262	71109263	NM_011819.4	Gdf15	24974	0.223362
chr8	71109298	71109299	NM_011819.4	Gdf15	25010	0.223041
chr8	71111889	71111890	NM_011819.4	Gdf15	27601	0.201083
chr8	71124932	71124933	NM_011819.4	Gdf15	40644	0.119342
chr8	71141291	71141292	NM_011819.4	Gdf15	57003	0.0620311
chr8	71148124	71148125	NM_011819.4	Gdf15	63836	0.0471963
chr8	71148158	71148159	NM_011819.4	Gdf15	63870	0.0471321
chr11	117123183	117123184	NM_017380.2	Septin9	-99358	0.011398
chr11	117123920	117123921	NM_017380.2	Septin9	-98621	0.011739
chr11	117124441	117124442	NM_017380.2	Septin9	-98100	0.0119862
chr11	117150704	117150705	NM_017380.2	Septin9	-71837	0.0342702
chr11	117156697	117156698	NM_017380.2	Septin9	-65844	0.0435537
chr11	117157268	117157269	NM_017380.2	Septin9	-65273	0.0445599
chr11	117169574	117169575	NM_017380.2	Septin9	-52967	0.072899
chr11	117169613	117169614	NM_017380.2	Septin9	-52928	0.0730128
chr11	117182492	117182493	NM_017380.2	Septin9	-40049	0.122217
chr11	117187770	117187771	NM_017380.2	Septin9	-34771	0.150945
chr11	117203603	117203604	NM_017380.2	Septin9	-18938	0.284358
chr11	117208684	117208685	NM_017380.2	Septin9	-13857	0.348443
chr11	117210910	117210911	NM_017380.2	Septin9	-11631	0.380892
chr11	117210935	117210936	NM_017380.2	Septin9	-11606	0.381273
chr11	117211000	117211001	NM_017380.2	Septin9	-11541	0.382265
chr11	117211037	117211038	NM_017380.2	Septin9	-11504	0.382832
chr11	117211043	117211044	NM_017380.2	Septin9	-11498	0.382924
chr11	117211044	117211045	NM_017380.2	Septin9	-11497	0.382939
chr11	117211098	117211099	NM_017380.2	Septin9	-11443	0.383767
chr11	117211099	117211100	NM_017380.2	Septin9	-11442	0.383782
chr11	117223373	117223374	NM_017380.2	Septin9	832	0.586678
chr11	117225324	117225325	NM_017380.2	Septin9	2783	0.542634
chr11	117241030	117241031	NM_017380.2	Septin9	18489	0.289512
chr11	117243993	117243994	NM_017380.2	Septin9	21452	0.257154
chr11	117244565	117244566	NM_017380.2	Septin9	22024	0.251337
chr11	117244619	117244620	NM_017380.2	Septin9	22078	0.250795
chr11	117252937	117252938	NM_017380.2	Septin9	30396	0.179813
chr11	117262446	117262447	NM_017380.2	Septin9	39905	0.122923
chr11	117264107	117264108	NM_017380.2	Septin9	41566	0.115021
chr11	117264117	117264118	NM_017380.2	Septin9	41576	0.114975
chr11	117264167	117264168	NM_017380.2	Septin9	41626	0.114745
chr11	117264200	117264201	NM_017380.2	Septin9	41659	0.114594
chr11	117291446	117291447	NM_017380.2	Septin9	68905	0.0385346
chr12	110568333	110568334	NM_010480.5	Hsp90aa1	-94496	0.0138449
chr12	110602135	110602136	NM_010480.5	Hsp90aa1	-60694	0.0535168
chr12	110667030	110667031	NM_010480.5	Hsp90aa1	4201	0.512713
chr12	110667056	110667057	NM_010480.5	Hsp90aa1	4227	0.51218
chr12	110671194	110671195	NM_010480.5	Hsp90aa1	8365	0.434048
chr12	110704108	110704109	NM_010480.5	Hsp90aa1	41279	0.116349
chr12	110704110	110704111	NM_010480.5	Hsp90aa1	41281	0.11634
chr12	110704116	110704117	NM_010480.5	Hsp90aa1	41287	0.116312
chr12	110704130	110704131	NM_010480.5	Hsp90aa1	41301	0.116247
chr12	110704142	110704143	NM_010480.5	Hsp90aa1	41313	0.116191
chr12	110704155	110704156	NM_010480.5	Hsp90aa1	41326	0.116131
chr12	110704169	110704170	NM_010480.5	Hsp90aa1	41340	0.116066
chr12	110704177	110704178	NM_010480.5	Hsp90aa1	41348	0.116028
chr12	110704184	110704185	NM_010480.5	Hsp90aa1	41355	0.115996
chr12	110704186	110704187	NM_010480.5	Hsp90aa1	41357	0.115987
chr12	110704190	110704191	NM_010480.5	Hsp90aa1	41361	0.115968
chr12	110704200	110704201	NM_010480.5	Hsp90aa1	41371	0.115922
chr12	110704213	110704214	NM_010480.5	Hsp90aa1	41384	0.115861
chr12	110704235	110704236	NM_010480.5	Hsp90aa1	41406	0.11576
chr12	110704239	110704240	NM_010480.5	Hsp90aa1	41410	0.115741
chr12	110704247	110704248	NM_010480.5	Hsp90aa1	41418	0.115704
chr12	110704886	110704887	NM_010480.5	Hsp90aa1	42057	0.112784
chr9	83370691	83370692	NM_172507.5	Sh3bgrl2	-59700	0.0556875
chr9	83380489	83380490	NM_172507.5	Sh3bgrl2	-49902	0.0824074
chr9	83430684	83430685	NM_172507.5	Sh3bgrl2	293	0.599464
chr6	125210292	125210293	NM_010736.5	Ltbr	-80542	0.0241933
chr6	125279180	125279181	NM_010736.5	Ltbr	-11654	0.380542
chr6	125299035	125299036	NM_010736.5	Ltbr	8201	0.436905
chr6	125299077	125299078	NM_010736.5	Ltbr	8243	0.436171
chr6	125299078	125299079	NM_010736.5	Ltbr	8244	0.436154
chr6	125306985	125306986	NM_010736.5	Ltbr	16151	0.317893
chr6	125331820	125331821	NM_010736.5	Ltbr	40986	0.117721
chr6	125337439	125337440	NM_010736.5	Ltbr	46605	0.0940245
chr4	141076638	141076639	NM_013868.4	Hspb7	-71452	0.034802
chr4	141076647	141076648	NM_013868.4	Hspb7	-71443	0.0348145
chr4	141076648	141076649	NM_013868.4	Hspb7	-71442	0.0348159
chr4	141108753	141108754	NM_013868.4	Hspb7	-39337	0.125747
chr4	141108793	141108794	NM_013868.4	Hspb7	-39297	0.125949
chr4	141126044	141126045	NM_013868.4	Hspb7	-22046	0.251116
chr4	141127768	141127769	NM_013868.4	Hspb7	-20322	0.269044
chr4	141127769	141127770	NM_013868.4	Hspb7	-20321	0.269055
chr4	141149814	141149815	NM_013868.4	Hspb7	1724	0.566114
chr4	141149819	141149820	NM_013868.4	Hspb7	1729	0.566001
chr4	141151303	141151304	NM_013868.4	Hspb7	3213	0.533381
chr4	141151312	141151313	NM_013868.4	Hspb7	3222	0.533189
chr4	141151349	141151350	NM_013868.4	Hspb7	3259	0.5324
chr4	141199156	141199157	NM_013868.4	Hspb7	51066	0.0786585
chr4	141200723	141200724	NM_013868.4	Hspb7	52633	0.0738795
chr4	141201565	141201566	NM_013868.4	Hspb7	53475	0.0714327
chr4	141201646	141201647	NM_013868.4	Hspb7	53556	0.0712016
chr4	141206535	141206536	NM_013868.4	Hspb7	58445	0.0585543
chr4	141244366	141244367	NM_013868.4	Hspb7	96276	0.0128934
chr2	119915499	119915500	NM_133838.5	Ehd4	-69529	0.0375846
chr2	120008473	120008474	NM_133838.5	Ehd4	23445	0.23745
chr15	103223016	103223017	NM_010577.4	Itga5	-52202	0.0751642
chr15	103223684	103223685	NM_010577.4	Itga5	-51534	0.0771997
chr15	103223802	103223803	NM_010577.4	Itga5	-51416	0.0775649
chr15	103225172	103225173	NM_010577.4	Itga5	-50046	0.0819341
chr15	103247861	103247862	NM_010577.4	Itga5	-27357	0.203055
chr15	103247864	103247865	NM_010577.4	Itga5	-27354	0.203079
chr15	103247869	103247870	NM_010577.4	Itga5	-27349	0.20312
chr15	103247885	103247886	NM_010577.4	Itga5	-27333	0.20325
chr15	103274354	103274355	NM_010577.4	Itga5	-864	0.585927
chr15	103274383	103274384	NM_010577.4	Itga5	-835	0.586607
chr15	103274397	103274398	NM_010577.4	Itga5	-821	0.586936
chr15	82966045	82966046	NM_029787.3	Cyb5r3	-90339	0.0163495
chr15	82973811	82973812	NM_029787.3	Cyb5r3	-82573	0.0223055
chr15	83001626	83001627	NM_029787.3	Cyb5r3	-54758	0.0678592
chr15	83022448	83022449	NM_029787.3	Cyb5r3	-33936	0.156072
chr15	83057142	83057143	NM_029787.3	Cyb5r3	758	0.588417
chr15	83057199	83057200	NM_029787.3	Cyb5r3	815	0.587077
chr15	83057285	83057286	NM_029787.3	Cyb5r3	901	0.585061
chr15	83057295	83057296	NM_029787.3	Cyb5r3	911	0.584827
chr15	83067596	83067597	NM_029787.3	Cyb5r3	11212	0.387329
chr15	83067619	83067620	NM_029787.3	Cyb5r3	11235	0.386973
chr15	83067630	83067631	NM_029787.3	Cyb5r3	11246	0.386803
chr15	83067654	83067655	NM_029787.3	Cyb5r3	11270	0.386432
chr15	83099719	83099720	NM_029787.3	Cyb5r3	43335	0.107163
chr15	83104926	83104927	NM_029787.3	Cyb5r3	48542	0.0870145
chr15	83104954	83104955	NM_029787.3	Cyb5r3	48570	0.0869171
chr15	83104997	83104998	NM_029787.3	Cyb5r3	48613	0.0867678
chr7	19556430	19556431	NM_027514.2	Pvr	-98638	0.011731
chr7	19556476	19556477	NM_027514.2	Pvr	-98592	0.0117526
chr7	19556490	19556491	NM_027514.2	Pvr	-98578	0.0117592
chr7	19556804	19556805	NM_027514.2	Pvr	-98264	0.0119078
chr7	19558210	19558211	NM_027514.2	Pvr	-96858	0.0125967
chr7	19558219	19558220	NM_027514.2	Pvr	-96849	0.0126012
chr7	19578183	19578184	NM_027514.2	Pvr	-76885	0.0280042
chr7	19587628	19587629	NM_027514.2	Pvr	-67440	0.0408602
chr7	19654710	19654711	NM_027514.2	Pvr	-358	0.597907
chr7	19671970	19671971	NM_027514.2	Pvr	16902	0.308486
chr19	21709246	21709247	NM_031997.4	Cemip2	-46458	0.094579
chr19	21709247	21709248	NM_031997.4	Cemip2	-46457	0.0945828
chr19	21754655	21754656	NM_031997.4	Cemip2	-1049	0.581607
chr19	21763246	21763247	NM_031997.4	Cemip2	7542	0.448575
chr19	21763292	21763293	NM_031997.4	Cemip2	7588	0.44775
chr19	21766461	21766462	NM_031997.4	Cemip2	10757	0.394443
chr5	57821684	57821685	NM_001310608.1	Pcdh7	-53739	0.0706823
chr5	57821737	57821738	NM_001310608.1	Pcdh7	-53686	0.0708323
chr5	57876382	57876383	NM_001310608.1	Pcdh7	959	0.583705
chr5	57876563	57876564	NM_001310608.1	Pcdh7	1140	0.579494
chr5	57876575	57876576	NM_001310608.1	Pcdh7	1152	0.579216
chr5	57876578	57876579	NM_001310608.1	Pcdh7	1155	0.579146
chr5	57876581	57876582	NM_001310608.1	Pcdh7	1158	0.579077
chr5	57876590	57876591	NM_001310608.1	Pcdh7	1167	0.578868
chr5	57876604	57876605	NM_001310608.1	Pcdh7	1181	0.578544
chr5	57876617	57876618	NM_001310608.1	Pcdh7	1194	0.578244
chr5	57877436	57877437	NM_001310608.1	Pcdh7	2013	0.559607
chr5	57877444	57877445	NM_001310608.1	Pcdh7	2021	0.559428
chr5	57877533	57877534	NM_001310608.1	Pcdh7	2110	0.55744
chr5	57878121	57878122	NM_001310608.1	Pcdh7	2698	0.544482
chr5	57878137	57878138	NM_001310608.1	Pcdh7	2714	0.544134
chr7	121529876	121529877	NM_028758.2	Gga2	-90545	0.0162153
chr7	121613083	121613084	NM_028758.2	Gga2	-7338	0.45225
chr7	121696416	121696417	NM_028758.2	Gga2	75995	0.0290191
chr7	121696453	121696454	NM_028758.2	Gga2	76032	0.0289762
chr7	121696684	121696685	NM_028758.2	Gga2	76263	0.0287097
chr7	121701014	121701015	NM_028758.2	Gga2	80593	0.024144
chr14	14371076	14371077	NM_001360313.1	Pxk	-486	0.594854
chr14	14371155	14371156	NM_001360313.1	Pxk	-407	0.596736
chr14	14371162	14371163	NM_001360313.1	Pxk	-400	0.596903
chr14	14371566	14371567	NM_001360313.1	Pxk	4	0.606434
chr7	48520563	48520564	NM_001013368.5	E2f8	-10226	0.402911
chr7	48520606	48520607	NM_001013368.5	E2f8	-10183	0.403604
chr7	48524620	48524621	NM_001013368.5	E2f8	-6169	0.4739
chr7	48524646	48524647	NM_001013368.5	E2f8	-6143	0.474393
chr7	48524654	48524655	NM_001013368.5	E2f8	-6135	0.474544
chr7	48528037	48528038	NM_001013368.5	E2f8	-2752	0.543307
chr7	48530503	48530504	NM_001013368.5	E2f8	-286	0.599631
chr7	48610579	48610580	NM_001013368.5	E2f8	79790	0.0249321
chr7	48618347	48618348	NM_001013368.5	E2f8	87558	0.0182732
chr11	61325439	61325440	NM_001347545.1	Mfap4	-50818	0.0794426
chr11	61343680	61343681	NM_001347545.1	Mfap4	-32577	0.164791
chr11	61344737	61344738	NM_001347545.1	Mfap4	-31520	0.171907
chr11	61410460	61410461	NM_001347545.1	Mfap4	34203	0.154414
chr11	61469772	61469773	NM_001347545.1	Mfap4	93515	0.0143989
chr11	61469773	61469774	NM_001347545.1	Mfap4	93516	0.0143984
chr6	124701495	124701496	NM_013539.3	Spsb2	-84373	0.020756
chr6	124709801	124709802	NM_013539.3	Spsb2	-76067	0.0289357
chr6	124709812	124709813	NM_013539.3	Spsb2	-76056	0.0289484
chr6	124721979	124721980	NM_013539.3	Spsb2	-63889	0.0470963
chr6	124722077	124722078	NM_013539.3	Spsb2	-63791	0.0472813
chr6	124722083	124722084	NM_013539.3	Spsb2	-63785	0.0472927
chr6	124722098	124722099	NM_013539.3	Spsb2	-63770	0.0473211
chr6	124722104	124722105	NM_013539.3	Spsb2	-63764	0.0473324
chr6	124726351	124726352	NM_013539.3	Spsb2	-59517	0.0560966
chr6	124732822	124732823	NM_013539.3	Spsb2	-53046	0.072669
chr6	124733121	124733122	NM_013539.3	Spsb2	-52747	0.0735434
chr6	124791204	124791205	NM_013539.3	Spsb2	5336	0.489956
chr6	124794980	124794981	NM_013539.3	Spsb2	9112	0.421271
chr6	124795519	124795520	NM_013539.3	Spsb2	9651	0.412285
chr6	124835769	124835770	NM_013539.3	Spsb2	49901	0.0824107
chr6	124835788	124835789	NM_013539.3	Spsb2	49920	0.0823481
chr6	124838421	124838422	NM_013539.3	Spsb2	52553	0.0741163
chr6	124838459	124838460	NM_013539.3	Spsb2	52591	0.0740037
chr6	124843270	124843271	NM_013539.3	Spsb2	57402	0.0610489
chr6	124843869	124843870	NM_013539.3	Spsb2	58001	0.0596036
chr6	124882365	124882366	NM_013539.3	Spsb2	96497	0.0127799
chr10	80096386	80096387	NM_001285435.2	Adamtsl5	-87860	0.0180538
chr10	80115073	80115074	NM_001285435.2	Adamtsl5	-69173	0.0381237
chr10	80128464	80128465	NM_001285435.2	Adamtsl5	-55782	0.0651359
chr10	80134846	80134847	NM_001285435.2	Adamtsl5	-49400	0.0840789
chr10	80134870	80134871	NM_001285435.2	Adamtsl5	-49376	0.0841596
chr10	80134901	80134902	NM_001285435.2	Adamtsl5	-49345	0.084264
chr10	80147809	80147810	NM_001285435.2	Adamtsl5	-36437	0.141214
chr10	80147965	80147966	NM_001285435.2	Adamtsl5	-36281	0.142098
chr10	80147972	80147973	NM_001285435.2	Adamtsl5	-36274	0.142138
chr10	80147978	80147979	NM_001285435.2	Adamtsl5	-36268	0.142172
chr10	80148047	80148048	NM_001285435.2	Adamtsl5	-36199	0.142565
chr10	80149051	80149052	NM_001285435.2	Adamtsl5	-35195	0.148407
chr10	80149058	80149059	NM_001285435.2	Adamtsl5	-35188	0.148448
chr10	80149125	80149126	NM_001285435.2	Adamtsl5	-35121	0.148846
chr10	80149352	80149353	NM_001285435.2	Adamtsl5	-34894	0.150204
chr10	80149567	80149568	NM_001285435.2	Adamtsl5	-34679	0.151501
chr10	80150338	80150339	NM_001285435.2	Adamtsl5	-33908	0.156247
chr10	80151347	80151348	NM_001285435.2	Adamtsl5	-32899	0.162682
chr10	80169841	80169842	NM_001285435.2	Adamtsl5	-14405	0.340888
chr10	80169863	80169864	NM_001285435.2	Adamtsl5	-14383	0.341189
chr10	80178746	80178747	NM_001285435.2	Adamtsl5	-5500	0.486752
chr10	80178802	80178803	NM_001285435.2	Adamtsl5	-5444	0.487844
chr10	80180909	80180910	NM_001285435.2	Adamtsl5	-3337	0.530742
chr10	80181120	80181121	NM_001285435.2	Adamtsl5	-3126	0.53524
chr10	80181174	80181175	NM_001285435.2	Adamtsl5	-3072	0.536397
chr10	80181189	80181190	NM_001285435.2	Adamtsl5	-3057	0.536719
chr10	80183625	80183626	NM_001285435.2	Adamtsl5	-621	0.59165
chr10	80185116	80185117	NM_001285435.2	Adamtsl5	870	0.585786
chr10	80186876	80186877	NM_001285435.2	Adamtsl5	2630	0.545965
chr10	80192131	80192132	NM_001285435.2	Adamtsl5	7885	0.442462
chr10	80216760	80216761	NM_001285435.2	Adamtsl5	32514	0.165206
chr10	80218636	80218637	NM_001285435.2	Adamtsl5	34390	0.153263
chr10	80222639	80222640	NM_001285435.2	Adamtsl5	38393	0.130586
chr10	80223142	80223143	NM_001285435.2	Adamtsl5	38896	0.127985
chr10	80228941	80228942	NM_001285435.2	Adamtsl5	44695	0.101489
chr10	80230972	80230973	NM_001285435.2	Adamtsl5	46726	0.0935705
chr10	80242555	80242556	NM_001285435.2	Adamtsl5	58309	0.0588737
chr10	80246005	80246006	NM_001285435.2	Adamtsl5	61759	0.0512848
chr10	80263277	80263278	NM_001285435.2	Adamtsl5	79031	0.0257006
chr10	80267475	80267476	NM_001285435.2	Adamtsl5	83229	0.0217279
chr10	62079032	62079033	NM_001146100.1	Hk1	-97168	0.0124415
chr10	62120665	62120666	NM_001146100.1	Hk1	-55535	0.0657826
chr10	62124058	62124059	NM_001146100.1	Hk1	-52142	0.0753448
chr10	62124162	62124163	NM_001146100.1	Hk1	-52038	0.0756589
chr10	62140342	62140343	NM_001146100.1	Hk1	-35858	0.144523
chr10	62149799	62149800	NM_001146100.1	Hk1	-26401	0.21097
chr10	62175732	62175733	NM_001146100.1	Hk1	-468	0.595282
chr10	62175738	62175739	NM_001146100.1	Hk1	-462	0.595425
chr10	62175742	62175743	NM_001146100.1	Hk1	-458	0.59552
chr10	62175748	62175749	NM_001146100.1	Hk1	-452	0.595663
chr10	62175773	62175774	NM_001146100.1	Hk1	-427	0.596259
chr10	62175776	62175777	NM_001146100.1	Hk1	-424	0.596331
chr10	62175779	62175780	NM_001146100.1	Hk1	-421	0.596402
chr10	62185393	62185394	NM_001146100.1	Hk1	9193	0.419908
chr10	62185400	62185401	NM_001146100.1	Hk1	9200	0.41979
chr10	62219619	62219620	NM_001146100.1	Hk1	43419	0.106804
chr10	62221626	62221627	NM_001146100.1	Hk1	45426	0.0985649
chr10	62237480	62237481	NM_001146100.1	Hk1	61280	0.0522769
chr11	94881958	94881959	NM_001306162.1	Itga3	-85679	0.0196995
chr11	94883235	94883236	NM_001306162.1	Itga3	-84402	0.0207319
chr11	94883487	94883488	NM_001306162.1	Itga3	-84150	0.020942
chr11	94883560	94883561	NM_001306162.1	Itga3	-84077	0.0210032
chr11	94883623	94883624	NM_001306162.1	Itga3	-84014	0.0210562
chr11	94900574	94900575	NM_001306162.1	Itga3	-67063	0.041481
chr11	94910853	94910854	NM_001306162.1	Itga3	-56784	0.0625768
chr11	94910881	94910882	NM_001306162.1	Itga3	-56756	0.062647
chr11	94910950	94910951	NM_001306162.1	Itga3	-56687	0.0628201
chr11	94936410	94936411	NM_001306162.1	Itga3	-31227	0.173934
chr11	94956733	94956734	NM_001306162.1	Itga3	-10904	0.392131
chr11	94979790	94979791	NM_001306162.1	Itga3	12153	0.373021
chr11	94979791	94979792	NM_001306162.1	Itga3	12154	0.373006
chr11	95006839	95006840	NM_001306162.1	Itga3	39202	0.126428
chr11	95011441	95011442	NM_001306162.1	Itga3	43804	0.105172
chr11	95012402	95012403	NM_001306162.1	Itga3	44765	0.101206
chr11	95012414	95012415	NM_001306162.1	Itga3	44777	0.101157
chr11	95017532	95017533	NM_001306162.1	Itga3	49895	0.0824305
chr11	95033329	95033330	NM_001306162.1	Itga3	65692	0.0438193
chr11	95033346	95033347	NM_001306162.1	Itga3	65709	0.0437896
chr11	95041017	95041018	NM_001306162.1	Itga3	73380	0.032219
chr11	95041210	95041211	NM_001306162.1	Itga3	73573	0.0319712
chr11	95041217	95041218	NM_001306162.1	Itga3	73580	0.0319622
chr11	95041461	95041462	NM_001306162.1	Itga3	73824	0.0316518
chr11	95041815	95041816	NM_001306162.1	Itga3	74178	0.0312068
chr14	52131714	52131715	NM_198249.4	Arhgef40	-90576	0.0161952
chr14	52131763	52131764	NM_198249.4	Arhgef40	-90527	0.016227
chr14	52157910	52157911	NM_198249.4	Arhgef40	-64380	0.0461804
chr14	52160102	52160103	NM_198249.4	Arhgef40	-62188	0.0504123
chr14	52160196	52160197	NM_198249.4	Arhgef40	-62094	0.0506022
chr14	52226670	52226671	NM_198249.4	Arhgef40	4380	0.509055
chr14	52226759	52226760	NM_198249.4	Arhgef40	4469	0.507246
chr14	52226798	52226799	NM_198249.4	Arhgef40	4508	0.506455
chr14	52226861	52226862	NM_198249.4	Arhgef40	4571	0.50518
chr14	52226867	52226868	NM_198249.4	Arhgef40	4577	0.505059
chr14	52232913	52232914	NM_198249.4	Arhgef40	10623	0.396563
chr14	52241440	52241441	NM_198249.4	Arhgef40	19150	0.281957
chr14	52242833	52242834	NM_198249.4	Arhgef40	20543	0.266676
chr14	52242834	52242835	NM_198249.4	Arhgef40	20544	0.266666
chr14	52242877	52242878	NM_198249.4	Arhgef40	20587	0.266207
chr14	52244127	52244128	NM_198249.4	Arhgef40	21837	0.253224
chr14	52244150	52244151	NM_198249.4	Arhgef40	21860	0.252991
chr14	52246823	52246824	NM_198249.4	Arhgef40	24533	0.227337
chr14	52246833	52246834	NM_198249.4	Arhgef40	24543	0.227246
chr14	52246950	52246951	NM_198249.4	Arhgef40	24660	0.226185
chr14	52258075	52258076	NM_198249.4	Arhgef40	35785	0.144945
chr15	81948497	81948498	NM_033218.2	Srebf2	-82958	0.0219647
chr15	81949199	81949200	NM_033218.2	Srebf2	-82256	0.0225902
chr15	81949232	81949233	NM_033218.2	Srebf2	-82223	0.02262
chr15	81949663	81949664	NM_033218.2	Srebf2	-81792	0.0230134
chr15	81954350	81954351	NM_033218.2	Srebf2	-77105	0.0277589
chr15	81967350	81967351	NM_033218.2	Srebf2	-64105	0.0466912
chr15	82005760	82005761	NM_033218.2	Srebf2	-25695	0.217013
chr15	82005784	82005785	NM_033218.2	Srebf2	-25671	0.217221
chr15	82012369	82012370	NM_033218.2	Srebf2	-19086	0.28268
chr15	82055013	82055014	NM_033218.2	Srebf2	23558	0.236379
chr15	82085538	82085539	NM_033218.2	Srebf2	54083	0.0697164
chr15	82085558	82085559	NM_033218.2	Srebf2	54103	0.0696606
chr15	82091571	82091572	NM_033218.2	Srebf2	60116	0.0547685
chr15	82091617	82091618	NM_033218.2	Srebf2	60162	0.0546678
chr15	82091647	82091648	NM_033218.2	Srebf2	60192	0.0546023
chr15	82113978	82113979	NM_033218.2	Srebf2	82523	0.0223502
chr15	82114044	82114045	NM_033218.2	Srebf2	82589	0.0222913
chr3	95061890	95061891	NM_001038708.3	Cdc42se1	-74364	0.0309755
chr3	95067841	95067842	NM_001038708.3	Cdc42se1	-68413	0.0393004
chr3	95067899	95067900	NM_001038708.3	Cdc42se1	-68355	0.0393917
chr3	95074368	95074369	NM_001038708.3	Cdc42se1	-61886	0.051025
chr3	95079712	95079713	NM_001038708.3	Cdc42se1	-56542	0.0631855
chr3	95079743	95079744	NM_001038708.3	Cdc42se1	-56511	0.0632639
chr3	95079772	95079773	NM_001038708.3	Cdc42se1	-56482	0.0633374
chr3	95079884	95079885	NM_001038708.3	Cdc42se1	-56370	0.0636217
chr3	95079921	95079922	NM_001038708.3	Cdc42se1	-56333	0.063716
chr3	95080396	95080397	NM_001038708.3	Cdc42se1	-55858	0.0649382
chr3	95081176	95081177	NM_001038708.3	Cdc42se1	-55078	0.0669962
chr3	95136886	95136887	NM_001038708.3	Cdc42se1	632	0.59139
chr3	95136931	95136932	NM_001038708.3	Cdc42se1	677	0.590326
chr3	95147540	95147541	NM_001038708.3	Cdc42se1	11286	0.386185
chr3	95147541	95147542	NM_001038708.3	Cdc42se1	11287	0.386169
chr3	95147564	95147565	NM_001038708.3	Cdc42se1	11310	0.385814
chr3	95147565	95147566	NM_001038708.3	Cdc42se1	11311	0.385799
chr3	95147571	95147572	NM_001038708.3	Cdc42se1	11317	0.385706
chr3	95147601	95147602	NM_001038708.3	Cdc42se1	11347	0.385243
chr3	95148009	95148010	NM_001038708.3	Cdc42se1	11755	0.379007
chr3	95222209	95222210	NM_001038708.3	Cdc42se1	85955	0.0194833
chr11	4845295	4845296	NM_001355659.2	Ap1b1	-91615	0.0155359
chr11	4849898	4849899	NM_001355659.2	Ap1b1	-87012	0.0186767
chr11	4901663	4901664	NM_001355659.2	Ap1b1	-35247	0.148098
chr11	5000172	5000173	NM_001355659.2	Ap1b1	63262	0.0482925
chr11	5000183	5000184	NM_001355659.2	Ap1b1	63273	0.0482712
chr11	5009325	5009326	NM_001355659.2	Ap1b1	72415	0.0334869
chr11	5011393	5011394	NM_001355659.2	Ap1b1	74483	0.0308284
chr11	5012285	5012286	NM_001355659.2	Ap1b1	75375	0.0297478
chr11	5012286	5012287	NM_001355659.2	Ap1b1	75376	0.0297466
chr11	5012319	5012320	NM_001355659.2	Ap1b1	75409	0.0297074
chr11	5012320	5012321	NM_001355659.2	Ap1b1	75410	0.0297062
chr11	5012324	5012325	NM_001355659.2	Ap1b1	75414	0.0297014
chr11	5014210	5014211	NM_001355659.2	Ap1b1	77300	0.0275432
chr11	5014311	5014312	NM_001355659.2	Ap1b1	77401	0.0274321
chr11	5015263	5015264	NM_001355659.2	Ap1b1	78353	0.0264072
chr11	5015268	5015269	NM_001355659.2	Ap1b1	78358	0.0264019
chr11	5015270	5015271	NM_001355659.2	Ap1b1	78360	0.0263998
chr11	5015273	5015274	NM_001355659.2	Ap1b1	78363	0.0263966
chr11	5015276	5015277	NM_001355659.2	Ap1b1	78366	0.0263934
chr11	5015286	5015287	NM_001355659.2	Ap1b1	78376	0.0263829
chr11	5015289	5015290	NM_001355659.2	Ap1b1	78379	0.0263797
chr11	5015293	5015294	NM_001355659.2	Ap1b1	78383	0.0263755
chr11	5015299	5015300	NM_001355659.2	Ap1b1	78389	0.0263692
chr11	5015316	5015317	NM_001355659.2	Ap1b1	78406	0.0263512
chr11	5015326	5015327	NM_001355659.2	Ap1b1	78416	0.0263407
chr11	5015347	5015348	NM_001355659.2	Ap1b1	78437	0.0263186
chr9	119771157	119771158	NM_001406404.1	Xirp1	-81475	0.023307
chr9	119783497	119783498	NM_001406404.1	Xirp1	-69135	0.0381817
chr9	119807661	119807662	NM_001406404.1	Xirp1	-44971	0.100375
chr9	119813053	119813054	NM_001406404.1	Xirp1	-39579	0.124536
chr9	119813103	119813104	NM_001406404.1	Xirp1	-39529	0.124785
chr9	119847905	119847906	NM_001406404.1	Xirp1	-4727	0.502038
chr4	155508145	155508146	NM_008142.5	Gnb1	-67675	0.0404779
chr4	155508181	155508182	NM_008142.5	Gnb1	-67639	0.0405362
chr4	155552675	155552676	NM_008142.5	Gnb1	-23145	0.240316
chr4	155576202	155576203	NM_008142.5	Gnb1	382	0.597333
chr4	155576203	155576204	NM_008142.5	Gnb1	383	0.597309
chr4	155576222	155576223	NM_008142.5	Gnb1	402	0.596856
chr4	155576228	155576229	NM_008142.5	Gnb1	408	0.596712
chr4	155576237	155576238	NM_008142.5	Gnb1	417	0.596498
chr4	155667153	155667154	NM_008142.5	Gnb1	91333	0.0157122
chr4	155671809	155671810	NM_008142.5	Gnb1	95989	0.0130423
chr4	155672396	155672397	NM_008142.5	Gnb1	96576	0.0127396
chr4	155672440	155672441	NM_008142.5	Gnb1	96620	0.0127172
chr11	95874386	95874387	NM_172300.3	Ube2z	-81804	0.0230023
chr11	95882466	95882467	NM_172300.3	Ube2z	-73724	0.0317787
chr11	95896148	95896149	NM_172300.3	Ube2z	-60042	0.0549309
chr11	95896347	95896348	NM_172300.3	Ube2z	-59843	0.0553699
chr11	95898597	95898598	NM_172300.3	Ube2z	-57593	0.0605843
chr11	95898605	95898606	NM_172300.3	Ube2z	-57585	0.0606037
chr11	95956054	95956055	NM_172300.3	Ube2z	-136	0.60324
chr11	95956061	95956062	NM_172300.3	Ube2z	-129	0.603409
chr11	95956064	95956065	NM_172300.3	Ube2z	-126	0.603481
chr11	95956067	95956068	NM_172300.3	Ube2z	-123	0.603554
chr11	95956070	95956071	NM_172300.3	Ube2z	-120	0.603626
chr11	95956073	95956074	NM_172300.3	Ube2z	-117	0.603699
chr11	95956085	95956086	NM_172300.3	Ube2z	-105	0.603989
chr11	95956094	95956095	NM_172300.3	Ube2z	-96	0.604206
chr11	95956108	95956109	NM_172300.3	Ube2z	-82	0.604544
chr11	96002787	96002788	NM_172300.3	Ube2z	46597	0.0940546
chr11	96002839	96002840	NM_172300.3	Ube2z	46649	0.0938592
chr11	96015633	96015634	NM_172300.3	Ube2z	59443	0.0562629
chr11	96022291	96022292	NM_172300.3	Ube2z	66101	0.0431083
chr11	96022353	96022354	NM_172300.3	Ube2z	66163	0.0430015
chr16	35691403	35691404	NM_001039530.3	Parp14	-349	0.598122
chr16	35691409	35691410	NM_001039530.3	Parp14	-343	0.598266
chr16	35691413	35691414	NM_001039530.3	Parp14	-339	0.598362
chr16	35691418	35691419	NM_001039530.3	Parp14	-334	0.598481
chr16	35691443	35691444	NM_001039530.3	Parp14	-309	0.59908
chr16	35691448	35691449	NM_001039530.3	Parp14	-304	0.5992
chr16	35691452	35691453	NM_001039530.3	Parp14	-300	0.599296
chr16	35691463	35691464	NM_001039530.3	Parp14	-289	0.59956
chr16	35691500	35691501	NM_001039530.3	Parp14	-252	0.600448
chr16	35691502	35691503	NM_001039530.3	Parp14	-250	0.600496
chr16	35691526	35691527	NM_001039530.3	Parp14	-226	0.601072
chr16	35693310	35693311	NM_001039530.3	Parp14	1558	0.569885
chr11	3401793	3401794	NM_172439.3	Inpp5j	-53028	0.0727214
chr11	3403550	3403551	NM_172439.3	Inpp5j	-51271	0.0780161
chr11	3438069	3438070	NM_172439.3	Inpp5j	-16752	0.310342
chr11	3438161	3438162	NM_172439.3	Inpp5j	-16660	0.311486
chr11	3454711	3454712	NM_172439.3	Inpp5j	-110	0.603868
chr11	3462955	3462956	NM_172439.3	Inpp5j	8134	0.438077
chr11	3465102	3465103	NM_172439.3	Inpp5j	10281	0.402025
chr11	3465147	3465148	NM_172439.3	Inpp5j	10326	0.401302
chr11	3467031	3467032	NM_172439.3	Inpp5j	12210	0.372172
chr11	3467078	3467079	NM_172439.3	Inpp5j	12257	0.371473
chr11	3470713	3470714	NM_172439.3	Inpp5j	15892	0.321204
chr11	3482663	3482664	NM_172439.3	Inpp5j	27842	0.199153
chr11	3485670	3485671	NM_172439.3	Inpp5j	30849	0.176584
chr11	3495443	3495444	NM_172439.3	Inpp5j	40622	0.119447
chr11	3495444	3495445	NM_172439.3	Inpp5j	40623	0.119443
chr11	3495458	3495459	NM_172439.3	Inpp5j	40637	0.119376
chr12	108174680	108174681	NM_001044380.1	Hhipl1	-97849	0.0121071
chr12	108176654	108176655	NM_001044380.1	Hhipl1	-95875	0.0131019
chr12	108185317	108185318	NM_001044380.1	Hhipl1	-87212	0.0185279
chr12	108185340	108185341	NM_001044380.1	Hhipl1	-87189	0.0185449
chr12	108185544	108185545	NM_001044380.1	Hhipl1	-86985	0.0186969
chr12	108215762	108215763	NM_001044380.1	Hhipl1	-56767	0.0626194
chr12	108240585	108240586	NM_001044380.1	Hhipl1	-31944	0.169016
chr12	108240631	108240632	NM_001044380.1	Hhipl1	-31898	0.169328
chr12	108241992	108241993	NM_001044380.1	Hhipl1	-30537	0.178801
chr12	108242838	108242839	NM_001044380.1	Hhipl1	-29691	0.184956
chr12	108247081	108247082	NM_001044380.1	Hhipl1	-25448	0.219167
chr12	108272578	108272579	NM_001044380.1	Hhipl1	49	0.605343
chr12	108272633	108272634	NM_001044380.1	Hhipl1	104	0.604013
chr12	108284702	108284703	NM_001044380.1	Hhipl1	12173	0.372723
chr12	108284753	108284754	NM_001044380.1	Hhipl1	12224	0.371963
chr12	108284762	108284763	NM_001044380.1	Hhipl1	12233	0.371829
chr12	108284764	108284765	NM_001044380.1	Hhipl1	12235	0.3718
chr12	108284800	108284801	NM_001044380.1	Hhipl1	12271	0.371265
chr12	108293968	108293969	NM_001044380.1	Hhipl1	21439	0.257288
chr12	108293970	108293971	NM_001044380.1	Hhipl1	21441	0.257267
chr12	108293992	108293993	NM_001044380.1	Hhipl1	21463	0.257041
chr12	108294058	108294059	NM_001044380.1	Hhipl1	21529	0.256363
chr12	108294091	108294092	NM_001044380.1	Hhipl1	21562	0.256025
chr12	108294111	108294112	NM_001044380.1	Hhipl1	21582	0.25582
chr12	108294113	108294114	NM_001044380.1	Hhipl1	21584	0.2558
chr12	108294155	108294156	NM_001044380.1	Hhipl1	21626	0.25537
chr12	108319246	108319247	NM_001044380.1	Hhipl1	46717	0.0936042
chr12	108319509	108319510	NM_001044380.1	Hhipl1	46980	0.0926246
chr12	108327220	108327221	NM_001044380.1	Hhipl1	54691	0.0680413
chr12	108341067	108341068	NM_001044380.1	Hhipl1	68538	0.0391044
chr12	108341107	108341108	NM_001044380.1	Hhipl1	68578	0.0390419
chr12	108352943	108352944	NM_001044380.1	Hhipl1	80414	0.0243175
chr12	108352946	108352947	NM_001044380.1	Hhipl1	80417	0.0243146
chr7	26916703	26916704	NM_181593.3	Itpkc	-11339	0.385367
chr7	26927780	26927781	NM_181593.3	Itpkc	-262	0.600207
chr7	26928010	26928011	NM_181593.3	Itpkc	-32	0.605755
chr7	26956819	26956820	NM_181593.3	Itpkc	28777	0.191843
chr7	26958248	26958249	NM_181593.3	Itpkc	30206	0.181184
chr7	26958423	26958424	NM_181593.3	Itpkc	30381	0.179921
chr7	26984272	26984273	NM_181593.3	Itpkc	56230	0.063979
chr7	26984389	26984390	NM_181593.3	Itpkc	56347	0.0636803
chr7	27019133	27019134	NM_181593.3	Itpkc	91091	0.015865
chr7	27019200	27019201	NM_181593.3	Itpkc	91158	0.0158225
chr7	27024636	27024637	NM_181593.3	Itpkc	96594	0.0127304
chr7	27024717	27024718	NM_181593.3	Itpkc	96675	0.0126893
chr7	26916703	26916704	NM_133770.2	Coq8b	-15735	0.323227
chr7	26927780	26927781	NM_133770.2	Coq8b	-4658	0.503425
chr7	26928010	26928011	NM_133770.2	Coq8b	-4428	0.508078
chr7	26956819	26956820	NM_133770.2	Coq8b	24381	0.228724
chr7	26958248	26958249	NM_133770.2	Coq8b	25810	0.216017
chr7	26958423	26958424	NM_133770.2	Coq8b	25985	0.21451
chr7	26984272	26984273	NM_133770.2	Coq8b	51834	0.0762788
chr7	26984389	26984390	NM_133770.2	Coq8b	51951	0.0759227
chr7	27019133	27019134	NM_133770.2	Coq8b	86695	0.018915
chr7	27019200	27019201	NM_133770.2	Coq8b	86762	0.0188644
chr7	27024636	27024637	NM_133770.2	Coq8b	92198	0.0151778
chr7	27024717	27024718	NM_133770.2	Coq8b	92279	0.0151287
chr7	27028224	27028225	NM_133770.2	Coq8b	95786	0.0131486
chr7	27029640	27029641	NM_133770.2	Coq8b	97202	0.0124246
chr2	153489933	153489934	NM_007896.3	Mapre1	-93274	0.0145384
chr2	153491457	153491458	NM_007896.3	Mapre1	-91750	0.0154523
chr2	153528492	153528493	NM_007896.3	Mapre1	-54715	0.067976
chr2	153656483	153656484	NM_007896.3	Mapre1	73276	0.0323533
chr2	153681142	153681143	NM_007896.3	Mapre1	97935	0.0120656
chr17	47777652	47777653	NM_001081636.1	Ccnd3	-38324	0.130947
chr17	47778742	47778743	NM_001081636.1	Ccnd3	-37234	0.136783
chr17	47779403	47779404	NM_001081636.1	Ccnd3	-36573	0.140448
chr17	47779505	47779506	NM_001081636.1	Ccnd3	-36471	0.141022
chr17	47779539	47779540	NM_001081636.1	Ccnd3	-36437	0.141214
chr17	47779540	47779541	NM_001081636.1	Ccnd3	-36436	0.141219
chr17	47779612	47779613	NM_001081636.1	Ccnd3	-36364	0.141627
chr17	47779632	47779633	NM_001081636.1	Ccnd3	-36344	0.14174
chr17	47779634	47779635	NM_001081636.1	Ccnd3	-36342	0.141751
chr17	47784677	47784678	NM_001081636.1	Ccnd3	-31299	0.173434
chr17	47788662	47788663	NM_001081636.1	Ccnd3	-27314	0.203404
chr17	47801146	47801147	NM_001081636.1	Ccnd3	-14830	0.335142
chr17	47815256	47815257	NM_001081636.1	Ccnd3	-720	0.589312
chr17	47832615	47832616	NM_001081636.1	Ccnd3	16639	0.311748
chr17	47834429	47834430	NM_001081636.1	Ccnd3	18453	0.289929
chr17	47841560	47841561	NM_001081636.1	Ccnd3	25584	0.217978
chr17	47880775	47880776	NM_001081636.1	Ccnd3	64799	0.0454129
chr8	94871449	94871450	NM_172410.4	Nup93	-69754	0.0372479
chr8	94880838	94880839	NM_172410.4	Nup93	-60365	0.0542257
chr8	94880870	94880871	NM_172410.4	Nup93	-60333	0.0542952
chr8	94913153	94913154	NM_172410.4	Nup93	-28050	0.197503
chr8	94917936	94917937	NM_172410.4	Nup93	-23267	0.239146
chr8	94917944	94917945	NM_172410.4	Nup93	-23259	0.239223
chr8	94917948	94917949	NM_172410.4	Nup93	-23255	0.239261
chr4	123216629	123216630	NM_001401294.2	Macf1	-89075	0.0171973
chr4	123216666	123216667	NM_001401294.2	Macf1	-89038	0.0172228
chr4	123216733	123216734	NM_001401294.2	Macf1	-88971	0.017269
chr4	123222604	123222605	NM_001401294.2	Macf1	-83100	0.0218403
chr4	123228684	123228685	NM_001401294.2	Macf1	-77020	0.0278534
chr4	123228726	123228727	NM_001401294.2	Macf1	-76978	0.0279002
chr4	123244887	123244888	NM_001401294.2	Macf1	-60817	0.0532541
chr4	123245608	123245609	NM_001401294.2	Macf1	-60096	0.0548123
chr4	123248948	123248949	NM_001401294.2	Macf1	-56756	0.062647
chr4	123291080	123291081	NM_001401294.2	Macf1	-14624	0.337915
chr4	123384405	123384406	NM_001401294.2	Macf1	78701	0.0260421
chr3	89055233	89055234	NM_183037.2	Trim46	-97971	0.0120482
chr3	89057675	89057676	NM_183037.2	Trim46	-95529	0.0132845
chr3	89057725	89057726	NM_183037.2	Trim46	-95479	0.0133111
chr3	89057733	89057734	NM_183037.2	Trim46	-95471	0.0133153
chr3	89058227	89058228	NM_183037.2	Trim46	-94977	0.013581
chr3	89089334	89089335	NM_183037.2	Trim46	-63870	0.0471321
chr3	89090339	89090340	NM_183037.2	Trim46	-62865	0.0490655
chr3	89116709	89116710	NM_183037.2	Trim46	-36495	0.140887
chr3	89116772	89116773	NM_183037.2	Trim46	-36432	0.141242
chr3	89121219	89121220	NM_183037.2	Trim46	-31985	0.168739
chr3	89131949	89131950	NM_183037.2	Trim46	-21255	0.259188
chr3	89132657	89132658	NM_183037.2	Trim46	-20547	0.266634
chr3	89142594	89142595	NM_183037.2	Trim46	-10610	0.396769
chr3	89144271	89144272	NM_183037.2	Trim46	-8933	0.424298
chr3	89145111	89145112	NM_183037.2	Trim46	-8093	0.438796
chr3	89159039	89159040	NM_183037.2	Trim46	5835	0.480273
chr3	89159068	89159069	NM_183037.2	Trim46	5864	0.479716
chr3	89159094	89159095	NM_183037.2	Trim46	5890	0.479218
chr3	89188648	89188649	NM_183037.2	Trim46	35444	0.146936
chr3	89188689	89188690	NM_183037.2	Trim46	35485	0.146695
chr3	89198621	89198622	NM_183037.2	Trim46	45417	0.0986004
chr3	89221643	89221644	NM_183037.2	Trim46	68439	0.0392596
chr3	89221710	89221711	NM_183037.2	Trim46	68506	0.0391545
chr3	89223524	89223525	NM_183037.2	Trim46	70320	0.0364141
chr3	89223582	89223583	NM_183037.2	Trim46	70378	0.0363297
chr3	89223614	89223615	NM_183037.2	Trim46	70410	0.0362832
chr3	89223705	89223706	NM_183037.2	Trim46	70501	0.0361514
chr3	89229082	89229083	NM_183037.2	Trim46	75878	0.0291553
chr3	89229098	89229099	NM_183037.2	Trim46	75894	0.0291366
chr3	89239963	89239964	NM_183037.2	Trim46	86759	0.0188666
chr3	89240050	89240051	NM_183037.2	Trim46	86846	0.0188011
chr3	89240096	89240097	NM_183037.2	Trim46	86892	0.0187665
chr3	89252077	89252078	NM_183037.2	Trim46	98873	0.0116212
chr3	89252830	89252831	NM_183037.2	Trim46	99626	0.0112764
chr15	84498008	84498009	NM_001346662.1	Prr5	-49399	0.0840822
chr15	84506368	84506369	NM_001346662.1	Prr5	-41039	0.117471
chr15	84547468	84547469	NM_001346662.1	Prr5	61	0.605053
chr15	84547471	84547472	NM_001346662.1	Prr5	64	0.60498
chr15	84547497	84547498	NM_001346662.1	Prr5	90	0.604351
chr15	84548069	84548070	NM_001346662.1	Prr5	662	0.590681
chr15	84565373	84565374	NM_001346662.1	Prr5	17966	0.295632
chr15	84581849	84581850	NM_001346662.1	Prr5	34442	0.152945
chr15	84582038	84582039	NM_001346662.1	Prr5	34631	0.151793
chr15	84582153	84582154	NM_001346662.1	Prr5	34746	0.151096
chr15	84587095	84587096	NM_001346662.1	Prr5	39688	0.123994
chr15	84604369	84604370	NM_001346662.1	Prr5	56962	0.0621329
chr1	58343596	58343597	NM_025824.4	Bzw1	-88461	0.0176249
chr1	58346517	58346518	NM_025824.4	Bzw1	-85540	0.0198094
chr1	58361412	58361413	NM_025824.4	Bzw1	-70645	0.0359438
chr1	58361418	58361419	NM_025824.4	Bzw1	-70639	0.0359524
chr16	10131723	10131724	NM_011955.2	Nubp1	-98079	0.0119963
chr16	10209424	10209425	NM_011955.2	Nubp1	-20378	0.268442
chr16	10213028	10213029	NM_011955.2	Nubp1	-16774	0.310069
chr16	10213035	10213036	NM_011955.2	Nubp1	-16767	0.310156
chr16	10213214	10213215	NM_011955.2	Nubp1	-16588	0.312385
chr16	10218194	10218195	NM_011955.2	Nubp1	-11608	0.381242
chr16	10218282	10218283	NM_011955.2	Nubp1	-11520	0.382587
chr16	10218302	10218303	NM_011955.2	Nubp1	-11500	0.382893
chr16	10267544	10267545	NM_011955.2	Nubp1	37742	0.134032
chr8	84596717	84596718	NM_024184.2	Asf1b	-85606	0.0197571
chr8	84603206	84603207	NM_024184.2	Asf1b	-79117	0.0256124
chr8	84603306	84603307	NM_024184.2	Asf1b	-79017	0.025715
chr8	84627026	84627027	NM_024184.2	Asf1b	-55297	0.0664118
chr8	84627115	84627116	NM_024184.2	Asf1b	-55208	0.0666487
chr8	84627120	84627121	NM_024184.2	Asf1b	-55203	0.066662
chr8	84627145	84627146	NM_024184.2	Asf1b	-55178	0.0667287
chr8	84627156	84627157	NM_024184.2	Asf1b	-55167	0.0667581
chr8	84627164	84627165	NM_024184.2	Asf1b	-55159	0.0667794
chr8	84628109	84628110	NM_024184.2	Asf1b	-54214	0.069352
chr8	84645456	84645457	NM_024184.2	Asf1b	-36867	0.138806
chr8	84645484	84645485	NM_024184.2	Asf1b	-36839	0.138961
chr8	84645523	84645524	NM_024184.2	Asf1b	-36800	0.139178
chr8	84655025	84655026	NM_024184.2	Asf1b	-27298	0.203534
chr8	84664183	84664184	NM_024184.2	Asf1b	-18140	0.293581
chr8	84665332	84665333	NM_024184.2	Asf1b	-16991	0.307389
chr8	84666659	84666660	NM_024184.2	Asf1b	-15664	0.324146
chr8	84699059	84699060	NM_024184.2	Asf1b	16736	0.310541
chr8	84699073	84699074	NM_024184.2	Asf1b	16750	0.310367
chr8	84699076	84699077	NM_024184.2	Asf1b	16753	0.31033
chr8	84699084	84699085	NM_024184.2	Asf1b	16761	0.31023
chr8	84699113	84699114	NM_024184.2	Asf1b	16790	0.309871
chr8	84699118	84699119	NM_024184.2	Asf1b	16795	0.309809
chr8	84699121	84699122	NM_024184.2	Asf1b	16798	0.309772
chr8	84699210	84699211	NM_024184.2	Asf1b	16887	0.308671
chr8	84717132	84717133	NM_024184.2	Asf1b	34809	0.150716
chr8	84724550	84724551	NM_024184.2	Asf1b	42227	0.11202
chr8	84728139	84728140	NM_024184.2	Asf1b	45816	0.0970392
chr8	84728165	84728166	NM_024184.2	Asf1b	45842	0.0969384
chr8	84728173	84728174	NM_024184.2	Asf1b	45850	0.0969073
chr8	84728200	84728201	NM_024184.2	Asf1b	45877	0.0968027
chr8	84728228	84728229	NM_024184.2	Asf1b	45905	0.0966944
chr8	84732309	84732310	NM_024184.2	Asf1b	49986	0.082131
chr8	84738254	84738255	NM_024184.2	Asf1b	55931	0.0647488
chr8	84738281	84738282	NM_024184.2	Asf1b	55958	0.0646789
chr8	84739309	84739310	NM_024184.2	Asf1b	56986	0.0620733
chr8	84739320	84739321	NM_024184.2	Asf1b	56997	0.062046
chr8	84739683	84739684	NM_024184.2	Asf1b	57360	0.0611516
[truncated: 26,214 more rows]

## Sheet: Aged MOV BETA Down Targets
Chroms	txStart	txEnd	refseqID	rank product	Strands	GeneSymbol
chr8	70340438	70346633	NM_001353930.2	1.718e-05	-	Yjefn3
chr6	52208177	52217658	NM_001419405.1	2.184e-05	-	Hoxa10
chr8	125635325	125676063	NM_001363475.2	2.727e-05	-	Egln1
chr16	57122363	57427230	NM_025599.3	3.605e-05	-	Cmss1
chr7	45055384	45060806	NM_010596.2	4.65e-05	+	Kcna7
chr11	75400920	75403994	NM_001029938.2	6.125e-05	+	Rilp
chr13	74507701	74512119	NM_001033042.3	9.055e-05	-	Lrrc14b
chr14	20699170	20706608	NM_021508.3	0.0001186	-	Myoz1
chr11	43311097	43317417	NM_001425541.1	0.0001399	-	Pttg1
chr11	120500888	120508771	NM_001347615.2	0.0001401	-	Pcyt2
chr8	70346819	70354300	NM_001421556.1	0.0001749	-	Ndufa13
chr17	7437526	7570714	NM_011299.5	0.0002459	+	Rps6ka2
chr9	25392893	25515406	NM_026189.3	0.0002587	+	Eepd1
chr6	52200077	52203169	NM_001419379.1	0.0002614	-	Hoxa9
chr7	18758321	18788542	NM_026605.3	0.0002654	+	Sympk
chr9	44309651	44314263	NM_008063.3	0.00028	+	Slc37a4
chr7	45084263	45106041	NM_030678.3	0.0003178	+	Gys1
chr7	64042370	64061869	NM_028626.2	0.0003653	+	Mcee
chr8	71295807	71316404	NM_001363407.2	0.0003716	-	Kcnn1
chr1	167425902	167467191	NM_001420495.1	0.0003823	+	Rxrg
chr5	135277792	135279901	NM_010246.1	0.0004067	-	Fzd9
chr4	155048594	155065395	NM_001406056.1	0.0004091	+	Pank4
chr11	101053505	101062128	NM_146030.2	0.0004306	-	Plekhh3
chrX	7539405	7547328	NM_018832.2	0.0004511	-	Magix
chr9	102383277	102423443	NM_024291.4	0.000465	+	Ky
chr16	90722699	90731737	NM_026502.2	0.000466	-	Cfap298
chr19	46519548	46561621	NM_019718.3	0.0005039	-	Arl3
chr9	72832927	72859868	NM_028116.3	0.0005165	+	Pygo1
chr10	81104006	81109081	NM_018758.2	0.0005175	+	Apba3
chr17	24951659	24955117	NM_025425.5	0.0005815	+	Rpl3l
chr11	75191085	75239209	NM_026653.2	0.0006328	-	Rpa1
chr4	156300384	156305764	NM_172417.3	0.0006682	+	Perm1
chr19	45015346	45034211	NM_001195265.1	0.0006946	-	Pdzd7
chr19	45780788	45792023	NM_001424873.1	0.0006978	-	Kcnip2
chr19	6434438	6448494	NM_011224.2	0.0007309	+	Pygm
chr10	81220268	81224186	NM_133964.3	0.0007436	+	Dohh
chr3	95071650	95081361	NM_011351.2	0.0007606	+	Sema6c
chr14	70791674	70810988	NM_001379479.1	0.0008244	+	Hr
chr15	78075312	78088437	NM_001330686.1	0.0008568	-	Pvalb
chr1	75362193	75408964	NM_001085370.2	0.0008738	+	Speg
chr6	90596228	90623394	NM_001037493.2	0.0009553	+	Slc41a3
chr5	115616069	115622356	NM_001167691.1	0.0009663	-	Sirt4
chr15	88960267	88971278	NM_001355617.1	0.0009668	+	Trabd
chr7	25318918	25324975	NM_025504.4	0.0009884	+	Dmac2
chr15	74593083	74596222	NM_198607.1	0.001	+	Them6
chr15	76605665	76608045	NM_145472.2	0.001054	-	C030006K11Rik
chr1	187341203	187947081	NM_001243792.1	0.001075	+	Esrrg
chr11	101010943	101017249	NM_134024.3	0.001103	+	Tubg1
chr7	79744594	79765098	NM_173011.2	0.001106	-	Idh2
chr16	32090298	32093599	NM_183283.3	0.001118	+	Smco1
chr15	79113373	79133666	NM_008837.3	0.001122	+	Pick1
chr1	118555675	118612898	NM_023755.2	0.001147	+	Tfcp2l1
chr15	58654118	58695276	NM_175212.4	0.00115	-	Tmem65
chr8	85415913	85426437	NM_001364175.1	0.001156	+	Trmt1
chr8	84728092	84731398	NM_183097.3	0.001159	+	1700067K01Rik
chr17	26082672	26087712	NM_026633.3	0.001161	-	Mcrip2
chr8	85431341	85506711	NM_001371060.1	0.001173	-	Nfix
chr6	52235833	52237865	NM_008264.1	0.001183	-	Hoxa13
chr19	45221123	45225280	NM_010691.6	0.001185	-	Lbx1
chr10	40163454	40178184	NM_009665.5	0.001202	-	Amd1
chr15	88973241	88984542	NM_027905.3	0.001218	+	Selenoo
chr17	13130242	13134978	NM_026310.3	0.001223	-	Mrpl18
chr19	43488191	43513044	NM_010324.2	0.001241	-	Got1
chr15	99623499	99626017	NM_183256.3	0.001317	+	Cox14
chr4	155151487	155156863	NM_001042407.1	0.001327	+	Pex10
chr2	30061525	30064057	NM_007931.2	0.00134	+	Endog
chr7	44952579	44983204	NM_175130.4	0.001359	-	Trpm4
chr2	163310623	163314549	NM_173397.4	0.00136	-	Fitm2
chr11	43324558	43338808	NM_148673.3	0.001379	+	Slu7
chr12	108169859	108241652	NM_001159910.2	0.001403	-	Ccdc85c
chr8	70956945	70959402	NM_001357209.1	0.001426	-	Rex1bd
chr4	138040720	138053607	NM_026880.2	0.001467	-	Pink1
chr10	80165979	80172275	NM_139292.2	0.001492	+	Reep6
chr17	26013545	26016019	NM_133719.2	0.001501	-	Metrn
chr4	120124275	120144458	NM_194060.1	0.00156	-	Foxo6
chr5	121998279	122185888	NM_007804.2	0.001594	-	Cux2
chr5	110509617	110534993	NM_028596.2	0.001618	-	Fbrsl1
chr5	24599154	24614945	NM_029020.3	0.001628	+	Abcb8
chr8	71917570	71918397	NM_053162.2	0.001642	+	Mrpl34
chr10	79745886	79752764	NM_177994.5	0.001658	-	R3hdm4
chr11	121325779	121341316	NM_022014.4	0.001702	+	Fn3k
chr11	70655273	70663754	NM_177565.3	0.001715	+	Zfp3
chr4	131650724	131802624	NM_001128607.2	0.001825	-	Epb41
chr10	80238831	80242655	NM_025650.2	0.001833	-	Uqcr11
chr7	19024994	19030089	NM_001025364.3	0.001851	+	Rtn2
chr17	46957163	46961058	NM_001379057.1	0.001873	+	Mrpl2
chr7	44984693	44988397	NM_010473.2	0.001889	+	Hrc
chr7	44506827	44512353	NM_001290767.1	0.001974	+	Pnkp
chr7	19145019	19155508	NM_007710.2	0.001974	+	Ckm
chr10	80085283	80092628	NM_029272.4	0.001986	+	Ndufs7
chr14	64312887	64322859	NM_001081063.2	0.002005	-	Prss55
chr11	70534845	70537865	NM_024211.3	0.002008	-	Slc25a11
chr9	121613082	121621573	NM_029095.2	0.002014	-	Hhatl
chr11	69833112	69839016	NM_009204.2	0.002029	-	Slc2a4
chr1	167273244	167294349	NM_001013382.3	0.002037	-	Lrrc52
chr8	121818367	121835076	NM_001372389.1	0.002049	-	Mthfsd
chr11	101518781	101526926	NM_025654.3	0.002089	+	Rdm1
chr14	70820735	70837275	NM_194345.1	0.002096	-	Fhip2b
chr17	28910316	28967379	NM_001168514.1	0.002104	+	Mapk14
chr17	26057431	26063499	NM_145999.3	0.002117	-	Rhot2
chr19	3958863	3962774	NM_001271443.1	0.002199	-	Ndufs8
chr5	129892272	129907929	NM_011079.3	0.002266	-	Phkg1
chr12	103354934	103372609	NM_001177841.2	0.002299	+	Otub2
chr3	99161076	99261576	NM_001410561.1	0.002347	+	Tbx15
chr15	102875231	102880333	NM_010462.5	0.002366	+	Hoxc10
chr18	57088900	57108451	NM_029909.1	0.002419	-	C330018D20Rik
chr8	84736857	84738349	NM_001291292.1	0.00243	-	Misp3
chr4	11051045	11076205	NM_001085493.2	0.002463	-	Ndufaf6
chr11	77361311	77380868	NM_001373882.1	0.002516	-	Ankrd13b
chr3	94372292	94380898	NM_025506.2	0.002529	-	Riiad1
chr17	13226726	13237006	NM_013671.3	0.00254	+	Sod2
chr15	102885467	102892876	NM_008272.3	0.002568	+	Hoxc9
chr5	53424448	53435882	NM_001145433.1	0.002596	+	Smim20
chr8	120350593	120362419	NM_025734.2	0.002607	-	Kcng4
chr10	81100556	81102760	NM_025317.2	0.002614	-	Mrpl54
chr9	75139296	75212733	NM_001081322.1	0.002616	+	Myo5c
chr8	70960913	70962595	NM_001348229.1	0.002725	-	Uba52
chr14	31807685	31825160	NM_145460.2	0.002737	+	Oxnad1
chr11	69286617	69287497	NM_030083.2	0.002843	+	Naa38
chr6	142435975	142453683	NM_001302765.1	0.002867	-	Ldhb
chr18	32070329	32091672	NM_001379138.1	0.002879	+	Lims2
chr7	28533559	28541128	NM_010706.3	0.002887	+	Lgals4
chr11	77354737	77361309	NM_139128.2	0.002887	+	Coro6
chr9	108765716	108778709	NM_025407.2	0.002903	+	Uqcrc1
chr7	140908046	140917069	NM_027797.4	0.002934	+	Tmem80
chr13	59903229	59917603	NM_026921.4	0.00295	-	Isca1
chr5	110422152	110434036	NM_008993.3	0.002952	-	Pxmp2
chr11	22849728	22922866	NM_001361661.1	0.002958	-	Commd1
chr15	27466763	27594995	NM_020332.4	0.002975	+	Ank
chr10	79832328	79851406	NM_001347081.2	0.003031	+	Abca7
chr4	19608296	19709004	NM_001355222.1	0.003082	-	Wwp1
chr8	121395059	121400948	NM_001293559.1	0.003126	+	Cox4i1
chr15	76599476	76606373	NM_198119.2	0.003134	-	Lrrc24
chr7	18737983	18740688	NM_178757.4	0.003145	+	Irf2bp1
chr5	24646038	24650233	NM_023229.2	0.003181	-	Fastk
chr7	24776232	24782917	NM_175477.5	0.003262	+	Zfp574
chr10	79812954	79820094	NM_001003949.4	0.003268	-	Tmem259
chr6	48514503	48518735	NM_133764.3	0.003289	+	Atp6v0e2
chr5	114569095	114582088	NM_001347398.1	0.003307	-	Mmab
chr19	6884065	6887474	NM_001358444.1	0.003313	-	Prdx5
chr17	46993917	47015952	NM_001357684.1	0.00335	-	Ppp2r5d
chr2	150460031	150510160	NM_080575.2	0.003375	-	Acss1
chr10	75353852	75371300	NM_026095.5	0.00338	+	Snrpd3
chr1	165288829	165308787	NM_027430.3	0.003416	+	Mpc2
chr9	45281483	45307457	NM_022004.6	0.003421	+	Fxyd6
chr6	47930324	47942234	NM_178898.4	0.003441	+	Zfp956
chr9	103940923	104004855	NM_175324.4	0.003497	+	Acad11
chr9	65295965	65299000	NM_028974.2	0.003553	-	Kbtbd13
chr2	25463442	25464883	NM_001418807.1	0.003554	-	Phpt1
chr3	88828110	88857840	NM_001368419.1	0.003608	-	Dap3
chr11	68858954	68863342	NM_028048.3	0.003619	+	Slc25a35
chr7	30815949	30826191	NM_001402334.1	0.003632	-	Scn1b
chr15	84076441	84100284	NM_178614.5	0.003709	+	Samm50
chr11	52251905	52280224	NM_001400989.1	0.00372	+	Vdac1
chr8	71928663	71938711	NM_001164679.1	0.003729	-	Ano8
chr16	17362329	17379111	NM_001145435.1	0.003737	-	Lrrc74b
chr6	39569499	39576777	NM_026612.4	0.00374	+	Ndufb2
chr8	70768425	70784238	NM_138647.3	0.003792	+	Cers1
chr7	24293333	24308350	NM_001364014.1	0.003794	+	Ethe1
chr17	25992750	26002306	NM_026238.4	0.003811	+	Ciao3
chr19	6468786	6583247	NM_001369363.1	0.003818	+	Nrxn2
chr12	65109206	65120712	NM_013902.4	0.003826	-	Fkbp3
chr8	27467364	27471490	NM_001110508.1	0.003838	+	Zfp703
chr7	16543192	16550657	NM_001358846.1	0.003839	-	Fkrp
chr8	85613016	85620550	NM_001044744.1	0.003884	-	Gcdh
chr7	140443576	140462222	NM_022433.2	0.003927	-	Sirt3
chr19	6973499	6976414	NM_153597.2	0.003936	+	Trpt1
chr4	140688582	140706509	NM_023374.4	0.00395	+	Sdhb
chr5	93329796	93354316	NM_017367.4	0.00402	-	Ccni
chr3	51312887	51316359	NM_025523.2	0.004041	-	Ndufc1
chr2	30075136	30095859	NM_001356474.1	0.004072	-	Kyat1
chr19	6959840	6965019	NM_001185164.1	0.004088	-	Vegfb
chr15	76227723	76230460	NM_025567.3	0.00413	+	Cyc1
chr8	26008808	26067819	NM_010206.4	0.004137	+	Fgfr1
chr6	42222869	42227375	NM_029555.2	0.004147	+	Gstk1
chr17	56375249	56386333	NM_024432.3	0.004165	-	Ubxn6
chr7	45355637	45359579	NM_001412313.1	0.004178	+	Dbp
chr4	43631935	43651437	NM_173788.4	0.004184	+	Npr2
chr1	44243230	44258091	NM_207281.3	0.004209	-	Mettl21e
chr1	37068394	37226689	NM_001370828.1	0.00426	+	Vwa3b
chr9	121126568	121284948	NM_001357972.1	0.004272	+	Trak1
chr2	90724971	90735065	NM_026688.3	0.004276	-	Ndufs3
chr3	89309980	89319188	NM_177041.4	0.004288	-	Flad1
chr2	37459880	37593357	NM_001379316.1	0.004292	-	Strbp
chr3	94280145	94305142	NM_011281.4	0.004306	+	Rorc
chr8	73178027	73197622	NM_028500.3	0.004312	-	Calr3
chr11	67689097	67706828	NM_001013013.2	0.004412	+	Dhrs7c
chr18	84964316	84969649	NM_025969.5	0.004436	-	Timm21
chr1	171062427	171074676	NM_001421482.1	0.004486	-	Ndufs2
chr13	25001938	25015472	NM_025790.2	0.00449	-	Acot13
chr10	90952436	90959829	NM_133668.4	0.004514	-	Slc25a3
chr11	115656259	115689859	NM_028014.3	0.004516	+	Tmem94
chr9	121539455	121541987	NM_026794.2	0.004577	+	Ss18l2
chr15	79135216	79138948	NM_020516.2	0.004597	-	Slc16a8
chr11	84711554	84719829	NM_177564.5	0.0046	-	Dhrs11
chr15	58381897	58536936	NM_001370912.1	0.004602	+	Fer1l6
chrX	149372912	149426874	NM_008824.4	0.004603	+	Pfkfb1
chr14	101679803	101846282	NM_001404673.1	0.004616	-	Tbc1d4
chr18	35783400	35788274	NM_001270646.2	0.004626	-	Prob1
chr8	105318104	105325658	NM_001024606.2	0.004667	+	Pdp2
chr12	16860966	16876753	NM_033270.2	0.004713	+	E2f6
chr11	88060391	88084966	NM_001172099.1	0.004717	+	Cuedc1
chr11	69871994	69881427	NM_026017.2	0.004743	+	Ctdnep1
chr6	85423767	85428284	NM_028505.2	0.004749	-	Pradc1
chr2	32489721	32510821	NM_001025311.2	0.004774	+	St6galnac6
chr2	31985540	32000827	NM_001355238.1	0.004815	+	Plpp7
chr5	148441441	148488483	NM_001359202.1	0.00483	-	Ubl3
chr17	48096669	48103341	NM_011549.3	0.004833	+	Tfeb
chr8	71099086	71112388	NM_023217.4	0.004834	-	Pgpep1
chr4	135975268	136002210	NM_011542.2	0.004839	+	Tcea3
chr8	123192884	123202813	NM_001033142.3	0.004868	-	Rnf166
chr9	107217839	107226882	NM_175486.3	0.004888	+	6430571L13Rik
chr7	141562272	141614796	NM_001382351.1	0.004891	-	Mob2
chr12	108337412	108505823	NM_001286346.1	0.004912	+	Eml1
chr19	6103660	6107785	NM_026246.4	0.004921	-	Mrpl49
chr17	57304339	57306340	NM_025538.3	0.004937	+	Alkbh7
chr7	16649304	16657957	NM_007590.3	0.004946	-	Calm3
chr5	135807503	135819240	NM_008617.2	0.004978	+	Mdh2
chr17	57024762	57031248	NM_027244.1	0.004983	+	Ndufa11
chr19	4053385	4057005	NM_021791.3	0.005001	+	Doc2g
chr7	126423825	126429391	NM_001146347.1	0.005017	+	Tlcd3b
chr1	170956726	170978172	NM_025321.3	0.005043	-	Sdhc
chr2	73171850	73216824	NM_001276444.1	0.005048	-	Gpr155
chr11	94917084	94931701	NM_001361915.1	0.005056	-	Pdk2
chr8	71909344	71916301	NM_022419.3	0.005083	-	Abhd8
chr6	125192544	125199269	NM_001080557.1	0.005086	+	Vamp1
chr1	36550948	36567318	NM_001039551.2	0.005098	+	Cnnm3
chr14	52254322	52257244	NM_001033805.3	0.005136	+	Tmem253
chr8	85542034	85549452	NM_201227.3	0.005143	-	Dand5
chr3	96485188	96501497	NM_001293701.1	0.005174	-	Polr3gl
chr4	134650936	134654681	NM_023665.3	0.005192	+	Rsrp1
chr14	23348762	24054273	NM_001253374.1	0.005193	-	Kcnma1
chr6	124716146	124718032	NM_013535.2	0.005211	-	Grcc10
chr4	19575066	19606932	NM_025476.6	0.00522	+	Rmdn1
chr5	24737695	24745455	NM_080444.5	0.005246	-	Asb10
chr10	75768964	75773584	NM_175329.4	0.005288	+	Chchd10
chr17	79934104	79992405	NM_001368310.1	0.005309	+	Rmdn2
chr4	72768820	72770871	NM_001199270.1	0.005314	-	Aldoart1
chr17	47022402	47036469	NM_145488.2	0.005403	+	Pex6
chr4	43654227	43656445	NM_026871.1	0.005415	-	Hint2
chr6	120486455	120508260	NM_144815.2	0.005421	-	Hdhd5
chr7	44499796	44504842	NM_001382480.1	0.00548	+	Akt1s1
chr2	90716130	90720870	NM_026161.3	0.005586	+	C1qtnf4
chr6	48578941	48598482	NM_173429.3	0.00568	+	Zfp775
chr8	105897306	105944621	NM_001161458.1	0.005767	+	Cbfb
chr7	140478855	140480359	NM_007751.3	0.005792	-	Cox8b
chr8	27613860	27618660	NM_025686.2	0.005796	-	Brf2
chr17	31739089	31750300	NM_030087.2	0.005828	+	Ndufv3
chr11	83938867	83960016	NM_001408746.1	0.005874	-	Dusp14
chr5	24797620	24807000	NM_025891.3	0.005892	-	Smarcd3
chr9	96567476	96613728	NM_175537.3	0.006003	-	Zbtb38
chr8	70902868	70929595	NM_001364258.1	0.006011	-	Klhl26
chr12	112871439	112893437	NM_001409685.1	0.006035	-	Jag2
chr17	35966526	35978484	NM_175137.4	0.006088	-	Vars2
chr7	16187613	16189415	NM_001418927.1	0.006171	+	Tmem160
chr4	137469042	137493786	NM_001287172.1	0.006209	-	Alpl
chr7	5037445	5041445	NM_001039532.2	0.006225	-	Zfp784
chr3	131084140	131096876	NM_027816.3	0.006248	-	Cyp2u1
chr11	69830248	69832430	NM_001404612.1	0.006256	+	Ybx2
chr15	80832691	80855148	NM_009634.6	0.006256	+	Adsl
chr4	124749032	124755964	NM_001007573.3	0.006258	-	Maneal
chr2	32511770	32525070	NM_001198790.1	0.006267	+	Ak1
chr2	69517164	69542950	NM_177244.3	0.006269	-	Fastkd1
chr15	82234342	82238438	NM_025987.4	0.006301	-	Ndufa6
chr11	74540330	74561680	NM_001368711.1	0.006308	+	Cluh
chr19	6451735	6453671	NM_001365063.1	0.006419	+	Rasgrp2
chr13	73467995	73476574	NM_001423717.1	0.00643	-	Ndufs6
chr17	24689400	24692084	NM_025954.4	0.006443	+	Pgp
chr10	79795989	79805081	NM_175450.5	0.006491	+	Wdr18
chr16	37467962	37474779	NM_026610.2	0.006543	-	Ndufb4
chr10	81395278	81402205	NM_010347.4	0.006573	+	Tle5
chr8	71836918	71848445	NM_181418.3	0.006584	-	Ushbp1
chr15	98009941	98030328	NM_021514.4	0.006602	+	Pfkm
chr11	97518213	97520542	NM_175332.3	0.006679	-	Epop
chr7	44512491	44519092	NM_133949.2	0.006689	-	Ptov1
chr10	127007262	127016451	NM_177615.4	0.006701	-	Slc26a10
chr11	5653982	5657701	NM_001362871.1	0.00674	-	Mrps24
chr2	35926336	35939350	NM_026703.3	0.006744	-	Ndufa8
chr2	146697800	146812017	NM_001033298.4	0.006791	+	Kiz
chr14	26616571	26637144	NM_001170748.2	0.006836	+	Asb14
chr5	24657175	24707045	NM_139153.2	0.006841	+	Agap3
chr5	120747123	120750654	NM_029096.3	0.006877	-	Rita1
chr17	46739868	46742697	NM_053250.2	0.006924	+	Crip3
chr19	6112851	6117880	NM_028454.2	0.006945	-	Tm7sf2
chr5	29940896	29991476	NM_001037940.4	0.007077	+	Dnajb6
chr11	87959084	87975555	NM_001402870.1	0.007125	+	Vezf1
chr10	80735284	80736803	NM_013895.4	0.007125	-	Timm13
chr19	6965279	6969886	NM_001356999.1	0.007181	-	Dnajc4
chrX	36451241	36454891	NM_019443.2	0.007205	-	Ndufa1
chr7	24246124	24272863	NM_009532.5	0.00721	+	Xrcc1
chr4	138829125	138858424	NM_001163006.2	0.007281	-	Micos10
chr14	14377927	14389460	NM_025938.4	0.007315	-	Rpp14
chr14	55818976	55822739	NM_001418789.1	0.007356	-	Emc9
chr3	96145424	96146300	NM_054045.5	0.007356	-	H3c15
chr11	69891418	69900935	NM_007888.4	0.00751	+	Dvl2
chr8	71211295	71213567	NM_183170.2	0.007521	-	Mpv17l2
chr17	24941034	24943397	NM_026684.3	0.007527	-	Ndufb10
chr5	129910002	129916311	NM_024166.6	0.00758	-	Chchd2
chr9	20554013	20558088	NM_001361025.1	0.007595	+	Ubl5
chr7	126086527	126089903	NM_001163713.1	0.007604	+	Tufm
chr11	120347427	120348896	NM_001356385.1	0.007648	-	Oxld1
chr7	19264892	19296323	NM_199149.3	0.007655	-	Ppp1r37
chr17	27248233	27255352	NM_027544.2	0.00766	+	Ggnbp1
chr11	96920778	96924786	NM_146027.2	0.007692	+	Scrn2
chr15	76235494	76238578	NM_001164607.1	0.007713	+	Maf1
chr4	139038055	139046097	NM_025337.3	0.007772	+	Akr7a5
chr6	108190057	108528077	NM_010585.5	0.007774	+	Itpr1
chr7	6134488	6158964	NM_001013012.2	0.00778	-	Zfp787
chr5	122422461	122462344	NM_177242.4	0.007885	+	Pptc7
chr7	24230073	24238025	NM_153134.3	0.008001	+	Irgq
chr13	45660920	45699862	NM_025508.5	0.008002	+	Gmpr
chr14	61022015	61141062	NM_027436.3	0.008036	+	Mipep
chr14	21102642	21498637	NM_134079.4	0.008119	+	Adk
chr17	34250786	34257377	NM_001205214.1	0.008154	+	Rxrb
chr14	56134742	56137668	NM_001374224.1	0.008174	-	Sdr39u1
chr17	66385790	66408554	NM_028388.3	0.008242	-	Ndufv2
chr11	68863310	68864681	NM_001285442.1	0.008246	-	Rangrf
chr2	157398282	157408281	NM_016916.3	0.00825	-	Blcap
chr10	81232025	81263007	NM_026756.2	0.008332	-	Nfic
chr11	69729375	69730813	NM_026982.2	0.008347	+	Tmem256
chr4	149799832	149822249	NM_001426159.1	0.008381	-	Tmem201
chr7	24902265	24919284	NM_207677.3	0.008386	-	Dedd2
chr17	56386661	56407605	NM_001304784.3	0.008422	+	Hdgfl2
chr5	115471301	115479220	NM_029645.3	0.008426	-	Gatc
chr1	89880313	89942388	NM_001355134.1	0.008431	-	Asb18
chr6	83086089	83086913	NM_026744.3	0.008436	+	Mrpl53
chr4	134070777	134081795	NM_001346578.1	0.008466	+	Slc30a2
chr11	4041481	4045431	NM_026443.4	0.008528	-	Mtfp1
chr10	35584687	35587887	NM_007444.3	0.008544	-	Amd2
chr13	67048640	67053414	NM_026219.2	0.008565	-	Uqcrb
chr5	137508700	137526197	NM_001403315.1	0.008658	+	Gigyf1
chr1	159059770	159182442	NM_011931.4	0.00866	+	Cop1
chr13	104315347	104339983	NM_001361538.1	0.008698	+	Trim23
chr7	45546493	45566837	NM_144801.2	0.008703	+	Tmem143
chr19	44997556	45001203	NM_001348259.1	0.008733	+	Twnk
chr13	52989155	53083697	NM_001426120.1	0.008772	-	Auh
chr4	62422762	62434953	NM_001421131.1	0.008792	-	Alad
chr2	172863722	172876527	NM_019547.3	0.008825	+	Rbm38
chr11	115505007	115519121	NM_001252396.1	0.008827	-	Slc25a19
chr7	29883596	29885455	NM_001412271.1	0.008933	+	Cox7a1
chr4	143076320	143097598	NM_001162983.1	0.008936	+	Lrrc38
chr15	98710678	98729354	NM_016781.3	0.008994	-	Prkag1
chr3	153627990	153650280	NM_007382.5	0.009016	-	Acadm
chr19	17371407	17378713	NM_019437.3	0.009038	+	Rfk
chr7	19298874	19307268	NM_027189.2	0.009039	-	Gemin7
chr4	138161983	138169576	NM_026689.3	0.009071	+	Mul1
chr13	23767653	23769973	NM_001290530.2	0.009095	-	H2bc6
chr19	6038573	6065277	NM_007600.3	0.009097	-	Capn1
chr19	8897757	8904600	NM_024256.2	0.009117	+	B3gat3
chr3	137329433	137334093	NM_030143.4	0.009162	+	Ddit4l
chr13	23715214	23715648	NM_153173.4	0.009226	+	H4c8
chr2	140012566	140047172	NM_027093.4	0.009241	+	Ndufaf5
chr2	155224136	155231765	NM_001418656.1	0.009263	+	Trp53inp2
chr1	119835620	119840913	NM_175106.4	0.009288	-	Tmem177
chr10	61311612	61418021	NM_153542.1	0.009363	+	Lrrc20
chr19	5808455	5821447	NM_001361921.1	0.009421	-	Scyl1
chr2	32862993	32872088	NM_001421586.1	0.009423	-	Slc2a8
chr11	116734341	116740566	NM_028865.3	0.00943	+	Mettl23
chr8	23629046	23640513	NM_001310436.1	0.009456	+	Ank1
chr5	41782316	41865522	NM_001310590.1	0.009481	-	Rab28
chr15	99615468	99622895	NM_010271.3	0.009495	+	Gpd1
chr15	7235598	7428203	NM_001416494.1	0.009509	-	Egflam
chr8	71849499	71857416	NM_026636.2	0.009515	+	Babam1
chr8	70966046	70975830	NM_029366.2	0.009558	-	Kxd1
chr9	107204281	107215549	NM_133984.2	0.009588	-	Hemk1
chr17	27341639	27352865	NM_001364944.1	0.009606	-	Uqcc2
chr5	135093060	135094219	NM_025362.3	0.00963	+	Dnajc30
chr6	126798826	126826107	NM_025358.3	0.00968	-	Ndufa9
chr14	20753095	20754493	NM_025366.3	0.009701	+	Chchd1
chr5	140313429	140317653	NM_026510.1	0.009721	-	Mrm2
chr10	80662490	80665124	NM_008753.4	0.009742	+	Oaz1
chr5	114518662	114559226	NM_001424758.1	0.009803	+	Ube3b
chr6	48413547	48422024	NM_001085416.1	0.009814	-	Zfp467
chr11	59093312	59096964	NM_001302334.2	0.009902	+	Mrpl55
chr9	107528354	107544598	NM_001199217.1	0.01002	-	Slc38a3
chr19	4911244	4927937	NM_013456.2	0.0101	-	Actn3
chr2	34694185	34716229	NM_001379116.2	0.01018	-	Fbxw2
chr8	120324713	120331945	NM_021441.3	0.01019	-	Taf1c
chr1	92367430	92401480	NM_024197.1	0.0102	-	Ndufa10
chrX	72822569	72830471	NM_001411519.1	0.01024	-	Idh3g
chr7	44490200	44498314	NM_001420369.1	0.01027	-	Tbc1d17
chr6	127062079	127086515	NM_177003.5	0.01029	-	Tigar
chr8	71320871	71326134	NM_026964.3	0.01037	-	Ccdc124
chr5	113910862	113916349	NM_001363317.1	0.01039	+	Iscu
chr7	126027939	126045079	NM_030566.2	0.01046	+	Rabep2
chr10	79540192	79547813	NM_009768.2	0.01047	+	Bsg
chr6	88175646	88184014	NM_008090.5	0.01047	+	Gata2
chr11	68876527	68899286	NM_001159519.1	0.0105	-	Pfas
chr15	73596617	73629075	NM_001166388.2	0.01053	+	Ptp4a3
chr18	38383302	38395682	NM_024179.5	0.01056	+	Dele1
chr5	100802592	100822122	NM_027978.2	0.01061	-	Coq2
chr7	24669175	24672153	NM_010261.2	0.01067	-	Rabac1
chr7	28524763	28531664	NM_016772.1	0.01069	+	Ech1
chr2	90735113	90740905	NM_025991.5	0.01069	+	Kbtbd4
chr17	8502619	8516499	NM_001364918.1	0.01069	+	Mpc1
chr4	134083684	134099858	NM_019578.2	0.01072	-	Extl1
chr15	76585742	76588439	NM_027122.3	0.01072	+	Mfsd3
chr10	84753477	84854201	NM_183172.2	0.01073	+	Ric8b
chr5	124250384	124253543	NM_025671.4	0.01076	+	Ogfod2
chr8	123180944	123187428	NM_013914.3	0.01076	-	Snai3
chr11	70548002	70553339	NM_001276285.1	0.01077	+	Eno3
chr1	74752694	74777056	NM_024264.5	0.01079	+	Cyp27a1
chr1	36730568	36732469	NM_009942.2	0.01089	+	Cox5b
chr12	69274674	69331413	NM_001413290.1	0.0109	+	Klhdc1
chr17	33098193	33110602	NM_207245.3	0.01093	-	Zfp870
chr5	116176807	116221326	NM_001101546.3	0.01098	-	Tmem233
chr11	115169453	115188388	NM_178035.5	0.01099	-	Fads6
chr15	74619705	74624828	NM_011838.4	0.01101	-	Lynx1
chr2	168590255	168609066	NM_175303.5	0.01102	-	Sall4
chr9	50507640	50515149	NM_025848.3	0.01108	-	Sdhd
chr11	32155415	32158996	NM_030093.3	0.0111	+	Snrnp25
chr12	108817055	108822741	NM_001012310.2	0.0111	+	Slc25a47
chr3	105850014	105866579	NM_009725.5	0.01111	-	Atp5pb
chr7	43093496	43107224	NM_026695.3	0.01112	+	Etfb
chr2	119485927	119493302	NM_001406500.1	0.01117	-	Ndufaf1
chr5	24650461	24652844	NM_022418.3	0.01117	-	Tmub1
chr2	18685918	18691440	NM_001416914.1	0.01117	+	Bmi1
chr8	85696251	85701440	NM_011563.6	0.01117	+	Prdx2
chr9	21141026	21150628	NM_001110307.1	0.01119	-	Keap1
chr11	20773355	20781108	NM_173752.4	0.01124	-	Lgalsl
chr8	71941372	71945922	NM_032544.4	0.01126	+	Gtpbp3
chrX	93410716	93460699	NM_026673.4	0.01126	+	Apoo
chr8	123502225	123544626	NM_144932.4	0.01128	+	Acsf3
chr7	3620372	3623162	NM_025348.3	0.01136	+	Ndufa3
chr8	112263137	112352352	NM_133206.5	0.01138	+	Znrf1
chr4	136013400	136021163	NM_009557.5	0.01139	+	Zfp46
chr7	126941967	126944486	NM_146202.1	0.01143	-	Zfp768
chr6	34361182	34373884	NM_172398.3	0.01145	+	Akr1b10
chr7	16738577	16761812	NM_001417155.1	0.01146	-	Ppp5c
chr7	45219773	45239134	NM_001412000.1	0.01149	+	Bcat2
chr8	4309731	4325905	NM_011592.2	0.0115	-	Timm44
chr11	31615150	31621862	NM_001024919.1	0.01152	-	Bod1
chr17	33508518	33523663	NM_001142957.1	0.01155	+	Zfp955b
chr6	73225488	73253890	NM_019879.3	0.01167	+	Suclg1
chr10	94034897	94057302	NM_001364691.1	0.01177	+	Ndufa12
chr11	3467522	3477942	NM_001425504.1	0.01182	-	Smtn
chr16	45550088	45563318	NM_001272070.1	0.01187	-	Abhd10
chr19	5472832	5475007	NM_024176.2	0.01188	-	Drap1
chr7	120234412	120258746	NM_025899.2	0.01195	+	Uqcrc2
chr12	69343455	69357461	NM_027117.3	0.01195	+	Klhdc2
chr8	11547568	11563287	NM_026995.4	0.01196	+	Naxd
chr3	34111429	34135503	NM_001026211.2	0.01207	-	Dnajc19
chr17	34239766	34243654	NM_009066.3	0.0121	-	Ring1
chr8	72023238	72039951	NM_001357182.1	0.01213	+	Slc27a1
chr6	94581510	94658671	NM_001410069.1	0.01214	-	Lrig1
chr19	42244178	42258787	NM_027694.2	0.01221	+	Golga7b
chr2	168050968	168072299	NM_001310084.1	0.01221	-	Dpm1
chr9	37119612	37134524	NM_001310096.1	0.01221	+	Tmem218
chr12	103163167	103208405	NM_133364.2	0.01227	-	Prima1
chr10	60138529	60532269	NM_001252635.1	0.01228	-	Cdh23
chr2	152753272	152764985	NM_001081044.2	0.01228	+	Mylk2
chr14	54598298	54607130	NM_026936.4	0.01229	+	Oxa1l
chr3	104674721	104684863	NM_183224.3	0.01231	-	Tafa3
chr12	84332070	84362606	NM_001252625.1	0.01231	+	Ptgr2
chr9	44705069	44710544	NM_027865.3	0.01236	-	Tmem25
chr10	79730543	79744757	NM_001163276.2	0.01245	-	Med16
chr12	101934355	101941997	NM_001378527.1	0.01246	-	Ndufb1
chr11	3240457	3259083	NM_001253691.1	0.01258	+	Patz1
chr3	37459131	37473745	NM_153561.3	0.01263	-	Nudt6
chr9	107928871	107956533	NM_032543.3	0.0127	-	Rnf123
chr13	23759937	23760440	NM_178204.2	0.0127	+	H3c4
chr3	116533648	116601815	NM_001081326.1	0.01272	-	Agl
chr11	97895751	97909198	NM_001159320.2	0.01279	-	Cacnb1
chr11	78403105	78413562	NM_026389.4	0.01286	+	Poldip2
chrX	100298134	100304479	NM_018789.2	0.01287	+	Foxo4
chr17	46985476	46991856	NM_001163729.2	0.01297	-	Klhdc3
chr1	74778081	74788114	NM_153744.3	0.01311	-	Prkag3
chrX	20481565	20483858	NM_001358624.1	0.01313	-	Ndufb11
chr7	23811785	23827149	NM_001420123.1	0.01315	+	Zfp112
chr3	32583622	32633384	NM_024200.5	0.01318	+	Mfn1
chr9	20914033	20920135	NM_023167.2	0.01321	+	Mrpl4
chr11	115494966	115498862	NM_025305.3	0.01322	+	Mrps7
chr5	73479541	73496290	NM_001310636.1	0.01324	-	Ociad2
chr7	79998845	80021123	NM_172903.4	0.01325	-	Man2a2
chr14	55798380	55807522	NM_001199009.1	0.01325	+	Dcaf11
chr16	43785400	43800172	NM_001368703.1	0.01327	-	Zdhhc23
chr6	48570817	48576016	NM_001079901.1	0.01328	+	Repin1
chr19	4214323	4225476	NM_001404047.1	0.0133	-	Carns1
chr11	69804846	69807420	NM_019726.5	0.01331	+	Gps2
chr5	111565145	111604890	NM_001081235.3	0.01331	+	Mn1
chr5	89565370	89605757	NM_008096.2	0.01334	-	Gc
chr8	46660205	46664099	NM_007450.5	0.01337	-	Slc25a4
chr5	121663114	121683955	NM_010765.2	0.01338	-	Mapkapk5
chr7	127503245	127508836	NM_009739.3	0.0134	+	Bckdk
chr17	8384350	8415302	NM_001197046.1	0.01341	+	Cep43
chr11	69901009	69906254	NM_017366.3	0.01346	-	Acadvl
chr3	36674626	36744276	NM_001403842.1	0.01347	-	Trpc3
chr13	36301626	36721569	NM_024274.3	0.01352	+	Fars2
chr1	24234284	24291819	NM_001290691.1	0.01357	+	Col9a1
chr4	134130281	134154723	NM_001285877.1	0.01359	+	Pafah2
chr2	71104614	71197898	NM_172436.5	0.01376	-	Slc25a12
chrX	158905215	158921426	NM_008810.3	0.0138	-	Pdha1
chr11	69792688	69804648	NM_001013414.4	0.01384	+	Neurl4
chr11	40570141	40583509	NM_134017.2	0.01386	-	Mat2b
chr4	106173410	106298524	NM_183225.2	0.01392	+	Usp24
chr8	4298214	4301423	NM_001195258.1	0.01393	+	Tgfbr3l
chr2	127082858	127089736	NM_025296.4	0.01405	-	Ciao1
chr14	22034030	22039669	NM_145459.3	0.0142	-	Zfp503
chr6	32769142	33037195	NM_025336.2	0.01421	-	Chchd3
chr7	25410537	25418460	NM_028771.3	0.01431	-	Ccdc97
chr8	71176713	71203835	NM_001310465.1	0.01433	+	Pde4c
chr5	69714267	69731995	NM_172711.3	0.01434	+	Guf1
chr17	26053439	26056101	NM_144816.1	0.01434	-	Rhbdl1
chr13	100872448	100881167	NM_001190264.1	0.01435	-	Mrps36
chr2	92205845	92211562	NM_001420534.1	0.01442	+	Pex16
chr13	25091562	25121644	NM_172532.3	0.01444	-	Aldh5a1
chr7	34336424	34354934	NM_001420858.1	0.01445	-	Kctd15
chr13	92001510	92025001	NM_198415.4	0.0145	-	Ckmt2
chr5	88807092	88824030	NM_178700.5	0.01453	-	Grsf1
chr12	84820044	84821863	NM_028863.1	0.0146	+	Isca2
chr9	107962613	107971680	NM_001410499.1	0.01465	-	Apeh
chr2	120234377	120291347	NM_172672.2	0.01475	+	Ganc
chr7	126045032	126062245	NM_007504.2	0.01475	-	Atp2a1
chr11	120252360	120258999	NM_172802.4	0.01476	+	Fscn2
chr11	115310972	115322100	NM_183285.4	0.01476	+	Kctd2
chr11	70591374	70622796	NM_153103.2	0.01477	+	Kif1c
chr5	143302244	143314993	NM_028379.5	0.01479	-	Zdhhc4
chr17	57058323	57064548	NM_008738.3	0.0148	-	Nrtn
chr3	90418341	90421637	NM_011309.3	0.01483	-	S100a1
chr4	106601758	106657028	NM_025590.4	0.01486	-	Acot11
chr17	24645657	24658290	NM_010023.4	0.01486	+	Eci1
chr5	115248358	115257405	NM_007383.3	0.01487	-	Acads
chr13	97274445	97317704	NM_001146043.2	0.01492	+	Gfm2
chr8	124169725	124190009	NM_001414282.1	0.01493	+	Def8
chr19	56775917	56810631	NM_170757.2	0.01493	-	Ccdc186
chr8	123792247	123824499	NM_153176.5	0.01494	+	Spg7
chr10	71166324	71180679	NM_134007.4	0.01496	-	Cisd1
chr16	17379749	17389876	NM_011028.2	0.01496	+	P2rx6
chr1	165476514	165535663	NM_001038846.1	0.01499	-	Rcsd1
chr4	124743284	124744479	NM_001142727.2	0.01504	-	1110065P20Rik
chr6	57483487	57512472	NM_175523.5	0.01506	-	Ppm1k
chr11	97576422	97579451	NM_001364153.1	0.01509	+	Cisd3
chr6	90527775	90576153	NM_027406.2	0.01518	+	Aldh1l1
chr7	46045892	46088128	NM_001112739.2	0.0152	+	Kcnc1
chr4	126125960	126150097	NM_001379093.1	0.0152	-	Map7d1
chr11	110369341	110404467	NM_001356347.1	0.01525	+	Map2k6
chr11	67128638	67151273	NM_010855.3	0.0153	+	Myh4
chr16	32491972	32502311	NM_001347185.1	0.01533	+	Tnk2
chr9	72892786	72923622	NM_001286545.1	0.01535	+	Ccpg1
chr4	154980884	154983522	NM_025582.4	0.01536	-	Prxl2b
chr7	139677724	139682319	NM_001286218.2	0.01541	-	Fuom
chr10	81068997	81087957	NM_001034895.3	0.01548	+	Zfr2
chr3	89116388	89121214	NM_001161824.2	0.01552	-	Mtx1
chr14	45457174	45518433	NM_027518.2	0.01553	+	Gpr137c
chr5	33897017	33940061	NM_019694.2	0.01554	-	Letm1
chr12	31381561	31401470	NM_007861.5	0.01566	-	Dld
chr1	93752531	93781583	NM_001421234.1	0.01573	+	D2hgdh
chr6	83326129	83337118	NM_001363772.1	0.01583	+	Bola3
chr18	60706789	60724931	NM_133363.4	0.01591	-	Myoz3
chr15	35296244	35303451	NM_001368665.1	0.01594	+	Osr2
chr3	97066093	97083892	NM_019800.4	0.01594	+	Acp6
chr6	52523215	52617285	NM_145567.1	0.01595	-	Hibadh
chr17	26342477	26345587	NM_024227.3	0.01597	+	Mrpl28
chr7	121686038	121701071	NM_028177.4	0.01599	-	Ndufab1
chr12	111679703	111721489	NM_001163388.1	0.01602	+	Coa8
chr8	4290105	4297897	NM_001291783.1	0.01609	+	Map2k7
chr9	44164010	44179484	NM_001163743.1	0.01623	-	Nlrx1
chr10	79529660	79531095	NM_001302499.1	0.01623	+	Gzmm
chr1	180396456	180428564	NM_007415.3	0.01632	+	Parp1
chr5	115417752	115435029	NM_026504.3	0.01639	+	Coq5
chr17	83809346	83821762	NM_009187.3	0.0164	-	Cox7a2l
chr10	84955297	84963891	NM_028832.3	0.01641	-	Mterf2
chr8	13226869	13250624	NM_025768.2	0.01642	-	Grtp1
chr4	154041694	154046382	NM_175287.4	0.01651	+	A430005L14Rik
chr10	80989795	81003554	NM_021501.4	0.01651	-	Pias4
chr3	104688372	104693334	NM_027982.2	0.01653	+	Ppm1j
chr3	88461071	88477032	NM_001411428.1	0.01658	+	Ubqln4
chr4	135176203	135222280	NM_001361484.1	0.01659	-	Nipal3
chr12	55611990	55613681	NM_001277340.1	0.01665	+	Aldoart2
chr7	139685623	139696334	NM_053119.3	0.01669	-	Echs1
chr18	10725625	10818578	NM_144860.3	0.01673	+	Mib1
chr4	40270591	40279421	NM_001033305.3	0.01674	-	Ndufb6
chr11	5049273	5056100	NM_001290492.1	0.01688	+	Rhbdd3
chr10	81411121	81426679	NM_019725.2	0.01689	+	Tle2
chr10	79951629	79966513	NM_011492.5	0.0169	+	Stk11
chr10	95316667	95337811	NM_001359477.1	0.0169	-	Mrpl42
chr2	130121229	130126371	NM_001362752.1	0.01696	-	Idh3b
chr14	63382599	63417027	NM_010191.3	0.01709	-	Fdft1
chr1	175428944	175453201	NM_010209.2	0.01714	-	Fh1
chr11	51654490	51682780	NM_025535.2	0.01722	+	Sar1b
chr8	71287782	71292364	NM_027560.1	0.01725	-	Arrdc2
chr5	121704090	121731887	NM_009656.4	0.01728	-	Aldh2
chr8	23067091	23083829	NM_011696.2	0.01728	-	Vdac3
chr4	155344579	155429206	NM_001424801.1	0.01729	-	Prkcz
chr2	180783551	180798808	NM_007906.3	0.01729	-	Eef1a2
chr8	71819861	71822376	NM_025917.4	0.0173	+	Use1
chr2	4923807	4943554	NM_010726.2	0.0173	+	Phyh
chr13	104278661	104314974	NM_001360778.1	0.01735	-	Trappc13
chr8	95565041	95581523	NM_026452.3	0.01735	+	Coq9
chr15	75766643	75781398	NM_001411969.1	0.0175	-	Eef1d
chr2	57127690	57260731	NM_001145820.1	0.01754	+	Gpd2
chr5	135038006	135041029	NM_001190437.1	0.0177	+	Abhd11
chr4	43442277	43448075	NM_011571.3	0.01772	+	Tesk1
chr19	44993584	44994860	NM_053164.4	0.01774	-	Mrpl43
chr16	17653140	17656050	NM_030558.2	0.01775	-	Car15
chr11	53318749	53321658	NM_001326614.1	0.01779	-	Uqcrq
chr14	21881629	21895947	NM_011695.2	0.01781	+	Vdac2
chr5	122925522	122959405	NM_001289517.1	0.01782	-	Anapc5
chr7	132313813	132378645	NM_001347630.1	0.01792	-	Fam53b
chr10	81040338	81066620	NM_178662.4	0.01794	-	Atcay
chr7	79910963	79915126	NM_031375.4	0.01798	+	Ngrn
chr7	44545517	44552053	NM_001403451.1	0.01803	+	Fuz
chr15	31568979	31590265	NM_181588.4	0.01811	+	Cmbl
chr19	53298937	53361724	NM_001008542.3	0.01813	+	Mxi1
chr8	14002008	14024731	NM_173744.5	0.01817	-	Tdrp
chr17	79223928	79228477	NM_001177403.1	0.01828	+	Cebpzos
chr5	67464298	67513485	NM_178651.4	0.01829	+	Slc30a9
chr12	84408742	84420570	NM_172582.3	0.0183	+	Coq6
chr14	55813131	55814409	NM_026808.1	0.01831	+	Fitm1
chr5	122510571	122520834	NM_024216.2	0.01833	+	Gpn3
chr4	144699192	144921575	NM_001276465.1	0.01837	-	Vps13d
chr4	41657500	41697091	NM_016673.3	0.01838	-	Cntfr
chr7	33900752	33929761	NM_008155.4	0.01843	-	Gpi1
chr7	19010732	19013974	NM_177691.3	0.01846	-	Ppm1n
chr7	30316396	30325539	NM_025628.3	0.0185	-	Cox6b1
chr7	127206203	127214415	NM_001362196.2	0.0186	-	Zfp629
chr10	128173596	128198351	NM_026444.4	0.01862	+	Cs
chr7	126856131	126859839	NM_023203.1	0.01868	-	Dctpp1
chr2	144112824	144123147	NM_001289630.1	0.01873	+	Mgme1
chr19	44537010	44543881	NM_001347447.1	0.0188	-	Ndufb8
chr5	124199920	124233861	NM_019875.2	0.01883	-	Abcb9
chr18	45693221	45818950	NM_080465.2	0.0189	+	Kcnn2
chr3	103078971	103086479	NM_001356331.1	0.01893	+	Bcas2
chr12	59142377	59237006	NM_001329047.2	0.01899	+	Mia2
chr7	44151123	44174093	NM_146189.3	0.01901	-	Mybpc2
chr5	31078903	31088592	NM_001310524.1	0.01911	+	Khk
chr2	73142996	73168151	NM_029022.1	0.01916	+	Scrn3
chr2	18677246	18681042	NM_147778.4	0.01922	+	Commd3
chr4	152067095	152073443	NM_001145929.1	0.01926	-	Thap3
chr5	63969833	64056968	NM_001417897.1	0.01928	+	0610040J01Rik
chr19	4057499	4062755	NM_133666.3	0.01928	-	Ndufv1
chr6	72345032	72357451	NM_001080742.2	0.01929	-	Vamp5
chr3	108298164	108322895	NM_001004177.3	0.0193	-	Celsr2
chr15	58805650	58811365	NM_023172.4	0.01932	+	Ndufb9
chr9	91240111	91247821	NM_001376941.1	0.01945	-	Zic1
chr11	97554048	97576287	NM_139311.3	0.0195	+	Mllt6
chr1	63182751	63215981	NM_145518.2	0.01952	-	Ndufs1
chr19	5088854	5091162	NM_175383.2	0.01954	+	B4gat1
chr4	147958043	147989118	NM_001355590.1	0.01957	-	Mfn2
chr11	57692439	57705707	NM_001081168.2	0.01958	+	Sap30l
chr4	115924162	115932267	NM_025641.3	0.01958	-	Uqcrh
chr17	34258446	34285658	NM_001401301.1	0.01961	+	Col11a2
chr14	104699756	104705435	NM_011143.4	0.01962	-	Pou4f1
chr2	91041924	91067411	NM_001362705.1	0.01964	-	Ddb2
chr15	35932122	35938392	NM_053071.2	0.01964	-	Cox6c
chr10	40225304	40359814	NM_001168304.1	0.0197	+	Cdk19
chr5	114269217	114277382	NM_011677.2	0.01973	+	Ung
chr11	76134562	76141448	NM_183263.5	0.01977	+	Mrm3
chr19	7252761	7272808	NM_001080390.3	0.01979	-	Mark2
chr19	5074034	5082000	NM_007854.3	0.0198	+	Slc29a2
chr7	118108881	118132529	NM_001304758.2	0.01981	-	Coq7
chr11	77964202	77971209	NM_022313.2	0.01984	-	Eral1
chr19	4050580	4052102	NM_025529.3	0.01986	+	Nudt8
chr6	42263600	42292693	NM_013491.4	0.01988	+	Clcn1
chr17	30811835	30831633	NM_001113560.1	0.01999	-	Glo1
chr8	22901356	22919681	NM_020560.2	0.02007	+	Mrps31
chr4	155738925	155753676	NM_001369163.1	0.02015	-	Mib2
chr11	107098718	107361546	NM_001359616.1	0.02019	-	Pitpnc1
chr6	124787549	124791121	NM_009415.3	0.02027	-	Tpi1
chr14	29700294	29715178	NM_027493.3	0.02027	+	Actr8
chr4	45395923	45408766	NM_001009949.3	0.02031	-	Slc25a51
chr1	171000833	171023837	NM_025557.1	0.02031	-	Pcp4l1
chr17	5461139	5490535	NM_027457.4	0.02036	-	Tmem242
chr7	19115942	19129619	NM_007949.5	0.02037	+	Ercc2
chr9	107879847	107925981	NM_013785.2	0.02045	+	Ip6k1
chr9	50515227	50516620	NM_013897.3	0.02045	+	Timm8b
chr19	6391199	6405649	NM_009006.4	0.02049	+	Map4k2
chr13	23922790	23923514	NM_015786.3	0.0205	+	H1f2
chr2	101391124	101459376	NM_026592.4	0.02055	-	Iftap
chr17	87979960	88031141	NM_008628.3	0.02058	+	Msh2
chr7	44239876	44254175	NM_001385628.1	0.02062	+	Kcnc3
chr4	129704982	129743800	NM_001424824.1	0.02066	+	Ptp4a2
chr10	75342648	75353806	NM_001347201.1	0.02083	-	Gucd1
chr2	179712386	179727695	NM_181424.3	0.02092	+	Mtg2
chr12	70011786	70033864	NM_001417788.1	0.02092	-	Sav1
chr9	20785105	20791006	NM_145154.2	0.02102	-	Angptl6
chr19	4163756	4171547	NM_001276284.2	0.02115	-	Aip
chr7	3473178	3484183	NM_133183.2	0.02117	+	Cacng6
chr11	102159577	102170280	NM_148953.3	0.02118	+	Asb16
chr5	118165808	118199943	NM_021344.4	0.02123	+	Tesc
chr11	96932408	96940039	NM_026154.3	0.02128	+	Mrpl10
chr8	85558911	85562111	NM_183358.4	0.02128	+	Gadd45gip1
chr14	52122375	52129325	NM_001029990.2	0.02133	+	Mettl17
chr7	84264262	84328604	NM_001360579.1	0.02142	-	Zfand6
chr15	79543437	79551861	NM_001418672.1	0.02147	+	Cby1
chr10	80941749	80960531	NM_001358539.1	0.02149	+	Map2k2
chr17	36566565	36568738	NM_026308.2	0.0216	-	Rpp21
chr7	45122987	45138229	NM_027903.4	0.02174	-	Dhdh
chr9	54452078	54467474	NM_019686.6	0.02193	-	Cib2
chr4	155553571	155555315	NM_027161.2	0.02198	+	Tmem52
chr7	18725230	18735691	NM_001420729.1	0.022	+	Mypop
chr18	36875385	36877640	NM_010885.5	0.02201	-	Ndufa2
chr11	102085244	102120968	NM_001405239.1	0.02203	-	Hdac5
chr3	96618839	96634791	NM_028925.2	0.02216	-	Polr3c
chr18	36916262	36925615	NM_001360921.1	0.02217	+	Hars2
chr17	35978624	35984607	NM_001413331.1	0.02218	-	Gtf2h4
chr7	27222686	27230600	NM_001033315.2	0.02221	+	Hipk4
chr6	115578899	115595631	NM_023290.3	0.02223	+	Mkrn2
chr1	16735415	16748499	NM_026392.1	0.02227	+	Tmem70
chr15	76231240	76235310	NM_025340.2	0.02228	-	Sharpin
chr10	4353169	4382388	NM_025343.6	0.02228	-	Rmnd1
chr17	45817767	45831769	NM_198608.2	0.0223	+	Aars2
chr5	77442016	77457933	NM_019836.3	0.02234	-	Noa1
chr5	123256243	123270692	NM_175092.3	0.02236	-	Rhof
chr8	69246581	69282062	NM_001359129.1	0.02236	+	Ints10
chr2	30254347	30275531	NM_175392.3	0.02241	+	Miga2
chr17	34827978	34832392	NM_018862.4	0.02247	+	Agpat1
chr7	28937882	28946957	NM_001357664.1	0.02248	+	Yif1b
chr15	97572986	97603703	NM_028003.2	0.02253	-	Rpap3
chr7	127484616	127490142	NM_001081268.1	0.02255	-	Prss53
chr8	40761064	40839349	NM_030110.2	0.02259	+	Micu3
chr15	79575097	79605680	NM_013818.2	0.02264	+	Gtpbp1
chr15	75796532	75801613	NM_001357005.2	0.02269	-	Gfus
chr17	50816575	50995522	NM_013880.3	0.02274	+	Plcl2
chr4	41465148	41480926	NM_025539.2	0.02274	+	Nudt2
chr2	90741057	90748395	NM_025576.2	0.02286	-	Ptpmt1
chr17	48006105	48015210	NM_144939.3	0.02297	+	Frs3
chr9	21176581	21186133	NM_153583.10	0.02301	+	Atg4d
chr11	116022643	116029694	NM_024177.3	0.02303	-	Mrpl38
chr11	4651968	4654344	NM_197979.3	0.0231	-	Uqcr10
chr1	171043579	171050020	NM_001412746.1	0.02313	-	Tomm40l
chr6	117818165	117822917	NM_001411605.1	0.02314	+	Zfp637
chr2	174139652	174188537	NM_001310085.1	0.02315	+	Gnas
chr17	26001761	26004312	NM_026897.3	0.02316	-	Haghl
chr9	31757340	31824581	NM_013800.2	0.02321	-	Barx2
chr8	46463639	46482513	NM_026278.3	0.02326	+	Lrp2bp
chr17	32540398	32569524	NM_001403536.1	0.02332	-	Akap8l
chr5	123214366	123256272	NM_001420281.1	0.02334	+	Tmem120b
chr14	78063657	78112357	NM_025384.3	0.02334	-	Dnajc15
chr4	129030792	129038386	NM_027402.4	0.02337	+	Fndc5
chr17	34157883	34159304	NM_001185182.1	0.02339	-	Pfdn6
chr2	121279679	121283901	NM_001290837.1	0.0234	+	Serf2
chr10	61268276	61288448	NM_010124.2	0.02343	-	Eif4ebp2
chr17	43948630	43978105	NM_001357122.1	0.02344	-	Slc25a27
chr4	115642025	115669120	NM_181040.5	0.02345	+	Atpaf1
chr4	152093348	152102134	NM_001033352.3	0.0235	+	Klhl21
chr2	25390762	25395482	NM_001356408.1	0.0236	+	Fbxw5
chr15	76180803	76191489	NM_153122.3	0.02363	-	Oplah
chr12	55092446	55126895	NM_028314.2	0.02365	-	2700097O09Rik
chr1	153725288	153726941	NM_178243.3	0.0238	-	Teddm2
chr2	155965569	155986106	NM_001420438.1	0.02383	-	Nfs1
chr18	38429688	38450902	NM_001361269.1	0.02384	+	Rnf14
chr2	71283677	71355538	NM_001418521.1	0.02384	+	Metap1d
chr2	164672650	164675516	NM_001082974.2	0.02387	-	Neurl2
chr10	127337586	127344687	NM_177707.4	0.02388	+	Stac3
chr1	160022902	160028756	NM_001347121.1	0.02394	+	Mrps14
chr9	118900595	118922570	NM_019676.3	0.02399	-	Plcd1
chr15	102615212	102630613	NM_026192.3	0.02401	-	Calcoco1
chr11	98274637	98275779	NM_011540.2	0.02418	+	Tcap
chr17	34820073	34822535	NM_019403.3	0.02425	-	Rnf5
chr9	91250432	91271404	NM_001421111.1	0.0243	+	Zic4
chr8	124380609	124390622	NM_133955.5	0.02434	+	Rhou
chr10	43750186	43777732	NM_001081054.2	0.02435	-	Qrsl1
chr6	34453291	34482071	NM_007563.5	0.02436	+	Bpgm
chr5	28370694	28377195	NM_001395060.1	0.02438	+	En2
chrX	92330113	92341963	NM_007492.4	0.02446	+	Arx
chr4	135702913	135714555	NM_025411.4	0.02447	-	Pithd1
chr13	54699031	54713195	NM_001252648.1	0.02447	-	4833439L19Rik
chr10	29220172	29233709	NM_001284279.1	0.02449	-	Rnf146
chr11	101297665	101308259	NM_144829.1	0.02449	-	Aarsd1
chr15	72962261	72965924	NM_053068.3	0.02459	+	Chrac1
chr17	26042601	26047704	NM_173741.3	0.0247	+	Wdr24
chr17	30046932	30106856	NM_001081160.1	0.02478	-	Mdga1
chr2	127429346	127445906	NM_029963.2	0.02478	+	Mrps5
chr1	130981437	131025580	NM_008551.2	0.02478	-	Mapkapk2
chr10	80905917	80918194	NM_022653.4	0.02484	+	Thop1
chr10	126836608	126856857	NM_001402490.1	0.02499	+	Avil
chr17	45896126	45910544	NM_001199115.2	0.025	-	Slc29a1
chr2	26286261	26299139	NM_001290437.1	0.02509	-	Inpp5e
chr4	103171040	103229066	NM_001419120.1	0.02516	+	Oma1
chr15	82984406	83000872	NM_023475.3	0.02517	+	Serhl
chr17	57071751	57077093	NM_144858.2	0.02525	+	Dus3l
chr3	144998233	145257766	NM_027770.3	0.02525	+	Col24a1
chr10	63222342	63244619	NM_013888.3	0.02527	+	Dnajc12
chr1	58625556	58635123	NM_025597.3	0.02528	+	Ndufb3
chr7	44526189	44541842	NM_001331207.2	0.02537	-	Med25
chr10	43097482	43340878	NM_001168289.1	0.0254	+	Pdss2
chr14	25694594	25700892	NM_134084.1	0.02541	+	Ppif
chr11	120601768	120604564	NM_001425452.1	0.02541	-	Cenpx
chr8	85801664	85807375	NM_026399.2	0.02548	-	Wdr83
chr12	84498280	84593293	NM_001405332.1	0.0255	+	Lin52
chr19	11747779	11752320	NM_025606.3	0.02554	+	Mrpl16
chr6	83096025	83098442	NM_001083923.1	0.02562	-	Wbp1
chr17	25453291	25459090	NM_172529.3	0.02565	-	Gnptg
chr11	117700493	117705112	NM_009304.2	0.02574	+	Syngr2
chr16	27126391	27169959	NM_198112.2	0.02577	+	Ostn
chr7	97049210	97057007	NM_024220.2	0.02578	+	Ndufc2
chr9	117893590	117979264	NM_026442.3	0.02586	-	Cmc1
chr19	60852504	60862976	NM_007452.2	0.0259	-	Prdx3
chr15	88983301	89007353	NM_001163319.1	0.0259	-	Tubgcp6
chr17	7222364	7228555	NM_147155.2	0.02591	-	Tagap1
chr6	115595530	115652849	NM_001356334.2	0.02591	-	Raf1
chr7	27977152	27978916	NM_001177427.2	0.02594	+	Eid2b
chr6	71857622	71885746	NM_001362069.1	0.02597	-	Ptcd3
chr2	91014406	91025461	NM_001355279.1	0.02597	-	Nr1h3
chr10	67380341	67384785	NM_001005419.2	0.02597	-	Ado
chr6	57661724	57669063	NM_025574.3	0.026	-	Pyurf
chr17	87270539	87307497	NM_145491.2	0.02601	+	Rhoq
chr13	43691882	43713667	NM_001081059.3	0.02603	-	Mcur1
chr14	45588643	45614341	NM_019637.3	0.02607	+	Styx
chr12	108791804	108801802	NM_181328.3	0.02609	-	Slc25a29
chr9	108911564	108922431	NM_025689.4	0.0261	+	Ccdc51
chr2	154427678	154445592	NM_001418212.1	0.02615	-	Pxmp4
chr11	115498744	115503329	NM_001243586.1	0.02616	-	Mif4gd
chr7	127804607	127805538	NM_009943.2	0.02617	-	Cox6a2
chr4	3938888	3943526	NM_181391.4	0.02618	+	Chchd7
chr16	8451595	8455575	NM_025708.5	0.02618	-	Tmem186
chr7	133288084	133312176	NM_001360164.1	0.02619	-	Uros
chr18	74912283	74939278	NM_177470.3	0.0262	+	Acaa2
chr10	81012465	81018343	NM_007907.2	0.0263	+	Eef2
chrX	155945071	156198282	NM_011077.2	0.02632	-	Phex
chr15	10981875	10995693	NM_008537.5	0.02635	+	Amacr
chr7	28851935	28855635	NM_001146023.1	0.02637	-	Fam98c
chr7	30427126	30428959	NM_027215.2	0.02642	-	Tmem147
chr16	18118689	18165962	NM_001359108.1	0.02644	-	Tango2
chr3	97565528	97580399	NM_182997.2	0.02647	+	Prkab2
chr2	152850810	152857309	NM_001418641.1	0.02649	-	Pdrg1
chr3	96432501	96436532	NM_027126.4	0.02651	+	Hjv
chr2	127417453	127426597	NM_001355623.1	0.02652	-	Zfp661
chr7	30798150	30810422	NM_001276269.1	0.02655	-	Hpn
chr13	116987378	117162067	NM_001081009.3	0.02656	-	Parp8
chr14	47069591	47091655	NM_026832.4	0.02662	+	Cgrrf1
chr4	116677104	116678705	NM_146256.3	0.02666	-	Hpdl
chr4	119026713	119031392	NM_001145936.1	0.02671	-	Zfp691
chr11	6565598	6575612	NM_001362714.1	0.0268	-	Tbrg4
chr3	95769946	95778826	NM_001355759.1	0.02683	-	Mrps21
chr11	30455991	30599440	NM_029344.4	0.02684	-	Acyp2
chr11	70538061	70542247	NM_001316728.2	0.02685	+	Rnf167
[truncated: 497 more rows]

## Sheet: Aged MOV BETA Down Peaks
chrom	pStart	pEnd	Refseq	Symbol	Distance	Score
[truncated: 27,206 more rows]

[truncated: 11 more sheets: Adult MOV DM Promoter CpGs, Adult MOV BETA Up Targets, Adult MOV BETA Up Peaks, Adult MOV BETA Down Targets, Adult MOV BETA Down Peaks, Aged Sham DM Promoter CpGs, Aged Sham BETA Up Targets, Aged Sham BETA Up Peaks, Aged Sham BETA Down Targets, Aged Sham BETA Down Peaks, Summary]
