# Supplementary material for: The Age‐Dependent Resident Myonuclear Multi‐Omic Response to an Acute Skeletal Muscle Hypertrophic Stimulus in Mice
Source: Adv Sci (Weinh). 2026 Feb 17;13(25):e21633. doi: 10.1002/advs.202521633 (PMC13137840; doi:10.1002/advs.202521633)
Supplement: Supplementary file 5 — Supporting File 5: advs74492‐sup‐0005‐Data.zip. [file ADVS-13-e21633-s003.zip › advs74492-sup-0002-Data/Supplemental_File_4_smnRNAseq.xlsx]

## Sheet: All Cluster Markers
	p_val	avg_log2FC	pct.1	pct.2	p_val_adj	cluster	gene		Cluster	Name
Pfkfb3	1.41251e-253	3.11517	0.521	0.087	2.82347e-249	0	Pfkfb3		0	IIB-1
BC023105	4.23563e-224	1.96522	0.696	0.207	8.4666e-220	0	BC023105		1	IIA
Cadm1	3.84934e-180	2.12225	0.548	0.146	7.69445e-176	0	Cadm1		2	IIX-1
Pde4b	2.73989e-168	1.81318	0.763	0.423	5.47676e-164	0	Pde4b		3	IIX-2
Actn3	1.26567e-167	2.90463	0.382	0.067	2.52995e-163	0	Actn3		4	IIB-2
Igfbp5	2.58536e-152	2.44906	0.435	0.105	5.16788e-148	0	Igfbp5		5	Atf3+
Smad3	5.01858e-150	1.83232	0.704	0.344	1.00316e-145	0	Smad3		6	MTJ
Mss51	4.56002e-144	1.60989	0.574	0.19	9.11503e-140	0	Mss51		7	NMJ
Mybpc2	1.06839e-141	1.70421	0.551	0.182	2.13561e-137	0	Mybpc2
Eya4	3.13926e-136	1.3131	0.837	0.621	6.27507e-132	0	Eya4
Gm19299	5.60813e-128	3.12442	0.284	0.046	1.12101e-123	0	Gm19299
Sobp	2.29006e-124	1.48297	0.745	0.465	4.57761e-120	0	Sobp
Sgk1	5.22486e-122	1.99327	0.512	0.194	1.0444e-117	0	Sgk1
Rbfox1	1.61505e-117	0.792246	0.953	0.912	3.22833e-113	0	Rbfox1
Amd1	1.0359e-108	1.75823	0.465	0.162	2.07066e-104	0	Amd1
Enox2	1.31802e-107	2.35903	0.564	0.277	2.63459e-103	0	Enox2
Dop1b	5.85964e-104	1.69717	0.463	0.172	1.17128e-99	0	Dop1b
Ppp3ca	6.33313e-102	1.06208	0.853	0.687	1.26593e-97	0	Ppp3ca
Sorbs2	3.31454e-94	0.868048	0.626	0.269	6.62543e-90	0	Sorbs2
Cyp27a1	4.53088e-94	1.45093	0.549	0.257	9.05678e-90	0	Cyp27a1
Hdac4	7.75709e-94	1.08089	0.844	0.702	1.55056e-89	0	Hdac4
Prkag3	4.97068e-93	1.49496	0.454	0.172	9.9359e-89	0	Prkag3
Slc25a25	1.04666e-92	1.77897	0.419	0.151	2.09217e-88	0	Slc25a25
Trp63	1.57863e-92	1.28397	0.755	0.475	3.15553e-88	0	Trp63
Spns2	7.87462e-91	2.3185	0.3	0.078	1.57406e-86	0	Spns2
Arrdc3	3.54001e-90	1.74135	0.503	0.229	7.07613e-86	0	Arrdc3
Parm1	1.96063e-88	2.24035	0.342	0.107	3.9191e-84	0	Parm1
Fkbp5	3.20555e-87	1.36677	0.618	0.338	6.40757e-83	0	Fkbp5
Rora	6.02337e-87	0.835171	0.905	0.827	1.20401e-82	0	Rora
Gpt2	2.83499e-85	1.44671	0.553	0.277	5.66686e-81	0	Gpt2
Ttll7	6.58856e-85	1.24159	0.664	0.403	1.31699e-80	0	Ttll7
Stim2	1.44086e-84	1.15094	0.629	0.34	2.88014e-80	0	Stim2
E130308A19Rik	2.29576e-84	1.67527	0.471	0.202	4.58899e-80	0	E130308A19Rik
Clip1	4.6181e-84	0.896858	0.885	0.817	9.23111e-80	0	Clip1
Slc38a4	1.87989e-81	1.53662	0.472	0.203	3.75771e-77	0	Slc38a4
Sort1	8.50548e-80	1.82701	0.361	0.128	1.70016e-75	0	Sort1
Fmnl2	1.00752e-79	1.27273	0.573	0.291	2.01394e-75	0	Fmnl2
Gpd2	1.98936e-78	1.4648	0.58	0.325	3.97653e-74	0	Gpd2
Gm26740	4.29004e-78	0.821797	0.895	0.785	8.57536e-74	0	Gm26740
Nrip1	1.68024e-77	1.19623	0.692	0.448	3.35864e-73	0	Nrip1
Pde4d	4.74851e-77	0.748933	0.93	0.892	9.49179e-73	0	Pde4d
Slc10a7	6.46777e-77	1.48989	0.53	0.276	1.29284e-72	0	Slc10a7
Man2a1	3.04792e-75	1.17464	0.674	0.413	6.09248e-71	0	Man2a1
Stat5b	5.97646e-75	1.11711	0.687	0.459	1.19463e-70	0	Stat5b
Ddi2	6.3529e-72	1.29476	0.615	0.374	1.26988e-67	0	Ddi2
Gpcpd1	9.83479e-72	0.975219	0.804	0.645	1.96588e-67	0	Gpcpd1
Jak1	4.48494e-71	1.09327	0.735	0.542	8.96494e-67	0	Jak1
Slc16a10	3.57283e-70	1.12215	0.715	0.497	7.14173e-66	0	Slc16a10
F830016B08Rik	4.15406e-69	1.36303	0.389	0.152	8.30356e-65	0	F830016B08Rik
Serpinb6a	4.32224e-69	1.52121	0.466	0.226	8.63972e-65	0	Serpinb6a
Slc7a8	1.16307e-68	1.92061	0.358	0.141	2.32486e-64	0	Slc7a8
Tfcp2l1	3.53406e-67	2.10149	0.25	0.071	7.06424e-63	0	Tfcp2l1
Xpr1	7.91473e-67	1.28074	0.569	0.327	1.58208e-62	0	Xpr1
Myh4	3.18451e-66	0.48791	0.521	0.218	6.36551e-62	0	Myh4
Me1	1.20309e-64	1.4997	0.422	0.193	2.40486e-60	0	Me1
Gm29185	7.70221e-62	1.58748	0.343	0.136	1.53959e-57	0	Gm29185
Pcx	9.13905e-61	1.50567	0.391	0.175	1.8268e-56	0	Pcx
ENSMUSG00000125576	9.05329e-60	1.50835	0.311	0.113	1.80966e-55	0	ENSMUSG00000125576
Deptor	2.71453e-59	1.57238	0.304	0.11	5.42607e-55	0	Deptor
Pag1	1.22585e-57	1.56481	0.353	0.15	2.45034e-53	0	Pag1
Actr3b	5.41747e-57	1.60381	0.272	0.093	1.0829e-52	0	Actr3b
Myf6	3.35937e-56	1.78342	0.25	0.08	6.71505e-52	0	Myf6
Srgap2	5.11617e-56	1.54815	0.268	0.091	1.02267e-51	0	Srgap2
Sgms1	9.63103e-56	0.989597	0.815	0.692	1.92515e-51	0	Sgms1
Osbpl9	1.37987e-55	0.884485	0.769	0.649	2.75822e-51	0	Osbpl9
Stxbp4	3.19522e-55	1.06952	0.585	0.369	6.38692e-51	0	Stxbp4
Fryl	1.02266e-54	1.3186	0.488	0.279	2.04421e-50	0	Fryl
Phkb	1.86929e-54	0.801761	0.75	0.597	3.73651e-50	0	Phkb
Tsc22d3	2.29603e-54	1.09073	0.622	0.413	4.58954e-50	0	Tsc22d3
Pstpip2	5.23437e-54	1.04432	0.631	0.428	1.0463e-49	0	Pstpip2
Maf	7.65261e-54	1.00513	0.607	0.38	1.52968e-49	0	Maf
Snx24	9.62563e-54	1.0858	0.548	0.325	1.92407e-49	0	Snx24
Cask	9.66424e-54	1.33058	0.394	0.183	1.93178e-49	0	Cask
Setd7	3.21345e-53	1.36311	0.392	0.186	6.42337e-49	0	Setd7
Klf13	3.90681e-53	1.27807	0.418	0.206	7.80932e-49	0	Klf13
Prkca	5.066e-53	0.676594	0.826	0.732	1.01264e-48	0	Prkca
Rab10	8.30606e-53	0.917249	0.758	0.612	1.6603e-48	0	Rab10
Xylt1	1.07577e-52	1.45842	0.279	0.102	2.15036e-48	0	Xylt1
Cdk19	3.98005e-52	1.20361	0.411	0.201	7.95572e-48	0	Cdk19
Bmal1	1.28452e-51	1.20229	0.55	0.337	2.56762e-47	0	Bmal1
Ecpas	1.71695e-51	0.723151	0.806	0.701	3.43201e-47	0	Ecpas
Ebf3	1.73835e-50	1.49044	0.291	0.114	3.47479e-46	0	Ebf3
Ybx3	6.87108e-50	1.09974	0.523	0.311	1.37346e-45	0	Ybx3
Napb	7.9784e-50	0.802036	0.573	0.352	1.5948e-45	0	Napb
Airn	8.00983e-50	1.16771	0.811	0.708	1.60109e-45	0	Airn
Atp2a1	2.25483e-49	0.835819	0.707	0.509	4.50719e-45	0	Atp2a1
Plcd4	3.88002e-49	1.65506	0.256	0.093	7.75576e-45	0	Plcd4
Ccdc186	4.89702e-49	1.34113	0.421	0.221	9.78865e-45	0	Ccdc186
Fbxo32	1.15238e-48	0.856866	0.797	0.641	2.30349e-44	0	Fbxo32
Pgm1	2.08722e-48	0.737206	0.575	0.329	4.17215e-44	0	Pgm1
Klhl29	2.88129e-47	1.16432	0.497	0.291	5.75942e-43	0	Klhl29
Musk	5.90581e-47	1.03431	0.639	0.462	1.18051e-42	0	Musk
Tcea3	7.49546e-47	1.25357	0.321	0.14	1.49827e-42	0	Tcea3
Dym	7.20799e-46	0.874684	0.74	0.589	1.44081e-41	0	Dym
Abca1	8.25052e-46	1.88656	0.285	0.121	1.6492e-41	0	Abca1
C2cd2	9.62612e-46	0.833519	0.761	0.64	1.92416e-41	0	C2cd2
Gm39469	2.46951e-45	1.08849	0.311	0.137	4.9363e-41	0	Gm39469
Phka1	6.32675e-45	0.670862	0.835	0.728	1.26465e-40	0	Phka1
Wbp1l	1.5807e-44	0.877798	0.614	0.402	3.15966e-40	0	Wbp1l
Ssbp3	1.71587e-44	1.41899	0.405	0.214	3.42986e-40	0	Ssbp3
Setbp1	3.40465e-44	0.888322	0.653	0.473	6.80556e-40	0	Setbp1
Micu3	6.60956e-44	1.12322	0.366	0.18	1.32118e-39	0	Micu3
Tfeb	1.6076e-43	1.2369	0.427	0.239	3.21344e-39	0	Tfeb
Smtnl2	2.53052e-43	1.17022	0.404	0.21	5.05825e-39	0	Smtnl2
Mef2a	2.61101e-43	0.795818	0.74	0.612	5.21915e-39	0	Mef2a
Celf2	4.55763e-43	0.746836	0.806	0.729	9.11024e-39	0	Celf2
Mid1	5.89967e-43	1.66981	0.252	0.1	1.17929e-38	0	Mid1
Nfia	6.36827e-43	0.790942	0.738	0.588	1.27295e-38	0	Nfia
Mapre3	6.8228e-43	1.34404	0.421	0.235	1.36381e-38	0	Mapre3
Camk2a	7.42469e-43	0.839243	0.607	0.409	1.48412e-38	0	Camk2a
Sik2	1.00542e-41	1.22198	0.476	0.297	2.00974e-37	0	Sik2
Rc3h1	2.00401e-41	0.865837	0.611	0.427	4.00581e-37	0	Rc3h1
Fbxo31	3.91172e-41	1.49769	0.307	0.142	7.81914e-37	0	Fbxo31
Nedd4l	5.25477e-41	0.932123	0.561	0.384	1.05038e-36	0	Nedd4l
Ccdc88c	5.27336e-41	1.31331	0.27	0.113	1.05409e-36	0	Ccdc88c
Zmiz1	1.19289e-40	1.07822	0.596	0.429	2.38446e-36	0	Zmiz1
Ctnna3	1.98814e-40	1.42517	0.511	0.361	3.97409e-36	0	Ctnna3
Myhas	3.81448e-40	1.0591	0.331	0.157	7.62476e-36	0	Myhas
Trdn	9.02102e-40	0.394656	0.929	0.915	1.80321e-35	0	Trdn
Tcp11l2	2.86216e-39	1.45646	0.371	0.202	5.72118e-35	0	Tcp11l2
Eef2k	3.20167e-39	1.02424	0.522	0.34	6.39981e-35	0	Eef2k
Arrdc2	3.36841e-39	1.15675	0.336	0.165	6.73312e-35	0	Arrdc2
Arhgap26.1	3.36374e-38	1.10372	0.429	0.254	6.72378e-34	0	Arhgap26.1
Myom2	1.53936e-37	0.5619	0.624	0.39	3.07703e-33	0	Myom2
Pfkfb4	1.66256e-37	0.965064	0.376	0.198	3.3233e-33	0	Pfkfb4
Castor2	3.00124e-37	1.15626	0.357	0.183	5.99918e-33	0	Castor2
Rsrp1	4.2335e-37	0.597013	0.802	0.697	8.46234e-33	0	Rsrp1
Sox6	6.14938e-37	0.515334	0.887	0.852	1.2292e-32	0	Sox6
Synm	1.05697e-36	1.23187	0.293	0.136	2.11277e-32	0	Synm
H6pd	1.08681e-36	1.29846	0.263	0.117	2.17242e-32	0	H6pd
Atl2	2.40048e-36	0.83845	0.579	0.415	4.79833e-32	0	Atl2
Ankrd6	3.87022e-36	1.10601	0.385	0.209	7.73619e-32	0	Ankrd6
Ampd1	6.18452e-36	0.658493	0.717	0.588	1.23622e-31	0	Ampd1
Xrcc5	9.75785e-36	1.10787	0.351	0.187	1.9505e-31	0	Xrcc5
Nr3c1	1.42958e-35	0.863076	0.669	0.551	2.85759e-31	0	Nr3c1
Cdc14a	7.56013e-35	1.00957	0.533	0.363	1.51119e-30	0	Cdc14a
Dipk1a	9.53405e-35	1.10307	0.417	0.246	1.90576e-30	0	Dipk1a
Fam219a	1.56808e-34	1.1083	0.391	0.223	3.13444e-30	0	Fam219a
ENSMUSG00000141942	4.20601e-34	0.737535	0.657	0.508	8.40739e-30	0	ENSMUSG00000141942
Sms	4.60685e-34	1.23127	0.253	0.113	9.20863e-30	0	Sms
Atp8a1	8.89026e-34	0.755303	0.673	0.517	1.77707e-29	0	Atp8a1
Cbfb	1.0388e-33	0.884926	0.385	0.212	2.07645e-29	0	Cbfb
Sec24a	1.20427e-33	0.825547	0.595	0.439	2.40721e-29	0	Sec24a
Ksr1	4.41738e-33	0.793925	0.569	0.402	8.82991e-29	0	Ksr1
Ucp3	4.96481e-33	0.974301	0.474	0.307	9.92415e-29	0	Ucp3
Fgfr1	7.30322e-33	0.8201	0.479	0.308	1.45984e-28	0	Fgfr1
Pvt1	8.957e-33	1.03704	0.313	0.158	1.79042e-28	0	Pvt1
Gnaq	3.64082e-32	0.653985	0.589	0.421	7.27764e-28	0	Gnaq
Egf	5.24519e-32	1.12197	0.361	0.204	1.04846e-27	0	Egf
Macrod2	9.53393e-32	0.902106	0.614	0.475	1.90574e-27	0	Macrod2
Ell2	1.01319e-31	0.592931	0.694	0.538	2.02526e-27	0	Ell2
Wnk2	2.53675e-31	0.868231	0.468	0.304	5.0707e-27	0	Wnk2
Ncor2	2.72015e-31	1.12112	0.363	0.207	5.43731e-27	0	Ncor2
Map2k3	4.10453e-31	1.0998	0.302	0.155	8.20454e-27	0	Map2k3
Tpm1	5.65693e-31	0.603208	0.326	0.162	1.13076e-26	0	Tpm1
Tbl1xr1	8.12764e-31	0.756482	0.611	0.46	1.62463e-26	0	Tbl1xr1
Dpp8	8.92983e-31	0.919609	0.452	0.287	1.78498e-26	0	Dpp8
Gse1	9.20447e-31	0.791891	0.745	0.65	1.83988e-26	0	Gse1
Ppard	3.59708e-30	1.02158	0.423	0.267	7.1902e-26	0	Ppard
Foxo3	5.42467e-30	1.09658	0.465	0.312	1.08434e-25	0	Foxo3
Pds5b	7.1696e-30	1.21492	0.297	0.156	1.43313e-25	0	Pds5b
Myoz1	9.20462e-30	0.913445	0.328	0.172	1.83991e-25	0	Myoz1
Lpin1	2.07849e-29	0.497991	0.853	0.759	4.15468e-25	0	Lpin1
ENSMUSG00000125926	3.34864e-29	0.928313	0.26	0.123	6.6936e-25	0	ENSMUSG00000125926
Ccdc6	4.36219e-29	1.10404	0.351	0.202	8.71958e-25	0	Ccdc6
D430041D05Rik	8.20799e-29	1.24247	0.319	0.177	1.6407e-24	0	D430041D05Rik
Mir100hg	8.64866e-29	0.780054	0.575	0.425	1.72878e-24	0	Mir100hg
Ncoa1	1.87323e-28	0.741003	0.628	0.502	3.7444e-24	0	Ncoa1
Notch2	2.62101e-28	1.10702	0.305	0.165	5.23915e-24	0	Notch2
Dapk2	3.32311e-28	1.00467	0.398	0.248	6.64257e-24	0	Dapk2
Lrmda	5.3927e-28	0.858905	0.507	0.35	1.07795e-23	0	Lrmda
Mylk2	5.60872e-28	0.726428	0.551	0.393	1.12113e-23	0	Mylk2
Srpra	8.85341e-28	0.871724	0.322	0.177	1.76971e-23	0	Srpra
D830005E20Rik	1.00446e-27	1.18581	0.312	0.174	2.00781e-23	0	D830005E20Rik
Macrod1	3.21549e-27	0.685641	0.647	0.491	6.42745e-23	0	Macrod1
Tbc1d1	3.65866e-27	0.485009	0.816	0.698	7.3133e-23	0	Tbc1d1
Cpeb1	3.66468e-27	0.712217	0.543	0.378	7.32533e-23	0	Cpeb1
Akt2	6.26828e-27	1.3542	0.287	0.158	1.25297e-22	0	Akt2
Eda2r	4.45103e-26	0.744222	0.311	0.168	8.89716e-22	0	Eda2r
Mylip	5.71542e-26	1.02593	0.253	0.128	1.14246e-21	0	Mylip
Hivep2	2.10444e-25	0.616528	0.722	0.619	4.20657e-21	0	Hivep2
Jak2	5.40301e-25	1.0454	0.362	0.225	1.08001e-20	0	Jak2
Sorbs3	6.17911e-25	0.917117	0.31	0.174	1.23514e-20	0	Sorbs3
Tcf4	8.17754e-25	0.601802	0.683	0.576	1.63461e-20	0	Tcf4
Cecr2	9.35966e-25	0.964705	0.381	0.237	1.8709e-20	0	Cecr2
Tmem87a	2.08771e-24	0.798524	0.482	0.337	4.17313e-20	0	Tmem87a
Ppp1r3c	2.12933e-24	0.948071	0.365	0.225	4.25633e-20	0	Ppp1r3c
Camk2g	2.50631e-24	0.68578	0.467	0.316	5.00985e-20	0	Camk2g
Ccl25	3.24167e-24	0.959819	0.316	0.184	6.47976e-20	0	Ccl25
Fam168a	4.28779e-24	0.763471	0.457	0.311	8.57086e-20	0	Fam168a
Igdcc4	5.39445e-24	1.02054	0.287	0.162	1.0783e-19	0	Igdcc4
Kmt2c	6.27758e-24	0.540149	0.703	0.617	1.25482e-19	0	Kmt2c
Mtus1	8.52922e-24	0.756778	0.573	0.45	1.70491e-19	0	Mtus1
Ubr3	1.11947e-23	0.433757	0.806	0.734	2.23771e-19	0	Ubr3
Txnip	1.23464e-23	0.547461	0.496	0.331	2.46792e-19	0	Txnip
Tln2	1.4369e-23	0.715145	0.569	0.452	2.87223e-19	0	Tln2
Fggy	1.97454e-23	0.735268	0.536	0.395	3.94692e-19	0	Fggy
Celf1	2.93291e-23	0.611344	0.604	0.482	5.8626e-19	0	Celf1
Ube4a	3.23032e-23	0.933937	0.468	0.342	6.45709e-19	0	Ube4a
Abcc4	3.43083e-23	0.879531	0.289	0.161	6.85788e-19	0	Abcc4
Sema4d	3.54139e-23	1.23262	0.257	0.14	7.07888e-19	0	Sema4d
Foxo1	7.11902e-23	0.85242	0.558	0.423	1.42302e-18	0	Foxo1
Mbnl2	1.72261e-22	0.40104	0.886	0.856	3.44333e-18	0	Mbnl2
Ube2d1	2.33614e-22	0.63465	0.531	0.383	4.66971e-18	0	Ube2d1
Zfp516	2.9626e-22	0.745806	0.398	0.257	5.92194e-18	0	Zfp516
Mlxip	3.12481e-22	0.951884	0.403	0.274	6.24618e-18	0	Mlxip
Sar1b	3.51602e-22	0.706905	0.525	0.392	7.02818e-18	0	Sar1b
Lrp6	3.71121e-22	0.761439	0.467	0.332	7.41833e-18	0	Lrp6
Pygm	4.71313e-22	0.473725	0.655	0.515	9.42108e-18	0	Pygm
Lmbr1	5.29818e-22	0.84888	0.325	0.197	1.05905e-17	0	Lmbr1
Ttc28	9.36182e-22	0.845434	0.473	0.347	1.87133e-17	0	Ttc28
Prkn	1.14699e-21	0.25431	0.885	0.858	2.29273e-17	0	Prkn
Eif4g3	1.66314e-21	0.398052	0.825	0.736	3.32445e-17	0	Eif4g3
Tnrc6b	1.86771e-21	0.429435	0.858	0.784	3.73336e-17	0	Tnrc6b
Ogt	3.58642e-21	0.595353	0.661	0.552	7.1689e-17	0	Ogt
Lrrc20	4.56218e-21	0.632636	0.591	0.468	9.11933e-17	0	Lrrc20
Slc6a6	4.58214e-21	0.796477	0.515	0.385	9.15924e-17	0	Slc6a6
Tacc2	5.2139e-21	0.39795	0.931	0.916	1.04221e-16	0	Tacc2
Styx	7.12259e-21	0.953148	0.25	0.136	1.42373e-16	0	Styx
Rreb1	3.10334e-20	0.551143	0.55	0.416	6.20326e-16	0	Rreb1
Lcorl	3.61357e-20	0.886431	0.333	0.208	7.22317e-16	0	Lcorl
Rap1gds1	3.77231e-20	0.661852	0.477	0.346	7.54048e-16	0	Rap1gds1
Zranb1	5.18772e-20	0.706398	0.589	0.484	1.03697e-15	0	Zranb1
Sema3c	6.91829e-20	0.705759	0.446	0.314	1.3829e-15	0	Sema3c
Tcf7l2	8.70938e-20	0.594916	0.546	0.406	1.74092e-15	0	Tcf7l2
Phkg1	1.53828e-19	0.436421	0.715	0.589	3.07486e-15	0	Phkg1
Prkacb	1.65302e-19	1.0291	0.28	0.166	3.30422e-15	0	Prkacb
Phf21a	2.43544e-19	0.572141	0.598	0.476	4.86821e-15	0	Phf21a
Add3	3.04518e-19	0.786494	0.457	0.331	6.08701e-15	0	Add3
Bcl6	1.05388e-18	0.588044	0.48	0.346	2.10661e-14	0	Bcl6
Ndrg3	1.15996e-18	0.969208	0.432	0.309	2.31865e-14	0	Ndrg3
Zfhx3	1.3986e-18	0.788605	0.411	0.29	2.79566e-14	0	Zfhx3
Smarcd3	1.95311e-18	0.765908	0.338	0.219	3.90408e-14	0	Smarcd3
Ywhae	1.99919e-18	0.802274	0.329	0.21	3.99618e-14	0	Ywhae
Trim63	2.16322e-18	0.668079	0.75	0.68	4.32406e-14	0	Trim63
Ube2g1	2.17759e-18	0.532273	0.719	0.645	4.35279e-14	0	Ube2g1
Sppl2a	3.06551e-18	0.804976	0.366	0.243	6.12764e-14	0	Sppl2a
Psd3	3.34701e-18	0.362581	0.671	0.55	6.69035e-14	0	Psd3
Hacd3	4.39908e-18	0.808727	0.298	0.185	8.79332e-14	0	Hacd3
Nploc4	4.78697e-18	0.809145	0.336	0.22	9.56867e-14	0	Nploc4
Hs2st1	6.55061e-18	0.607503	0.493	0.372	1.3094e-13	0	Hs2st1
Vcp	6.77179e-18	0.633844	0.405	0.281	1.35361e-13	0	Vcp
Psmd14	7.03037e-18	0.701208	0.408	0.286	1.4053e-13	0	Psmd14
Tmem233	1.18417e-17	0.779988	0.325	0.204	2.36704e-13	0	Tmem233
Epb41	1.3911e-17	0.66418	0.552	0.445	2.78067e-13	0	Epb41
2310001H17Rik	1.42863e-17	0.788276	0.482	0.369	2.85569e-13	0	2310001H17Rik
Atp6v0a1	1.4398e-17	0.799474	0.343	0.228	2.87802e-13	0	Atp6v0a1
Rps6ka3	1.61775e-17	0.70547	0.569	0.452	3.23372e-13	0	Rps6ka3
Gpi1	1.77781e-17	0.755974	0.433	0.317	3.55366e-13	0	Gpi1
Prkce	2.52545e-17	0.871348	0.464	0.354	5.04812e-13	0	Prkce
Trim7	2.54593e-17	0.660182	0.389	0.267	5.08906e-13	0	Trim7
ENSMUSG00000123493	2.66677e-17	0.754618	0.391	0.271	5.33061e-13	0	ENSMUSG00000123493
Cacng1	4.29134e-17	0.590487	0.502	0.378	8.57796e-13	0	Cacng1
Sptb	4.54233e-17	0.543806	0.527	0.411	9.07967e-13	0	Sptb
Prrc2b	5.66383e-17	0.66402	0.378	0.259	1.13214e-12	0	Prrc2b
Calm2	5.77239e-17	0.84718	0.274	0.167	1.15384e-12	0	Calm2
Metap2	6.6006e-17	0.75851	0.335	0.222	1.31939e-12	0	Metap2
Exoc4	7.39974e-17	0.387667	0.848	0.817	1.47913e-12	0	Exoc4
Phip	9.1761e-17	0.620894	0.49	0.373	1.83421e-12	0	Phip
Abcc9	9.27612e-17	0.563181	0.597	0.494	1.8542e-12	0	Abcc9
Vps37a	9.60446e-17	0.698309	0.412	0.298	1.91984e-12	0	Vps37a
Tmt1a	1.43714e-16	0.827845	0.313	0.202	2.8727e-12	0	Tmt1a
Wnk1	1.55666e-16	0.439775	0.651	0.548	3.11161e-12	0	Wnk1
Dcaf6	1.85137e-16	0.416611	0.687	0.594	3.70071e-12	0	Dcaf6
Tob1	2.17638e-16	0.692957	0.345	0.23	4.35037e-12	0	Tob1
Ddx17	2.40936e-16	0.435951	0.605	0.487	4.81606e-12	0	Ddx17
Mbnl1	2.43973e-16	0.355199	0.863	0.812	4.87677e-12	0	Mbnl1
A330023F24Rik	2.97999e-16	0.619689	0.559	0.451	5.9567e-12	0	A330023F24Rik
Dcaf5	3.14355e-16	0.75953	0.317	0.208	6.28364e-12	0	Dcaf5
Wwtr1	3.27801e-16	1.0088	0.262	0.161	6.55242e-12	0	Wwtr1
Reep1	3.50174e-16	0.691266	0.391	0.275	6.99963e-12	0	Reep1
Osbpl6	5.65074e-16	0.792035	0.375	0.26	1.12953e-11	0	Osbpl6
5430431A17Rik	5.80077e-16	0.768036	0.434	0.321	1.15952e-11	0	5430431A17Rik
Pcca	6.36143e-16	0.684184	0.632	0.544	1.27159e-11	0	Pcca
Pla2g4e	1.08581e-15	0.539202	0.608	0.492	2.17043e-11	0	Pla2g4e
Slx4ip	1.35801e-15	0.631231	0.285	0.179	2.71452e-11	0	Slx4ip
Xpo7	1.81169e-15	0.717948	0.427	0.316	3.62138e-11	0	Xpo7
Tbl1x	3.1513e-15	0.82263	0.363	0.256	6.29913e-11	0	Tbl1x
Cept1	3.29754e-15	0.718658	0.328	0.221	6.59145e-11	0	Cept1
Lrrfip1	3.54026e-15	0.344433	0.73	0.665	7.07663e-11	0	Lrrfip1
Nt5dc1	4.89029e-15	0.751316	0.255	0.156	9.7752e-11	0	Nt5dc1
Rev3l	5.033e-15	0.458913	0.669	0.588	1.00605e-10	0	Rev3l
Ldlrad4	6.77679e-15	0.661524	0.568	0.468	1.35461e-10	0	Ldlrad4
Mon2	7.51081e-15	0.566635	0.509	0.4	1.50134e-10	0	Mon2
Myo5c	7.61474e-15	0.688537	0.34	0.235	1.52211e-10	0	Myo5c
Tgfbr1	8.57664e-15	0.826662	0.357	0.249	1.71438e-10	0	Tgfbr1
Asxl2	1.02711e-14	0.66017	0.429	0.32	2.05309e-10	0	Asxl2
Sh3pxd2a	1.21604e-14	0.723677	0.394	0.286	2.43075e-10	0	Sh3pxd2a
Psmb7	1.21899e-14	0.71124	0.335	0.229	2.43664e-10	0	Psmb7
Rhobtb3	1.2197e-14	0.665112	0.289	0.185	2.43805e-10	0	Rhobtb3
Slc7a2	1.22323e-14	0.868119	0.273	0.177	2.44512e-10	0	Slc7a2
Rictor	1.29525e-14	0.673546	0.408	0.298	2.58908e-10	0	Rictor
5031425E22Rik	1.41805e-14	0.488957	0.644	0.553	2.83455e-10	0	5031425E22Rik
Pitpna	1.47589e-14	0.80476	0.267	0.171	2.95016e-10	0	Pitpna
Ar	1.79375e-14	0.819775	0.317	0.219	3.58553e-10	0	Ar
Slc12a2	1.96488e-14	0.841542	0.257	0.162	3.92761e-10	0	Slc12a2
Zmym2	2.03686e-14	0.654488	0.336	0.233	4.07149e-10	0	Zmym2
Tle4	2.1335e-14	0.463668	0.53	0.422	4.26466e-10	0	Tle4
Bmpr2	2.25717e-14	0.503806	0.402	0.282	4.51186e-10	0	Bmpr2
Tbc1d8	2.31543e-14	0.877053	0.346	0.247	4.62832e-10	0	Tbc1d8
Dennd1a	3.04788e-14	0.34012	0.726	0.649	6.09241e-10	0	Dennd1a
Tenm3	3.23227e-14	0.628697	0.351	0.245	6.46099e-10	0	Tenm3
Maml3	3.30291e-14	0.444202	0.554	0.441	6.60219e-10	0	Maml3
Tbc1d19	3.39968e-14	0.741962	0.29	0.191	6.79563e-10	0	Tbc1d19
Znrf3	3.77874e-14	0.618701	0.484	0.381	7.55332e-10	0	Znrf3
Ston2	3.79968e-14	0.506833	0.559	0.46	7.59519e-10	0	Ston2
Scfd2	3.99924e-14	0.48695	0.387	0.274	7.99408e-10	0	Scfd2
Parn	4.14251e-14	0.885357	0.27	0.177	8.28047e-10	0	Parn
Itpr1	4.26786e-14	0.515081	0.462	0.348	8.53102e-10	0	Itpr1
Snrnp70	5.29746e-14	0.412947	0.644	0.549	1.05891e-09	0	Snrnp70
Cuedc1	7.36692e-14	0.558615	0.573	0.487	1.47257e-09	0	Cuedc1
Shld2	7.98928e-14	0.738251	0.281	0.184	1.59698e-09	0	Shld2
Ccny	9.81242e-14	0.432388	0.506	0.399	1.9614e-09	0	Ccny
Zdhhc14	9.915e-14	0.675808	0.343	0.238	1.98191e-09	0	Zdhhc14
Itgb5	9.98562e-14	0.717128	0.299	0.202	1.99603e-09	0	Itgb5
Epg5	1.01787e-13	0.650712	0.382	0.279	2.03463e-09	0	Epg5
Akap8l	1.40989e-13	0.580616	0.396	0.292	2.81824e-09	0	Akap8l
Ext2	1.43588e-13	0.626169	0.303	0.206	2.87017e-09	0	Ext2
Casz1	1.51739e-13	0.484944	0.653	0.569	3.03311e-09	0	Casz1
Pknox2	1.84885e-13	0.410904	0.659	0.572	3.69567e-09	0	Pknox2
Psmd1	1.96204e-13	0.451138	0.501	0.393	3.92191e-09	0	Psmd1
Anxa11	2.30976e-13	0.740855	0.351	0.251	4.61699e-09	0	Anxa11
Prr33	2.58124e-13	0.5839	0.485	0.388	5.15963e-09	0	Prr33
Ssbp2	3.06754e-13	0.531535	0.451	0.346	6.1317e-09	0	Ssbp2
Ccdc91	4.86043e-13	0.545091	0.39	0.286	9.71551e-09	0	Ccdc91
Ppp3cb	4.97053e-13	0.448804	0.538	0.439	9.93559e-09	0	Ppp3cb
Gm33045	5.22817e-13	0.77373	0.26	0.17	1.04506e-08	0	Gm33045
Tshz1	6.06954e-13	0.779156	0.268	0.175	1.21324e-08	0	Tshz1
Neat1	7.32495e-13	0.303135	0.957	0.957	1.46418e-08	0	Neat1
Naa16	7.78803e-13	0.589947	0.35	0.244	1.55675e-08	0	Naa16
Rab12	8.25206e-13	0.55963	0.456	0.353	1.6495e-08	0	Rab12
Slc8a1	1.14394e-12	0.722263	0.537	0.449	2.28662e-08	0	Slc8a1
Pcgf5	1.2005e-12	0.529069	0.6	0.522	2.39968e-08	0	Pcgf5
Gm15943	1.55974e-12	0.471351	0.52	0.419	3.11777e-08	0	Gm15943
Supt3	1.61452e-12	0.673013	0.352	0.251	3.22726e-08	0	Supt3
Ikzf2	1.78115e-12	0.509753	0.541	0.442	3.56034e-08	0	Ikzf2
Neurl1a	1.86716e-12	0.555753	0.348	0.246	3.73227e-08	0	Neurl1a
Rsf1	1.92589e-12	0.517781	0.457	0.352	3.84967e-08	0	Rsf1
Zfand3	2.25306e-12	0.368569	0.732	0.667	4.50364e-08	0	Zfand3
Exoc2	2.30944e-12	0.495637	0.338	0.237	4.61635e-08	0	Exoc2
Zbed6	2.44551e-12	0.636641	0.313	0.218	4.88834e-08	0	Zbed6
Atrn	2.58141e-12	0.621818	0.322	0.226	5.15999e-08	0	Atrn
Rnf150	2.6548e-12	0.43039	0.697	0.629	5.30668e-08	0	Rnf150
Bach2	2.8282e-12	0.499848	0.337	0.24	5.65329e-08	0	Bach2
Casq1	2.94658e-12	0.438393	0.429	0.321	5.88992e-08	0	Casq1
Zfyve9	2.95885e-12	0.457504	0.514	0.408	5.91444e-08	0	Zfyve9
Ric1	3.31737e-12	0.563503	0.346	0.249	6.63109e-08	0	Ric1
Anapc5	3.62222e-12	0.621937	0.306	0.211	7.24046e-08	0	Anapc5
Mkln1	3.64273e-12	0.416314	0.64	0.55	7.28146e-08	0	Mkln1
Asb2	5.13468e-12	0.314989	0.72	0.611	1.02637e-07	0	Asb2
Usp3	6.36837e-12	0.644758	0.323	0.231	1.27297e-07	0	Usp3
Abi1	7.28154e-12	0.697955	0.352	0.262	1.45551e-07	0	Abi1
Riok3	7.80254e-12	0.562801	0.329	0.236	1.55965e-07	0	Riok3
Stag2	8.75888e-12	0.550379	0.527	0.44	1.75081e-07	0	Stag2
ENSMUSG00000137082	9.42117e-12	0.273901	0.434	0.314	1.8832e-07	0	ENSMUSG00000137082
Cobl	9.8179e-12	0.374199	0.519	0.41	1.9625e-07	0	Cobl
Ube2e1	9.84793e-12	0.778262	0.267	0.179	1.9685e-07	0	Ube2e1
Sos2	1.06198e-11	0.598624	0.342	0.247	2.12279e-07	0	Sos2
Clec2d	1.29433e-11	0.392532	0.55	0.455	2.58723e-07	0	Clec2d
Bicra	1.48548e-11	0.739954	0.272	0.183	2.96933e-07	0	Bicra
Ahdc1	1.6623e-11	0.671263	0.278	0.191	3.32277e-07	0	Ahdc1
Igf2r	2.07332e-11	0.562612	0.326	0.235	4.14436e-07	0	Igf2r
Fhit	2.17973e-11	0.614566	0.404	0.308	4.35707e-07	0	Fhit
Mark2	2.26888e-11	0.575496	0.417	0.328	4.53527e-07	0	Mark2
Grb2	2.48526e-11	0.570456	0.272	0.185	4.96778e-07	0	Grb2
Ctif	2.52823e-11	0.389863	0.294	0.199	5.05368e-07	0	Ctif
Dync1i2	2.64774e-11	0.51235	0.354	0.258	5.29258e-07	0	Dync1i2
Mrtfb	3.19629e-11	0.457684	0.552	0.461	6.38905e-07	0	Mrtfb
Numa1	3.32384e-11	0.70296	0.33	0.239	6.64403e-07	0	Numa1
Ppp1r27	3.40523e-11	0.622693	0.256	0.17	6.80672e-07	0	Ppp1r27
Dysf	3.50561e-11	0.29319	0.692	0.596	7.00736e-07	0	Dysf
Phlpp1	3.89801e-11	0.475619	0.27	0.181	7.79174e-07	0	Phlpp1
Nfib	3.95047e-11	0.363588	0.765	0.722	7.8966e-07	0	Nfib
Gm15523	4.24916e-11	0.555218	0.413	0.318	8.49364e-07	0	Gm15523
Zfp521	4.28609e-11	0.55907	0.433	0.34	8.56746e-07	0	Zfp521
Myo1e	5.27841e-11	0.509749	0.402	0.303	1.0551e-06	0	Myo1e
Gtdc1	5.40727e-11	0.524542	0.468	0.37	1.08086e-06	0	Gtdc1
Ngly1	5.6246e-11	0.602062	0.311	0.22	1.1243e-06	0	Ngly1
Dpf3	5.63929e-11	0.304732	0.761	0.695	1.12724e-06	0	Dpf3
Chd7	6.24245e-11	0.420998	0.652	0.577	1.2478e-06	0	Chd7
Nipbl	8.09296e-11	0.409655	0.679	0.635	1.6177e-06	0	Nipbl
Birc6	1.07979e-10	0.361688	0.618	0.537	2.15839e-06	0	Birc6
Psma3	1.10967e-10	0.505425	0.465	0.379	2.21812e-06	0	Psma3
Tfdp2	1.3712e-10	0.490283	0.459	0.365	2.74088e-06	0	Tfdp2
Zeb1	1.48712e-10	0.334423	0.508	0.413	2.9726e-06	0	Zeb1
Adcy9	1.49766e-10	0.403731	0.616	0.53	2.99366e-06	0	Adcy9
Rhobtb1	1.64324e-10	0.552678	0.265	0.182	3.28468e-06	0	Rhobtb1
Acvr2a	1.66142e-10	0.722487	0.269	0.187	3.32102e-06	0	Acvr2a
N4bp2l2	1.72398e-10	0.349034	0.56	0.473	3.44606e-06	0	N4bp2l2
Ankrd11	2.25104e-10	0.418232	0.727	0.685	4.4996e-06	0	Ankrd11
Lncppara	2.57131e-10	0.558963	0.257	0.175	5.13979e-06	0	Lncppara
Hnrnpm	3.76404e-10	0.340808	0.588	0.5	7.52394e-06	0	Hnrnpm
Peak1	3.81726e-10	0.297941	0.381	0.286	7.63031e-06	0	Peak1
Rab2a	3.96168e-10	0.370501	0.523	0.425	7.919e-06	0	Rab2a
Ppp2r2d	4.97527e-10	0.729168	0.258	0.18	9.94506e-06	0	Ppp2r2d
Tnnt3	5.02231e-10	0.356312	0.323	0.226	1.00391e-05	0	Tnnt3
Lncpint	5.5907e-10	0.290433	0.912	0.884	1.11753e-05	0	Lncpint
Nr3c2	5.6789e-10	0.342088	0.715	0.655	1.13516e-05	0	Nr3c2
Nxn	5.86274e-10	0.374552	0.688	0.604	1.1719e-05	0	Nxn
Herc2	6.49659e-10	0.394897	0.446	0.354	1.2986e-05	0	Herc2
ENSMUSG00000133770	6.72914e-10	0.450788	0.525	0.432	1.34509e-05	0	ENSMUSG00000133770
Prdm2	7.29887e-10	0.464083	0.413	0.32	1.45897e-05	0	Prdm2
Rap1a	7.68606e-10	0.634055	0.289	0.207	1.53637e-05	0	Rap1a
Cert1	8.50467e-10	0.519123	0.417	0.332	1.7e-05	0	Cert1
Slc44a2	8.89337e-10	0.453019	0.351	0.26	1.7777e-05	0	Slc44a2
Akap9	9.59585e-10	0.255847	0.756	0.699	1.91811e-05	0	Akap9
Bmp2k	9.74047e-10	0.525754	0.323	0.236	1.94702e-05	0	Bmp2k
Ddx5	1.18927e-09	0.272857	0.759	0.697	2.37723e-05	0	Ddx5
Ago3	1.19159e-09	0.532052	0.376	0.294	2.38187e-05	0	Ago3
Kif13b	1.45451e-09	0.504327	0.384	0.299	2.90743e-05	0	Kif13b
Per3	1.64881e-09	0.598422	0.406	0.318	3.2958e-05	0	Per3
Kbtbd12	1.74338e-09	0.281814	0.787	0.733	3.48483e-05	0	Kbtbd12
Myo10	1.82762e-09	0.489454	0.327	0.242	3.65323e-05	0	Myo10
ENSMUSG00000141782	2.10619e-09	0.373324	0.427	0.335	4.21006e-05	0	ENSMUSG00000141782
Elp4	2.2512e-09	0.420099	0.474	0.386	4.49993e-05	0	Elp4
Atp9b	2.31498e-09	0.406243	0.546	0.472	4.62741e-05	0	Atp9b
Cep170	2.58432e-09	0.300092	0.351	0.263	5.16579e-05	0	Cep170
Itsn1	2.77528e-09	0.43436	0.569	0.489	5.54751e-05	0	Itsn1
Aldh6a1	2.93312e-09	0.695746	0.276	0.202	5.86301e-05	0	Aldh6a1
Siah1a	3.06338e-09	0.611217	0.251	0.177	6.1234e-05	0	Siah1a
Cacna2d1	3.31277e-09	0.264184	0.866	0.857	6.62189e-05	0	Cacna2d1
Stt3b	3.44128e-09	0.673981	0.301	0.223	6.87878e-05	0	Stt3b
Mrtfa	3.8012e-09	0.373555	0.451	0.359	7.59822e-05	0	Mrtfa
Ambra1	4.05846e-09	0.317007	0.58	0.492	8.11246e-05	0	Ambra1
Mapk14	4.27718e-09	0.457245	0.333	0.249	8.54966e-05	0	Mapk14
Gpr107	4.43722e-09	0.658598	0.266	0.192	8.86956e-05	0	Gpr107
Gm14319	4.70598e-09	0.550173	0.271	0.196	9.40678e-05	0	Gm14319
2210408F21Rik	5.6655e-09	0.28163	0.729	0.656	0.000113248	0	2210408F21Rik
Neo1	6.20655e-09	0.45952	0.467	0.387	0.000124063	0	Neo1
Ttc7b	6.28812e-09	0.55301	0.554	0.499	0.000125693	0	Ttc7b
D830024N08Rik	6.61375e-09	0.639926	0.258	0.183	0.000132202	0	D830024N08Rik
Sh3rf2	8.29913e-09	0.50637	0.365	0.278	0.000165891	0	Sh3rf2
Bcas3	9.27697e-09	0.307131	0.745	0.692	0.000185437	0	Bcas3
Abl1	9.84799e-09	0.440391	0.415	0.329	0.000196851	0	Abl1
Klf9	1.08291e-08	0.470836	0.505	0.42	0.000216462	0	Klf9
Stat3	1.16585e-08	0.511561	0.418	0.342	0.000233042	0	Stat3
Ptpn2	1.36985e-08	0.488456	0.316	0.238	0.000273818	0	Ptpn2
Ufd1	1.60865e-08	0.528444	0.256	0.183	0.000321553	0	Ufd1
Lgr4	1.61222e-08	0.477498	0.33	0.251	0.000322267	0	Lgr4
Ssr1	1.6525e-08	0.482916	0.38	0.296	0.000330318	0	Ssr1
Ptk2	2.05905e-08	0.43899	0.48	0.395	0.000411583	0	Ptk2
Ube4b	2.25149e-08	0.411244	0.427	0.346	0.000450051	0	Ube4b
Ank1	2.28058e-08	0.546556	0.361	0.283	0.000455866	0	Ank1
Ctdsp2	2.36383e-08	0.602551	0.268	0.197	0.000472507	0	Ctdsp2
Lrch3	2.51141e-08	0.44792	0.418	0.336	0.000502005	0	Lrch3
Mapk1ip1	2.65841e-08	0.522077	0.348	0.275	0.000531389	0	Mapk1ip1
Fbxo11	2.98845e-08	0.510235	0.361	0.28	0.00059736	0	Fbxo11
Aff1	3.20538e-08	0.356462	0.689	0.637	0.000640722	0	Aff1
Btrc	3.4941e-08	0.413586	0.426	0.352	0.000698435	0	Btrc
Unc45b	3.5721e-08	0.417504	0.395	0.313	0.000714027	0	Unc45b
Kansl1l	3.78155e-08	0.423566	0.44	0.36	0.000755895	0	Kansl1l
Fbxw11	3.87684e-08	0.36596	0.532	0.464	0.000774942	0	Fbxw11
Sec63	3.92222e-08	0.471883	0.333	0.252	0.000784012	0	Sec63
Ddx10	4.05121e-08	0.450806	0.255	0.181	0.000809797	0	Ddx10
Ube3c	4.3052e-08	0.378352	0.453	0.366	0.000860566	0	Ube3c
Hnrnpdl	5.16577e-08	0.553219	0.338	0.264	0.00103259	0	Hnrnpdl
Pard3	5.25686e-08	0.345015	0.717	0.672	0.00105079	0	Pard3
Kdm2a	7.29817e-08	0.423328	0.416	0.339	0.00145883	0	Kdm2a
Vps54	7.35128e-08	0.331449	0.442	0.364	0.00146945	0	Vps54
Ubxn7	7.37485e-08	0.538978	0.291	0.219	0.00147416	0	Ubxn7
Dennd1b	7.46172e-08	0.379335	0.419	0.339	0.00149152	0	Dennd1b
Lin52	7.56955e-08	0.427274	0.505	0.426	0.00151308	0	Lin52
Wdr33	9.00139e-08	0.365851	0.596	0.526	0.00179929	0	Wdr33
Csnk1a1	9.69375e-08	0.361784	0.614	0.554	0.00193768	0	Csnk1a1
Aox1	1.00008e-07	0.558931	0.38	0.313	0.00199906	0	Aox1
Psmc6	1.13938e-07	0.445923	0.32	0.244	0.0022775	0	Psmc6
Ghr	1.13992e-07	0.348201	0.786	0.751	0.00227859	0	Ghr
Hnrnpr	1.24192e-07	0.500084	0.305	0.234	0.00248247	0	Hnrnpr
Ganc	1.36162e-07	0.587149	0.251	0.183	0.00272174	0	Ganc
Itch	1.38003e-07	0.383445	0.452	0.376	0.00275854	0	Itch
Pxn	1.42106e-07	0.362115	0.386	0.31	0.00284056	0	Pxn
Esyt2	1.53979e-07	0.491461	0.372	0.306	0.00307789	0	Esyt2
Slc9a7	1.76254e-07	0.644787	0.27	0.201	0.00352314	0	Slc9a7
Ncoa2	2.19172e-07	0.458344	0.418	0.344	0.00438102	0	Ncoa2
Hdac8	2.24165e-07	0.512152	0.403	0.329	0.00448083	0	Hdac8
Nsmaf	2.30244e-07	0.635419	0.284	0.217	0.00460235	0	Nsmaf
Gm13490	2.32039e-07	0.264361	0.492	0.42	0.00463824	0	Gm13490
Spen	2.95087e-07	0.376807	0.321	0.248	0.00589849	0	Spen
Limch1	3.02407e-07	0.259919	0.77	0.72	0.00604481	0	Limch1
Tasp1	3.83042e-07	0.365868	0.275	0.205	0.00765663	0	Tasp1
Usp25	3.95036e-07	0.383548	0.492	0.418	0.00789637	0	Usp25
Ccnl1	4.62602e-07	0.482824	0.296	0.228	0.00924696	0	Ccnl1
Clasp1	4.76699e-07	0.349585	0.548	0.487	0.00952873	0	Clasp1
Top2b	4.9963e-07	0.453701	0.289	0.22	0.00998711	0	Top2b
Usp34	5.08702e-07	0.255059	0.634	0.582	0.0101684	0	Usp34
Pwwp2a	5.5881e-07	0.519682	0.256	0.191	0.0111701	0	Pwwp2a
Txnl1	5.63188e-07	0.265259	0.584	0.521	0.0112576	0	Txnl1
Rabgef1	5.91769e-07	0.387307	0.355	0.283	0.0118289	0	Rabgef1
Snd1	6.13977e-07	0.38709	0.477	0.402	0.0122728	0	Snd1
Tango2	6.20247e-07	0.445185	0.414	0.344	0.0123981	0	Tango2
Arid1a	6.23452e-07	0.424685	0.305	0.236	0.0124622	0	Arid1a
Phf14	6.76039e-07	0.406552	0.424	0.346	0.0135133	0	Phf14
Hnrnpa2b1	6.92116e-07	0.289606	0.575	0.505	0.0138347	0	Hnrnpa2b1
Pten	7.91543e-07	0.593662	0.284	0.22	0.0158222	0	Pten
Snx27	7.95417e-07	0.412995	0.255	0.19	0.0158996	0	Snx27
Sil1	8.11486e-07	0.514521	0.262	0.195	0.0162208	0	Sil1
Nufip2	8.35039e-07	0.443909	0.372	0.302	0.0166916	0	Nufip2
Eri3	9.06791e-07	0.507337	0.356	0.291	0.0181258	0	Eri3
Evi5	9.17925e-07	0.488706	0.286	0.217	0.0183484	0	Evi5
Brd10	9.31034e-07	0.346443	0.306	0.238	0.0186104	0	Brd10
Rilpl1	9.85417e-07	0.289073	0.606	0.531	0.0196975	0	Rilpl1
Dennd4c	9.8648e-07	0.495526	0.43	0.367	0.0197187	0	Dennd4c
Scfd1	1.17322e-06	0.434767	0.295	0.229	0.0234515	0	Scfd1
Il6st	1.19315e-06	0.474479	0.29	0.227	0.0238499	0	Il6st
Upf2	1.1939e-06	0.44902	0.285	0.216	0.0238648	0	Upf2
Setd3	1.41344e-06	0.33428	0.336	0.266	0.0282533	0	Setd3
Rb1	1.47282e-06	0.498922	0.3	0.234	0.0294403	0	Rb1
Zfr	1.4904e-06	0.269365	0.546	0.474	0.0297916	0	Zfr
Septin11	1.50029e-06	0.391226	0.463	0.403	0.0299894	0	Septin11
Epc2	1.53993e-06	0.424289	0.315	0.246	0.0307816	0	Epc2
Mbd5	1.54526e-06	0.322862	0.627	0.578	0.0308881	0	Mbd5
Zfp638	1.61171e-06	0.427908	0.628	0.583	0.0322166	0	Zfp638
Tob2	1.62436e-06	0.343056	0.391	0.321	0.0324694	0	Tob2
AW554918	1.66904e-06	0.546408	0.267	0.205	0.0333624	0	AW554918
Max	1.75925e-06	0.51451	0.265	0.202	0.0351657	0	Max
Mysm1	2.05015e-06	0.535296	0.285	0.222	0.0409805	0	Mysm1
Cyth1	2.14237e-06	0.280931	0.384	0.308	0.0428239	0	Cyth1
Zmym4	2.15377e-06	0.432021	0.31	0.244	0.0430518	0	Zmym4
Ahctf1	2.1804e-06	0.573644	0.255	0.194	0.0435839	0	Ahctf1
Glul	2.31643e-06	0.439497	0.324	0.258	0.0463031	0	Glul
Cntrl	2.42815e-06	0.441736	0.295	0.232	0.0485363	0	Cntrl
Ino80	2.44854e-06	0.35034	0.521	0.458	0.0489438	0	Ino80
Myh2	0	5.00441	0.898	0.073	0	1	Myh2
Inpp4b	0	3.19439	0.791	0.157	0	1	Inpp4b
Myoz2	0	4.19491	0.67	0.057	0	1	Myoz2
Esrrb	0	3.54688	0.531	0.062	0	1	Esrrb
Lincmd1	3.60124e-286	3.28866	0.53	0.07	7.19852e-282	1	Lincmd1
Esrrg	1.48654e-280	2.05671	0.951	0.527	2.97145e-276	1	Esrrg
Actn2	2.28766e-248	1.59734	0.96	0.605	4.5728e-244	1	Actn2
Myh10	2.49787e-248	3.17727	0.546	0.1	4.99299e-244	1	Myh10
Csrp3	2.17531e-242	2.29943	0.553	0.096	4.34823e-238	1	Csrp3
Atp1b1	3.62546e-240	2.8517	0.57	0.121	7.24693e-236	1	Atp1b1
Slco3a1	1.77159e-239	2.10252	0.76	0.256	3.54123e-235	1	Slco3a1
Khdrbs3	4.35351e-237	3.4716	0.418	0.046	8.70222e-233	1	Khdrbs3
Pdlim1	2.20519e-226	3.21993	0.418	0.051	4.40795e-222	1	Pdlim1
Prkg1	4.50372e-225	1.70047	0.809	0.311	9.00248e-221	1	Prkg1
Gm20757	2.62039e-221	4.69243	0.313	0.017	5.23789e-217	1	Gm20757
Rcan2	1.69353e-213	1.90924	0.799	0.33	3.3852e-209	1	Rcan2
Oxct1	2.5573e-211	2.11786	0.671	0.213	5.11178e-207	1	Oxct1
Ankrd2	1.52359e-210	2.53879	0.51	0.096	3.04551e-206	1	Ankrd2
Ldhb	3.00205e-208	3.60534	0.363	0.038	6.0008e-204	1	Ldhb
Prune2	3.7473e-208	1.8344	0.642	0.172	7.49049e-204	1	Prune2
Cd36	7.15151e-208	1.68538	0.776	0.273	1.42952e-203	1	Cd36
Homer2	9.1815e-206	3.66422	0.339	0.03	1.83529e-201	1	Homer2
Arpp21	1.82772e-201	3.14633	0.391	0.05	3.65343e-197	1	Arpp21
5033421B08Rik	3.78426e-200	3.163	0.395	0.053	7.56435e-196	1	5033421B08Rik
Lpl	1.8195e-198	2.41316	0.605	0.176	3.637e-194	1	Lpl
Agbl1	6.23804e-198	1.60297	0.933	0.683	1.24692e-193	1	Agbl1
Gm41757	3.51148e-195	2.06826	0.642	0.2	7.01909e-191	1	Gm41757
Gm56984	5.52742e-194	2.30688	0.517	0.115	1.10488e-189	1	Gm56984
Bdh1	4.99452e-192	3.91135	0.313	0.027	9.98354e-188	1	Bdh1
Qki	4.83002e-189	1.30029	0.925	0.71	9.65473e-185	1	Qki
Ldlrad3	5.40027e-189	2.36042	0.48	0.097	1.07946e-184	1	Ldlrad3
Ckmt2	1.50327e-186	1.97755	0.72	0.289	3.00488e-182	1	Ckmt2
Zfp827	4.02764e-185	2.70014	0.421	0.071	8.05084e-181	1	Zfp827
Lmcd1	4.11169e-184	1.67451	0.736	0.28	8.21885e-180	1	Lmcd1
Enah	6.97144e-178	2.63601	0.592	0.18	1.39352e-173	1	Enah
Cobll1	6.34506e-163	1.81988	0.584	0.176	1.26831e-158	1	Cobll1
Large1	2.513e-161	1.42486	0.856	0.545	5.02323e-157	1	Large1
Ank2	6.6729e-160	1.25357	0.896	0.485	1.33385e-155	1	Ank2
Idh2	7.48038e-157	2.85744	0.376	0.069	1.49525e-152	1	Idh2
Fabp3	2.89554e-156	3.54391	0.309	0.041	5.78789e-152	1	Fabp3
Pla2g12a	3.56374e-155	2.81176	0.354	0.058	7.12356e-151	1	Pla2g12a
5730419F03Rik	1.87341e-151	1.77117	0.575	0.188	3.74475e-147	1	5730419F03Rik
Lrrc52	2.15159e-151	3.45696	0.267	0.026	4.30082e-147	1	Lrrc52
Acss2	3.29977e-149	1.56292	0.755	0.402	6.5959e-145	1	Acss2
Ppara	8.66225e-148	2.1139	0.624	0.261	1.7315e-143	1	Ppara
Sorbs1	1.21321e-139	1.01479	0.937	0.724	2.42508e-135	1	Sorbs1
Myom3	1.42121e-139	1.66528	0.688	0.309	2.84086e-135	1	Myom3
9530020I12Rik	1.16763e-136	2.61387	0.375	0.081	2.33398e-132	1	9530020I12Rik
Nceh1	3.65773e-133	2.61349	0.313	0.052	7.31144e-129	1	Nceh1
Gm20125	1.47943e-122	2.60343	0.293	0.048	2.95723e-118	1	Gm20125
ENSMUSG00000129737	3.52275e-119	2.81464	0.25	0.034	7.04162e-115	1	ENSMUSG00000129737
Hivep3	2.82942e-115	1.47777	0.593	0.238	5.65573e-111	1	Hivep3
Prrx1	5.55171e-114	1.52691	0.651	0.316	1.10973e-109	1	Prrx1
Ppm1b	1.40725e-111	1.34031	0.728	0.395	2.81295e-107	1	Ppm1b
Adk	5.57069e-110	1.18947	0.813	0.564	1.11352e-105	1	Adk
Gramd1b	1.87557e-109	2.0916	0.315	0.068	3.74907e-105	1	Gramd1b
Nrap	1.01234e-107	1.04521	0.935	0.782	2.02356e-103	1	Nrap
Arhgap24	2.2756e-107	1.58134	0.511	0.189	4.54869e-103	1	Arhgap24
Mgll	9.22066e-107	2.68934	0.275	0.051	1.84312e-102	1	Mgll
Gm45012	3.3107e-106	1.86548	0.376	0.1	6.61777e-102	1	Gm45012
Kcnma1	2.86753e-105	0.854213	0.956	0.857	5.73191e-101	1	Kcnma1
Fnip1	4.31065e-105	1.05754	0.853	0.603	8.61655e-101	1	Fnip1
Nrp1	6.06825e-105	2.00079	0.361	0.094	1.21298e-100	1	Nrp1
Slc25a3	6.87893e-105	2.11706	0.352	0.091	1.37503e-100	1	Slc25a3
Acaca	5.3027e-101	1.65164	0.59	0.295	1.05996e-96	1	Acaca
Lmod2	1.04543e-99	1.25576	0.674	0.343	2.08972e-95	1	Lmod2
Atp5f1c	7.30511e-99	1.67727	0.457	0.166	1.46022e-94	1	Atp5f1c
Kalrn	1.65648e-97	1.59922	0.534	0.228	3.31114e-93	1	Kalrn
Plxna4	2.35284e-95	2.03587	0.325	0.085	4.70309e-91	1	Plxna4
Ppip5k1	6.25113e-95	1.15985	0.729	0.43	1.24954e-90	1	Ppip5k1
Coro6	6.54084e-95	1.66024	0.472	0.183	1.30745e-90	1	Coro6
Abra	1.57507e-93	1.41366	0.631	0.33	3.14841e-89	1	Abra
Angpt1	2.41142e-93	1.1947	0.465	0.167	4.82019e-89	1	Angpt1
Rbm20	4.66197e-93	1.13519	0.772	0.485	9.31882e-89	1	Rbm20
2310020H05Rik	2.57151e-92	1.72802	0.486	0.204	5.1402e-88	1	2310020H05Rik
Tra2a	7.92356e-92	1.3768	0.684	0.423	1.58384e-87	1	Tra2a
Mdh1	1.66739e-91	1.76932	0.371	0.114	3.33294e-87	1	Mdh1
Obscn	1.36247e-90	0.683581	0.959	0.899	2.72345e-86	1	Obscn
Sdhb	2.61566e-90	1.86162	0.285	0.066	5.22844e-86	1	Sdhb
Apol6	1.17473e-89	2.29223	0.279	0.065	2.34816e-85	1	Apol6
Ptprm	6.27069e-89	1.02846	0.767	0.484	1.25345e-84	1	Ptprm
Tead1	2.30961e-86	0.778123	0.899	0.712	4.61668e-82	1	Tead1
Alpk3	1.05472e-85	1.09001	0.763	0.527	2.10828e-81	1	Alpk3
Atp1a2	1.21923e-85	1.0053	0.805	0.592	2.43713e-81	1	Atp1a2
Fhl1	1.76102e-85	1.11719	0.747	0.423	3.5201e-81	1	Fhl1
Ppp1r12b	1.10567e-83	0.707581	0.934	0.823	2.21012e-79	1	Ppp1r12b
Ifrd1	4.74672e-82	1.11246	0.753	0.497	9.48822e-78	1	Ifrd1
Coq8a	3.12776e-81	1.63675	0.484	0.215	6.25208e-77	1	Coq8a
Tspan7	5.24134e-81	1.96159	0.315	0.091	1.04769e-76	1	Tspan7
Camta1	6.31891e-77	1.15685	0.664	0.406	1.26309e-72	1	Camta1
Vegfa	1.62399e-75	1.03774	0.674	0.398	3.2462e-71	1	Vegfa
Adprhl1	2.1827e-75	1.40255	0.491	0.223	4.363e-71	1	Adprhl1
Nav2	2.95424e-75	1.03612	0.636	0.344	5.90523e-71	1	Nav2
Fgf1	2.70184e-74	0.937521	0.685	0.37	5.40071e-70	1	Fgf1
Garem1	1.50705e-73	1.26082	0.453	0.185	3.01243e-69	1	Garem1
Hycc2	2.70923e-73	1.53473	0.44	0.188	5.41548e-69	1	Hycc2
Atp6v1h	8.56325e-73	1.37228	0.613	0.356	1.71171e-68	1	Atp6v1h
Vgll2	1.19925e-71	1.59039	0.301	0.091	2.39717e-67	1	Vgll2
Samd4	3.69434e-71	0.708768	0.909	0.748	7.38461e-67	1	Samd4
Gm12724	7.19967e-70	1.5725	0.325	0.107	1.43914e-65	1	Gm12724
Creb5	1.24023e-69	2.08486	0.25	0.065	2.47911e-65	1	Creb5
Atf3	1.85973e-69	1.82583	0.256	0.068	3.71741e-65	1	Atf3
Klf12	5.44928e-68	1.12151	0.585	0.313	1.08926e-63	1	Klf12
Pde7b	1.96665e-67	0.779238	0.831	0.601	3.93113e-63	1	Pde7b
Cep43	1.99025e-67	1.25777	0.516	0.255	3.97832e-63	1	Cep43
Clip4	1.00046e-66	0.98922	0.565	0.288	1.99982e-62	1	Clip4
Mpc1	1.4466e-66	1.18708	0.525	0.267	2.8916e-62	1	Mpc1
Abtb2	5.02107e-65	1.3058	0.474	0.222	1.00366e-60	1	Abtb2
Ptpn3	8.40266e-65	0.778749	0.667	0.37	1.67961e-60	1	Ptpn3
Gm34455	1.59246e-64	1.37579	0.415	0.178	3.18317e-60	1	Gm34455
Ldb3	3.00267e-64	0.701479	0.925	0.809	6.00203e-60	1	Ldb3
Epdr1	6.56959e-64	1.39671	0.405	0.173	1.3132e-59	1	Epdr1
Ugp2	7.75525e-64	0.817402	0.834	0.679	1.5502e-59	1	Ugp2
Kremen1	9.36705e-64	1.41934	0.378	0.154	1.87238e-59	1	Kremen1
Tbc1d4	1.9175e-63	1.36082	0.375	0.148	3.83289e-59	1	Tbc1d4
Ogdh	6.39595e-63	0.927742	0.75	0.571	1.27849e-58	1	Ogdh
Dot1l	1.20096e-60	1.10477	0.513	0.267	2.4006e-56	1	Dot1l
Atp5f1a	2.06497e-60	1.6798	0.352	0.14	4.12766e-56	1	Atp5f1a
Perm1	2.23684e-60	1.78158	0.269	0.085	4.47121e-56	1	Perm1
St3gal5	3.07461e-60	1.30444	0.448	0.209	6.14585e-56	1	St3gal5
Zbtb20	3.53779e-60	0.48297	0.966	0.91	7.07168e-56	1	Zbtb20
Flrt2	9.77042e-60	1.66501	0.325	0.122	1.95301e-55	1	Flrt2
Xirp1	1.9624e-58	1.11385	0.355	0.142	3.92265e-54	1	Xirp1
Mybpc1	3.28968e-58	0.54353	0.956	0.796	6.57574e-54	1	Mybpc1
Mtor	2.42589e-57	1.41205	0.434	0.21	4.84911e-53	1	Mtor
Fam13a	1.05773e-55	1.31798	0.423	0.202	2.11429e-51	1	Fam13a
ENSMUSG00000130059	1.863e-55	1.54423	0.428	0.212	3.72396e-51	1	ENSMUSG00000130059
Lpgat1	2.92763e-55	1.41713	0.362	0.154	5.85204e-51	1	Lpgat1
Cfl2	3.31813e-55	1.608	0.306	0.115	6.63262e-51	1	Cfl2
Acadl	6.89631e-54	1.23239	0.39	0.174	1.3785e-49	1	Acadl
Ankrd33b	1.49692e-53	0.805296	0.518	0.266	2.99219e-49	1	Ankrd33b
Got1	1.07633e-52	0.856865	0.514	0.274	2.15147e-48	1	Got1
Ptprd	1.71735e-52	1.13902	0.355	0.147	3.43282e-48	1	Ptprd
3425401B19Rik	6.24472e-52	1.2621	0.461	0.244	1.24826e-47	1	3425401B19Rik
Lrrc2	2.2241e-51	0.89177	0.636	0.41	4.44575e-47	1	Lrrc2
Pank1	3.85653e-50	1.17517	0.397	0.185	7.70882e-46	1	Pank1
2310016D03Rik	4.1116e-50	0.949298	0.463	0.228	8.21868e-46	1	2310016D03Rik
Irs2	7.87565e-50	1.3041	0.399	0.19	1.57426e-45	1	Irs2
Acsl1	2.04584e-49	0.957314	0.624	0.409	4.08944e-45	1	Acsl1
Best3	2.44624e-49	0.936538	0.59	0.37	4.88978e-45	1	Best3
Otulin	3.65909e-49	1.10783	0.567	0.349	7.31416e-45	1	Otulin
Slc20a1	6.66059e-49	1.34739	0.361	0.166	1.33138e-44	1	Slc20a1
ENSMUSG00000142478	7.77493e-49	1.21341	0.258	0.089	1.55413e-44	1	ENSMUSG00000142478
Mpdz	1.94092e-48	0.939626	0.548	0.321	3.8797e-44	1	Mpdz
Mlxipl	2.03283e-48	0.996711	0.546	0.334	4.06341e-44	1	Mlxipl
Rnf115	3.17712e-48	1.26697	0.577	0.37	6.35074e-44	1	Rnf115
Insr	3.23709e-48	0.829361	0.678	0.475	6.47062e-44	1	Insr
Akap1	6.63166e-48	1.20408	0.346	0.155	1.3256e-43	1	Akap1
Amotl1	9.58417e-48	0.86243	0.621	0.401	1.91578e-43	1	Amotl1
Ppargc1b	1.44962e-47	0.95152	0.579	0.356	2.89765e-43	1	Ppargc1b
Grb14	1.16735e-46	1.35647	0.269	0.101	2.33342e-42	1	Grb14
Macf1	1.81235e-46	0.743664	0.706	0.486	3.62272e-42	1	Macf1
Usp28	8.69502e-46	1.07028	0.592	0.395	1.73805e-41	1	Usp28
Svil	2.13221e-45	0.655433	0.875	0.742	4.26208e-41	1	Svil
Herc3	3.97202e-45	1.03541	0.451	0.238	7.93967e-41	1	Herc3
Immp2l	4.44264e-45	0.695181	0.815	0.663	8.8804e-41	1	Immp2l
Trim55	6.69017e-45	0.835423	0.626	0.423	1.3373e-40	1	Trim55
Ccdc85a	6.77668e-45	1.31345	0.325	0.14	1.35459e-40	1	Ccdc85a
Ppargc1a	1.37764e-44	0.729579	0.724	0.566	2.75376e-40	1	Ppargc1a
Zfp346	2.01583e-44	1.49554	0.309	0.136	4.02944e-40	1	Zfp346
Yipf7	6.28374e-44	1.3024	0.36	0.176	1.25606e-39	1	Yipf7
Nfat5	1.06331e-43	0.902723	0.711	0.526	2.12546e-39	1	Nfat5
Aopep	2.4331e-43	0.810107	0.757	0.586	4.86353e-39	1	Aopep
Igsf8	9.7579e-43	1.5022	0.259	0.101	1.95051e-38	1	Igsf8
Ppfibp2	2.02059e-42	0.647809	0.585	0.37	4.03897e-38	1	Ppfibp2
Mapt	1.3829e-41	0.7222	0.67	0.469	2.76427e-37	1	Mapt
Mir99ahg	3.25491e-41	0.990812	0.468	0.266	6.50623e-37	1	Mir99ahg
Sh3glb1	8.29649e-41	1.25366	0.294	0.128	1.65839e-36	1	Sh3glb1
Msi2	8.87522e-41	0.383625	0.929	0.878	1.77407e-36	1	Msi2
Slc43a2	9.42003e-41	1.49779	0.272	0.115	1.88297e-36	1	Slc43a2
Tmem65	3.39514e-40	0.936805	0.572	0.375	6.78655e-36	1	Tmem65
Rps6ka2	1.05868e-39	0.791598	0.678	0.502	2.11619e-35	1	Rps6ka2
Fnip2	1.16381e-39	1.44173	0.359	0.186	2.32634e-35	1	Fnip2
Got2	1.23133e-39	1.08959	0.349	0.17	2.4613e-35	1	Got2
Slk	1.09701e-38	1.0194	0.464	0.276	2.19281e-34	1	Slk
Etl4	1.11555e-38	0.551692	0.863	0.772	2.22988e-34	1	Etl4
Daam1	1.79598e-38	0.915768	0.489	0.296	3.58998e-34	1	Daam1
Bag3	3.56966e-38	0.922452	0.543	0.346	7.13539e-34	1	Bag3
Acss1	1.35227e-37	1.13562	0.256	0.104	2.70306e-33	1	Acss1
Acadm	1.0358e-36	1.12529	0.34	0.168	2.07046e-32	1	Acadm
Dnajb4	1.34064e-36	0.947178	0.397	0.215	2.67981e-32	1	Dnajb4
Socs6	2.48456e-36	1.33047	0.268	0.117	4.96639e-32	1	Socs6
Ipo5	3.59545e-36	1.16478	0.307	0.146	7.18694e-32	1	Ipo5
Mitf	4.34285e-36	0.616715	0.731	0.572	8.68091e-32	1	Mitf
Chchd3	6.47178e-36	0.576115	0.814	0.703	1.29364e-31	1	Chchd3
Slc22a23	2.14049e-35	1.36404	0.343	0.177	4.27863e-31	1	Slc22a23
Npepps	4.35426e-35	0.828098	0.459	0.273	8.70374e-31	1	Npepps
Epc1	5.80014e-35	0.769554	0.641	0.468	1.15939e-30	1	Epc1
Mfn1	7.96825e-35	0.945924	0.533	0.364	1.59277e-30	1	Mfn1
Nt5c2	1.78798e-34	1.29707	0.287	0.137	3.57399e-30	1	Nt5c2
Cluh	3.82976e-34	1.12612	0.366	0.199	7.65531e-30	1	Cluh
Pitpnc1	4.84318e-34	0.818274	0.558	0.379	9.68104e-30	1	Pitpnc1
Gys1	6.2364e-34	0.842825	0.531	0.352	1.24659e-29	1	Gys1
Ptpn4	6.53595e-34	0.677899	0.618	0.445	1.30647e-29	1	Ptpn4
Golga4	7.39552e-34	0.464844	0.837	0.7	1.47829e-29	1	Golga4
Kcnq4	7.88596e-34	1.10492	0.268	0.119	1.57632e-29	1	Kcnq4
Asb11	1.15272e-33	0.940436	0.472	0.296	2.30417e-29	1	Asb11
Micos10	1.33343e-33	1.03482	0.285	0.132	2.66539e-29	1	Micos10
Gm35546	6.59078e-33	1.37044	0.275	0.13	1.31743e-28	1	Gm35546
Speg	8.17607e-33	0.520339	0.803	0.671	1.63432e-28	1	Speg
Ralgapa2	9.1548e-33	0.99864	0.459	0.283	1.82995e-28	1	Ralgapa2
Kcnc1	1.66112e-32	0.766672	0.473	0.285	3.32041e-28	1	Kcnc1
Dmpk	2.09399e-32	0.77346	0.408	0.232	4.18569e-28	1	Dmpk
Dlat	2.19819e-32	0.904044	0.431	0.255	4.39397e-28	1	Dlat
Ndufv2	2.50816e-32	1.21298	0.262	0.12	5.01356e-28	1	Ndufv2
Hadha	2.56861e-32	0.873871	0.488	0.312	5.1344e-28	1	Hadha
Pacsin2	7.59435e-32	0.747017	0.486	0.313	1.51803e-27	1	Pacsin2
Slco5a1	1.00567e-31	0.782918	0.536	0.365	2.01024e-27	1	Slco5a1
Luc7l2	8.17664e-31	0.461867	0.905	0.855	1.63443e-26	1	Luc7l2
Slc38a3	3.79035e-30	0.903716	0.428	0.262	7.57653e-26	1	Slc38a3
Sipa1l2	9.45129e-30	0.85953	0.253	0.115	1.88922e-25	1	Sipa1l2
1110002E22Rik	1.01781e-29	1.25622	0.365	0.214	2.0345e-25	1	1110002E22Rik
Zfp106	2.8603e-29	0.748257	0.468	0.297	5.71746e-25	1	Zfp106
Lrrc39	3.29758e-29	0.886687	0.378	0.218	6.59153e-25	1	Lrrc39
Hadhb	5.24901e-29	0.84578	0.424	0.257	1.04922e-24	1	Hadhb
Rmdn1	8.35178e-29	0.915088	0.519	0.365	1.66944e-24	1	Rmdn1
Foxn3	1.25665e-28	0.488875	0.863	0.795	2.51192e-24	1	Foxn3
Acacb	3.87252e-28	0.591792	0.7	0.574	7.74079e-24	1	Acacb
Pdpk1	4.88955e-28	0.73536	0.414	0.25	9.77372e-24	1	Pdpk1
Naca	7.38499e-28	0.66071	0.54	0.368	1.47619e-23	1	Naca
Rorc	1.39941e-27	0.944555	0.315	0.167	2.79728e-23	1	Rorc
Arfgef2	3.2132e-27	0.692624	0.521	0.363	6.42286e-23	1	Arfgef2
Rhoq	4.66119e-27	0.890673	0.33	0.181	9.31726e-23	1	Rhoq
Gyg1	5.40012e-27	0.818195	0.415	0.254	1.07943e-22	1	Gyg1
Aco2	6.86347e-27	0.618685	0.597	0.441	1.37194e-22	1	Aco2
Acat1	1.0741e-26	0.933434	0.371	0.222	2.14701e-22	1	Acat1
Flnc	1.47286e-26	0.921148	0.574	0.426	2.9441e-22	1	Flnc
Slc25a12	2.63718e-26	0.542245	0.704	0.586	5.27145e-22	1	Slc25a12
Slmap	2.90509e-26	0.623427	0.611	0.458	5.80699e-22	1	Slmap
Acox1	2.94364e-26	0.928994	0.301	0.162	5.88405e-22	1	Acox1
Bzw2	4.6797e-26	0.718131	0.461	0.303	9.35425e-22	1	Bzw2
Rbfox2	1.78147e-25	0.456722	0.728	0.588	3.56099e-21	1	Rbfox2
Kidins220	2.01611e-25	0.556473	0.645	0.496	4.02999e-21	1	Kidins220
Klhl41	2.16593e-25	0.955971	0.402	0.26	4.32947e-21	1	Klhl41
Pard3b	2.42242e-25	0.64173	0.534	0.364	4.84219e-21	1	Pard3b
Vwa8	3.29805e-25	0.471057	0.757	0.614	6.59247e-21	1	Vwa8
Rapgef1	4.2224e-25	0.467067	0.659	0.508	8.44016e-21	1	Rapgef1
Myot	4.52089e-25	0.361828	0.862	0.728	9.0368e-21	1	Myot
Alpk2	5.99635e-25	0.575984	0.77	0.611	1.19861e-20	1	Alpk2
Clic5	6.50496e-25	0.732925	0.595	0.448	1.30028e-20	1	Clic5
Tmem131l	9.52304e-25	0.83469	0.295	0.159	1.90356e-20	1	Tmem131l
Kif1b	2.04965e-24	0.482758	0.813	0.706	4.09705e-20	1	Kif1b
Smg1	2.66665e-24	0.393789	0.775	0.662	5.33037e-20	1	Smg1
Arhgef12	3.12776e-24	0.566756	0.646	0.497	6.25207e-20	1	Arhgef12
Mapkapk2	5.24572e-24	0.885162	0.367	0.222	1.04857e-19	1	Mapkapk2
Optn	5.41772e-24	0.49296	0.75	0.635	1.08295e-19	1	Optn
Gsk3b	5.97163e-24	0.553025	0.693	0.555	1.19367e-19	1	Gsk3b
Pcnx1	6.51206e-24	0.604876	0.528	0.373	1.3017e-19	1	Pcnx1
Gm13481	6.60994e-24	0.78191	0.304	0.167	1.32126e-19	1	Gm13481
Itpr2	6.70288e-24	0.780456	0.355	0.21	1.33984e-19	1	Itpr2
Etfa	6.75771e-24	0.67922	0.526	0.386	1.3508e-19	1	Etfa
Smyd1	7.95067e-24	0.570778	0.619	0.462	1.58926e-19	1	Smyd1
Ndel1	8.13176e-24	0.809148	0.345	0.202	1.62546e-19	1	Ndel1
Esrra	9.95182e-24	0.903436	0.281	0.152	1.98927e-19	1	Esrra
Ern1	1.38048e-23	0.834539	0.383	0.236	2.75944e-19	1	Ern1
Zbtb38	1.55534e-23	1.12767	0.335	0.201	3.10896e-19	1	Zbtb38
Trak2	1.99368e-23	0.735479	0.437	0.288	3.98516e-19	1	Trak2
Ampd3	2.28665e-23	0.333138	0.27	0.138	4.57078e-19	1	Ampd3
Filip1l	2.8579e-23	0.365917	0.845	0.729	5.71266e-19	1	Filip1l
Sesn1	3.74252e-23	0.528835	0.579	0.429	7.48093e-19	1	Sesn1
Dlst	3.79571e-23	0.866652	0.291	0.159	7.58725e-19	1	Dlst
Lamp2	3.98613e-23	0.534103	0.646	0.507	7.96787e-19	1	Lamp2
Arid5b	5.01229e-23	0.76241	0.447	0.296	1.00191e-18	1	Arid5b
Ttc7b1	5.34292e-23	0.394058	0.646	0.475	1.068e-18	1	Ttc7b
Gm20732	7.18787e-23	0.733371	0.489	0.344	1.43678e-18	1	Gm20732
Arl15	1.06166e-22	0.848312	0.305	0.173	2.12216e-18	1	Arl15
Rcan1	1.12825e-22	0.842182	0.321	0.186	2.25526e-18	1	Rcan1
Chpt1	1.13533e-22	1.05937	0.307	0.179	2.26941e-18	1	Chpt1
Synj2	1.13539e-22	0.661967	0.43	0.279	2.26953e-18	1	Synj2
Coq10a	2.93773e-22	0.775697	0.416	0.274	5.87223e-18	1	Coq10a
B3galt1	3.06352e-22	0.429331	0.627	0.459	6.12368e-18	1	B3galt1
Xirp2	3.72792e-22	1.25692	0.671	0.563	7.45175e-18	1	Xirp2
Dock4	3.78753e-22	0.525723	0.667	0.525	7.57089e-18	1	Dock4
2310057M21Rik	3.93382e-22	0.900071	0.286	0.16	7.86332e-18	1	2310057M21Rik
Camk2d	6.43708e-22	0.615775	0.625	0.48	1.28671e-17	1	Camk2d
Cnnm2	9.20656e-22	0.735051	0.302	0.171	1.8403e-17	1	Cnnm2
Ell	1.2098e-21	0.750499	0.301	0.172	2.41827e-17	1	Ell
Nfyc	1.61499e-21	0.762012	0.446	0.308	3.22821e-17	1	Nfyc
Bltp3b	3.90973e-21	0.573329	0.476	0.329	7.81515e-17	1	Bltp3b
Neb	9.15275e-21	0.293141	0.993	0.977	1.82954e-16	1	Neb
Dip2c	1.4748e-20	0.372107	0.685	0.539	2.94799e-16	1	Dip2c
Arhgef6	2.95888e-20	0.813601	0.302	0.176	5.91451e-16	1	Arhgef6
Appbp2	6.21305e-20	0.913769	0.303	0.179	1.24193e-15	1	Appbp2
Atosa	6.5305e-20	0.545284	0.652	0.538	1.30538e-15	1	Atosa
Itgb6	9.32491e-20	0.573104	0.59	0.437	1.86396e-15	1	Itgb6
Wipf3	1.09038e-19	0.858353	0.255	0.14	2.17955e-15	1	Wipf3
Cyb5b	1.55017e-19	0.820572	0.372	0.24	3.09863e-15	1	Cyb5b
Tnik	1.80272e-19	0.441933	0.808	0.689	3.60345e-15	1	Tnik
Cap2	1.88139e-19	0.365176	0.848	0.738	3.76071e-15	1	Cap2
Trak1	1.92265e-19	0.592031	0.481	0.339	3.84318e-15	1	Trak1
Appl2	2.60468e-19	0.787986	0.299	0.177	5.20649e-15	1	Appl2
Afg3l2	2.60574e-19	0.66423	0.375	0.238	5.2086e-15	1	Afg3l2
Gm49012	2.90652e-19	0.74308	0.402	0.272	5.80985e-15	1	Gm49012
Klhl7	4.02131e-19	0.657552	0.446	0.308	8.03819e-15	1	Klhl7
Plpp1	4.7918e-19	0.623855	0.408	0.271	9.57833e-15	1	Plpp1
Slc25a36	5.73568e-19	0.653137	0.545	0.426	1.14651e-14	1	Slc25a36
Lrpprc	5.91521e-19	0.630498	0.49	0.358	1.18239e-14	1	Lrpprc
ENSMUSG00000123711	6.35097e-19	0.594993	0.31	0.183	1.2695e-14	1	ENSMUSG00000123711
Twf2	9.62963e-19	0.674505	0.332	0.205	1.92487e-14	1	Twf2
Wdr26	9.70068e-19	0.577484	0.511	0.377	1.93907e-14	1	Wdr26
Plec	1.07339e-18	0.531846	0.515	0.37	2.14559e-14	1	Plec
Stim1	1.12465e-18	0.425984	0.763	0.669	2.24806e-14	1	Stim1
Fsd2	2.66996e-18	0.590093	0.437	0.305	5.33698e-14	1	Fsd2
Atxn7l1	3.0223e-18	0.470608	0.664	0.551	6.04128e-14	1	Atxn7l1
Prepl	5.97229e-18	0.69877	0.277	0.162	1.1938e-13	1	Prepl
Hspa4	6.30197e-18	0.650673	0.414	0.284	1.2597e-13	1	Hspa4
Ndufa10	7.73133e-18	0.836247	0.277	0.166	1.54542e-13	1	Ndufa10
St3gal3	1.14076e-17	0.588059	0.621	0.513	2.28026e-13	1	St3gal3
Larp4b	1.22561e-17	0.484232	0.565	0.436	2.44988e-13	1	Larp4b
Tom1	1.92873e-17	0.706278	0.349	0.227	3.85533e-13	1	Tom1
Rbm25	2.48854e-17	0.357926	0.76	0.648	4.97433e-13	1	Rbm25
Sdhc	2.62025e-17	0.61113	0.369	0.243	5.23761e-13	1	Sdhc
Txlnb	2.67009e-17	0.335658	0.715	0.582	5.33725e-13	1	Txlnb
Fam210a	3.25955e-17	0.746741	0.278	0.166	6.51552e-13	1	Fam210a
Tmod1	4.23813e-17	0.502346	0.497	0.368	8.47159e-13	1	Tmod1
Map3k20	5.17062e-17	0.333972	0.857	0.767	1.03356e-12	1	Map3k20
Atxn2	5.39251e-17	0.419814	0.577	0.443	1.07791e-12	1	Atxn2
Slc20a2	5.51526e-17	0.467497	0.545	0.413	1.10245e-12	1	Slc20a2
Ext1	7.75034e-17	0.882752	0.472	0.356	1.54922e-12	1	Ext1
Irs1	9.01102e-17	0.299397	0.504	0.362	1.80121e-12	1	Irs1
Atxn10	1.00359e-16	0.813375	0.25	0.145	2.00607e-12	1	Atxn10
Gm53617	1.00499e-16	0.679351	0.372	0.249	2.00887e-12	1	Gm53617
Zfp385b	1.26932e-16	0.561568	0.299	0.182	2.53723e-12	1	Zfp385b
Atg10	1.31247e-16	0.540102	0.428	0.297	2.62349e-12	1	Atg10
Mical3	1.37952e-16	0.328105	0.729	0.607	2.75752e-12	1	Mical3
Slc25a17	1.62128e-16	0.767355	0.271	0.162	3.24078e-12	1	Slc25a17
Smpx	1.85151e-16	0.573582	0.634	0.518	3.70099e-12	1	Smpx
Ivd	2.00314e-16	0.799292	0.286	0.178	4.00408e-12	1	Ivd
Ip6k3	2.67564e-16	0.711323	0.375	0.254	5.34835e-12	1	Ip6k3
Ccser2	3.79043e-16	0.551095	0.396	0.269	7.57669e-12	1	Ccser2
Fubp1	4.15784e-16	0.499608	0.478	0.349	8.31111e-12	1	Fubp1
Ptgr2	5.90805e-16	0.754084	0.274	0.167	1.18096e-11	1	Ptgr2
Synpo2l	7.40354e-16	0.875369	0.253	0.154	1.47989e-11	1	Synpo2l
Fbxo40	8.36198e-16	0.466818	0.654	0.539	1.67148e-11	1	Fbxo40
Ppp1r12a	8.97658e-16	0.416169	0.758	0.648	1.79433e-11	1	Ppp1r12a
Ssh2	1.34062e-15	0.318566	0.735	0.611	2.67977e-11	1	Ssh2
Crhr2	1.34799e-15	0.493626	0.352	0.231	2.69449e-11	1	Crhr2
Plekhm3	1.4095e-15	0.505078	0.378	0.258	2.81744e-11	1	Plekhm3
Mtss1	1.48176e-15	0.442521	0.612	0.482	2.9619e-11	1	Mtss1
Myom1	1.70431e-15	0.279948	0.868	0.772	3.40674e-11	1	Myom1
Fry	2.4862e-15	0.369101	0.686	0.562	4.96967e-11	1	Fry
Ncor1	2.71362e-15	0.337049	0.7	0.6	5.42426e-11	1	Ncor1
Nsmce2	3.2005e-15	0.442669	0.595	0.475	6.39748e-11	1	Nsmce2
Ppp2ca	3.5723e-15	0.548975	0.404	0.287	7.14067e-11	1	Ppp2ca
Mapre2	4.14923e-15	0.444335	0.5	0.37	8.2939e-11	1	Mapre2
Akap6	4.47475e-15	0.288458	0.839	0.762	8.94458e-11	1	Akap6
Synpo	4.60094e-15	0.560081	0.369	0.252	9.19682e-11	1	Synpo
Usp47	5.01577e-15	0.564563	0.577	0.465	1.0026e-10	1	Usp47
Tom1l2	5.46992e-15	0.390732	0.641	0.521	1.09338e-10	1	Tom1l2
Rab11fip3	5.73746e-15	0.370844	0.668	0.55	1.14686e-10	1	Rab11fip3
Msra	6.01229e-15	0.548478	0.335	0.221	1.2018e-10	1	Msra
Pik3ca	6.38633e-15	0.496228	0.449	0.334	1.27656e-10	1	Pik3ca
Raph1	6.39646e-15	0.508924	0.295	0.181	1.27859e-10	1	Raph1
Atcayos	6.48202e-15	0.371707	0.705	0.595	1.29569e-10	1	Atcayos
Cox10	8.74787e-15	0.459875	0.477	0.357	1.74861e-10	1	Cox10
Mast2	1.07622e-14	0.266013	0.846	0.735	2.15125e-10	1	Mast2
Ankrd28	1.10774e-14	0.419768	0.565	0.438	2.21426e-10	1	Ankrd28
Rab14	1.11129e-14	0.712018	0.299	0.195	2.22136e-10	1	Rab14
Gm15179	1.27651e-14	0.618658	0.367	0.256	2.55162e-10	1	Gm15179
Inpp5a	1.31548e-14	0.614492	0.394	0.28	2.62951e-10	1	Inpp5a
Wipi1	2.06272e-14	0.643873	0.325	0.216	4.12318e-10	1	Wipi1
Tcf12	3.69309e-14	0.385904	0.675	0.547	7.38212e-10	1	Tcf12
Tpd52	3.71222e-14	0.484306	0.337	0.227	7.42036e-10	1	Tpd52
Abcd3	3.81033e-14	0.446492	0.395	0.284	7.61646e-10	1	Abcd3
Fbrsl1	4.83076e-14	0.556157	0.327	0.216	9.65621e-10	1	Fbrsl1
Rai1	5.79007e-14	0.421882	0.492	0.367	1.15738e-09	1	Rai1
Usp24	9.5944e-14	0.444739	0.555	0.439	1.91782e-09	1	Usp24
Bmpr1b	1.04232e-13	0.398275	0.558	0.437	2.0835e-09	1	Bmpr1b
Sdc4	1.14851e-13	0.560344	0.274	0.175	2.29575e-09	1	Sdc4
Ndst1	1.18796e-13	0.531465	0.309	0.205	2.37461e-09	1	Ndst1
Plekhm2	2.48875e-13	0.687533	0.359	0.257	4.97476e-09	1	Plekhm2
Egln1	3.19887e-13	0.697617	0.274	0.178	6.39422e-09	1	Egln1
2700097O09Rik	3.94226e-13	0.677611	0.428	0.325	7.88019e-09	1	2700097O09Rik
Heatr5a	4.36108e-13	0.601907	0.37	0.265	8.71736e-09	1	Heatr5a
Sdha	4.90187e-13	0.534685	0.411	0.301	9.79834e-09	1	Sdha
Yap1	5.3056e-13	0.539417	0.425	0.316	1.06054e-08	1	Yap1
Dtnbp1	6.71074e-13	0.612361	0.253	0.16	1.34141e-08	1	Dtnbp1
Ube2d3	6.75305e-13	0.783577	0.413	0.314	1.34987e-08	1	Ube2d3
Slain2	6.76531e-13	0.947219	0.5	0.394	1.35232e-08	1	Slain2
Pptc7	6.9147e-13	0.556937	0.439	0.333	1.38218e-08	1	Pptc7
Ccnt2	7.77171e-13	0.444144	0.505	0.386	1.55349e-08	1	Ccnt2
Mycbp2	1.28636e-12	0.273096	0.797	0.693	2.5713e-08	1	Mycbp2
Mreg	1.38522e-12	0.68902	0.25	0.159	2.76891e-08	1	Mreg
Spag9	1.53941e-12	0.250923	0.875	0.787	3.07712e-08	1	Spag9
Kif5b	1.73452e-12	0.645886	0.368	0.269	3.46714e-08	1	Kif5b
Rassf8	1.91147e-12	0.428904	0.319	0.215	3.82084e-08	1	Rassf8
Tmem63b	1.98228e-12	0.511903	0.302	0.201	3.96238e-08	1	Tmem63b
Mn1	2.48614e-12	0.55209	0.379	0.273	4.96955e-08	1	Mn1
Rps6ka5	3.12146e-12	0.765677	0.284	0.191	6.23948e-08	1	Rps6ka5
Eya1	3.81145e-12	0.341081	0.634	0.545	7.61871e-08	1	Eya1
Eif4a2	4.99537e-12	0.575529	0.3	0.206	9.98524e-08	1	Eif4a2
Itgb1bp2	6.00998e-12	0.584963	0.265	0.171	1.20133e-07	1	Itgb1bp2
Ap1b1	6.94295e-12	0.437306	0.286	0.189	1.38783e-07	1	Ap1b1
Ppp2r3a	8.00289e-12	0.351744	0.692	0.581	1.5997e-07	1	Ppp2r3a
St8sia5	8.35571e-12	0.703681	0.282	0.189	1.67022e-07	1	St8sia5
Mmaa	9.00907e-12	0.474412	0.272	0.18	1.80082e-07	1	Mmaa
Uqcrc2	9.47617e-12	0.627719	0.305	0.209	1.89419e-07	1	Uqcrc2
Myo18a	1.76682e-11	0.359552	0.573	0.462	3.5317e-07	1	Myo18a
Ndufs4	1.79526e-11	0.328542	0.609	0.498	3.58854e-07	1	Ndufs4
Tex2	1.80051e-11	0.364963	0.456	0.341	3.59904e-07	1	Tex2
Pbx1	2.0699e-11	0.344062	0.746	0.651	4.13752e-07	1	Pbx1
Cyrib	2.16328e-11	0.478776	0.351	0.254	4.32419e-07	1	Cyrib
Foxp1	2.21784e-11	0.262788	0.595	0.473	4.43324e-07	1	Foxp1
Lmbrd1	2.39631e-11	0.451632	0.354	0.255	4.78998e-07	1	Lmbrd1
Cep85	4.18587e-11	0.352464	0.546	0.438	8.36714e-07	1	Cep85
Baz1b	5.00183e-11	0.367118	0.421	0.327	9.99815e-07	1	Baz1b
Kif16b	6.00575e-11	0.306921	0.755	0.682	1.20049e-06	1	Kif16b
Zfp710	7.71147e-11	0.450639	0.336	0.243	1.54144e-06	1	Zfp710
ENSMUSG00000137251	8.48555e-11	0.692636	0.293	0.206	1.69618e-06	1	ENSMUSG00000137251
Tsc22d1	1.37486e-10	0.27083	0.657	0.542	2.74821e-06	1	Tsc22d1
Ndufs1	1.38691e-10	0.432407	0.399	0.298	2.77229e-06	1	Ndufs1
Asap1	1.41745e-10	0.350791	0.569	0.467	2.83334e-06	1	Asap1
Agpat3	1.61979e-10	0.441255	0.365	0.267	3.23779e-06	1	Agpat3
Slf1	1.84505e-10	0.320966	0.3	0.205	3.68806e-06	1	Slf1
Styxl2	2.25284e-10	0.582482	0.341	0.25	4.50321e-06	1	Styxl2
Usf3	2.26647e-10	0.426175	0.527	0.435	4.53044e-06	1	Usf3
Lrba	2.43019e-10	0.392138	0.475	0.374	4.85771e-06	1	Lrba
Slc38a2	3.06532e-10	0.397635	0.663	0.574	6.12727e-06	1	Slc38a2
Inpp4a	3.20914e-10	0.653483	0.314	0.23	6.41475e-06	1	Inpp4a
Rptor	3.51296e-10	0.278862	0.669	0.576	7.02206e-06	1	Rptor
Ranbp9	4.0725e-10	0.348248	0.415	0.322	8.14051e-06	1	Ranbp9
Ppfia1	4.96757e-10	0.319346	0.539	0.447	9.92968e-06	1	Ppfia1
Asb5	5.44313e-10	0.634798	0.73	0.657	1.08803e-05	1	Asb5
Mef2d	5.94431e-10	0.335682	0.546	0.448	1.18821e-05	1	Mef2d
Cdh13	6.16569e-10	0.454652	0.866	0.803	1.23246e-05	1	Cdh13
Atp2b1	7.087e-10	0.436553	0.349	0.256	1.41662e-05	1	Atp2b1
Asb18	7.71934e-10	0.54015	0.305	0.217	1.54302e-05	1	Asb18
Retreg1	1.01062e-09	0.362158	0.7	0.632	2.02013e-05	1	Retreg1
Emsy	1.49044e-09	0.529917	0.329	0.243	2.97924e-05	1	Emsy
Cpeb4	1.55114e-09	0.301309	0.654	0.567	3.10058e-05	1	Cpeb4
Urgcp	1.6155e-09	0.393741	0.388	0.294	3.22923e-05	1	Urgcp
Hnrnpl	1.62588e-09	0.459971	0.344	0.252	3.24997e-05	1	Hnrnpl
Auh	1.68635e-09	0.387019	0.417	0.323	3.37084e-05	1	Auh
Abcb4	1.75882e-09	0.428271	0.403	0.31	3.51571e-05	1	Abcb4
Lrrfip11	2.26478e-09	0.32954	0.745	0.662	4.52707e-05	1	Lrrfip1
Atf6	2.85346e-09	0.326467	0.561	0.462	5.70379e-05	1	Atf6
A430046D13Rik	3.07303e-09	0.541997	0.255	0.176	6.14268e-05	1	A430046D13Rik
Brwd1	3.26139e-09	0.301988	0.535	0.447	6.5192e-05	1	Brwd1
Snx6	3.64597e-09	0.310085	0.332	0.241	7.28793e-05	1	Snx6
Rab3gap1	4.14902e-09	0.400716	0.438	0.343	8.29348e-05	1	Rab3gap1
2310002L09Rik	4.95595e-09	0.59477	0.318	0.239	9.90645e-05	1	2310002L09Rik
Il15ra	5.01588e-09	0.29843	0.308	0.221	0.000100262	1	Il15ra
Timm23	7.35379e-09	0.509666	0.3	0.22	0.000146995	1	Timm23
Reep3	8.21186e-09	0.480078	0.301	0.219	0.000164147	1	Reep3
Amot	8.59041e-09	0.629705	0.287	0.209	0.000171714	1	Amot
Etv6	8.98329e-09	0.386946	0.319	0.233	0.000179567	1	Etv6
Atp6v1a	9.25766e-09	0.410944	0.365	0.276	0.000185051	1	Atp6v1a
Tmem120b	1.08913e-08	0.414933	0.263	0.183	0.000217706	1	Tmem120b
Diaph2	1.28223e-08	0.417888	0.445	0.349	0.000256306	1	Diaph2
Dgkd	1.35612e-08	0.589637	0.293	0.215	0.000271075	1	Dgkd
Kansl3	1.51974e-08	0.441886	0.301	0.219	0.00030378	1	Kansl3
Kat6b	1.52269e-08	0.304381	0.582	0.491	0.000304371	1	Kat6b
Micu1	1.56389e-08	0.308226	0.446	0.351	0.000312605	1	Micu1
Osbpl8	1.61834e-08	0.375522	0.368	0.285	0.000323491	1	Osbpl8
Trip11	1.64398e-08	0.283706	0.558	0.461	0.000328615	1	Trip11
Camk2b	1.65281e-08	0.429488	0.358	0.275	0.000330381	1	Camk2b
Dyrk1a	1.72523e-08	0.256523	0.695	0.615	0.000344855	1	Dyrk1a
Srsf3	1.86912e-08	0.401059	0.292	0.21	0.000373618	1	Srsf3
Cs	2.17097e-08	0.37742	0.342	0.259	0.000433956	1	Cs
Rab30	2.60749e-08	0.250421	0.57	0.477	0.000521211	1	Rab30
Plpp3	2.96627e-08	0.48492	0.273	0.197	0.000592927	1	Plpp3
Nf2	4.00403e-08	0.490635	0.268	0.195	0.000800366	1	Nf2
Eea1	4.38881e-08	0.379838	0.299	0.221	0.000877278	1	Eea1
Atg13	4.61592e-08	0.422679	0.261	0.187	0.000922676	1	Atg13
Camkmt	4.76738e-08	0.536893	0.261	0.187	0.000952951	1	Camkmt
Eps15l1	4.80928e-08	0.297391	0.347	0.265	0.000961327	1	Eps15l1
Ric8b	5.385e-08	0.307302	0.397	0.311	0.00107641	1	Ric8b
Ubxn4	5.53285e-08	0.333544	0.418	0.334	0.00110596	1	Ubxn4
Tnks2	6.33016e-08	0.299454	0.565	0.487	0.00126534	1	Tnks2
Cnot1	6.64987e-08	0.406934	0.445	0.364	0.00132924	1	Cnot1
Ccar1	7.91726e-08	0.296782	0.415	0.339	0.00158258	1	Ccar1
Huwe1	8.8978e-08	0.265396	0.66	0.571	0.00177858	1	Huwe1
Ppp2r5e	9.14418e-08	0.34454	0.477	0.403	0.00182783	1	Ppp2r5e
Srpk2	1.43114e-07	0.523374	0.646	0.574	0.00286071	1	Srpk2
Mfn2	1.45812e-07	0.477801	0.266	0.194	0.00291464	1	Mfn2
Zmynd8	1.48688e-07	0.457302	0.284	0.209	0.00297211	1	Zmynd8
Mtpap	1.5471e-07	0.475542	0.264	0.194	0.00309251	1	Mtpap
Dmxl1	1.60744e-07	0.278556	0.598	0.515	0.00321312	1	Dmxl1
Fyco1	1.73089e-07	0.255136	0.653	0.575	0.00345987	1	Fyco1
Hk2	1.80169e-07	0.358759	0.635	0.569	0.00360139	1	Hk2
Tpp2	1.8086e-07	0.275509	0.375	0.293	0.00361522	1	Tpp2
Zyg11b	2.52286e-07	0.361299	0.355	0.276	0.00504294	1	Zyg11b
Me3	2.92143e-07	0.265999	0.511	0.418	0.00583965	1	Me3
Pkia	3.83455e-07	0.284479	0.451	0.37	0.00766487	1	Pkia
Synpo2	3.8605e-07	0.32497	0.265	0.195	0.00771675	1	Synpo2
Papola	4.02486e-07	0.350373	0.482	0.401	0.00804529	1	Papola
Dusp10	4.60481e-07	0.793221	0.365	0.299	0.00920456	1	Dusp10
Cdc37l1	7.26915e-07	0.326685	0.457	0.384	0.0145303	1	Cdc37l1
Metap1d	7.43449e-07	0.263898	0.475	0.398	0.0148608	1	Metap1d
Smap1	7.55307e-07	0.406992	0.251	0.184	0.0150978	1	Smap1
Vps13c	7.98666e-07	0.327198	0.412	0.337	0.0159645	1	Vps13c
Dhx32	8.25867e-07	0.353923	0.293	0.22	0.0165083	1	Dhx32
ENSMUSG00000130969	8.74494e-07	0.399195	0.339	0.265	0.0174803	1	ENSMUSG00000130969
Med27	9.5014e-07	0.333908	0.457	0.377	0.0189923	1	Med27
Pde8a	1.50381e-06	0.324147	0.369	0.291	0.0300596	1	Pde8a
Palld	1.60912e-06	0.397783	0.868	0.806	0.0321647	1	Palld
Ppp2r5a	1.68101e-06	0.378709	0.385	0.307	0.0336018	1	Ppp2r5a
Snap23	1.9782e-06	0.35858	0.259	0.191	0.0395423	1	Snap23
Bckdhb1	2.35335e-06	0.365613	0.291	0.223	0.0470412	1	Bckdhb
4632427E13Rik	2.48755e-06	0.279731	0.456	0.385	0.0497236	1	4632427E13Rik
Myh41	6.124e-300	2.88928	0.76	0.19	1.22413e-295	2	Myh4
Mylk4	2.14905e-213	2.60984	0.819	0.368	4.29573e-209	2	Mylk4
Sorbs21	4.66392e-145	1.90987	0.695	0.281	9.3227e-141	2	Sorbs2
BC0231051	1.2666e-127	1.50963	0.669	0.25	2.53181e-123	2	BC023105
Mss511	1.63984e-126	1.65903	0.609	0.212	3.27787e-122	2	Mss51
Gm134901	1.01282e-115	1.77083	0.722	0.376	2.02452e-111	2	Gm13490
Myoz11	2.6524e-113	1.96469	0.48	0.152	5.30188e-109	2	Myoz1
Pgm11	1.9128e-105	1.57311	0.671	0.327	3.8235e-101	2	Pgm1
Myhas1	1.26612e-97	1.92563	0.447	0.146	2.53084e-93	2	Myhas
Ampd11	3.13535e-96	1.38698	0.813	0.577	6.26725e-92	2	Ampd1
Atp2a11	3.37878e-94	1.20749	0.787	0.507	6.75385e-90	2	Atp2a1
Pygm1	2.44404e-89	1.20928	0.779	0.5	4.88539e-85	2	Pygm
Pde4d1	2.56471e-89	0.94216	0.944	0.892	5.12661e-85	2	Pde4d
Psd31	1.17046e-86	1.15143	0.81	0.529	2.33963e-82	2	Psd3
F830016B08Rik1	5.80339e-85	1.89821	0.443	0.158	1.16004e-80	2	F830016B08Rik
Trdn1	2.33226e-83	0.729319	0.941	0.914	4.66196e-79	2	Trdn
Amd11	3.34746e-81	1.51441	0.481	0.182	6.69124e-77	2	Amd1
Ppp1r3a	1.8383e-80	1.16549	0.814	0.613	3.67457e-76	2	Ppp1r3a
Mybpc21	2.28923e-78	1.33264	0.525	0.215	4.57593e-74	2	Mybpc2
ENSMUSG000001370821	5.49103e-76	1.56183	0.588	0.29	1.0976e-71	2	ENSMUSG00000137082
Tpm11	6.71619e-76	1.77937	0.422	0.154	1.3425e-71	2	Tpm1
ENSMUSG00000137334	5.23891e-73	2.12176	0.279	0.073	1.0472e-68	2	ENSMUSG00000137334
ENSMUSG000001259261	1.06483e-71	1.87321	0.35	0.115	2.12849e-67	2	ENSMUSG00000125926
Phka11	1.84202e-70	1.11003	0.847	0.733	3.68201e-66	2	Phka1
Mlf1	8.65174e-68	1.43257	0.508	0.235	1.7294e-63	2	Mlf1
ENSMUSG000001419421	1.09666e-66	1.10084	0.747	0.5	2.19211e-62	2	ENSMUSG00000141942
Phkb1	1.08089e-63	0.948655	0.796	0.599	2.1606e-59	2	Phkb
Nmt2	1.11436e-63	1.86027	0.331	0.112	2.22749e-59	2	Nmt2
Casq11	2.34359e-62	1.22508	0.561	0.301	4.6846e-58	2	Casq1
Smox	3.805e-62	2.13087	0.291	0.092	7.60582e-58	2	Smox
Mstn	4.10184e-61	1.98725	0.268	0.077	8.19916e-57	2	Mstn
Myom21	1.2327e-58	0.976146	0.686	0.395	2.46404e-54	2	Myom2
Stxbp41	6.16665e-57	1.19572	0.622	0.377	1.23265e-52	2	Stxbp4
Agl	8.05348e-56	1.00533	0.805	0.661	1.60981e-51	2	Agl
Eya41	1.59941e-54	0.799625	0.838	0.638	3.19706e-50	2	Eya4
Actr3b1	4.88281e-52	1.72857	0.294	0.102	9.76025e-48	2	Actr3b
Cdk191	3.15774e-50	1.24029	0.444	0.21	6.31201e-46	2	Cdk19
Tmem2331	1.72583e-49	1.35834	0.416	0.194	3.44976e-45	2	Tmem233
Maf1	2.86112e-49	0.934037	0.645	0.39	5.7191e-45	2	Maf
Gm267401	7.35756e-49	0.665459	0.909	0.79	1.4707e-44	2	Gm26740
Car3	4.18627e-48	1.12989	0.359	0.146	8.36794e-44	2	Car3
Sox61	1.80907e-47	0.629755	0.9	0.852	3.61615e-43	2	Sox6
Trp631	3.64353e-46	0.768209	0.743	0.499	7.28305e-42	2	Trp63
Mir133a-1hg	4.52744e-46	0.994704	0.639	0.416	9.04989e-42	2	Mir133a-1hg
Prkag31	2.28737e-45	1.10605	0.421	0.2	4.57223e-41	2	Prkag3
Cyp27a11	2.96739e-45	1.08752	0.518	0.286	5.93151e-41	2	Cyp27a1
Prr331	1.26526e-44	1.03022	0.59	0.373	2.52913e-40	2	Prr33
Klhl31	1.57772e-43	0.974934	0.628	0.419	3.1537e-39	2	Klhl31
Phkg11	1.62737e-43	0.741719	0.783	0.584	3.25295e-39	2	Phkg1
ENSMUSG00000125013	1.89992e-43	1.72606	0.27	0.101	3.79774e-39	2	ENSMUSG00000125013
Cbfb1	2.9169e-43	1.4582	0.421	0.218	5.8306e-39	2	Cbfb
ENSMUSG00000130287	7.72296e-43	1.46212	0.434	0.233	1.54374e-38	2	ENSMUSG00000130287
Xylt11	2.82879e-42	1.34201	0.291	0.112	5.65448e-38	2	Xylt1
Cadm11	3.83252e-42	0.864418	0.426	0.202	7.66082e-38	2	Cadm1
Asb4	6.66744e-41	1.34159	0.344	0.158	1.33275e-36	2	Asb4
Smtnl21	2.0069e-39	1.0822	0.423	0.221	4.01158e-35	2	Smtnl2
Setbp11	1.87995e-38	0.828084	0.669	0.483	3.75784e-34	2	Setbp1
Ctnna31	2.10451e-38	1.18191	0.55	0.364	4.2067e-34	2	Ctnna3
Jak21	4.56283e-38	1.01677	0.426	0.221	9.12064e-34	2	Jak2
Ankrd61	3.73332e-37	1.10346	0.412	0.216	7.46254e-33	2	Ankrd6
Cep85l	4.56803e-37	0.916108	0.77	0.675	9.13103e-33	2	Cep85l
Nedd4	5.34412e-37	0.739332	0.782	0.653	1.06824e-32	2	Nedd4
Sdccag8	2.28382e-36	1.09742	0.543	0.338	4.56512e-32	2	Sdccag8
Myl11	5.8979e-36	0.733992	0.446	0.229	1.17893e-31	2	Myl1
Ddit4l	1.33635e-34	1.28285	0.261	0.107	2.67124e-30	2	Ddit4l
Aldh1a1	2.29354e-34	1.03684	0.571	0.371	4.58455e-30	2	Aldh1a1
Rcsd1	5.20177e-34	1.24651	0.396	0.213	1.03978e-29	2	Rcsd1
Slc7a21	7.68816e-34	1.1215	0.346	0.168	1.53679e-29	2	Slc7a2
Ube2d11	1.98447e-33	0.896077	0.573	0.385	3.96676e-29	2	Ube2d1
Mtus11	2.98621e-33	0.815059	0.63	0.447	5.96914e-29	2	Mtus1
ENSMUSG00000140465	7.20793e-33	0.69754	0.791	0.662	1.44079e-28	2	ENSMUSG00000140465
Slc16a101	5.36524e-32	0.699877	0.688	0.519	1.07246e-27	2	Slc16a10
Rsrp11	1.24411e-31	0.538644	0.845	0.696	2.48685e-27	2	Rsrp1
Osbpl61	1.47932e-31	0.83306	0.442	0.254	2.95701e-27	2	Osbpl6
Fhl3	1.57185e-31	1.34455	0.27	0.12	3.14198e-27	2	Fhl3
Stim21	3.0401e-31	0.768128	0.568	0.375	6.07685e-27	2	Stim2
ENSMUSG00000140156	5.58137e-31	1.29045	0.317	0.158	1.11566e-26	2	ENSMUSG00000140156
Wdr44	5.88401e-31	1.36092	0.372	0.205	1.17615e-26	2	Wdr44
Atp8a11	2.57033e-29	0.657805	0.692	0.525	5.13783e-25	2	Atp8a1
Prkca1	3.59028e-29	0.593732	0.839	0.736	7.17662e-25	2	Prkca
Jph2	4.31828e-29	0.855148	0.57	0.398	8.6318e-25	2	Jph2
Mylk21	1.32285e-28	0.738061	0.576	0.4	2.64424e-24	2	Mylk2
Xpr11	2.92248e-28	0.734581	0.541	0.352	5.84175e-24	2	Xpr1
Tob11	3.08276e-28	1.0222	0.399	0.227	6.16212e-24	2	Tob1
ENSMUSG000001234931	2.42588e-27	0.886689	0.447	0.268	4.84908e-23	2	ENSMUSG00000123493
Tnnt31	3.93873e-27	1.00213	0.39	0.219	7.87312e-23	2	Tnnt3
Jph1	8.71371e-27	0.57102	0.866	0.826	1.74178e-22	2	Jph1
Slx4ip1	1.06146e-26	1.15927	0.331	0.177	2.12175e-22	2	Slx4ip
Anapc51	6.73525e-26	0.929111	0.365	0.206	1.34631e-21	2	Anapc5
Tbc1d191	1.52097e-25	0.986827	0.344	0.187	3.04028e-21	2	Tbc1d19
Sobp1	1.82006e-25	0.525079	0.688	0.499	3.63813e-21	2	Sobp
Actn31	1.85335e-25	0.804321	0.257	0.117	3.70465e-21	2	Actn3
Trim71	3.80722e-25	0.948102	0.433	0.267	7.61025e-21	2	Trim7
Gpam	4.58319e-25	0.938479	0.423	0.261	9.16134e-21	2	Gpam
Igfbp51	4.99862e-25	0.657776	0.311	0.157	9.99175e-21	2	Igfbp5
Cobl1	9.54866e-25	0.669103	0.578	0.405	1.90868e-20	2	Cobl
Mbnl11	1.94116e-24	0.450038	0.892	0.81	3.88019e-20	2	Mbnl1
Rora1	3.59614e-24	0.453829	0.896	0.835	7.18832e-20	2	Rora
Mllt3	4.94151e-24	0.710359	0.577	0.411	9.87758e-20	2	Mllt3
Sar1b1	5.45644e-24	0.711952	0.552	0.396	1.09069e-19	2	Sar1b
Man2a11	6.81411e-24	0.603432	0.616	0.445	1.36207e-19	2	Man2a1
D430041D05Rik1	2.11979e-23	0.711024	0.339	0.183	4.23726e-19	2	D430041D05Rik
Tmem87a1	6.00813e-23	0.660266	0.501	0.344	1.20097e-18	2	Tmem87a
Pdk4	6.16136e-23	0.678305	0.68	0.534	1.2316e-18	2	Pdk4
Rhobtb31	1.54316e-22	1.0322	0.327	0.185	3.08462e-18	2	Rhobtb3
Rbfox11	2.5146e-22	0.320676	0.938	0.919	5.02644e-18	2	Rbfox1
ENSMUSG00000127806	2.99656e-22	1.05122	0.299	0.163	5.98981e-18	2	ENSMUSG00000127806
Cep1701	8.52247e-22	0.76058	0.417	0.255	1.70356e-17	2	Cep170
Gpt21	9.19982e-22	0.711136	0.481	0.313	1.83895e-17	2	Gpt2
Glul1	1.26334e-21	0.946026	0.393	0.249	2.52529e-17	2	Glul
Srpra1	1.66362e-21	0.836141	0.33	0.186	3.32541e-17	2	Srpra
Gm291851	2.35102e-21	1.01501	0.297	0.162	4.69946e-17	2	Gm29185
Camk2a1	5.35033e-21	0.548174	0.587	0.428	1.06948e-16	2	Camk2a
Arhgap26.11	5.57034e-21	1.08513	0.42	0.27	1.11346e-16	2	Arhgap26.1
Hrc	6.20869e-21	0.845397	0.365	0.223	1.24105e-16	2	Hrc
Exd2	8.11256e-21	0.989205	0.279	0.152	1.62162e-16	2	Exd2
Eif4g31	8.48502e-21	0.458295	0.813	0.746	1.69607e-16	2	Eif4g3
Pkm	1.00105e-20	0.872675	0.342	0.203	2.00099e-16	2	Pkm
Vcl	1.72782e-20	0.67211	0.507	0.357	3.45374e-16	2	Vcl
Sgk11	2.31659e-20	0.629517	0.401	0.241	4.63064e-16	2	Sgk1
Aldh6a11	2.3628e-20	0.920474	0.333	0.196	4.72299e-16	2	Aldh6a1
Pfkfb1	2.70175e-20	0.882786	0.362	0.22	5.40053e-16	2	Pfkfb1
Gm36229	3.26347e-20	1.20367	0.271	0.149	6.52336e-16	2	Gm36229
Cask1	1.43911e-19	0.748999	0.35	0.209	2.87664e-15	2	Cask
Rnf1501	3.8432e-19	0.581216	0.739	0.625	7.68218e-15	2	Rnf150
Arhgap20	4.6116e-19	0.993765	0.289	0.165	9.21813e-15	2	Arhgap20
Slc38a41	8.01347e-19	0.794577	0.382	0.242	1.60181e-14	2	Slc38a4
Gpatch8	1.97413e-18	0.487039	0.796	0.706	3.94609e-14	2	Gpatch8
Lnpep	3.95196e-18	0.540432	0.635	0.528	7.89957e-14	2	Lnpep
Clcn1	4.63367e-18	0.668668	0.588	0.464	9.26223e-14	2	Clcn1
Gm50114	5.30353e-18	0.90298	0.353	0.22	1.06012e-13	2	Gm50114
Tbc1d11	7.4395e-18	0.426474	0.814	0.707	1.48708e-13	2	Tbc1d1
Psme4	1.40596e-17	0.490492	0.754	0.662	2.81037e-13	2	Psme4
Mast4	1.51205e-17	0.472722	0.658	0.523	3.02244e-13	2	Mast4
Serpinb6a1	1.80127e-17	0.622314	0.401	0.258	3.60056e-13	2	Serpinb6a
Sh3bgr	2.80653e-17	0.699006	0.304	0.181	5.60998e-13	2	Sh3bgr
2310065F04Rik	3.06122e-17	0.962892	0.269	0.152	6.11907e-13	2	2310065F04Rik
Gm283761	1.21517e-16	0.67435	0.545	0.421	2.42901e-12	2	Gm28376
Pag11	1.74407e-16	0.700541	0.3	0.177	3.48622e-12	2	Pag1
Itpr11	1.87544e-16	0.703935	0.486	0.351	3.74882e-12	2	Itpr1
Ube2g11	2.27266e-16	0.439763	0.741	0.646	4.54281e-12	2	Ube2g1
E130308A19Rik1	2.99295e-16	0.488388	0.379	0.242	5.98261e-12	2	E130308A19Rik
St3gal6	3.02001e-16	0.821919	0.374	0.25	6.03669e-12	2	St3gal6
Dop1b1	4.78286e-16	0.450216	0.355	0.217	9.56046e-12	2	Dop1b
Rc3h11	1.36866e-15	0.508688	0.579	0.448	2.73582e-11	2	Rc3h1
Synm1	1.89058e-15	0.761463	0.265	0.154	3.77908e-11	2	Synm
Map2k6	2.07002e-15	0.892439	0.312	0.197	4.13777e-11	2	Map2k6
Rpl3l	2.86842e-15	0.515585	0.592	0.464	5.73369e-11	2	Rpl3l
4930573O16Rik	6.13208e-15	0.681319	0.432	0.307	1.22574e-10	2	4930573O16Rik
Pfkm	8.12481e-15	0.506664	0.627	0.514	1.62407e-10	2	Pfkm
Zbtb16	1.04371e-14	0.383196	0.878	0.86	2.08628e-10	2	Zbtb16
Fbxl17	2.02326e-14	0.396984	0.825	0.789	4.0443e-10	2	Fbxl17
Osbpl91	3.40432e-14	0.480534	0.749	0.662	6.8049e-10	2	Osbpl9
ENSMUSG000001417821	3.86236e-14	0.55041	0.467	0.333	7.72047e-10	2	ENSMUSG00000141782
Sort11	6.39442e-14	0.558196	0.276	0.164	1.27818e-09	2	Sort1
B3galnt2	6.51912e-14	0.566862	0.548	0.435	1.30311e-09	2	B3galnt2
Tmem38a	1.70229e-13	0.425956	0.664	0.532	3.40271e-09	2	Tmem38a
Vcp1	3.38318e-13	0.704418	0.402	0.291	6.76263e-09	2	Vcp
Lrmda1	3.93925e-13	0.57031	0.492	0.365	7.87417e-09	2	Lrmda
Slc10a71	4.04961e-13	0.626207	0.439	0.315	8.09476e-09	2	Slc10a7
Txnip1	4.79203e-13	0.7532	0.459	0.351	9.57879e-09	2	Txnip
Ccl251	5.09597e-13	0.673012	0.304	0.196	1.01863e-08	2	Ccl25
Tle41	7.015e-13	0.67876	0.535	0.429	1.40223e-08	2	Tle4
Tsc22d31	9.03677e-13	0.602585	0.556	0.443	1.80636e-08	2	Tsc22d3
Msrb3	1.14691e-12	0.446972	0.661	0.567	2.29255e-08	2	Msrb3
Gm394691	1.22828e-12	0.388142	0.261	0.16	2.45521e-08	2	Gm39469
Ube4a1	2.2623e-12	0.414352	0.471	0.351	4.52211e-08	2	Ube4a
Bmpr1a	2.31224e-12	0.558123	0.583	0.49	4.62193e-08	2	Bmpr1a
Phtf2	2.7812e-12	0.459056	0.704	0.629	5.55934e-08	2	Phtf2
Parp8	2.88758e-12	0.67395	0.473	0.365	5.77198e-08	2	Parp8
Fgfr11	3.23672e-12	0.576389	0.442	0.329	6.46988e-08	2	Fgfr1
Gpd21	6.52268e-12	0.286257	0.495	0.363	1.30382e-07	2	Gpd2
Npc1	6.78832e-12	0.56645	0.566	0.459	1.35692e-07	2	Npc1
Snx241	1.09565e-11	0.488248	0.478	0.357	2.19009e-07	2	Snx24
Cacna2d11	1.3145e-11	0.295216	0.87	0.857	2.62755e-07	2	Cacna2d1
4930578G10Rik1	1.86923e-11	0.595289	0.375	0.27	3.73641e-07	2	4930578G10Rik
Ogt1	1.97104e-11	0.348818	0.66	0.561	3.93991e-07	2	Ogt
Cpeb11	2.00289e-11	0.395228	0.527	0.394	4.00358e-07	2	Cpeb1
Arrdc21	2.13022e-11	0.601405	0.288	0.188	4.25809e-07	2	Arrdc2
Prkaa2	2.85453e-11	0.382263	0.644	0.549	5.70592e-07	2	Prkaa2
Rab2a1	3.37728e-11	0.510332	0.534	0.43	6.75085e-07	2	Rab2a
Sik21	3.44154e-11	0.426883	0.432	0.32	6.8793e-07	2	Sik2
Fmnl21	7.07916e-11	0.252566	0.463	0.336	1.41505e-06	2	Fmnl2
Zfyve91	7.61907e-11	0.442839	0.524	0.414	1.52298e-06	2	Zfyve9
Cdkal1	8.20367e-11	0.361347	0.762	0.702	1.63983e-06	2	Cdkal1
Ano5	1.08561e-10	0.4678	0.54	0.429	2.17002e-06	2	Ano5
Asb15	1.7199e-10	0.518858	0.441	0.337	3.43791e-06	2	Asb15
Tbx15	1.96402e-10	0.522451	0.658	0.581	3.92588e-06	2	Tbx15
Phlpp11	2.23838e-10	0.518583	0.281	0.185	4.47429e-06	2	Phlpp1
ENSMUSG00000128764	3.70289e-10	0.421848	0.777	0.703	7.40171e-06	2	ENSMUSG00000128764
Myo5c1	3.8488e-10	0.575723	0.345	0.242	7.69337e-06	2	Myo5c
Cirbil	3.98278e-10	0.431748	0.42	0.309	7.96117e-06	2	Cirbil
Micu31	6.26969e-10	0.67917	0.3	0.208	1.25325e-05	2	Micu3
Tenm31	9.78598e-10	0.577345	0.35	0.253	1.95612e-05	2	Tenm3
Sgcg	1.00453e-09	0.371122	0.474	0.378	2.00796e-05	2	Sgcg
Sypl1	1.01365e-09	0.489318	0.409	0.315	2.02619e-05	2	Sypl1
Ddi21	1.05425e-09	0.322292	0.522	0.412	2.10733e-05	2	Ddi2
Castor21	1.39066e-09	0.603949	0.298	0.209	2.77979e-05	2	Castor2
Carnmt1	1.75579e-09	0.410168	0.432	0.322	3.50964e-05	2	Carnmt1
Plcl21	1.76164e-09	0.369814	0.552	0.448	3.52134e-05	2	Plcl2
Ganc1	2.00656e-09	0.626824	0.269	0.184	4.01092e-05	2	Ganc
Fkbp51	2.02496e-09	0.32939	0.503	0.384	4.0477e-05	2	Fkbp5
Adcy91	2.1698e-09	0.313976	0.626	0.534	4.3372e-05	2	Adcy9
Eepd11	2.17493e-09	0.568606	0.447	0.363	4.34748e-05	2	Eepd1
Ikzf21	2.20067e-09	0.39491	0.548	0.448	4.39891e-05	2	Ikzf2
Gm330451	2.46171e-09	0.832349	0.257	0.177	4.92072e-05	2	Gm33045
Tfdp21	3.09942e-09	0.369208	0.476	0.368	6.19543e-05	2	Tfdp2
Ppp1r3c1	3.3128e-09	0.469897	0.339	0.241	6.62195e-05	2	Ppp1r3c
Pstpip21	3.41246e-09	0.372826	0.549	0.461	6.82116e-05	2	Pstpip2
Lrig1	4.31601e-09	0.556705	0.34	0.247	8.62727e-05	2	Lrig1
Ttll71	4.38625e-09	0.411577	0.551	0.446	8.76768e-05	2	Ttll7
Vldlr	4.41481e-09	0.55114	0.533	0.448	8.82477e-05	2	Vldlr
Gm4107	5.46706e-09	0.722888	0.262	0.179	0.000109281	2	Gm4107
Stac31	9.80764e-09	0.526277	0.37	0.282	0.000196045	2	Stac3
C2cd21	1.07679e-08	0.29425	0.723	0.658	0.000215239	2	C2cd2
Hivep21	1.09066e-08	0.364781	0.711	0.629	0.000218012	2	Hivep2
5031425E22Rik1	1.20683e-08	0.305519	0.632	0.562	0.000241234	2	5031425E22Rik
Smarcd31	1.5265e-08	0.491393	0.322	0.232	0.000305133	2	Smarcd3
Trps1	1.76534e-08	0.424102	0.633	0.558	0.000352873	2	Trps1
Egf1	2.14513e-08	0.564044	0.314	0.226	0.000428791	2	Egf
Ank3	2.44554e-08	0.258469	0.863	0.831	0.000488839	2	Ank3
Utp11	3.26282e-08	0.46069	0.29	0.207	0.000652206	2	Utp11
Slc4a4	3.5303e-08	0.297134	0.727	0.663	0.000705672	2	Slc4a4
Gpcpd11	3.76893e-08	0.2674	0.751	0.669	0.000753371	2	Gpcpd1
Eda2r1	6.54194e-08	0.577169	0.266	0.188	0.00130767	2	Eda2r
Pds5b1	7.03564e-08	0.51136	0.254	0.176	0.00140635	2	Pds5b
Dnase1l1	7.11207e-08	0.602662	0.257	0.181	0.00142163	2	Dnase1l1
Nedd4l1	8.82724e-08	0.363169	0.51	0.408	0.00176448	2	Nedd4l
Pnpla81	1.02146e-07	0.406114	0.507	0.426	0.00204179	2	Pnpla8
ENSMUSG00000134304	1.12477e-07	0.371302	0.567	0.487	0.0022483	2	ENSMUSG00000134304
Reep11	1.46647e-07	0.45012	0.372	0.288	0.00293132	2	Reep1
Unc45b1	1.4679e-07	0.39165	0.405	0.317	0.00293419	2	Unc45b
Macrod21	1.97304e-07	0.510183	0.576	0.494	0.00394392	2	Macrod2
Nr6a1os	2.09847e-07	0.827461	0.256	0.184	0.00419464	2	Nr6a1os
Exoc21	3.30268e-07	0.577235	0.329	0.247	0.00660174	2	Exoc2
Rap1gds11	3.52701e-07	0.399513	0.449	0.362	0.00705014	2	Rap1gds1
Mib1	3.80408e-07	0.542264	0.379	0.302	0.00760397	2	Mib1
9330159F19Rik	3.83506e-07	0.508965	0.315	0.236	0.0076659	2	9330159F19Rik
Fndc3a	4.992e-07	0.386968	0.408	0.331	0.00997851	2	Fndc3a
2310001H17Rik1	5.14095e-07	0.258927	0.469	0.38	0.0102763	2	2310001H17Rik
Dpf31	5.20837e-07	0.29399	0.755	0.701	0.010411	2	Dpf3
Slc2a4	6.08091e-07	0.468106	0.342	0.262	0.0121551	2	Slc2a4
Cast	6.47115e-07	0.398521	0.467	0.388	0.0129352	2	Cast
Hnrnpm1	6.50955e-07	0.270712	0.587	0.507	0.0130119	2	Hnrnpm
Xrcc51	6.85759e-07	0.585529	0.287	0.213	0.0137076	2	Xrcc5
Dcun1d1	8.05234e-07	0.552061	0.277	0.203	0.0160958	2	Dcun1d1
Myot1	8.26915e-07	0.28424	0.811	0.746	0.0165292	2	Myot
Camk2g1	9.51059e-07	0.35654	0.426	0.337	0.0190107	2	Camk2g
Usp251	1.05547e-06	0.312766	0.501	0.422	0.0210978	2	Usp25
Cdc14a1	1.1364e-06	0.368001	0.471	0.389	0.0227155	2	Cdc14a
Rbm24	1.15593e-06	0.256023	0.721	0.641	0.0231059	2	Rbm24
Zfand51	1.15628e-06	0.263484	0.569	0.484	0.0231129	2	Zfand5
Ky1	1.40216e-06	0.565494	0.312	0.237	0.0280277	2	Ky
D830005E20Rik1	1.45524e-06	0.506903	0.264	0.195	0.0290888	2	D830005E20Rik
Mir100hg1	1.58519e-06	0.313924	0.532	0.445	0.0316864	2	Mir100hg
ENSMUSG000001309691	1.87585e-06	0.324332	0.348	0.267	0.0374963	2	ENSMUSG00000130969
Tmt1a1	2.20951e-06	0.308883	0.291	0.215	0.044166	2	Tmt1a
Ppargc1a1	5.92357e-246	2.71103	0.961	0.543	1.18406e-241	3	Ppargc1a
Ank21	6.58595e-145	1.47076	0.936	0.518	1.31647e-140	3	Ank2
ENSMUSG00000129179	6.53958e-144	3.69823	0.302	0.035	1.3072e-139	3	ENSMUSG00000129179
Sorbs11	1.61381e-134	1.19181	0.968	0.739	3.22584e-130	3	Sorbs1
Cobll11	2.39656e-109	1.70873	0.605	0.211	4.79048e-105	3	Cobll1
Ugp21	1.14607e-106	1.17745	0.932	0.678	2.29087e-102	3	Ugp2
Cd361	4.79921e-106	1.33105	0.761	0.323	9.59315e-102	3	Cd36
Optn1	4.0058e-98	1.18148	0.889	0.624	8.00719e-94	3	Optn
Esrrg1	1.24788e-97	0.886461	0.944	0.569	2.49438e-93	3	Esrrg
Fgf11	7.99053e-97	1.38789	0.768	0.387	1.59723e-92	3	Fgf1
Ppara1	4.18598e-90	1.24321	0.67	0.288	8.36736e-86	3	Ppara
Pde7b1	1.0372e-88	1.00014	0.906	0.61	2.07325e-84	3	Pde7b
Actn21	2.45926e-86	0.925272	0.949	0.64	4.91581e-82	3	Actn2
Lpl1	1.20807e-81	1.08196	0.592	0.219	2.41482e-77	3	Lpl
Myh1	1.64796e-76	1.01441	0.66	0.291	3.29411e-72	3	Myh1
Prune21	3.33038e-76	1.42713	0.564	0.229	6.6571e-72	3	Prune2
Vegfa1	1.64239e-73	1.02346	0.755	0.411	3.28298e-69	3	Vegfa
2310016D03Rik1	2.22982e-73	1.3987	0.564	0.234	4.45719e-69	3	2310016D03Rik
ENSMUSG000001237111	1.57289e-71	1.54078	0.466	0.17	3.14406e-67	3	ENSMUSG00000123711
4831440D22Rik	1.28358e-69	2.11956	0.352	0.107	2.56574e-65	3	4831440D22Rik
Rab301	1.38381e-66	1.12681	0.75	0.457	2.7661e-62	3	Rab30
Adk1	1.6133e-66	0.967629	0.836	0.583	3.22482e-62	3	Adk
ENSMUSG000001300591	1.68805e-66	1.42312	0.517	0.219	3.37424e-62	3	ENSMUSG00000130059
Rcan21	1.89797e-61	0.756225	0.757	0.381	3.79386e-57	3	Rcan2
Got11	4.47816e-61	1.33722	0.582	0.286	8.95139e-57	3	Got1
Rorc1	7.17652e-61	1.36297	0.433	0.162	1.43451e-56	3	Rorc
Ccdc85a1	2.81722e-60	1.34746	0.404	0.145	5.63134e-56	3	Ccdc85a
1700027J07Rik	3.04898e-60	1.59163	0.369	0.126	6.0946e-56	3	1700027J07Rik
Agbl11	9.05844e-60	0.78035	0.922	0.708	1.81069e-55	3	Agbl1
2310067P03Rik	3.10198e-56	1.94877	0.362	0.13	6.20055e-52	3	2310067P03Rik
Filip1l1	1.17165e-55	0.729484	0.919	0.728	2.34201e-51	3	Filip1l
Grb141	1.57492e-55	1.61313	0.33	0.107	3.14811e-51	3	Grb14
Acss21	2.17321e-54	0.940168	0.737	0.439	4.34403e-50	3	Acss2
Pitpnc11	4.3926e-54	1.06657	0.671	0.378	8.78038e-50	3	Pitpnc1
Nos1	7.87241e-54	1.06349	0.698	0.413	1.57362e-49	3	Nos1
Qki1	2.56867e-51	0.579773	0.915	0.732	5.13451e-47	3	Qki
Cab39	8.24857e-51	0.870829	0.792	0.557	1.64881e-46	3	Cab39
Ckmt21	2.07471e-50	0.700958	0.67	0.338	4.14715e-46	3	Ckmt2
Gm19689	7.23453e-50	0.824738	0.504	0.239	1.44611e-45	3	Gm19689
Pank11	1.24279e-49	1.53509	0.443	0.197	2.48422e-45	3	Pank1
Gm29506	5.13793e-49	1.8944	0.269	0.084	1.02702e-44	3	Gm29506
Ptpn31	1.6965e-47	1.03559	0.674	0.397	3.39113e-43	3	Ptpn3
Jmy	2.2547e-46	1.26765	0.559	0.309	4.50692e-42	3	Jmy
Sipa1l21	2.43696e-46	1.52561	0.321	0.117	4.87124e-42	3	Sipa1l2
Gm127241	4.88463e-46	1.25854	0.34	0.125	9.76388e-42	3	Gm12724
Alpk31	4.96432e-46	0.765616	0.779	0.547	9.92319e-42	3	Alpk3
Nr4a3	9.70073e-46	1.45557	0.288	0.096	1.93908e-41	3	Nr4a3
Hk21	1.31588e-45	1.02991	0.777	0.553	2.63032e-41	3	Hk2
Egln3	2.13989e-45	1.86584	0.259	0.082	4.27743e-41	3	Egln3
Gm450121	3.65653e-45	1.33006	0.343	0.131	7.30903e-41	3	Gm45012
Slco3a11	3.52928e-44	0.733371	0.624	0.326	7.05467e-40	3	Slco3a1
Lpin11	3.80262e-44	0.536819	0.932	0.757	7.60106e-40	3	Lpin1
Impact	4.20078e-44	1.17509	0.53	0.291	8.39695e-40	3	Impact
Gm344551	7.47376e-44	1.05971	0.444	0.196	1.49393e-39	3	Gm34455
Asb111	4.07935e-43	0.884679	0.566	0.298	8.1542e-39	3	Asb11
Acss11	9.60904e-42	1.69215	0.3	0.111	1.92075e-37	3	Acss1
Ppm1l	6.77698e-41	0.59543	0.899	0.739	1.35465e-36	3	Ppm1l
Ankrd33b1	1.19358e-40	1.02596	0.527	0.288	2.38584e-36	3	Ankrd33b
Ifrd11	1.34061e-40	0.668025	0.755	0.521	2.67974e-36	3	Ifrd1
Efr3b	3.32021e-40	1.46254	0.301	0.115	6.63676e-36	3	Efr3b
Ank	8.29491e-40	0.679535	0.858	0.662	1.65807e-35	3	Ank
Ppip5k11	9.27254e-40	0.701719	0.725	0.459	1.85349e-35	3	Ppip5k1
Kcnc11	1.71642e-39	0.963843	0.54	0.292	3.43096e-35	3	Kcnc1
Tsc22d11	2.58597e-39	0.727334	0.76	0.537	5.16909e-35	3	Tsc22d1
Tead11	5.77664e-39	0.56297	0.907	0.729	1.15469e-34	3	Tead1
Trak21	6.99328e-39	0.981595	0.524	0.288	1.39789e-34	3	Trak2
Slf11	1.05357e-38	1.40093	0.408	0.197	2.10599e-34	3	Slf1
Retreg11	1.1855e-38	0.711516	0.831	0.618	2.36969e-34	3	Retreg1
Ppfibp21	1.52091e-37	0.792215	0.625	0.383	3.04014e-33	3	Ppfibp2
Irs11	1.60611e-37	0.890391	0.595	0.361	3.21046e-33	3	Irs1
Nrp11	2.38174e-37	1.09239	0.317	0.126	4.76086e-33	3	Nrp1
Ern11	2.65437e-37	1.10601	0.46	0.237	5.30581e-33	3	Ern1
ENSMUSG00000122311	8.11503e-37	1.50438	0.255	0.091	1.62211e-32	3	ENSMUSG00000122311
Tbc1d41	1.59732e-36	1.42748	0.37	0.17	3.19288e-32	3	Tbc1d4
Foxn31	1.67139e-36	0.485712	0.923	0.791	3.34095e-32	3	Foxn3
Eprs1	2.7705e-36	1.30138	0.664	0.486	5.53796e-32	3	Eprs1
Galnt17	4.21319e-36	0.58054	0.589	0.335	8.42174e-32	3	Galnt17
ENSMUSG000001372511	8.9137e-36	1.21045	0.402	0.196	1.78176e-31	3	ENSMUSG00000137251
Samd41	2.87959e-35	0.54845	0.903	0.764	5.75602e-31	3	Samd4
Dock41	3.78253e-35	0.66166	0.763	0.524	7.56091e-31	3	Dock4
Hs3st5	4.1644e-35	0.510171	0.915	0.741	8.32422e-31	3	Hs3st5
Mdh11	6.67043e-35	1.0282	0.337	0.144	1.33335e-30	3	Mdh1
Ece1	1.86658e-34	0.776063	0.528	0.299	3.73111e-30	3	Ece1
Ppm1b1	6.13088e-34	0.697494	0.676	0.435	1.2255e-29	3	Ppm1b
Adcy2	6.52593e-34	0.513849	0.907	0.757	1.30447e-29	3	Adcy2
Pdlim5	1.08266e-33	0.453301	0.959	0.868	2.16412e-29	3	Pdlim5
ENSMUSG00000143680	1.18358e-33	1.27273	0.25	0.091	2.36586e-29	3	ENSMUSG00000143680
ENSMUSG00000142378	7.78488e-33	1.23518	0.434	0.235	1.55612e-28	3	ENSMUSG00000142378
Tra2a1	7.88982e-33	0.66832	0.676	0.449	1.5771e-28	3	Tra2a
Irs21	1.04878e-32	1.0725	0.408	0.208	2.09641e-28	3	Irs2
Trim631	1.20818e-32	0.536162	0.865	0.67	2.41503e-28	3	Trim63
Atxn7l11	1.11343e-31	0.670464	0.757	0.547	2.22563e-27	3	Atxn7l1
Cltc	2.18924e-31	0.666024	0.709	0.511	4.37606e-27	3	Cltc
Auh1	4.21355e-31	0.916486	0.528	0.314	8.42246e-27	3	Auh
Pdha1	5.79093e-31	1.26614	0.253	0.098	1.15755e-26	3	Pdha1
Pde7a	2.2696e-30	0.612657	0.773	0.57	4.53671e-26	3	Pde7a
Abtb21	2.31134e-30	0.983874	0.453	0.249	4.62015e-26	3	Abtb2
Ppargc1b1	2.51311e-30	0.792293	0.59	0.375	5.02345e-26	3	Ppargc1b
Tmem651	9.86874e-30	0.647484	0.619	0.386	1.97266e-25	3	Tmem65
9530020I12Rik1	2.35627e-29	1.05001	0.289	0.123	4.70995e-25	3	9530020I12Rik
Crybg3	2.9843e-29	1.27078	0.268	0.111	5.96532e-25	3	Crybg3
Atp6v0d11	4.54898e-29	0.940217	0.405	0.219	9.09296e-25	3	Atp6v0d1
Mef2c	4.72705e-29	0.470243	0.932	0.836	9.44891e-25	3	Mef2c
Gm536171	6.87535e-29	0.890008	0.45	0.248	1.37431e-24	3	Gm53617
Adss1	1.0332e-28	0.87918	0.493	0.289	2.06526e-24	3	Adss1
Mlip	1.38877e-28	0.444722	0.941	0.834	2.77601e-24	3	Mlip
B3galt11	1.63564e-28	0.69777	0.673	0.467	3.26948e-24	3	B3galt1
Ciapin1	2.74439e-28	1.20911	0.256	0.106	5.48576e-24	3	Ciapin1
Tmem140	2.75389e-28	0.958243	0.462	0.273	5.50476e-24	3	Tmem140
Cmya5	3.89179e-28	0.372105	0.948	0.83	7.77931e-24	3	Cmya5
Inpp4b1	9.03453e-28	0.36477	0.507	0.262	1.80591e-23	3	Inpp4b
Ndufv21	1.45286e-27	1.01191	0.289	0.129	2.90412e-23	3	Ndufv2
Atp5f1a1	1.67261e-27	0.917297	0.339	0.162	3.34339e-23	3	Atp5f1a
Acaca1	2.08794e-27	0.753994	0.537	0.331	4.17358e-23	3	Acaca
Ppp1r12b1	2.49056e-27	0.390094	0.929	0.834	4.97837e-23	3	Ppp1r12b
Ube2h	2.5406e-27	0.64959	0.728	0.54	5.0784e-23	3	Ube2h
Dst	4.12608e-27	0.340638	0.951	0.883	8.24762e-23	3	Dst
Usp15	5.56427e-27	0.657516	0.783	0.643	1.11224e-22	3	Usp15
Slc38a31	8.0174e-27	0.750727	0.475	0.27	1.6026e-22	3	Slc38a3
Lncpint1	9.53531e-27	0.369123	0.958	0.88	1.90601e-22	3	Lncpint
Rps6ka21	9.95161e-27	0.641517	0.702	0.514	1.98923e-22	3	Rps6ka2
Vgll21	1.20052e-26	1.13295	0.268	0.116	2.39971e-22	3	Vgll2
Rbm201	2.02922e-26	0.446277	0.748	0.516	4.05621e-22	3	Rbm20
Wbp1l1	2.93691e-26	0.692037	0.622	0.425	5.8706e-22	3	Wbp1l
Gm50194	2.93698e-26	0.966853	0.395	0.213	5.87073e-22	3	Gm50194
Ogdh1	4.62455e-26	0.538297	0.764	0.585	9.24402e-22	3	Ogdh
2700097O09Rik1	4.67832e-26	0.826391	0.511	0.322	9.3515e-22	3	2700097O09Rik
Atp6v1a1	5.19954e-26	0.916259	0.462	0.269	1.03934e-21	3	Atp6v1a
Fnip11	1.10575e-25	0.429961	0.829	0.63	2.21028e-21	3	Fnip1
Kif16b1	1.59726e-25	0.503885	0.831	0.677	3.19276e-21	3	Kif16b
Tnik1	1.61647e-25	0.284749	0.861	0.692	3.23117e-21	3	Tnik
Mapkapk21	1.82255e-25	1.04327	0.404	0.23	3.64309e-21	3	Mapkapk2
Slc20a21	2.1251e-25	0.647968	0.608	0.416	4.24786e-21	3	Slc20a2
Dhrs3	2.20391e-25	1.18137	0.252	0.109	4.4054e-21	3	Dhrs3
Slc25a121	2.79166e-25	0.538538	0.75	0.589	5.58025e-21	3	Slc25a12
Vldlr1	2.97925e-25	0.55156	0.644	0.434	5.95522e-21	3	Vldlr
Oxct11	7.06248e-25	0.635486	0.499	0.284	1.41172e-20	3	Oxct1
Atosa1	7.34269e-25	0.551862	0.725	0.537	1.46773e-20	3	Atosa
Coq10a1	7.43865e-25	0.743439	0.476	0.278	1.48691e-20	3	Coq10a
Atp5f1c1	1.16974e-24	0.811581	0.385	0.205	2.3382e-20	3	Atp5f1c
Acacb1	2.36929e-24	0.465769	0.766	0.576	4.73597e-20	3	Acacb
Kdm4a	7.4902e-24	1.08605	0.287	0.137	1.49722e-19	3	Kdm4a
St3gal31	7.96463e-24	0.488277	0.696	0.512	1.59205e-19	3	St3gal3
Gm342561	1.0465e-23	0.93662	0.369	0.201	2.09185e-19	3	Gm34256
Garre11	1.50013e-23	0.562599	0.698	0.509	2.99861e-19	3	Garre1
Slc16a1	1.56151e-23	0.992615	0.263	0.12	3.12131e-19	3	Slc16a1
Gm32200	1.63574e-23	0.924876	0.353	0.186	3.26969e-19	3	Gm32200
Clip41	2.87262e-23	0.51816	0.528	0.32	5.74208e-19	3	Clip4
Gm151791	5.77485e-23	0.792795	0.434	0.256	1.15434e-18	3	Gm15179
Ppfia11	7.14773e-23	0.691675	0.625	0.442	1.42876e-18	3	Ppfia1
Acsl11	1.64042e-22	0.646215	0.611	0.431	3.27903e-18	3	Acsl1
Angpt11	1.66532e-22	0.753858	0.382	0.208	3.32881e-18	3	Angpt1
Tmem120b1	1.67709e-22	1.02365	0.336	0.178	3.35234e-18	3	Tmem120b
Lmbrd11	2.47087e-22	0.896718	0.427	0.252	4.93903e-18	3	Lmbrd1
Bzw21	3.01134e-22	0.739204	0.496	0.313	6.01936e-18	3	Bzw2
Itgb61	3.31915e-22	0.410299	0.648	0.442	6.63465e-18	3	Itgb6
Gm32652	6.77687e-22	0.675124	0.368	0.197	1.35463e-17	3	Gm32652
Pdzrn3	1.07275e-21	0.317464	0.926	0.813	2.14433e-17	3	Pdzrn3
Rbm241	1.71632e-21	0.447163	0.822	0.628	3.43074e-17	3	Rbm24
Esr1	1.92766e-21	0.532907	0.631	0.446	3.8532e-17	3	Esr1
Kcnq5	4.66827e-21	0.493997	0.673	0.478	9.3314e-17	3	Kcnq5
Rab11fip31	5.35393e-21	0.535872	0.722	0.553	1.0702e-16	3	Rab11fip3
Hadha1	6.76941e-21	0.663062	0.511	0.325	1.35314e-16	3	Hadha
Pbx11	1.2761e-20	0.469437	0.797	0.652	2.5508e-16	3	Pbx1
Cntfr	1.55588e-20	0.804821	0.285	0.145	3.11006e-16	3	Cntfr
Mypn	1.56566e-20	0.410438	0.916	0.826	3.1296e-16	3	Mypn
Myot2	1.72501e-20	0.360928	0.903	0.734	3.44812e-16	3	Myot
G3bp2	1.78838e-20	0.964486	0.291	0.15	3.5748e-16	3	G3bp2
Gm569841	2.67759e-20	0.736755	0.34	0.181	5.35223e-16	3	Gm56984
Chchd31	2.84748e-20	0.348636	0.844	0.709	5.69183e-16	3	Chchd3
Lamp21	2.99382e-20	0.479019	0.695	0.512	5.98434e-16	3	Lamp2
Spata1	4.42639e-20	0.790643	0.376	0.217	8.84791e-16	3	Spata1
Golga41	5.46668e-20	0.4055	0.858	0.71	1.09273e-15	3	Golga4
Noct	6.45031e-20	0.551001	0.512	0.329	1.28935e-15	3	Noct
Mtss11	7.07157e-20	0.51761	0.661	0.487	1.41354e-15	3	Mtss1
Msi21	1.28312e-19	0.296042	0.939	0.881	2.56483e-15	3	Msi2
Pcnt	2.13174e-19	0.462758	0.703	0.517	4.26113e-15	3	Pcnt
Rapgef2	2.34119e-19	0.807787	0.575	0.411	4.6798e-15	3	Rapgef2
Usp2	2.44156e-19	0.646504	0.588	0.42	4.88043e-15	3	Usp2
Map3k14	2.99411e-19	0.802596	0.287	0.148	5.98493e-15	3	Map3k14
Trak11	3.31448e-19	0.637623	0.52	0.346	6.62532e-15	3	Trak1
Ccdc501	3.86624e-19	0.414009	0.8	0.631	7.72824e-15	3	Ccdc50
Synpo1	5.22313e-19	0.68371	0.417	0.255	1.04405e-14	3	Synpo
Rab7	7.64892e-19	0.403927	0.676	0.498	1.52894e-14	3	Rab7
Got21	7.94335e-19	0.73268	0.339	0.188	1.5878e-14	3	Got2
Klf121	1.13764e-18	0.448148	0.535	0.346	2.27404e-14	3	Klf12
Hadhb1	1.32406e-18	0.764679	0.431	0.272	2.64666e-14	3	Hadhb
Gm40477	1.82898e-18	0.86001	0.268	0.138	3.65596e-14	3	Gm40477
Slk1	1.84972e-18	0.547535	0.463	0.294	3.69741e-14	3	Slk
Sdc41	2.15614e-18	0.854749	0.317	0.177	4.30991e-14	3	Sdc4
Mitf1	2.24976e-18	0.395025	0.747	0.584	4.49705e-14	3	Mitf
Asap11	2.36093e-18	0.438779	0.643	0.465	4.71927e-14	3	Asap1
Acadl1	2.36429e-18	0.710564	0.353	0.2	4.72598e-14	3	Acadl
Snx29	2.81189e-18	0.473535	0.618	0.437	5.62069e-14	3	Snx29
Mast21	2.90264e-18	0.352138	0.881	0.74	5.80209e-14	3	Mast2
Slc25a33	3.00416e-18	0.589219	0.342	0.194	6.00502e-14	3	Slc25a33
Slc41a31	3.22065e-18	0.761218	0.41	0.258	6.43776e-14	3	Slc41a3
Picalm	3.45833e-18	0.623281	0.685	0.536	6.91285e-14	3	Picalm
Camta11	3.53767e-18	0.403083	0.631	0.435	7.07145e-14	3	Camta1
Fxyd1	8.58574e-18	0.870297	0.253	0.127	1.7162e-13	3	Fxyd1
Best31	8.93159e-18	0.614393	0.562	0.395	1.78534e-13	3	Best3
Asb181	9.57648e-18	0.828825	0.363	0.216	1.91424e-13	3	Asb18
Cystm1	1.6901e-17	0.487395	0.624	0.454	3.37834e-13	3	Cystm1
Tmem94	2.00046e-17	0.805973	0.292	0.159	3.99871e-13	3	Tmem94
Homer11	2.1452e-17	0.485405	0.657	0.505	4.28804e-13	3	Homer1
Txlnb1	2.46494e-17	0.40378	0.754	0.588	4.92716e-13	3	Txlnb
Eya11	2.5018e-17	0.49613	0.695	0.543	5.00086e-13	3	Eya1
Cap21	2.93816e-17	0.346777	0.854	0.748	5.87309e-13	3	Cap2
Flcn	4.088e-17	0.813132	0.271	0.143	8.17151e-13	3	Flcn
Tom11	5.29405e-17	0.604033	0.384	0.233	1.05823e-12	3	Tom1
Yipf71	7.38635e-17	0.685493	0.343	0.196	1.47646e-12	3	Yipf7
Zfp7101	9.1681e-17	0.713523	0.392	0.243	1.83261e-12	3	Zfp710
Uqcc1	1.07187e-16	0.483963	0.482	0.319	2.14256e-12	3	Uqcc1
Klhl38	1.07492e-16	0.623023	0.381	0.232	2.14865e-12	3	Klhl38
2310020H05Rik1	1.48787e-16	0.519551	0.398	0.245	2.9741e-12	3	2310020H05Rik
Prkcq	1.62923e-16	0.411598	0.682	0.531	3.25666e-12	3	Prkcq
Usp13	1.63467e-16	0.389329	0.852	0.727	3.26754e-12	3	Usp13
Pptc71	1.79127e-16	0.564265	0.493	0.334	3.58057e-12	3	Pptc7
Rnf144b	1.81953e-16	0.810937	0.394	0.257	3.63707e-12	3	Rnf144b
Me31	2.31481e-16	0.433157	0.582	0.415	4.62708e-12	3	Me3
St8sia51	3.16892e-16	0.780999	0.326	0.191	6.33436e-12	3	St8sia5
Snta1	3.75494e-16	0.40628	0.742	0.587	7.50576e-12	3	Snta1
Etl41	3.88787e-16	0.337323	0.896	0.775	7.77145e-12	3	Etl4
Slc4a41	4.98145e-16	0.406313	0.803	0.654	9.95742e-12	3	Slc4a4
Atcayos1	5.14349e-16	0.379555	0.75	0.599	1.02813e-11	3	Atcayos
Egln11	5.60827e-16	0.634165	0.313	0.181	1.12104e-11	3	Egln1
Itpr21	6.33451e-16	0.600073	0.37	0.222	1.2662e-11	3	Itpr2
Mfn11	9.07064e-16	0.435679	0.546	0.377	1.81313e-11	3	Mfn1
Lactb2	9.5808e-16	0.594589	0.407	0.259	1.91511e-11	3	Lactb2
Synj21	1.45156e-15	0.578261	0.444	0.291	2.90152e-11	3	Synj2
Tex21	1.53541e-15	0.58034	0.496	0.345	3.06913e-11	3	Tex2
Slc25a361	1.97437e-15	0.446567	0.595	0.429	3.94656e-11	3	Slc25a36
Akap11	2.13484e-15	0.597638	0.314	0.178	4.26733e-11	3	Akap1
Slc8a3	2.70405e-15	0.499374	0.732	0.584	5.40513e-11	3	Slc8a3
Ghr1	2.73729e-15	0.35013	0.848	0.745	5.47158e-11	3	Ghr
Asb21	3.37112e-15	0.321086	0.781	0.614	6.73853e-11	3	Asb2
Mreg1	3.71847e-15	0.861495	0.284	0.163	7.43285e-11	3	Mreg
ENSMUSG000001417822	4.37303e-15	0.447326	0.499	0.334	8.74126e-11	3	ENSMUSG00000141782
Plcl11	6.10073e-15	0.274663	0.524	0.348	1.21947e-10	3	Plcl1
Sacm1l	7.05887e-15	0.586904	0.511	0.363	1.411e-10	3	Sacm1l
Mpc11	9.60013e-15	0.522487	0.456	0.302	1.91897e-10	3	Mpc1
Arhgap241	1.07862e-14	0.349963	0.386	0.239	2.15606e-10	3	Arhgap24
Sik3	1.14274e-14	0.336727	0.784	0.653	2.28422e-10	3	Sik3
Sdhc1	1.38683e-14	0.721071	0.389	0.252	2.77214e-10	3	Sdhc
Lrrc21	1.44431e-14	0.494824	0.593	0.438	2.88702e-10	3	Lrrc2
Iqgap1	1.52866e-14	0.540431	0.424	0.275	3.05563e-10	3	Iqgap1
Npc11	2.42018e-14	0.378325	0.616	0.455	4.8377e-10	3	Npc1
Ptprd1	3.89934e-14	0.569986	0.301	0.176	7.7944e-10	3	Ptprd
Rarb	5.66974e-14	0.381797	0.596	0.433	1.13332e-09	3	Rarb
Slc22a231	9.56093e-14	0.531593	0.326	0.195	1.91113e-09	3	Slc22a23
Slc9a2	9.57282e-14	0.767024	0.315	0.196	1.91351e-09	3	Slc9a2
Dyrk1a1	1.04658e-13	0.368095	0.748	0.614	2.092e-09	3	Dyrk1a
Pbxip1	1.33484e-13	0.546935	0.482	0.339	2.66821e-09	3	Pbxip1
Atp1a21	1.4588e-13	0.345176	0.766	0.618	2.91599e-09	3	Atp1a2
Zhx21	1.47577e-13	0.301447	0.648	0.481	2.94991e-09	3	Zhx2
Clec16a	1.53349e-13	0.3453	0.679	0.523	3.06529e-09	3	Clec16a
Gm55122	1.55719e-13	0.745048	0.359	0.232	3.11267e-09	3	Gm55122
Gys11	1.68965e-13	0.495541	0.524	0.37	3.37744e-09	3	Gys1
Crhr21	1.91356e-13	0.643656	0.37	0.239	3.82502e-09	3	Crhr2
Camk2b1	2.33815e-13	0.555393	0.41	0.275	4.67373e-09	3	Camk2b
Lrrc391	2.35999e-13	0.617054	0.366	0.235	4.71738e-09	3	Lrrc39
Rmnd1	2.75041e-13	0.701361	0.258	0.147	5.49779e-09	3	Rmnd1
Slco5a11	3.39789e-13	0.503931	0.525	0.383	6.79204e-09	3	Slco5a1
Speg1	5.42606e-13	0.291208	0.81	0.682	1.08462e-08	3	Speg
Vamp5	5.62316e-13	0.830793	0.263	0.154	1.12401e-08	3	Vamp5
Trpm7	5.73627e-13	0.399915	0.682	0.549	1.14662e-08	3	Trpm7
Atxn7	6.21596e-13	0.509246	0.566	0.433	1.24251e-08	3	Atxn7
Sorl1	6.24505e-13	0.560147	0.46	0.321	1.24832e-08	3	Sorl1
Gm49906	6.71021e-13	0.336489	0.802	0.645	1.3413e-08	3	Gm49906
Arhgap10	7.6032e-13	0.339589	0.77	0.638	1.5198e-08	3	Arhgap10
Eml11	7.95125e-13	0.657306	0.369	0.239	1.58938e-08	3	Eml1
Kif21a	8.10823e-13	0.579163	0.421	0.285	1.62075e-08	3	Kif21a
Fsd21	9.68955e-13	0.540695	0.456	0.314	1.93684e-08	3	Fsd2
Tmem106b	9.88893e-13	0.635564	0.337	0.215	1.9767e-08	3	Tmem106b
Nr4a1	1.01908e-12	0.739744	0.266	0.157	2.03705e-08	3	Nr4a1
Nsmce21	1.17744e-12	0.395208	0.63	0.481	2.35359e-08	3	Nsmce2
Adhfe11	1.5181e-12	0.626938	0.346	0.221	3.03454e-08	3	Adhfe1
Phaf1	1.73585e-12	0.727876	0.25	0.143	3.46978e-08	3	Phaf1
Cirbil1	2.4772e-12	0.363476	0.457	0.308	4.95168e-08	3	Cirbil
2900040C04Rik	4.68141e-12	0.576996	0.291	0.177	9.35766e-08	3	2900040C04Rik
Aig1	5.15093e-12	0.458593	0.349	0.223	1.02962e-07	3	Aig1
4632427E13Rik1	5.37255e-12	0.516232	0.514	0.382	1.07392e-07	3	4632427E13Rik
Fhod3	5.75749e-12	0.285118	0.805	0.653	1.15087e-07	3	Fhod3
Rassf81	8.47953e-12	0.606565	0.339	0.222	1.69497e-07	3	Rassf8
Etfa1	9.02583e-12	0.452849	0.535	0.398	1.80417e-07	3	Etfa
Micos101	1.87349e-11	0.744185	0.255	0.151	3.74491e-07	3	Micos10
Mn11	2.05806e-11	0.499031	0.407	0.279	4.11385e-07	3	Mn1
2310057M21Rik1	2.05823e-11	0.743943	0.282	0.173	4.1142e-07	3	2310057M21Rik
Mpdz1	2.06756e-11	0.401259	0.489	0.352	4.13284e-07	3	Mpdz
Ubn11	2.86295e-11	0.535746	0.317	0.202	5.72276e-07	3	Ubn1
Atp6v1h1	3.26931e-11	0.478446	0.515	0.396	6.53503e-07	3	Atp6v1h
Cox101	3.37531e-11	0.363318	0.502	0.364	6.74691e-07	3	Cox10
Slc49a4	3.53482e-11	0.39225	0.449	0.317	7.06574e-07	3	Slc49a4
Aff4	4.32611e-11	0.399237	0.467	0.337	8.64746e-07	3	Aff4
Aco21	4.37536e-11	0.4466	0.585	0.458	8.74591e-07	3	Aco2
Elf2	4.39583e-11	0.37332	0.58	0.445	8.78682e-07	3	Elf2
2210408F21Rik2	4.93631e-11	0.29757	0.78	0.656	9.86719e-07	3	2210408F21Rik
Tia1	6.75935e-11	0.633279	0.372	0.258	1.35113e-06	3	Tia1
Atg101	6.84683e-11	0.408111	0.44	0.308	1.36861e-06	3	Atg10
Rere	7.16518e-11	0.252408	0.826	0.726	1.43225e-06	3	Rere
Ranbp91	7.51297e-11	0.54105	0.443	0.326	1.50177e-06	3	Ranbp9
Atp6v1b2	8.29668e-11	0.597172	0.287	0.183	1.65842e-06	3	Atp6v1b2
Pxn1	1.05808e-10	0.323215	0.443	0.31	2.11499e-06	3	Pxn
Nfe2l2	1.14316e-10	0.304726	0.524	0.385	2.28507e-06	3	Nfe2l2
Ucp31	1.24839e-10	0.310092	0.467	0.328	2.49541e-06	3	Ucp3
Acox11	1.28187e-10	0.566299	0.285	0.178	2.56234e-06	3	Acox1
Cep431	1.32993e-10	0.456908	0.418	0.296	2.65839e-06	3	Cep43
Ankrd52	1.41956e-10	0.548333	0.255	0.154	2.83756e-06	3	Ankrd52
Fars2	1.59758e-10	0.336017	0.589	0.461	3.19341e-06	3	Fars2
Ric8b1	1.80239e-10	0.432837	0.436	0.313	3.6028e-06	3	Ric8b
Nfix	2.08504e-10	0.362798	0.499	0.365	4.16779e-06	3	Nfix
Dnajb6	2.12651e-10	0.321887	0.705	0.582	4.25067e-06	3	Dnajb6
Map3k2	2.33232e-10	0.526247	0.417	0.299	4.66208e-06	3	Map3k2
Itsn11	2.56534e-10	0.360614	0.621	0.49	5.12785e-06	3	Itsn1
Gyg11	3.40808e-10	0.476166	0.392	0.273	6.81241e-06	3	Gyg1
Rbks	3.42721e-10	0.552058	0.327	0.214	6.85065e-06	3	Rbks
Ndufs41	5.34465e-10	0.344946	0.634	0.504	1.06834e-05	3	Ndufs4
Rbms1	5.46323e-10	0.381334	0.414	0.296	1.09204e-05	3	Rbms1
Jmjd1c	5.55224e-10	0.270682	0.7	0.569	1.10984e-05	3	Jmjd1c
Tmem182	5.68039e-10	0.344019	0.624	0.494	1.13545e-05	3	Tmem182
Rbm251	6.62297e-10	0.2559	0.773	0.657	1.32387e-05	3	Rbm25
Taf1d	6.72068e-10	0.307484	0.444	0.317	1.3434e-05	3	Taf1d
Sacs1	7.62596e-10	0.371117	0.379	0.264	1.52435e-05	3	Sacs
Vdac3	8.33605e-10	0.597812	0.25	0.154	1.66629e-05	3	Vdac3
Coq10b	9.59896e-10	0.660517	0.291	0.19	1.91874e-05	3	Coq10b
Septin111	1.00482e-09	0.359138	0.534	0.398	2.00854e-05	3	Septin11
Nfyc1	1.02931e-09	0.409995	0.437	0.323	2.05749e-05	3	Nfyc
Mef2d1	1.24707e-09	0.294167	0.583	0.452	2.49277e-05	3	Mef2d
Nr3c11	2.05061e-09	0.272735	0.686	0.562	4.09897e-05	3	Nr3c1
Slc38a21	2.06508e-09	0.320614	0.698	0.577	4.12789e-05	3	Slc38a2
Spag91	2.37136e-09	0.260461	0.867	0.797	4.74011e-05	3	Spag9
5031439G07Rik	2.61791e-09	0.495596	0.268	0.171	5.23295e-05	3	5031439G07Rik
Zfp1061	2.83859e-09	0.403226	0.437	0.318	5.67405e-05	3	Zfp106
Ano51	3.2916e-09	0.25005	0.567	0.429	6.57958e-05	3	Ano5
Arfgef21	3.32108e-09	0.303849	0.512	0.379	6.6385e-05	3	Arfgef2
Crem	3.52565e-09	0.380194	0.269	0.172	7.04742e-05	3	Crem
Lats1	3.63426e-09	0.403188	0.342	0.231	7.26452e-05	3	Lats1
Ell21	3.80409e-09	0.342462	0.666	0.561	7.604e-05	3	Ell2
Capzb	4.00451e-09	0.266693	0.443	0.326	8.00461e-05	3	Capzb
Mapkapk3	4.38757e-09	0.48391	0.252	0.159	8.7703e-05	3	Mapkapk3
Hnrnpm2	4.62942e-09	0.262889	0.627	0.504	9.25374e-05	3	Hnrnpm
Rilpl11	4.87271e-09	0.276024	0.657	0.532	9.74006e-05	3	Rilpl1
Vps13c1	5.94812e-09	0.419318	0.453	0.338	0.000118897	3	Vps13c
Crebrf	6.02137e-09	0.399822	0.424	0.309	0.000120361	3	Crebrf
Shld1	6.10011e-09	0.68184	0.258	0.167	0.000121935	3	Shld1
Map7d1	6.51362e-09	0.365189	0.378	0.265	0.000130201	3	Map7d1
ENSMUSG00000127995	6.64518e-09	0.458066	0.347	0.241	0.00013283	3	ENSMUSG00000127995
Lifr	6.70254e-09	0.52886	0.311	0.208	0.000133977	3	Lifr
Dmpk1	8.88931e-09	0.277533	0.369	0.255	0.000177688	3	Dmpk
Dlst1	1.00582e-08	0.41045	0.269	0.175	0.000201054	3	Dlst
Clasp2	1.04442e-08	0.291274	0.63	0.51	0.00020877	3	Clasp2
St7	1.17238e-08	0.408944	0.388	0.28	0.000234346	3	St7
Sdha1	1.20281e-08	0.349911	0.43	0.309	0.000240429	3	Sdha
Acat11	1.35883e-08	0.528344	0.343	0.241	0.000271617	3	Acat1
Thrb	1.3652e-08	0.26413	0.758	0.648	0.000272889	3	Thrb
Ell1	1.541e-08	0.559567	0.278	0.187	0.000308031	3	Ell
Parp81	1.54393e-08	0.400028	0.48	0.369	0.000308616	3	Parp8
Pik3ca1	1.54506e-08	0.306442	0.463	0.342	0.000308842	3	Pik3ca
Plin4	1.64278e-08	0.286778	0.537	0.418	0.000328375	3	Plin4
Zfp462	1.70306e-08	0.425051	0.378	0.274	0.000340425	3	Zfp462
Kansl31	1.81688e-08	0.3555	0.327	0.223	0.000363177	3	Kansl3
Vgll41	1.92561e-08	0.270738	0.431	0.315	0.000384911	3	Vgll4
ENSMUSG00000140415	1.96237e-08	0.586423	0.255	0.166	0.000392257	3	ENSMUSG00000140415
Tmem131	1.99569e-08	0.423894	0.517	0.405	0.000398918	3	Tmem131
Rpl3l1	2.04577e-08	0.284139	0.599	0.468	0.000408928	3	Rpl3l
Gm36201	2.33806e-08	0.467984	0.265	0.175	0.000467355	3	Gm36201
Gm12224	2.33909e-08	0.346594	0.469	0.356	0.000467562	3	Gm12224
Afg1l1	2.40349e-08	0.334495	0.472	0.362	0.000480433	3	Afg1l
Uty	2.99165e-08	0.309274	0.692	0.584	0.000598001	3	Uty
Ptpn41	3.0399e-08	0.269784	0.586	0.466	0.000607646	3	Ptpn4
Trim551	3.18877e-08	0.280739	0.573	0.45	0.000637403	3	Trim55
Bach11	3.43077e-08	0.401662	0.323	0.227	0.000685776	3	Bach1
Cnnm21	3.53379e-08	0.507483	0.276	0.187	0.000706369	3	Cnnm2
Mrpl3	3.55541e-08	0.496474	0.357	0.256	0.000710691	3	Mrpl3
Gm501141	3.56371e-08	0.404563	0.329	0.23	0.000712349	3	Gm50114
Cyth11	3.73979e-08	0.479949	0.417	0.312	0.000747546	3	Cyth1
Coro61	4.29878e-08	0.306521	0.334	0.232	0.000859284	3	Coro6
Mtch2	4.71922e-08	0.447046	0.294	0.2	0.000943324	3	Mtch2
Appl21	6.15021e-08	0.49999	0.282	0.191	0.00122937	3	Appl2
Med271	7.00591e-08	0.288133	0.491	0.379	0.00140041	3	Med27
Apoo	8.17071e-08	0.413682	0.399	0.296	0.00163324	3	Apoo
Med14	9.58201e-08	0.462439	0.305	0.212	0.00191535	3	Med14
Foxo11	1.01004e-07	0.351774	0.55	0.44	0.00201898	3	Foxo1
Klf15	1.06198e-07	0.527985	0.263	0.178	0.0021228	3	Klf15
Pacsin21	1.07238e-07	0.283054	0.452	0.335	0.00214357	3	Pacsin2
Atf7ip	1.17061e-07	0.45084	0.411	0.307	0.00233994	3	Atf7ip
Cluh1	1.35512e-07	0.437498	0.318	0.222	0.00270875	3	Cluh
Map4k3	1.36866e-07	0.355264	0.381	0.281	0.00273582	3	Map4k3
Exoc6	1.64942e-07	0.292932	0.527	0.424	0.00329703	3	Exoc6
Usp241	1.70577e-07	0.320831	0.564	0.448	0.00340966	3	Usp24
Klhl71	1.84084e-07	0.315644	0.43	0.324	0.00367965	3	Klhl7
Metap1d1	1.84137e-07	0.307345	0.508	0.401	0.00368072	3	Metap1d
Ndufa101	1.90104e-07	0.650657	0.26	0.179	0.00379999	3	Ndufa10
Mfn21	2.21858e-07	0.467133	0.287	0.198	0.00443471	3	Mfn2
Ndel11	2.51304e-07	0.460939	0.308	0.221	0.00502331	3	Ndel1
Klhdc10	2.55941e-07	0.335072	0.276	0.188	0.00511601	3	Klhdc10
Nfatc1	2.68285e-07	0.381086	0.333	0.24	0.00536276	3	Nfatc1
Rmdn11	2.9785e-07	0.359966	0.483	0.385	0.00595372	3	Rmdn1
Esrra1	3.20906e-07	0.423865	0.252	0.169	0.00641458	3	Esrra
Urgcp1	3.21987e-07	0.269264	0.401	0.301	0.00643619	3	Urgcp
Tnks21	3.29197e-07	0.252713	0.609	0.487	0.00658032	3	Tnks2
Bnip31	3.54837e-07	0.364928	0.437	0.34	0.00709284	3	Bnip3
Cdc37l11	4.09056e-07	0.427057	0.479	0.388	0.00817663	3	Cdc37l1
Ppp2ca1	4.5572e-07	0.319107	0.402	0.298	0.00910938	3	Ppp2ca
Agtpbp1	4.80644e-07	0.254503	0.279	0.195	0.00960759	3	Agtpbp1
Lonp2	6.28435e-07	0.388443	0.507	0.406	0.0125618	3	Lonp2
Pcnx11	6.53497e-07	0.369217	0.507	0.392	0.0130628	3	Pcnx1
Mtres1	6.96177e-07	0.471796	0.252	0.172	0.0139159	3	Mtres1
Reep31	7.5229e-07	0.439148	0.313	0.225	0.0150375	3	Reep3
Ppp2r5a1	7.65724e-07	0.305752	0.402	0.311	0.0153061	3	Ppp2r5a
Dnaja2	7.91929e-07	0.381259	0.381	0.283	0.0158299	3	Dnaja2
Ppil4	7.94417e-07	0.280912	0.259	0.175	0.0158796	3	Ppil4
Nxn1	8.30409e-07	0.311742	0.703	0.611	0.016599	3	Nxn
Mtr	8.55221e-07	0.333002	0.262	0.18	0.017095	3	Mtr
Sfxn5	8.61465e-07	0.528798	0.253	0.177	0.0172198	3	Sfxn5
Arhgef10l	8.89977e-07	0.351878	0.313	0.224	0.0177897	3	Arhgef10l
Arhgef61	1.0125e-06	0.328298	0.276	0.192	0.0202388	3	Arhgef6
Acadm1	1.19251e-06	0.441371	0.276	0.194	0.023837	3	Acadm
Tango21	1.3089e-06	0.333029	0.447	0.347	0.0261635	3	Tango2
Ppp2r5c	1.52082e-06	0.51566	0.289	0.208	0.0303996	3	Ppp2r5c
Agpat31	1.56069e-06	0.332938	0.368	0.276	0.0311967	3	Agpat3
Ttc19	1.64892e-06	0.316583	0.397	0.306	0.0329604	3	Ttc19
Srsf5	1.78731e-06	0.275291	0.457	0.345	0.0357266	3	Srsf5
Malt1	2.39649e-06	0.39673	0.285	0.205	0.0479035	3	Malt1
Myh11	2.26913e-185	2.47274	0.836	0.284	4.53577e-181	4	Myh1
Gm11967	1.54502e-64	2.77074	0.265	0.058	3.08833e-60	4	Gm11967
Ckmt22	1.03986e-56	0.983661	0.714	0.345	2.07857e-52	4	Ckmt2
Eno3	3.35763e-55	2.03587	0.29	0.076	6.71156e-51	4	Eno3
Vegfa2	2.35e-53	1.15745	0.72	0.428	4.69742e-49	4	Vegfa
Ppp1r3a1	1.0766e-51	0.9383	0.846	0.625	2.15202e-47	4	Ppp1r3a
Mlf11	1.53103e-51	1.35432	0.545	0.252	3.06037e-47	4	Mlf1
Pfkm1	1.01939e-46	1.1253	0.737	0.51	2.03766e-42	4	Pfkm
Gm501941	8.15513e-42	1.49045	0.463	0.212	1.63013e-37	4	Gm50194
2310016D03Rik2	9.57876e-42	1.18786	0.528	0.25	1.9147e-37	4	2310016D03Rik
Lmod1	3.01599e-39	1.88247	0.265	0.083	6.02867e-35	4	Lmod1
Gm326521	4.85308e-39	1.44813	0.438	0.195	9.70083e-35	4	Gm32652
Pdk41	8.63865e-39	1.04917	0.724	0.541	1.72678e-34	4	Pdk4
Ptpn32	1.11411e-38	0.969291	0.691	0.405	2.227e-34	4	Ptpn3
Mir133a-1hg1	6.68244e-37	0.976431	0.672	0.43	1.33575e-32	4	Mir133a-1hg
Pde7b2	1.17948e-36	0.729441	0.876	0.625	2.35766e-32	4	Pde7b
Ank22	2.13573e-36	0.533036	0.87	0.541	4.26911e-32	4	Ank2
Cirbil2	3.57864e-36	1.27433	0.545	0.303	7.15335e-32	4	Cirbil
Vldlr2	4.89856e-36	1.00846	0.68	0.438	9.79172e-32	4	Vldlr
Nos11	1.16613e-35	0.952905	0.678	0.426	2.33098e-31	4	Nos1
Hs3st51	1.64193e-34	0.696505	0.888	0.75	3.28206e-30	4	Hs3st5
1700027J07Rik1	6.30506e-34	1.4449	0.341	0.138	1.26032e-29	4	1700027J07Rik
Rcan22	1.27073e-31	0.674128	0.695	0.402	2.54006e-27	4	Rcan2
Slc8a31	2.03237e-31	0.937595	0.773	0.585	4.0625e-27	4	Slc8a3
ENSMUSG000001237112	7.08328e-31	1.24565	0.402	0.188	1.41588e-26	4	ENSMUSG00000123711
ENSMUSG000001223111	9.71301e-31	1.71661	0.261	0.096	1.94153e-26	4	ENSMUSG00000122311
Spata11	1.57547e-30	1.23839	0.429	0.217	3.1492e-26	4	Spata1
Cd362	2.41349e-30	0.836835	0.615	0.356	4.82433e-26	4	Cd36
Myom22	2.41714e-28	0.732165	0.667	0.42	4.83163e-24	4	Myom2
ENSMUSG000001404651	7.46915e-28	0.670684	0.821	0.669	1.49301e-23	4	ENSMUSG00000140465
Gm344552	9.71822e-27	1.05963	0.41	0.209	1.94258e-22	4	Gm34455
Ugp22	1.62715e-26	0.577694	0.853	0.696	3.25252e-22	4	Ugp2
Txlnb2	2.4165e-26	0.695351	0.762	0.594	4.83035e-22	4	Txlnb
Retreg12	2.9982e-26	0.786582	0.787	0.631	5.99311e-22	4	Retreg1
Phkg12	5.70572e-25	0.634478	0.777	0.601	1.14052e-20	4	Phkg1
Pde7a1	7.23831e-25	0.866171	0.737	0.582	1.44687e-20	4	Pde7a
Eya12	1.04696e-24	0.801479	0.716	0.546	2.09277e-20	4	Eya1
Golga42	2.93432e-24	0.583339	0.848	0.716	5.86541e-20	4	Golga4
Idh3a	5.35036e-24	1.36563	0.29	0.131	1.06948e-19	4	Idh3a
Gys12	1.23041e-23	0.903492	0.568	0.371	2.45946e-19	4	Gys1
Gm134902	1.76214e-23	0.468087	0.653	0.412	3.52235e-19	4	Gm13490
Rasgrp3	4.61893e-23	1.24142	0.297	0.136	9.23277e-19	4	Rasgrp3
Phtf21	1.20455e-22	0.750154	0.758	0.629	2.40777e-18	4	Phtf2
Tmem652	1.41119e-22	0.770045	0.59	0.398	2.82083e-18	4	Tmem65
St3gal61	7.14757e-22	0.987004	0.434	0.252	1.42873e-17	4	St3gal6
Npc12	9.50039e-22	0.684827	0.655	0.457	1.89903e-17	4	Npc1
Asb151	1.62929e-21	0.864405	0.516	0.336	3.25678e-17	4	Asb15
Mybpc12	1.8714e-21	0.547807	0.924	0.82	3.74075e-17	4	Mybpc1
Clip42	1.93468e-21	0.554631	0.539	0.326	3.86722e-17	4	Clip4
Myot3	3.29114e-21	0.437029	0.89	0.742	6.57866e-17	4	Myot
Fnip12	1.04484e-20	0.604805	0.777	0.644	2.08854e-16	4	Fnip1
Apobec2	1.36125e-20	1.21968	0.286	0.135	2.721e-16	4	Apobec2
Dtna	2.64514e-20	0.502252	0.85	0.707	5.28736e-16	4	Dtna
Rcsd11	4.87704e-20	0.94037	0.402	0.227	9.74872e-16	4	Rcsd1
Kcnc12	6.07736e-20	0.787711	0.501	0.306	1.2148e-15	4	Kcnc1
Pdzrn31	6.47599e-20	0.573792	0.903	0.82	1.29448e-15	4	Pdzrn3
Zbtb161	4.67744e-19	0.390537	0.93	0.855	9.34974e-15	4	Zbtb16
Adss11	5.432e-19	0.791887	0.472	0.299	1.0858e-14	4	Adss1
ENSMUSG00000139123	6.23239e-19	1.21141	0.27	0.129	1.24579e-14	4	ENSMUSG00000139123
Gm339341	6.8232e-19	1.07969	0.375	0.216	1.36389e-14	4	Gm33934
Agl1	1.02747e-18	0.441978	0.811	0.671	2.05381e-14	4	Agl
Mgst3	1.53387e-18	1.18529	0.278	0.135	3.06605e-14	4	Mgst3
Gm196891	1.66282e-18	0.532298	0.434	0.257	3.32381e-14	4	Gm19689
Gm573541	3.19939e-18	1.07934	0.35	0.195	6.39527e-14	4	Gm57354
Tbc1d12	7.40641e-18	0.49934	0.846	0.712	1.48047e-13	4	Tbc1d1
Gm127242	1.02355e-17	1.35857	0.278	0.14	2.04598e-13	4	Gm12724
Lrig11	1.11135e-17	0.975963	0.413	0.246	2.22148e-13	4	Lrig1
Kif1b1	1.5415e-17	0.495676	0.813	0.719	3.08131e-13	4	Kif1b
Agbl12	1.73724e-17	0.2967	0.884	0.72	3.47256e-13	4	Agbl1
ENSMUSG000001423781	2.46268e-17	0.885174	0.406	0.246	4.92265e-13	4	ENSMUSG00000142378
Aldh1a11	2.68927e-17	0.690019	0.558	0.389	5.37559e-13	4	Aldh1a1
Dok5	4.24136e-17	1.00571	0.265	0.129	8.47806e-13	4	Dok5
Ppp2r3a1	5.29615e-17	0.512288	0.731	0.59	1.05865e-12	4	Ppp2r3a
Klhl311	9.68051e-17	0.613522	0.615	0.437	1.93504e-12	4	Klhl31
Lpl2	1.24424e-16	0.295449	0.451	0.249	2.48711e-12	4	Lpl
2310065F04Rik1	1.83469e-16	1.16916	0.297	0.158	3.66737e-12	4	2310065F04Rik
Samd42	1.89688e-16	0.531345	0.874	0.773	3.79167e-12	4	Samd4
Filip1l2	1.96507e-16	0.382343	0.869	0.741	3.92797e-12	4	Filip1l
Sec14l51	2.38012e-16	1.01102	0.373	0.226	4.75763e-12	4	Sec14l5
Trpm71	2.91307e-16	0.619722	0.69	0.553	5.82294e-12	4	Trpm7
Rpl3l2	3.23296e-16	0.651573	0.621	0.47	6.46236e-12	4	Rpl3l
Nampt	3.54896e-16	0.825272	0.518	0.363	7.09401e-12	4	Nampt
Cmya51	8.15389e-16	0.353323	0.926	0.837	1.62988e-11	4	Cmya5
Sorbs12	2.01181e-15	0.261967	0.933	0.752	4.0214e-11	4	Sorbs1
Got22	3.70976e-15	0.766873	0.343	0.193	7.41544e-11	4	Got2
Atp5f1a2	7.84154e-15	0.848725	0.31	0.172	1.56745e-10	4	Atp5f1a
2310067P03Rik1	8.6375e-15	0.987854	0.28	0.148	1.72655e-10	4	2310067P03Rik
Atp1a22	9.31138e-15	0.435788	0.766	0.624	1.86125e-10	4	Atp1a2
Asb141	9.58069e-15	0.562263	0.623	0.471	1.91508e-10	4	Asb14
Adcy21	1.34046e-14	0.447246	0.863	0.768	2.67945e-10	4	Adcy2
Rbm242	1.37901e-14	0.446901	0.806	0.637	2.7565e-10	4	Rbm24
Cpeb41	2.01285e-14	0.667326	0.682	0.575	4.02349e-10	4	Cpeb4
Nedd41	2.85467e-14	0.458951	0.777	0.664	5.7062e-10	4	Nedd4
ENSMUSG000001417823	3.55731e-14	0.704209	0.507	0.339	7.11071e-10	4	ENSMUSG00000141782
Etl42	4.64806e-14	0.363895	0.872	0.782	9.29102e-10	4	Etl4
Gm322001	9.15261e-14	0.957165	0.328	0.195	1.82952e-09	4	Gm32200
2900040C04Rik1	1.65794e-13	1.01903	0.312	0.179	3.31406e-09	4	2900040C04Rik
ENSMUSG000001370822	2.14336e-13	0.498749	0.486	0.326	4.28436e-09	4	ENSMUSG00000137082
Asb112	2.61715e-13	0.683533	0.474	0.318	5.23142e-09	4	Asb11
Fsd22	3.1636e-13	0.683803	0.463	0.319	6.32373e-09	4	Fsd2
Ern12	3.24531e-13	0.757472	0.396	0.253	6.48705e-09	4	Ern1
Myom11	4.13215e-13	0.337253	0.882	0.783	8.25975e-09	4	Myom1
Kcnj21	1.27744e-12	0.769978	0.316	0.19	2.55348e-08	4	Kcnj2
Cd55	1.51293e-12	0.94941	0.259	0.141	3.02419e-08	4	Cd55
Ky2	2.26564e-12	0.735343	0.364	0.237	4.5288e-08	4	Ky
B3galt12	2.60198e-12	0.590899	0.617	0.481	5.20109e-08	4	B3galt1
Srl1	2.76386e-12	0.536014	0.623	0.481	5.52468e-08	4	Srl
Gm159431	3.17965e-12	0.799209	0.552	0.43	6.35579e-08	4	Gm15943
Tnik2	3.19518e-12	0.364434	0.817	0.703	6.38684e-08	4	Tnik
Slc49a41	3.71748e-12	0.712817	0.457	0.321	7.43087e-08	4	Slc49a4
Asb22	4.14691e-12	0.496925	0.745	0.624	8.28926e-08	4	Asb2
Pygm2	4.37399e-12	0.339206	0.705	0.53	8.74317e-08	4	Pygm
Flvcr11	4.59981e-12	0.670251	0.448	0.315	9.19455e-08	4	Flvcr1
Got12	4.94131e-12	0.520264	0.474	0.309	9.87719e-08	4	Got1
Spag92	5.11137e-12	0.370534	0.87	0.799	1.02171e-07	4	Spag9
Arhgef62	5.16107e-12	0.781039	0.318	0.191	1.03165e-07	4	Arhgef6
Fbxo321	6.25306e-12	0.430007	0.756	0.669	1.24992e-07	4	Fbxo32
Fhod31	7.2816e-12	0.466604	0.785	0.661	1.45552e-07	4	Fhod3
Filip1	1.17899e-11	0.367734	0.838	0.769	2.35668e-07	4	Filip1
Carnmt11	1.17932e-11	0.665338	0.459	0.328	2.35733e-07	4	Carnmt1
Gm155231	1.2717e-11	0.687119	0.461	0.327	2.54201e-07	4	Gm15523
Pals2	1.60735e-11	0.655097	0.488	0.355	3.21293e-07	4	Pals2
Rilpl12	1.61069e-11	0.529613	0.655	0.537	3.21961e-07	4	Rilpl1
Gpam1	1.88123e-11	0.769698	0.408	0.275	3.76039e-07	4	Gpam
Gm536172	2.18456e-11	0.747013	0.396	0.262	4.36671e-07	4	Gm53617
Ric8b2	2.23859e-11	0.710882	0.448	0.316	4.47471e-07	4	Ric8b
Gm122241	2.44812e-11	0.54208	0.501	0.357	4.89355e-07	4	Gm12224
Snta11	2.5001e-11	0.471275	0.703	0.597	4.99744e-07	4	Snta1
Atp2c11	2.61711e-11	0.501265	0.48	0.346	5.23134e-07	4	Atp2c1
Asb182	3.03207e-11	0.695679	0.35	0.223	6.0608e-07	4	Asb18
Gyg12	4.56824e-11	0.607552	0.415	0.274	9.13146e-07	4	Gyg1
Foxn32	5.00626e-11	0.342265	0.886	0.801	1.0007e-06	4	Foxn3
Serpine2	8.11383e-11	0.731194	0.291	0.176	1.62187e-06	4	Serpine2
Trim351	1.04966e-10	0.785069	0.349	0.229	2.09816e-06	4	Trim35
Nctc1	1.48855e-10	0.283411	0.867	0.762	2.97546e-06	4	Nctc1
Pank12	1.56796e-10	0.552168	0.345	0.218	3.13419e-06	4	Pank1
Chchd32	1.81841e-10	0.373585	0.811	0.718	3.63483e-06	4	Chchd3
Cox102	2.02961e-10	0.586965	0.495	0.37	4.05699e-06	4	Cox10
Rfx71	2.74445e-10	0.587865	0.625	0.52	5.48588e-06	4	Rfx7
Mn12	3.10258e-10	0.637922	0.404	0.284	6.20175e-06	4	Mn1
Tfdp22	3.65761e-10	0.610689	0.499	0.374	7.3112e-06	4	Tfdp2
Sgcg1	4.80063e-10	0.648137	0.505	0.382	9.59598e-06	4	Sgcg
Abcc5	5.17351e-10	0.510221	0.568	0.453	1.03413e-05	4	Abcc5
ENSMUSG000001302871	5.22848e-10	0.887479	0.37	0.256	1.04512e-05	4	ENSMUSG00000130287
Afg1l2	5.34593e-10	0.619632	0.484	0.364	1.0686e-05	4	Afg1l
Coq8a1	6.20209e-10	0.558666	0.383	0.261	1.23974e-05	4	Coq8a
Rmdn12	6.65412e-10	0.631882	0.507	0.386	1.33009e-05	4	Rmdn1
Slc25a122	6.77194e-10	0.381184	0.722	0.598	1.35364e-05	4	Slc25a12
Gm501142	7.71539e-10	0.632988	0.35	0.231	1.54223e-05	4	Gm50114
Fndc3a1	7.85505e-10	0.772384	0.448	0.333	1.57015e-05	4	Fndc3a
Ogdh2	7.93047e-10	0.377299	0.724	0.597	1.58522e-05	4	Ogdh
Slco5a12	9.59588e-10	0.502919	0.516	0.389	1.91812e-05	4	Slco5a1
Pitpnc12	1.1107e-09	0.392656	0.543	0.404	2.22018e-05	4	Pitpnc1
Mdh12	1.31295e-09	0.511877	0.269	0.159	2.62445e-05	4	Mdh1
2310002L09Rik1	1.98304e-09	0.459947	0.364	0.244	3.9639e-05	4	2310002L09Rik
Slc8a11	2.1525e-09	0.342356	0.589	0.456	4.30264e-05	4	Slc8a1
Acadl2	2.45783e-09	0.617259	0.322	0.21	4.91296e-05	4	Acadl
Pkm1	3.21948e-09	0.617972	0.328	0.215	6.43542e-05	4	Pkm
Gmpr1	3.22836e-09	0.627699	0.32	0.211	6.45317e-05	4	Gmpr
ENSMUSG00000131655	4.1005e-09	0.839682	0.261	0.163	8.19649e-05	4	ENSMUSG00000131655
St8sia52	4.67153e-09	0.684611	0.303	0.199	9.33793e-05	4	St8sia5
Trak12	5.67092e-09	0.541197	0.478	0.357	0.000113356	4	Trak1
3425401B19Rik1	5.67118e-09	0.520537	0.404	0.279	0.000113361	4	3425401B19Rik
Tsc22d12	5.95718e-09	0.335908	0.674	0.555	0.000119078	4	Tsc22d1
ENSMUSG000001401561	5.99758e-09	0.863566	0.278	0.175	0.000119886	4	ENSMUSG00000140156
Sacs2	6.29266e-09	0.595816	0.379	0.268	0.000125784	4	Sacs
Mfn22	1.01913e-08	0.674168	0.301	0.199	0.000203714	4	Mfn2
Ppm1l1	1.24571e-08	0.29431	0.836	0.752	0.000249005	4	Ppm1l
Pfkfb11	1.384e-08	0.825033	0.341	0.234	0.000276647	4	Pfkfb1
ENSMUSG00000123120	1.55829e-08	0.595384	0.27	0.173	0.000311487	4	ENSMUSG00000123120
Gm342562	1.60976e-08	0.607227	0.32	0.213	0.000321774	4	Gm34256
Tmem106b1	1.79808e-08	0.612019	0.326	0.221	0.000359418	4	Tmem106b
Irf2	1.92099e-08	0.413237	0.615	0.516	0.000383986	4	Irf2
Sacm1l1	2.17495e-08	0.480696	0.484	0.372	0.00043475	4	Sacm1l
Egln12	2.6123e-08	0.683153	0.291	0.189	0.000522172	4	Egln1
Rps6ka22	3.23935e-08	0.393887	0.644	0.528	0.000647514	4	Rps6ka2
5031439G07Rik1	3.36603e-08	0.673802	0.27	0.174	0.000672835	4	5031439G07Rik
Asb8	3.89916e-08	0.70658	0.255	0.159	0.000779403	4	Asb8
Art31	3.92788e-08	0.491051	0.541	0.424	0.000785145	4	Art3
ENSMUSG000001234932	6.08666e-08	0.372027	0.404	0.288	0.00121666	4	ENSMUSG00000123493
Klhl24	6.22714e-08	0.551023	0.547	0.443	0.00124474	4	Klhl24
Clec2d2	8.61422e-08	0.421853	0.575	0.466	0.0017219	4	Clec2d
Lnpk1	1.00811e-07	0.48895	0.406	0.293	0.00201511	4	Lnpk
Ints10	1.07733e-07	0.839243	0.255	0.166	0.00215347	4	Ints10
Acadm2	1.0865e-07	0.691565	0.29	0.196	0.00217181	4	Acadm
Tbx151	1.26257e-07	0.410016	0.68	0.584	0.00252375	4	Tbx15
Oip5os1	1.42614e-07	0.666149	0.27	0.179	0.00285072	4	Oip5os1
Eepd12	1.4556e-07	0.36746	0.482	0.365	0.00290959	4	Eepd1
Lrrc392	1.6176e-07	0.649254	0.341	0.243	0.00323342	4	Lrrc39
Wwp11	1.62573e-07	0.429846	0.549	0.441	0.00324967	4	Wwp1
Uri11	1.67275e-07	0.595249	0.421	0.321	0.00334365	4	Uri1
Klhl381	2.33677e-07	0.607752	0.341	0.243	0.00467097	4	Klhl38
Clcn11	2.46462e-07	0.370061	0.59	0.473	0.00492653	4	Clcn1
Clcn31	2.54835e-07	0.631522	0.394	0.301	0.0050939	4	Clcn3
Mfn12	2.62894e-07	0.470137	0.49	0.39	0.00525499	4	Mfn1
Iqgap11	3.04713e-07	0.325354	0.394	0.284	0.0060909	4	Iqgap1
Fgfr21	3.45027e-07	0.420441	0.68	0.616	0.00689674	4	Fgfr2
Gm372401	3.45978e-07	0.454901	0.478	0.376	0.00691576	4	Gm37240
Gm44511	3.8121e-07	0.698157	0.269	0.183	0.00762	4	Gm44511
Acsl6	4.54738e-07	0.582036	0.297	0.205	0.00908976	4	Acsl6
Map7d11	4.84499e-07	0.522893	0.37	0.27	0.00968465	4	Map7d1
Ano52	4.94441e-07	0.418374	0.526	0.439	0.00988338	4	Ano5
Acsl12	5.56353e-07	0.462603	0.539	0.446	0.0111209	4	Acsl1
Nipsnap2	5.61308e-07	0.371305	0.568	0.47	0.01122	4	Nipsnap2
Itgb62	6.23972e-07	0.282652	0.581	0.457	0.0124726	4	Itgb6
Septin112	6.89314e-07	0.342196	0.514	0.406	0.0137787	4	Septin11
Hk22	6.94764e-07	0.28669	0.69	0.571	0.0138876	4	Hk2
Dock42	7.40373e-07	0.478002	0.64	0.547	0.0147993	4	Dock4
Vgll42	7.72882e-07	0.449471	0.423	0.321	0.0154491	4	Vgll4
Prkaa21	9.51404e-07	0.343327	0.663	0.555	0.0190176	4	Prkaa2
Smpx1	1.23236e-06	0.281578	0.634	0.532	0.0246337	4	Smpx
Mib11	1.31216e-06	0.57836	0.394	0.306	0.0262287	4	Mib1
Hnrnpm3	1.31973e-06	0.378807	0.621	0.509	0.02638	4	Hnrnpm
Pnpla72	1.73925e-06	0.437951	0.44	0.351	0.0347659	4	Pnpla7
Lactb21	1.89144e-06	0.491166	0.364	0.27	0.0378079	4	Lactb2
St7l	2.11471e-06	0.489415	0.394	0.303	0.0422708	4	St7l
Slc38a22	2.27962e-06	0.338201	0.665	0.585	0.0455673	4	Slc38a2
Abcb41	2.44492e-06	0.392482	0.421	0.32	0.0488716	4	Abcb4
Ankrd1	1.16501e-65	2.99847	0.307	0.075	2.32874e-61	5	Ankrd1
Atf31	4.32722e-37	2.37342	0.271	0.092	8.64967e-33	5	Atf3
Xirp11	1.35411e-27	2.43723	0.347	0.171	2.70673e-23	5	Xirp1
Myh9	3.69213e-25	1.81007	0.311	0.148	7.3802e-21	5	Myh9
Xirp21	3.81858e-24	2.43057	0.631	0.582	7.63296e-20	5	Xirp2
Runx1	2.9382e-23	1.83645	0.283	0.128	5.87318e-19	5	Runx1
Flnc1	4.30188e-23	2.06866	0.55	0.448	8.59903e-19	5	Flnc
1110002E22Rik1	5.06844e-22	2.30172	0.38	0.232	1.01313e-17	5	1110002E22Rik
Rgcc	3.71867e-21	1.87343	0.295	0.147	7.43324e-17	5	Rgcc
Rras2	1.40295e-14	1.90316	0.267	0.148	2.80436e-10	5	Rras2
Lmcd11	3.20838e-14	1.86833	0.462	0.371	6.41324e-10	5	Lmcd1
Klhl411	7.9517e-14	2.34846	0.382	0.281	1.58947e-09	5	Klhl41
Ppfibp1	9.58414e-14	1.53749	0.259	0.146	1.91577e-09	5	Ppfibp1
Ampd31	1.11845e-13	2.26029	0.265	0.156	2.23566e-09	5	Ampd3
Hectd2os	1.18569e-13	1.11705	0.584	0.526	2.37009e-09	5	Hectd2os
Atxn101	1.10423e-11	1.56523	0.259	0.158	2.20724e-07	5	Atxn10
Tpd521	3.07774e-11	1.89089	0.335	0.242	6.1521e-07	5	Tpd52
Itgb1	8.51758e-10	1.23163	0.331	0.239	1.70258e-05	5	Itgb1
Pvt11	9.44955e-10	1.52453	0.279	0.186	1.88887e-05	5	Pvt1
Macf11	1.00859e-09	1.24884	0.546	0.533	2.01607e-05	5	Macf1
Prkn1	3.44862e-09	0.567817	0.695	0.883	6.89344e-05	5	Prkn
Ppard1	9.22118e-09	0.279314	0.173	0.319	0.000184322	5	Ppard
Pxn2	9.67863e-09	0.274189	0.197	0.343	0.000193466	5	Pxn
Csrp31	1.15927e-08	1.50026	0.275	0.187	0.000231727	5	Csrp3
Ankrd21	1.19284e-08	0.712836	0.279	0.177	0.000238436	5	Ankrd2
Gm196892	2.21469e-08	1.57265	0.153	0.289	0.000442695	5	Gm19689
Neat11	1.31365e-07	0.996558	0.892	0.964	0.00262585	5	Neat1
Ankrd10	1.69886e-07	1.34228	0.357	0.291	0.00339585	5	Ankrd10
Rtn4	9.63818e-07	1.59575	0.313	0.253	0.0192658	5	Rtn4
Col22a1	0	7.43569	0.85	0.012	0	6	Col22a1
Pdzd2	0	6.69406	0.72	0.012	0	6	Pdzd2
Slc24a2	0	7.45047	0.607	0.007	0	6	Slc24a2
Med12l	0	7.89586	0.514	0.004	0	6	Med12l
Tigd4	0	7.67024	0.411	0.003	0	6	Tigd4
Fras1	1.75052e-294	6.86922	0.589	0.015	3.49911e-290	6	Fras1
Atp13a5	1.1504e-260	6.17358	0.589	0.018	2.29953e-256	6	Atp13a5
Gm12092	4.50382e-232	6.96124	0.355	0.005	9.00269e-228	6	Gm12092
Nav3	5.33301e-200	6.21164	0.505	0.018	1.06602e-195	6	Nav3
Lama2	4.03112e-194	5.77631	0.953	0.098	8.0578e-190	6	Lama2
Fgf7	7.1349e-190	6.80771	0.327	0.006	1.4262e-185	6	Fgf7
Nol4	1.36343e-182	8.23652	0.252	0.003	2.72536e-178	6	Nol4
Bcl2	6.45955e-179	5.37804	0.533	0.024	1.2912e-174	6	Bcl2
Erbb4	6.68364e-174	6.68549	0.393	0.012	1.33599e-169	6	Erbb4
Gm15270	2.39172e-171	6.24802	0.28	0.004	4.78081e-167	6	Gm15270
Net1	4.91989e-157	5.14908	0.374	0.012	9.83437e-153	6	Net1
Lhfpl6	3.31903e-152	6.07838	0.262	0.005	6.63441e-148	6	Lhfpl6
Magi1	4.22435e-146	5.53979	0.654	0.053	8.44405e-142	6	Magi1
App	1.87666e-145	4.46187	0.804	0.087	3.75125e-141	6	App
Ablim1	7.92714e-135	4.95872	0.393	0.017	1.58456e-130	6	Ablim1
Asap2	3.14496e-132	4.84343	0.374	0.015	6.28646e-128	6	Asap2
Col4a2	1.42729e-130	5.25158	0.336	0.012	2.85301e-126	6	Col4a2
Usp6nl	6.18759e-128	4.81491	0.43	0.023	1.23684e-123	6	Usp6nl
Gadl1	2.64582e-127	5.28874	0.308	0.01	5.28873e-123	6	Gadl1
Gm34804	3.70543e-126	4.97154	0.271	0.007	7.40679e-122	6	Gm34804
Map3k7cl	4.72134e-125	5.09748	0.252	0.006	9.43748e-121	6	Map3k7cl
Elmo1	3.49025e-116	6.68434	0.29	0.01	6.97666e-112	6	Elmo1
Adamts20	2.48719e-114	4.50874	0.869	0.14	4.97163e-110	6	Adamts20
Dennd5b	4.00207e-107	3.97184	0.785	0.114	7.99973e-103	6	Dennd5b
Map1b	2.12327e-103	5.38085	0.28	0.011	4.2442e-99	6	Map1b
Gm34907	1.7254e-98	4.76986	0.374	0.023	3.44889e-94	6	Gm34907
Frem2	3.55872e-86	5.01548	0.262	0.012	7.11352e-82	6	Frem2
Col24a1	2.29977e-83	4.02914	0.654	0.095	4.59702e-79	6	Col24a1
Pgm5	3.40314e-81	4.17848	0.645	0.099	6.80254e-77	6	Pgm5
Smo	9.45714e-81	5.40941	0.271	0.014	1.89039e-76	6	Smo
Maml2	6.45801e-72	2.91806	0.85	0.198	1.29089e-67	6	Maml2
Ldlrad31	3.44742e-71	2.98927	0.794	0.167	6.89105e-67	6	Ldlrad3
Atp1b4	7.9995e-70	3.30311	0.495	0.06	1.59902e-65	6	Atp1b4
Atrnl1	5.37408e-63	3.21339	0.804	0.214	1.07422e-58	6	Atrnl1
Tec	4.49899e-59	2.88663	0.551	0.089	8.99304e-55	6	Tec
Rgcc1	2.72234e-50	2.15604	0.682	0.15	5.44169e-46	6	Rgcc
Itgb11	8.75007e-48	2.57983	0.757	0.237	1.74905e-43	6	Itgb1
Nxpe4	5.42199e-47	3.69898	0.29	0.03	1.0838e-42	6	Nxpe4
Ppfibp11	7.59581e-47	2.36304	0.636	0.147	1.51833e-42	6	Ppfibp1
Cdc42bpa	1.89457e-46	2.99881	0.72	0.212	3.78706e-42	6	Cdc42bpa
Ostn	1.37942e-45	3.13617	0.318	0.037	2.75731e-41	6	Ostn
Sorbs22	6.97623e-45	2	0.925	0.342	1.39448e-40	6	Sorbs2
Resf1	1.89476e-43	2.83689	0.561	0.125	3.78743e-39	6	Resf1
Kank1	2.64145e-42	2.82261	0.402	0.064	5.27999e-38	6	Kank1
[truncated: 308 more rows]

## Sheet: Aged Sham vs Adult Sham Markers
	p_val	avg_log2FC	pct.1	pct.2	p_val_adj
Malat1	1.28412e-161	-0.77947	0.989	0.999	2.56683e-157
Nr4a3	5.49257e-125	2.98976	0.346	0.059	1.09791e-120
Atp2a1	1.60437e-110	-1.49265	0.407	0.76	3.20698e-106
Adamtsl1	3.49238e-105	3.39129	0.224	0.019	6.98092e-101
Fgfr2	4.181e-104	-1.42673	0.522	0.76	8.3574e-100
Nfe2l2	4.49765e-99	1.7561	0.619	0.315	8.99035e-95
Pabpc1	3.2836e-98	-5.96548	0.007	0.321	6.5636e-94
Nfe2l1	4.52163e-87	-3.06371	0.055	0.368	9.03828e-83
Prr33	1.45887e-83	-1.86957	0.296	0.581	2.91614e-79
Usp2	2.45485e-83	1.4522	0.699	0.444	4.907e-79
Lncpint	3.2186e-81	0.664417	0.941	0.916	6.43366e-77
Nr4a2	4.54681e-81	4.03736	0.183	0.018	9.08861e-77
Obscn	1.8209e-79	0.6832	0.954	0.899	3.6398e-75
Mir133a-1hg	7.16416e-79	-1.56464	0.334	0.622	1.43204e-74
Tbc1d4	2.18845e-76	2.23479	0.402	0.151	4.37449e-72
Gm33934	4.99114e-76	-2.7342	0.097	0.386	9.97679e-72
Gm15943	5.50173e-76	-1.58143	0.39	0.646	1.09974e-71
Stat3	1.31564e-73	1.71025	0.512	0.243	2.62983e-69
Pdk4	1.35706e-73	-1.35854	0.504	0.718	2.71262e-69
Pygm	4.38475e-72	-1.16999	0.471	0.733	8.76469e-68
Gm28376	1.70581e-68	-1.6301	0.384	0.611	3.40973e-64
Myoz1	2.82149e-67	-2.79367	0.081	0.346	5.63988e-63
Ccdc85a	1.91308e-64	2.02908	0.384	0.155	3.82406e-60
Slc38a2	3.82647e-63	-1.33204	0.48	0.695	7.64874e-59
Irs2	1.9948e-62	2.03437	0.404	0.182	3.98741e-58
Mlip	2.94691e-62	0.661841	0.917	0.847	5.89057e-58
ENSMUSG00000130287	3.49225e-62	-2.3023	0.161	0.419	6.98066e-58
4930573O16Rik	6.22265e-62	-1.91218	0.195	0.454	1.24385e-57
Rsrp1	4.10956e-61	-0.680685	0.841	0.9	8.21459e-57
Oip5os1	1.19621e-59	-2.37649	0.066	0.312	2.39111e-55
ENSMUSG00000141942	1.55163e-59	-1.31829	0.584	0.72	3.10156e-55
Synpo2	1.82418e-59	-2.64556	0.052	0.288	3.64636e-55
Eif4g2	1.94233e-59	-2.00261	0.097	0.354	3.88253e-55
Gm13490	6.85915e-58	-1.28128	0.405	0.647	1.37108e-53
Fosl2	7.79487e-57	2.54137	0.224	0.056	1.55812e-52
Ppp1r3a	2.49267e-54	-0.911238	0.619	0.795	4.98259e-50
Gm49012	2.90796e-54	-1.80104	0.176	0.421	5.81272e-50
Sik1	4.96269e-54	2.40301	0.202	0.046	9.91993e-50
Ablim2	2.83458e-53	1.11618	0.62	0.39	5.66604e-49
Per1	5.0114e-53	1.57052	0.349	0.139	1.00173e-48
Runx1	2.34325e-52	3.32759	0.156	0.026	4.68393e-48
Hrc	5.21905e-51	-1.7988	0.151	0.389	1.04324e-46
Mtch1	5.77697e-51	3.04055	0.145	0.023	1.15476e-46
Erc2	3.18284e-50	2.8773	0.185	0.042	6.36218e-46
Klhl31	4.02752e-49	-1.07159	0.347	0.602	8.05062e-45
ENSMUSG00000142378	1.25903e-48	1.24219	0.484	0.258	2.51668e-44
Cystm1	1.95908e-48	1.20892	0.623	0.421	3.91601e-44
Rnf13	2.71544e-48	-1.8069	0.153	0.383	5.42788e-44
Psap	2.75618e-48	-1.9492	0.079	0.298	5.50934e-44
Sgcd	3.1608e-48	0.654711	0.889	0.826	6.31813e-44
Limch1	3.17967e-48	0.818126	0.825	0.689	6.35585e-44
Jarid2	5.89443e-48	-9.87831	0	0.164	1.17824e-43
Gm12319	7.24656e-48	-2.81825	0.045	0.242	1.44852e-43
Mylk4	2.30266e-47	-1.34184	0.425	0.617	4.60279e-43
Ankrd23	3.15887e-46	-1.74056	0.118	0.344	6.31426e-42
Macrod1	1.49656e-45	0.842442	0.722	0.516	2.99148e-41
Irs1	2.74998e-45	1.47575	0.574	0.384	5.49694e-41
ENSMUSG00000127995	4.02021e-45	-1.70187	0.162	0.379	8.036e-41
Maml3	4.72175e-45	0.935207	0.628	0.411	9.43831e-41
Gpat3	8.81405e-45	2.88252	0.169	0.04	1.76184e-40
Dnajc19	2.03162e-44	-5.0489	0.007	0.167	4.061e-40
Atp5f1a	2.63951e-44	-2.06478	0.101	0.309	5.27611e-40
ENSMUSG00000141782	2.65393e-44	-1.26597	0.32	0.526	5.30494e-40
Bcl2l11	6.42961e-44	2.09555	0.237	0.08	1.28522e-39
Mcl1	6.60555e-44	-2.20002	0.063	0.26	1.32038e-39
Jmy	2.84871e-42	1.19248	0.542	0.345	5.69428e-38
Ctsc	5.26024e-42	-4.34878	0.006	0.158	1.05147e-37
Ctsd	1.48155e-41	-2.80531	0.041	0.216	2.96148e-37
Galnt17	2.00841e-41	1.25841	0.54	0.335	4.0146e-37
Gm36229	2.27764e-41	-2.34929	0.09	0.281	4.55278e-37
Hsp90b1	7.2153e-41	-3.06661	0.019	0.18	1.44227e-36
Slc25a33	2.79852e-40	1.32051	0.397	0.205	5.59395e-36
Gm26911	3.02691e-40	-2.48573	0.064	0.244	6.05048e-36
Zfp395	3.95482e-40	2.20367	0.229	0.082	7.90529e-36
Klhl41	4.99767e-40	-1.65018	0.104	0.304	9.98984e-36
Atp5po	3.5228e-39	-2.2205	0.092	0.277	7.04173e-35
Mcu	6.28117e-39	0.869198	0.657	0.48	1.25554e-34
Zfp106	7.00072e-39	-1.32279	0.199	0.413	1.39937e-34
Wbp1l	1.09745e-38	0.93989	0.642	0.471	2.19369e-34
Ndufb5	1.55572e-38	3.13219	0.105	0.015	3.10972e-34
Ptp4a2	1.84065e-38	-1.45207	0.114	0.316	3.67928e-34
Hivep3	5.34982e-38	1.38425	0.395	0.21	1.06937e-33
Arid5b	9.86367e-38	1.29464	0.446	0.257	1.97165e-33
Gm16093	1.09488e-37	-2.30781	0.066	0.241	2.18856e-33
2310065F04Rik	1.42721e-37	-1.88445	0.099	0.283	2.85285e-33
Nfia	4.23217e-37	0.658525	0.775	0.623	8.45969e-33
Smad3	1.14413e-36	1.07118	0.587	0.402	2.28699e-32
Hdac9	1.16935e-36	1.12654	0.415	0.233	2.33742e-32
Amd1	2.16639e-36	-1.86762	0.158	0.342	4.3304e-32
Ncl	2.9863e-36	-2.735	0.043	0.201	5.96932e-32
Gm55122	1.22462e-35	-1.52545	0.18	0.363	2.4479e-31
Rtn4	1.38263e-35	-1.55869	0.122	0.308	2.76373e-31
Nrp1	1.73779e-35	1.3926	0.287	0.127	3.47368e-31
Nr4a1	2.19848e-35	1.39596	0.329	0.161	4.39455e-31
Myh4	2.40748e-35	-1.26055	0.221	0.425	4.81231e-31
Gramd1b	2.93094e-35	1.80173	0.235	0.091	5.85865e-31
Rbfox2	2.72475e-34	0.688176	0.726	0.58	5.44649e-30
Cfl2	2.7764e-34	-2.13832	0.06	0.223	5.54974e-30
Coq10b	3.26198e-34	1.20512	0.354	0.181	6.52037e-30
Art5	3.69667e-34	-2.04762	0.078	0.246	7.38927e-30
Prpf4b	5.46158e-34	-0.782505	0.533	0.691	1.09171e-29
Fgf1	5.70414e-34	0.958203	0.581	0.413	1.1402e-29
Pabpc4	8.36784e-34	-1.36521	0.19	0.377	1.67265e-29
ENSMUSG00000140641	1.17915e-33	-2.13947	0.06	0.219	2.35701e-29
Dhrs3	1.19286e-33	1.54799	0.276	0.125	2.38441e-29
Gm35330	1.49243e-33	1.76545	0.229	0.089	2.98322e-29
Gm57354	1.56449e-33	-1.6585	0.139	0.319	3.12726e-29
Itgb6	4.92959e-33	0.890171	0.599	0.424	9.85375e-29
Serinc1	7.84007e-33	-1.89344	0.093	0.261	1.56715e-28
Nr3c2	8.8305e-33	0.615999	0.791	0.673	1.76513e-28
Nuak1	1.26138e-32	2.35509	0.192	0.068	2.52137e-28
Tomm20	1.29831e-32	2.02594	0.152	0.043	2.59519e-28
ENSMUSG00000138362	1.77635e-32	-1.88827	0.098	0.264	3.55075e-28
Dip2c	1.87898e-32	0.7841	0.677	0.529	3.7559e-28
Actn2	1.94296e-32	0.586753	0.77	0.646	3.88378e-28
Ssr3	2.65992e-32	-3.16348	0.017	0.148	5.31692e-28
Mapkapk2	4.06298e-32	1.4106	0.409	0.248	8.12149e-28
Pbx1	4.24151e-32	0.676041	0.791	0.689	8.47836e-28
ENSMUSG00000139248	5.84249e-32	-2.62182	0.04	0.184	1.16786e-27
Ppp1r3c	6.48732e-32	-1.36167	0.204	0.386	1.29675e-27
Rabep2	8.55664e-32	-1.80208	0.1	0.262	1.71039e-27
Tcea3	8.68917e-32	1.24268	0.336	0.17	1.73688e-27
Kyat3	1.1232e-31	1.9578	0.173	0.057	2.24517e-27
Egln3	1.15006e-31	1.82188	0.213	0.082	2.29886e-27
Erdr1y	1.19004e-31	1.48718	0.213	0.082	2.37876e-27
D830005E20Rik	1.37089e-31	-1.76275	0.135	0.301	2.74027e-27
Myot	1.76675e-31	-0.56217	0.7	0.859	3.53157e-27
Pkm	4.9863e-31	-1.32748	0.13	0.305	9.96712e-27
Sgms1	7.71228e-31	0.828675	0.82	0.711	1.54161e-26
Agl	7.96599e-31	-0.706122	0.749	0.812	1.59232e-26
Actr3	9.53505e-31	-2.81163	0.031	0.166	1.90596e-26
Alpk3	1.64518e-30	0.726963	0.716	0.601	3.28854e-26
ENSMUSG00000124096	2.96638e-30	-2.37299	0.046	0.187	5.9295e-26
Cd82	2.97818e-30	2.69996	0.119	0.029	5.95308e-26
Pdlim1	3.33007e-30	2.17282	0.187	0.069	6.65648e-26
Ptpn14	3.99052e-30	1.27353	0.288	0.138	7.97664e-26
Impact	6.21093e-30	1.04096	0.488	0.329	1.2415e-25
Ano6	9.90249e-30	0.662072	0.712	0.575	1.97941e-25
ENSMUSG00000128840	1.31687e-29	-1.32863	0.183	0.354	2.63228e-25
Actr2	1.51509e-29	-3.18819	0.019	0.141	3.02852e-25
Tcp11l2	1.94887e-29	1.37797	0.412	0.251	3.8956e-25
Atp6v0d1	2.68151e-29	1.07435	0.385	0.222	5.36007e-25
Cpt1a	3.14839e-29	1.75938	0.188	0.07	6.29332e-25
Asb15	3.19561e-29	-1.09708	0.315	0.488	6.38771e-25
Nfib	3.44727e-29	0.521805	0.822	0.74	6.89074e-25
Ttc28	3.80374e-29	-0.972904	0.294	0.479	7.60329e-25
Cdyl2	5.45101e-29	1.77907	0.164	0.055	1.0896e-24
Lpin1	5.72444e-29	0.513266	0.877	0.823	1.14426e-24
Zcchc24	5.78037e-29	1.90204	0.189	0.071	1.15544e-24
Nxn	6.88655e-29	0.716703	0.749	0.625	1.37655e-24
Rhoa	1.26275e-28	-2.33991	0.034	0.163	2.52411e-24
Zfhx3	1.86254e-28	0.933729	0.46	0.285	3.72302e-24
Ank2	2.44157e-28	1.08753	0.65	0.58	4.88046e-24
Dock7	3.77612e-28	1.15737	0.316	0.164	7.54809e-24
ENSMUSG00000136363	7.31814e-28	-2.04289	0.077	0.221	1.46282e-23
Cry2	9.17646e-28	1.42735	0.313	0.166	1.83428e-23
Prkce	1.12895e-27	0.822282	0.536	0.374	2.25665e-23
Kcnab1	1.25757e-27	3.20543	0.172	0.064	2.51375e-23
Fbxo40	1.546e-27	-0.78588	0.472	0.623	3.0903e-23
Arrdc2	3.1772e-27	-1.36967	0.156	0.317	6.35091e-23
Phkg1	3.23212e-27	-0.537444	0.682	0.776	6.46069e-23
Eprs1	3.60645e-27	1.02836	0.628	0.477	7.20892e-23
Nfatc2	4.96483e-27	1.18662	0.304	0.158	9.92419e-23
Hspa5	7.35606e-27	-5.24561	0.005	0.105	1.4704e-22
2310002L09Rik	8.62383e-27	-1.37558	0.162	0.322	1.72382e-22
Eif3e	9.05668e-27	-2.50959	0.031	0.152	1.81034e-22
Tmem131l	1.07092e-26	1.18677	0.29	0.145	2.14066e-22
Plcl2	1.15906e-26	0.819047	0.628	0.491	2.31685e-22
Tmed2	1.56756e-26	-3.14218	0.015	0.123	3.1334e-22
Ksr1	1.78966e-26	0.782503	0.577	0.419	3.57735e-22
Ubc	2.04022e-26	-1.52337	0.078	0.221	4.0782e-22
Zfp516	3.21486e-26	0.899294	0.396	0.238	6.42619e-22
Abra	3.22757e-26	-1.21896	0.302	0.46	6.45159e-22
Ndrg2	3.3268e-26	-0.929427	0.171	0.347	6.64994e-22
Sh3rf2	3.72044e-26	0.906736	0.423	0.268	7.43679e-22
Glud1	5.02332e-26	-2.73636	0.018	0.128	1.00411e-21
Gse1	5.13203e-26	0.745803	0.802	0.69	1.02584e-21
Ppm1b	5.27188e-26	0.733997	0.575	0.416	1.0538e-21
Smco1	1.1116e-25	-2.31513	0.04	0.162	2.22197e-21
Mstn	1.26204e-25	-2.52638	0.054	0.181	2.52269e-21
Gm26749	1.31981e-25	-2.3979	0.035	0.154	2.63817e-21
Svil	1.35443e-25	0.50279	0.826	0.752	2.70737e-21
Zfp608	1.66154e-25	1.30994	0.263	0.13	3.32126e-21
Psmd7	2.60968e-25	-1.43103	0.112	0.261	5.21648e-21
ENSMUSG00000123794	2.81531e-25	-2.15177	0.066	0.197	5.62752e-21
Dysf	4.30099e-25	0.787919	0.671	0.535	8.59725e-21
Lamp1	4.57448e-25	-1.73508	0.069	0.202	9.14392e-21
4930402D18Rik	5.90277e-25	1.33913	0.23	0.107	1.1799e-20
Ptprd	6.48252e-25	1.14477	0.305	0.166	1.29579e-20
Gm49085	7.90006e-25	-1.73207	0.053	0.179	1.57914e-20
Slc7a11	8.60981e-25	1.72717	0.125	0.038	1.72102e-20
Crem	8.9242e-25	1.09743	0.311	0.169	1.78386e-20
Ell2	1.45514e-24	0.654939	0.684	0.531	2.90867e-20
Eif3c	1.49755e-24	-3.06904	0.016	0.117	2.99345e-20
ENSMUSG00000131655	2.03387e-24	-1.64671	0.103	0.241	4.06551e-20
Ppp1r27	4.58179e-24	-1.38445	0.128	0.273	9.15855e-20
ENSMUSG00000123120	7.30144e-24	-1.30734	0.113	0.254	1.45948e-19
Camk2b	8.75983e-24	0.754323	0.43	0.276	1.751e-19
ENSMUSG00000141548	1.24292e-23	-2.62706	0.026	0.132	2.48447e-19
Asb4	1.79546e-23	-1.15356	0.134	0.282	3.58895e-19
Zdhhc14	1.81957e-23	1.06504	0.371	0.228	3.63713e-19
Itgb5	2.13225e-23	1.05182	0.359	0.216	4.26215e-19
Tpm1	2.16966e-23	-1.46615	0.087	0.225	4.33693e-19
Ndufaf4	2.17232e-23	-1.09484	0.193	0.347	4.34226e-19
Gm56710	3.12939e-23	-2.64945	0.021	0.122	6.25535e-19
Rcc2	3.84029e-23	1.40027	0.192	0.083	7.67636e-19
Gm16193	4.86928e-23	-2.60618	0.025	0.129	9.7332e-19
Ssb	8.45635e-23	-2.72995	0.027	0.13	1.69034e-18
Mpc1	9.69484e-23	0.664405	0.451	0.29	1.9379e-18
Ifrd1	9.83165e-23	0.643852	0.64	0.522	1.96525e-18
Pde4b	1.61381e-22	0.751157	0.614	0.475	3.22585e-18
Gm44511	1.86028e-22	-1.30147	0.136	0.277	3.71851e-18
Ptprm	2.51097e-22	0.609685	0.651	0.509	5.01918e-18
Atxn7l1	5.19792e-22	0.535217	0.712	0.577	1.03901e-17
Kremen1	5.38754e-22	1.05065	0.286	0.156	1.07691e-17
4931422A03Rik	7.56598e-22	-2.02357	0.05	0.163	1.51236e-17
Atp9a	8.38557e-22	1.24842	0.189	0.083	1.67619e-17
Immp2l	8.70812e-22	0.548789	0.772	0.685	1.74067e-17
Picalm	1.19832e-21	0.719312	0.693	0.573	2.39532e-17
5330438D12Rik	1.57187e-21	-1.65919	0.077	0.199	3.14201e-17
Wwc2	2.25975e-21	1.29254	0.18	0.078	4.51702e-17
Pdia3	2.41672e-21	-3.34311	0.016	0.105	4.83079e-17
Zfp521	2.43996e-21	0.730075	0.5	0.349	4.87723e-17
Lysmd4	3.02128e-21	-1.63104	0.06	0.177	6.03923e-17
ENSMUSG00000142674	5.1683e-21	-2.02018	0.052	0.161	1.03309e-16
ENSMUSG00000134433	7.24553e-21	-3.14883	0.017	0.107	1.44831e-16
Snta1	8.92145e-21	-0.512027	0.601	0.717	1.78331e-16
Gm20471	9.14234e-21	-2.22654	0.042	0.147	1.82746e-16
Wnt5b	1.17056e-20	1.76461	0.101	0.03	2.33983e-16
Cdh13	1.44882e-20	0.570026	0.842	0.801	2.89605e-16
Canx	1.61901e-20	-2.48078	0.017	0.105	3.23623e-16
Actn3	1.68387e-20	-1.49167	0.078	0.197	3.36589e-16
Gm15935	1.75584e-20	-1.97339	0.059	0.169	3.50974e-16
ENSMUSG00000140465	1.77413e-20	0.707765	0.78	0.711	3.54631e-16
Mgst3	2.21641e-20	-1.38403	0.09	0.212	4.43039e-16
Casz1	2.38456e-20	0.542086	0.705	0.589	4.76649e-16
Foxp2	2.55028e-20	1.09731	0.207	0.098	5.09775e-16
ENSMUSG00000123466	2.70344e-20	-1.98675	0.062	0.173	5.40391e-16
ENSMUSG00000129048	3.78284e-20	1.62785	0.114	0.038	7.56152e-16
Rc3h1	4.76873e-20	-0.769533	0.449	0.568	9.53222e-16
Syne1	5.44789e-20	0.740423	0.507	0.375	1.08898e-15
Gsdme	6.03984e-20	-2.2159	0.038	0.138	1.2073e-15
ENSMUSG00000126893	8.0613e-20	-1.83554	0.045	0.148	1.61137e-15
Ppargc1b	8.13981e-20	0.644586	0.525	0.382	1.62707e-15
Pxn	9.39965e-20	0.849119	0.461	0.325	1.8789e-15
ENSMUSG00000128256	1.00926e-19	1.70309	0.105	0.033	2.01741e-15
Gm15523	1.01256e-19	-0.724857	0.34	0.485	2.024e-15
Slc6a6	1.04171e-19	0.866917	0.528	0.393	2.08228e-15
Ddx3x	1.09435e-19	-2.02312	0.049	0.152	2.18749e-15
Ncor2	1.16073e-19	0.946504	0.378	0.246	2.32018e-15
Gab2	1.17153e-19	1.1921	0.196	0.093	2.34176e-15
Psmd8	1.23505e-19	-2.89467	0.018	0.104	2.46874e-15
Uck2	1.44716e-19	1.70498	0.157	0.066	2.89272e-15
Dag1	1.72816e-19	-0.588356	0.53	0.654	3.45442e-15
Chd6	1.85362e-19	0.685943	0.585	0.461	3.70521e-15
Dld	2.00627e-19	-2.54456	0.023	0.111	4.01034e-15
Auh	2.2827e-19	0.773183	0.486	0.348	4.56289e-15
Rnf150	2.68836e-19	0.50468	0.769	0.662	5.37377e-15
Crebrf	3.34066e-19	0.739999	0.474	0.336	6.67765e-15
ENSMUSG00000123065	3.66256e-19	-1.50304	0.091	0.207	7.32109e-15
Bace1	3.66347e-19	1.32886	0.206	0.103	7.32291e-15
Prkcq	3.95256e-19	0.558978	0.715	0.621	7.90077e-15
Srpra	4.9467e-19	-0.987487	0.171	0.307	9.88796e-15
Safb	5.51573e-19	-0.921615	0.239	0.376	1.10254e-14
Sema4d	5.77059e-19	1.27992	0.23	0.121	1.15348e-14
Parp4	6.63762e-19	1.16714	0.225	0.115	1.32679e-14
Ube2h	6.89031e-19	0.590704	0.689	0.58	1.3773e-14
Macf1	7.16384e-19	0.629146	0.558	0.428	1.43198e-14
ENSMUSG00000142523	7.34769e-19	-1.67598	0.082	0.193	1.46873e-14
Anxa6	7.37905e-19	0.946389	0.321	0.197	1.475e-14
Cab39	7.67353e-19	0.580435	0.701	0.6	1.53386e-14
Ppara	1.01035e-18	0.74033	0.497	0.367	2.01959e-14
Igf1r	1.02414e-18	0.687906	0.483	0.346	2.04715e-14
Ppip5k1	1.30761e-18	0.606504	0.582	0.452	2.61378e-14
Gm44040	1.41662e-18	-1.68401	0.076	0.185	2.83169e-14
Dlgap4	1.50901e-18	1.06421	0.272	0.156	3.01636e-14
Gm33024	1.57141e-18	-2.26666	0.03	0.119	3.14109e-14
Raet1e	1.69827e-18	-1.19931	0.111	0.231	3.39467e-14
Slc2a4	1.81891e-18	-0.976617	0.248	0.383	3.63582e-14
ENSMUSG00000138494	2.06419e-18	-1.62773	0.053	0.155	4.1261e-14
Gm9968	3.41849e-18	-2.29094	0.03	0.118	6.83323e-14
Tgfbr2	3.46754e-18	0.933507	0.346	0.223	6.93126e-14
Raph1	4.15561e-18	1.14213	0.246	0.135	8.30665e-14
Klhl33	4.41885e-18	-1.13622	0.101	0.22	8.83284e-14
Ckmt2	6.97444e-18	-0.943829	0.387	0.496	1.39412e-13
Gm15261	7.04691e-18	-1.79323	0.042	0.136	1.40861e-13
Pgpep1l	7.86395e-18	1.4075	0.15	0.065	1.57193e-13
Rhobtb1	7.87327e-18	0.710753	0.308	0.183	1.57379e-13
Ppfibp2	8.18192e-18	0.622365	0.57	0.429	1.63548e-13
Gm35254	8.72088e-18	-2.03677	0.042	0.134	1.74322e-13
Bach2	9.24223e-18	0.755874	0.339	0.208	1.84743e-13
Etv6	9.24519e-18	1.08042	0.315	0.195	1.84802e-13
Sh3pxd2a	9.47356e-18	0.84575	0.423	0.297	1.89367e-13
Txnip	9.67493e-18	-0.564681	0.374	0.528	1.93392e-13
Gm41750	1.1973e-17	-1.97134	0.052	0.148	2.39328e-13
Gm57084	1.22434e-17	1.13753	0.21	0.11	2.44734e-13
Phka1	1.25516e-17	-0.620843	0.81	0.845	2.50894e-13
ENSMUSG00000134304	1.26492e-17	-0.670232	0.496	0.604	2.52845e-13
Stat5b	1.29698e-17	0.559893	0.674	0.555	2.59253e-13
Syngr2	1.37005e-17	-2.01077	0.031	0.119	2.7386e-13
Alpk2	1.44143e-17	0.829471	0.673	0.607	2.88127e-13
Plec	1.64218e-17	0.788436	0.454	0.335	3.28256e-13
Nfil3	1.65441e-17	1.1484	0.191	0.094	3.307e-13
Cst3	1.83884e-17	-2.2897	0.038	0.127	3.67565e-13
ENSMUSG00000125400	1.93613e-17	1.28624	0.18	0.087	3.87013e-13
Nfat5	2.04992e-17	0.647316	0.603	0.487	4.09758e-13
Srl	2.14582e-17	-0.569118	0.45	0.584	4.28928e-13
Slc22a23	2.59832e-17	0.996021	0.307	0.192	5.19378e-13
Acss1	2.62694e-17	1.02622	0.255	0.144	5.251e-13
Airn	2.64934e-17	0.682448	0.773	0.689	5.29577e-13
Ubr4	2.66165e-17	0.618535	0.492	0.356	5.32037e-13
Cdc14a	2.84887e-17	0.593912	0.542	0.401	5.6946e-13
Fkbp5	2.88074e-17	-0.595115	0.348	0.498	5.75831e-13
Gas6	3.07816e-17	1.19927	0.162	0.074	6.15294e-13
Kpna1	3.27647e-17	0.84658	0.456	0.336	6.54933e-13
Nedd4l	3.77694e-17	0.602581	0.559	0.428	7.54973e-13
Cyp27a1	3.83417e-17	-0.80859	0.325	0.457	7.66412e-13
Gpc4	3.91523e-17	1.24392	0.206	0.107	7.82616e-13
Tet2	4.12542e-17	0.560818	0.563	0.44	8.24631e-13
Mapkapk3	4.6398e-17	0.939018	0.283	0.17	9.2745e-13
Vdac3	5.19549e-17	-1.18733	0.129	0.248	1.03853e-12
Bin1	6.20978e-17	0.583419	0.666	0.561	1.24127e-12
Ciapin1	6.41234e-17	1.25584	0.218	0.118	1.28176e-12
Clcn1	6.41684e-17	-0.571001	0.497	0.617	1.28266e-12
Pmepa1	6.57019e-17	1.70624	0.147	0.065	1.31332e-12
Rreb1	6.75889e-17	0.552261	0.608	0.487	1.35103e-12
Gm35188	7.44112e-17	-2.40921	0.024	0.104	1.4874e-12
Dym	8.0707e-17	0.512178	0.726	0.617	1.61325e-12
ENSMUSG00000139803	9.52945e-17	-2.09817	0.033	0.118	1.90484e-12
Cnksr1	1.03613e-16	0.978491	0.198	0.1	2.07112e-12
Got1	1.09002e-16	0.850602	0.471	0.358	2.17883e-12
Klf12	1.099e-16	0.676976	0.454	0.334	2.19678e-12
Asb14	1.15815e-16	-0.504823	0.54	0.648	2.31502e-12
ENSMUSG00000130758	1.40241e-16	-2.4666	0.023	0.1	2.80328e-12
Tuba8	1.5195e-16	-1.88552	0.034	0.119	3.03733e-12
Sbno2	1.64051e-16	1.5787	0.128	0.052	3.27922e-12
Atp6v1b2	1.77122e-16	1.07413	0.282	0.173	3.5405e-12
ENSMUSG00000122190	1.80653e-16	-1.70239	0.063	0.159	3.61108e-12
Eif3j1	1.81854e-16	-1.19642	0.175	0.293	3.63508e-12
ENSMUSG00000137334	2.11971e-16	-1.4613	0.07	0.169	4.23708e-12
Rbms1	2.15724e-16	0.625954	0.424	0.302	4.3121e-12
Ddit4l	2.26784e-16	-1.23692	0.097	0.206	4.53318e-12
Arhgap35	2.67769e-16	0.785855	0.447	0.326	5.35244e-12
Gm14319	2.71596e-16	-0.894587	0.177	0.301	5.42894e-12
Casq1	3.0105e-16	-0.714323	0.3	0.427	6.01769e-12
Dleu2	3.05349e-16	0.703827	0.564	0.455	6.10362e-12
Rasa3	3.41704e-16	1.65472	0.131	0.056	6.83032e-12
Cecr2	3.47525e-16	0.724371	0.385	0.256	6.94668e-12
Atp5mg	3.55378e-16	1.69866	0.11	0.042	7.10366e-12
Smurf1	3.85713e-16	1.0257	0.176	0.085	7.71001e-12
ENSMUSG00000130059	4.31208e-16	0.926934	0.402	0.282	8.61941e-12
ENSMUSG00000124526	4.33659e-16	-2.35893	0.024	0.1	8.66841e-12
Gm13938	4.55072e-16	-2.43998	0.026	0.104	9.09644e-12
Rffl	4.7362e-16	1.03162	0.208	0.111	9.46719e-12
Mir99ahg	4.73934e-16	0.705146	0.408	0.279	9.47347e-12
Mdh2	4.99202e-16	-1.85946	0.031	0.112	9.97855e-12
ENSMUSG00000137082	5.16017e-16	-0.872839	0.337	0.465	1.03147e-11
Nfix	5.40747e-16	0.681141	0.516	0.395	1.0809e-11
Cdc37l1	5.49709e-16	-0.749683	0.384	0.498	1.09881e-11
Dennd5b	5.98566e-16	0.85627	0.135	0.057	1.19647e-11
Smyd3	7.19908e-16	0.60669	0.51	0.393	1.43902e-11
Pacs1	7.59964e-16	1.14482	0.16	0.076	1.51909e-11
ENSMUSG00000136940	9.45818e-16	-1.67362	0.057	0.148	1.8906e-11
Nf1	9.99626e-16	0.553275	0.539	0.407	1.99815e-11
Clec2d	1.16107e-15	-0.544821	0.523	0.621	2.32087e-11
Slc25a25	1.31067e-15	0.723046	0.341	0.222	2.61989e-11
Myl1	1.47785e-15	1.31711	0.229	0.132	2.95408e-11
Zfp36l1	1.498e-15	-1.94229	0.037	0.118	2.99435e-11
ENSMUSG00000139123	1.6245e-15	-1.14823	0.115	0.224	3.24722e-11
Tob1	1.70662e-15	-0.628934	0.22	0.354	3.41135e-11
Tmem120b	1.82056e-15	0.717715	0.323	0.205	3.63911e-11
Zfp697	2.04046e-15	1.32718	0.109	0.042	4.07868e-11
Napa	2.10429e-15	0.902868	0.222	0.123	4.20627e-11
Nav2	2.13357e-15	0.856299	0.472	0.355	4.26479e-11
ENSMUSG00000124435	2.41771e-15	1.49467	0.134	0.059	4.83276e-11
Tmem109	2.85893e-15	-1.30798	0.079	0.177	5.71471e-11
Optn	3.41405e-15	0.528549	0.769	0.721	6.82434e-11
ENSMUSG00000143730	3.46172e-15	-2.13028	0.028	0.103	6.91963e-11
Atp6v0b	3.55258e-15	-1.09723	0.115	0.22	7.10126e-11
Gpam	3.58023e-15	0.698142	0.426	0.306	7.15653e-11
Inpp5a	4.13468e-15	0.628722	0.407	0.286	8.26481e-11
ENSMUSG00000142189	4.89066e-15	-1.79604	0.031	0.109	9.77594e-11
Scn4a	4.9904e-15	0.551009	0.466	0.341	9.97532e-11
Prkar1a	5.10684e-15	0.829154	0.171	0.085	1.02081e-10
Cacna1s	5.14099e-15	0.5129	0.542	0.419	1.02763e-10
Gm45025	5.95019e-15	-1.9291	0.051	0.136	1.18938e-10
Xpo1	6.11634e-15	0.861828	0.247	0.146	1.2226e-10
Slc15a2	6.14502e-15	-1.48466	0.069	0.162	1.22833e-10
Gm47861	6.48887e-15	-1.55819	0.08	0.175	1.29706e-10
Tmem140	7.12521e-15	0.764948	0.419	0.308	1.42426e-10
Pfn2	9.45722e-15	-1.21443	0.108	0.211	1.8904e-10
ENSMUSG00000128802	1.0148e-14	-1.87336	0.035	0.113	2.02848e-10
Gm34455	1.07278e-14	-0.935999	0.227	0.338	2.14438e-10
Rpl3l	1.2756e-14	-0.543023	0.542	0.647	2.5498e-10
ENSMUSG00000127769	1.30993e-14	-2.12686	0.034	0.11	2.61842e-10
Art3	1.34415e-14	-0.520711	0.432	0.553	2.68682e-10
ENSMUSG00000129590	1.38472e-14	-2.20521	0.029	0.102	2.76792e-10
Pdk2	1.43096e-14	-1.21658	0.127	0.231	2.86035e-10
Pcnx1	1.43505e-14	0.689105	0.5	0.389	2.86853e-10
ENSMUSG00000139654	1.53275e-14	-0.763394	0.294	0.409	3.06381e-10
Ndufa12	2.06345e-14	1.3631	0.117	0.05	4.12462e-10
Pcx	2.38749e-14	0.693934	0.332	0.216	4.77235e-10
Pdlim3	2.65114e-14	0.731583	0.769	0.758	5.29936e-10
Eno3	2.82816e-14	-1.33235	0.066	0.157	5.65321e-10
Ampd1	3.27079e-14	-0.63704	0.682	0.724	6.53798e-10
Capzb	3.28558e-14	0.520689	0.488	0.369	6.56755e-10
Ankrd10	4.10782e-14	1.151	0.283	0.184	8.21112e-10
Sel1l3	4.85657e-14	0.604295	0.378	0.262	9.7078e-10
Rxra	5.02664e-14	1.0677	0.225	0.134	1.00477e-09
Ece1	5.38558e-14	0.721253	0.465	0.351	1.07652e-09
Dpyd	5.43872e-14	1.00278	0.183	0.097	1.08715e-09
Camta1	6.52407e-14	0.620179	0.549	0.442	1.3041e-09
Ampd3	6.67905e-14	1.04557	0.187	0.102	1.33508e-09
B4galt1	6.9354e-14	0.802924	0.276	0.174	1.38632e-09
Ttc7b	7.28197e-14	0.592347	0.607	0.512	1.45559e-09
Tecpr2	7.43969e-14	-1.4663	0.064	0.15	1.48712e-09
Gm20655	8.0308e-14	-1.37612	0.045	0.125	1.60528e-09
Bbof1	8.32989e-14	-1.24777	0.067	0.156	1.66506e-09
Mast4	9.49677e-14	-0.599012	0.476	0.573	1.89831e-09
Gm7568	1.26511e-13	-1.78438	0.041	0.117	2.52882e-09
Stac3	1.38991e-13	-0.665533	0.276	0.391	2.77829e-09
Bnip3	1.43665e-13	0.654296	0.507	0.408	2.87172e-09
Pacsin2	1.5287e-13	0.594815	0.441	0.329	3.05573e-09
Flnc	1.61153e-13	0.757213	0.459	0.348	3.22129e-09
Abcc1	1.69659e-13	0.658163	0.386	0.273	3.39131e-09
Akt2	1.73872e-13	0.764919	0.292	0.191	3.47554e-09
Tmed9	2.08795e-13	-1.85574	0.042	0.117	4.1736e-09
1700042D02Rik	2.67936e-13	-1.85083	0.059	0.139	5.35578e-09
Deptor	2.70313e-13	1.01637	0.226	0.135	5.40329e-09
B430010I23Rik	3.03954e-13	-1.49222	0.05	0.128	6.07574e-09
Gm49518	3.0419e-13	0.911543	0.233	0.14	6.08046e-09
Notch2	3.27124e-13	0.829629	0.268	0.167	6.53888e-09
Mettl24	3.27785e-13	1.09089	0.134	0.063	6.5521e-09
Lsmem1	3.54933e-13	1.03769	0.193	0.108	7.09476e-09
Map4k3	3.89597e-13	0.587643	0.406	0.294	7.78766e-09
1700007H22Rik	4.05249e-13	-1.70316	0.046	0.122	8.10052e-09
Naca	4.226e-13	-0.532885	0.391	0.515	8.44736e-09
Tfcp2l1	5.22014e-13	-1.15368	0.082	0.169	1.04345e-08
Gm56680	5.37486e-13	1.01074	0.166	0.087	1.07438e-08
Garem1	6.3983e-13	0.846735	0.249	0.156	1.27896e-08
Zranb2	7.02632e-13	-0.647389	0.292	0.4	1.40449e-08
Nipsnap2	7.10209e-13	-0.545735	0.479	0.577	1.41964e-08
Gcnt2	7.56778e-13	1.04122	0.253	0.161	1.51272e-08
Pgm1	7.9289e-13	-0.76381	0.417	0.495	1.58491e-08
Ywhae	8.04366e-13	-0.579751	0.199	0.32	1.60785e-08
Herc4	8.3993e-13	0.568121	0.477	0.367	1.67894e-08
Lrrtm3	9.52184e-13	-1.28849	0.065	0.144	1.90332e-08
Cd55	1.02388e-12	-1.07022	0.108	0.203	2.04663e-08
Gm35417	1.03055e-12	-1.66375	0.039	0.111	2.05996e-08
Hspg2	1.4837e-12	0.790639	0.216	0.127	2.96578e-08
Mpc2	1.54269e-12	-1.01701	0.054	0.134	3.08368e-08
Tbx15	1.5616e-12	-0.528552	0.629	0.69	3.12149e-08
Tns2	1.64664e-12	1.00503	0.127	0.06	3.29146e-08
Pnpla8	1.64718e-12	-0.703724	0.446	0.526	3.29255e-08
5033421B08Rik	1.91293e-12	1.07767	0.192	0.112	3.82375e-08
Ankrd9	2.45327e-12	-1.26244	0.088	0.174	4.90384e-08
Prkd1	3.04003e-12	1.14685	0.104	0.045	6.07672e-08
ENSMUSG00000127876	3.07235e-12	1.4557	0.107	0.048	6.14131e-08
Ttc14	3.30976e-12	-0.834764	0.262	0.359	6.61587e-08
Fam219a	3.35939e-12	0.73828	0.352	0.248	6.71508e-08
Ccl25	3.38246e-12	-0.94532	0.185	0.283	6.7612e-08
Agap1	3.61561e-12	0.532616	0.513	0.401	7.22724e-08
Car14	3.91793e-12	-1.59171	0.055	0.129	7.83155e-08
Ccnl1	4.04189e-12	0.868457	0.311	0.217	8.07932e-08
Slc38a4	4.1231e-12	-0.528494	0.214	0.322	8.24165e-08
Jun	4.91295e-12	-0.918981	0.099	0.189	9.8205e-08
Best3	4.97277e-12	-0.540263	0.405	0.511	9.94008e-08
Ctnna1	5.34756e-12	0.676051	0.261	0.167	1.06892e-07
Mnt	5.5396e-12	1.19446	0.116	0.054	1.10731e-07
Mideas	5.57003e-12	1.13813	0.18	0.103	1.11339e-07
Lrrc4	5.59849e-12	-1.51095	0.04	0.109	1.11908e-07
ENSMUSG00000126561	6.12918e-12	-1.44755	0.037	0.104	1.22516e-07
Anxa11	6.66273e-12	0.820835	0.353	0.258	1.33181e-07
Mrps17	6.67611e-12	-1.56118	0.052	0.125	1.33449e-07
Sbk1	7.59658e-12	0.857093	0.206	0.122	1.51848e-07
Gm47438	8.45287e-12	-1.33256	0.068	0.146	1.68964e-07
Efr3b	8.63265e-12	0.870189	0.22	0.134	1.72558e-07
Flrt1	9.23213e-12	-1.24822	0.076	0.157	1.84541e-07
Pitpnc1	9.45116e-12	0.605289	0.545	0.46	1.88919e-07
Atl2	9.63535e-12	0.51789	0.592	0.506	1.92601e-07
Ap2a2	9.91691e-12	-1.31411	0.06	0.136	1.98229e-07
Ppp2ca	1.08402e-11	0.517787	0.43	0.322	2.16685e-07
Metap2	1.22284e-11	-0.691275	0.225	0.328	2.44433e-07
Dpy19l3	1.22367e-11	1.14785	0.127	0.062	2.446e-07
Sptb	1.22384e-11	0.51213	0.524	0.416	2.44634e-07
Gas5	1.27244e-11	-1.54781	0.046	0.115	2.54349e-07
Mettl21e	1.37724e-11	-1.44353	0.044	0.113	2.75297e-07
Mtres1	1.49002e-11	-0.893027	0.154	0.249	2.9784e-07
Slc7a8	1.60917e-11	-1.09055	0.176	0.27	3.21656e-07
Rheb	1.63104e-11	0.661551	0.207	0.123	3.26029e-07
Snd1	1.86449e-11	0.532127	0.507	0.407	3.72692e-07
Bdh1	1.90486e-11	0.942976	0.151	0.081	3.80763e-07
Myhas	1.93857e-11	-0.770622	0.184	0.284	3.87501e-07
Pitpnm2	1.94631e-11	0.599031	0.329	0.225	3.89049e-07
Gm3693	2.12079e-11	-1.48201	0.052	0.123	4.23925e-07
Gm16599	2.25194e-11	-1.64008	0.049	0.118	4.5014e-07
Serpinb6a	2.26746e-11	-0.663533	0.269	0.379	4.53242e-07
ENSMUSG00000132265	2.30404e-11	-1.26053	0.072	0.148	4.60555e-07
ENSMUSG00000141061	2.46148e-11	-1.47157	0.038	0.104	4.92024e-07
Gm16897	2.85008e-11	-1.43727	0.055	0.126	5.69703e-07
Lmna	2.92913e-11	0.899244	0.214	0.133	5.85504e-07
Btg2	3.10954e-11	1.1992	0.115	0.055	6.21567e-07
Fxyd1	3.23875e-11	-1.06382	0.122	0.207	6.47393e-07
G3bp2	3.24373e-11	0.841298	0.284	0.195	6.48388e-07
Rai1	3.29223e-11	0.512658	0.492	0.394	6.58084e-07
Sypl1	3.60631e-11	-0.657245	0.319	0.417	7.20866e-07
Sp4	4.0434e-11	0.837441	0.203	0.124	8.08234e-07
Clk1	4.04862e-11	-0.530554	0.476	0.56	8.09278e-07
Ky	4.67271e-11	0.785799	0.391	0.297	9.34028e-07
Cradd	4.77346e-11	0.721673	0.306	0.214	9.54167e-07
Ntng2	5.54544e-11	1.04497	0.103	0.047	1.10848e-06
Rabgef1	5.86842e-11	0.54687	0.385	0.282	1.17304e-06
Slc27a1	5.92699e-11	0.788207	0.215	0.133	1.18475e-06
Naa15	6.09269e-11	-0.542339	0.338	0.438	1.21787e-06
Ggact	6.29455e-11	-1.04476	0.1	0.183	1.25822e-06
Jmjd1c	7.11905e-11	0.644626	0.65	0.567	1.42303e-06
Sipa1l2	7.28179e-11	0.674626	0.228	0.143	1.45556e-06
ENSMUSG00000128836	7.94358e-11	-1.48476	0.053	0.122	1.58784e-06
Tbc1d15	8.4038e-11	0.810623	0.265	0.176	1.67984e-06
Tspan3	8.91854e-11	-1.70333	0.045	0.11	1.78273e-06
5730419F03Rik	9.21366e-11	0.67549	0.322	0.225	1.84172e-06
Cox11	9.6576e-11	-1.44507	0.043	0.107	1.93046e-06
ENSMUSG00000125926	1.08445e-10	-0.804082	0.136	0.227	2.16771e-06
Rnf213	1.17181e-10	0.886263	0.148	0.08	2.34233e-06
Kmt2d	1.17212e-10	0.770132	0.221	0.139	2.34295e-06
Nars1	1.33303e-10	-1.1575	0.078	0.153	2.6646e-06
Got2	1.33397e-10	-0.875569	0.158	0.25	2.66648e-06
Nufip2	1.41568e-10	-0.505505	0.298	0.4	2.82981e-06
Mylk2	1.51865e-10	-0.547813	0.474	0.554	3.03562e-06
Ralgapa2	1.74455e-10	0.597635	0.374	0.28	3.48719e-06
Sat1	1.82945e-10	-1.82623	0.048	0.113	3.65689e-06
Cnbp	1.99741e-10	-0.652084	0.148	0.243	3.99263e-06
Bzw2	2.26021e-10	0.516835	0.461	0.366	4.51793e-06
Tbc1d8	2.40989e-10	0.762444	0.372	0.28	4.81712e-06
Egf	2.51524e-10	0.595159	0.332	0.238	5.02771e-06
Serbp1	2.60218e-10	-0.575041	0.352	0.444	5.20149e-06
Map2k6	2.98886e-10	-0.740573	0.204	0.297	5.97443e-06
Pik3ip1	3.14181e-10	-0.906827	0.122	0.205	6.28017e-06
Mss51	3.3171e-10	-0.567781	0.262	0.364	6.63054e-06
Lrrc14b	3.32672e-10	-1.13217	0.086	0.161	6.64979e-06
Anks1	4.01404e-10	0.605343	0.29	0.2	8.02366e-06
Adamts6	4.31908e-10	1.17371	0.103	0.049	8.6334e-06
Kcnb1	4.39997e-10	1.13447	0.117	0.059	8.7951e-06
Mreg	4.52054e-10	0.901236	0.262	0.18	9.03611e-06
Esyt2	4.63948e-10	0.543844	0.387	0.291	9.27385e-06
Hnrnpf	4.89483e-10	-1.32572	0.056	0.122	9.78428e-06
Gys1	4.94495e-10	-0.550243	0.416	0.5	9.88447e-06
Ndst1	5.13684e-10	0.684114	0.313	0.223	1.0268e-05
Gng12	5.262e-10	0.628406	0.195	0.118	1.05182e-05
Osbpl2	5.46871e-10	0.674665	0.222	0.142	1.09314e-05
Cirbil	5.49038e-10	-0.593015	0.345	0.432	1.09747e-05
Nt5dc1	5.69124e-10	0.683208	0.242	0.162	1.13762e-05
Gdi2	5.74267e-10	-0.980285	0.081	0.154	1.1479e-05
Zbtb10	5.75423e-10	0.962826	0.128	0.067	1.15021e-05
Lman1	6.19655e-10	-1.0134	0.119	0.198	1.23863e-05
Prkg1	6.49926e-10	0.657132	0.468	0.384	1.29914e-05
Fitm2	6.78693e-10	-1.18714	0.07	0.141	1.35664e-05
Tango2	7.8635e-10	-0.55745	0.381	0.469	1.57184e-05
Fzd7	8.051e-10	-1.05654	0.057	0.123	1.60931e-05
ENSMUSG00000135480	8.90891e-10	-1.34337	0.047	0.109	1.7808e-05
Fbxo31	9.0541e-10	0.803046	0.272	0.192	1.80982e-05
Gpd1	1.03809e-09	-1.21034	0.046	0.108	2.07503e-05
Ndrg3	1.05898e-09	0.711454	0.44	0.353	2.1168e-05
Gramd4	1.06111e-09	1.03706	0.205	0.132	2.12106e-05
Tnfrsf19	1.07167e-09	0.775949	0.186	0.114	2.14216e-05
Taf4	1.08918e-09	0.754143	0.145	0.082	2.17717e-05
Fem1a	1.09059e-09	-0.820467	0.143	0.227	2.17998e-05
ENSMUSG00000138722	1.09912e-09	1.15453	0.114	0.058	2.19703e-05
Actg1	1.12826e-09	0.815332	0.183	0.112	2.25528e-05
Hif1a	1.15024e-09	-0.899371	0.163	0.244	2.29922e-05
Tenm3	1.16715e-09	0.574239	0.36	0.272	2.33302e-05
Mrps33	1.21933e-09	-1.32204	0.068	0.135	2.43732e-05
Pla2g12a	1.2222e-09	0.611652	0.198	0.122	2.44305e-05
Tbc1d22a	1.25335e-09	1.23875	0.144	0.081	2.50533e-05
Hoxc4	1.34745e-09	0.648069	0.264	0.183	2.69342e-05
Ppp2r5c	1.40472e-09	0.739503	0.28	0.198	2.8079e-05
ENSMUSG00000141830	1.50978e-09	-1.3405	0.042	0.101	3.0179e-05
Eda2r	1.53383e-09	0.584962	0.239	0.157	3.06596e-05
Dgkz	1.70781e-09	0.602009	0.335	0.248	3.41374e-05
Dmac2	1.83709e-09	-0.914127	0.101	0.175	3.67215e-05
Trmt1	1.8912e-09	-1.01656	0.084	0.156	3.78033e-05
Polr3h	1.98803e-09	-0.835207	0.061	0.127	3.97387e-05
Skil	2.06027e-09	1.00599	0.155	0.091	4.11828e-05
Plekha6	2.18292e-09	0.657426	0.181	0.11	4.36344e-05
Arid1a	2.39785e-09	0.592373	0.321	0.235	4.79306e-05
Gm43948	2.46051e-09	-1.48743	0.052	0.112	4.91832e-05
Ldlrad3	2.56944e-09	0.640992	0.233	0.152	5.13605e-05
Gm38171	3.21415e-09	-1.40628	0.045	0.104	6.42476e-05
Fut8	3.26297e-09	0.675242	0.211	0.137	6.52236e-05
Psmc6	3.26853e-09	-0.709794	0.248	0.334	6.53347e-05
Ctdsp2	3.30103e-09	0.61991	0.309	0.221	6.59844e-05
Lmod3	3.6152e-09	-1.10829	0.091	0.162	7.22643e-05
ENSMUSG00000132718	4.01757e-09	-1.26144	0.054	0.115	8.03073e-05
B4galt5	4.04617e-09	1.01326	0.129	0.072	8.08789e-05
Tgfbr1	4.08548e-09	0.815752	0.339	0.262	8.16646e-05
Dtd1	4.32516e-09	0.651172	0.209	0.135	8.64557e-05
Gm13483	4.42631e-09	0.79815	0.219	0.146	8.84775e-05
Yap1	4.68934e-09	0.581095	0.401	0.314	9.37353e-05
Prnp	4.89927e-09	-1.17872	0.063	0.127	9.79316e-05
Arf1	4.92531e-09	-0.884752	0.075	0.143	9.8452e-05
Ski	5.50718e-09	0.834321	0.238	0.164	0.000110083
Cisd2	6.28544e-09	-0.772608	0.188	0.274	0.00012564
Lrrc39	6.39098e-09	-0.709428	0.245	0.329	0.000127749
Pik3c2b	6.57773e-09	0.582841	0.222	0.147	0.000131482
Emc3	6.70196e-09	-1.13045	0.072	0.137	0.000133966
Tec	6.89457e-09	0.832839	0.121	0.065	0.000137816
Spata31f1e	7.02708e-09	-0.863261	0.087	0.158	0.000140464
Trim35	7.29336e-09	-0.769614	0.214	0.298	0.000145787
Slf1	7.30618e-09	0.613224	0.318	0.233	0.000146043
Psma1	7.84379e-09	-1.1439	0.08	0.146	0.000156789
Hnrnpdl	8.26757e-09	-0.601911	0.27	0.352	0.00016526
Cnot3	9.63522e-09	-0.858658	0.127	0.201	0.000192598
Herpud1	9.83812e-09	-1.2821	0.059	0.118	0.000196654
Gm29677	9.9757e-09	1.17981	0.116	0.063	0.000199404
Prex1	1.00986e-08	1.0261	0.108	0.056	0.00020186
Pik3cd	1.01732e-08	0.827823	0.219	0.148	0.000203353
Gm12353	1.08698e-08	-0.725855	0.102	0.176	0.000217276
Smarca2	1.08748e-08	0.551142	0.311	0.226	0.000217376
Mrps5	1.26627e-08	-0.669228	0.174	0.253	0.000253114
Fam13c	1.27135e-08	0.725056	0.147	0.087	0.000254129
Dok5	1.27343e-08	-0.906718	0.113	0.186	0.000254545
ENSMUSG00000133856	1.31624e-08	-1.1211	0.073	0.137	0.000263102
Gm12224	1.31852e-08	-0.500461	0.355	0.444	0.000263559
Prune2	1.372e-08	0.912515	0.327	0.257	0.000274249
Aplp2	1.40531e-08	-0.970044	0.123	0.197	0.000280907
C920021L13Rik	1.40839e-08	-1.11938	0.095	0.164	0.000281522
Ssbp2	1.51822e-08	0.536002	0.472	0.382	0.000303477
Acvr1	1.60022e-08	0.501653	0.374	0.287	0.000319868
ENSMUSG00000136383	1.65479e-08	-0.725263	0.117	0.193	0.000330776
A330032B11Rik	1.68368e-08	-0.86502	0.086	0.153	0.000336551
Gm31126	1.70522e-08	0.729657	0.211	0.141	0.000340856
Lrrc30	1.71599e-08	-1.11687	0.073	0.135	0.000343009
Arpp21	1.78125e-08	0.932676	0.145	0.085	0.000356053
Abcd2	1.8128e-08	-1.00991	0.083	0.148	0.000362361
Pskh1	1.83443e-08	0.737182	0.183	0.117	0.000366685
Oga	1.92178e-08	0.609084	0.261	0.184	0.000384145
Gm13481	2.0917e-08	0.615983	0.263	0.186	0.000418109
ENSMUSG00000126923	2.11297e-08	-1.10883	0.048	0.104	0.000422362
ENSMUSG00000132609	2.24811e-08	-1.09374	0.081	0.144	0.000449375
Lgmn	2.34808e-08	0.932109	0.176	0.113	0.000469358
Tecr	2.37417e-08	-0.753188	0.101	0.173	0.000474573
Heca	2.53807e-08	0.654996	0.208	0.138	0.000507334
Slc8a1	2.71494e-08	0.549006	0.572	0.504	0.000542688
4831440D22Rik	2.80388e-08	0.924144	0.226	0.159	0.000560468
Sod2	3.1179e-08	-0.832414	0.11	0.179	0.000623236
Tmco4	3.4649e-08	0.718603	0.178	0.112	0.000692599
Dock9	3.59531e-08	1.01418	0.134	0.079	0.000718667
Micos10	3.62301e-08	0.609696	0.257	0.183	0.000724204
Fbxl5	3.76588e-08	-1.47965	0.049	0.103	0.000752762
Anxa7	3.99601e-08	0.688624	0.187	0.12	0.000798763
Pik3r1	4.41811e-08	0.941784	0.212	0.145	0.000883135
Sbk2	4.45121e-08	-1.28189	0.047	0.101	0.000889752
Otud6b	4.46025e-08	-1.01856	0.077	0.138	0.000891559
Bcor	4.46194e-08	0.791881	0.17	0.107	0.000891898
Mtrex	4.46693e-08	-0.747653	0.185	0.262	0.000892895
Tbc1d31	4.67705e-08	1.31159	0.122	0.071	0.000934896
Myo5a	4.69145e-08	0.749095	0.104	0.055	0.000937773
Angpt1	5.25195e-08	0.768963	0.299	0.224	0.00104981
Tgfb2	5.29162e-08	0.728621	0.233	0.161	0.00105774
Tigar	5.38671e-08	-0.646925	0.108	0.178	0.00107675
Cebpb	5.46154e-08	-0.852473	0.111	0.181	0.00109171
Inpp4b	5.58073e-08	0.623566	0.329	0.256	0.00111553
Gm17167	5.68174e-08	0.554991	0.199	0.131	0.00113572
Tmpo	5.86474e-08	-0.816157	0.103	0.172	0.0011723
Ubl3	6.39747e-08	0.708866	0.291	0.22	0.00127879
Gm14296	6.64578e-08	-0.995069	0.047	0.101	0.00132842
Uqcc1	6.993e-08	0.526141	0.433	0.349	0.00139783
Ptprq	7.21785e-08	-1.37947	0.049	0.102	0.00144278
Map3k14	7.68962e-08	0.714699	0.247	0.176	0.00153708
Abcf1	8.16944e-08	-1.29625	0.057	0.111	0.00163299
Yars1	8.46099e-08	-0.841613	0.114	0.182	0.00169127
ENSMUSG00000135645	8.75905e-08	-0.949152	0.072	0.132	0.00175085
Sorbs3	9.48041e-08	0.607869	0.309	0.231	0.00189504
Kat2b	9.56601e-08	0.63465	0.199	0.135	0.00191215
Ntmt2	9.69113e-08	0.980909	0.155	0.097	0.00193716
Tfrc	9.71051e-08	0.752598	0.165	0.105	0.00194103
Bcar1	1.05549e-07	0.948898	0.101	0.054	0.00210981
Foxk1	1.05686e-07	0.667685	0.233	0.164	0.00211255
Parvb	1.06795e-07	0.738212	0.218	0.151	0.00213473
4930551O13Rik	1.09105e-07	-0.75415	0.053	0.107	0.0021809
Ilf3	1.09935e-07	0.772726	0.162	0.103	0.0021975
Timm44	1.10701e-07	-0.669987	0.191	0.265	0.0022128
Mafb	1.15226e-07	-0.895529	0.076	0.136	0.00230324
Fam120c	1.19033e-07	0.532808	0.248	0.177	0.00237934
Nfatc1	1.21681e-07	0.567117	0.36	0.282	0.00243229
Rapgef2	1.25233e-07	0.546882	0.504	0.425	0.00250328
Klf15	1.27453e-07	0.529778	0.29	0.215	0.00254766
Acadsb	1.4379e-07	0.539303	0.205	0.138	0.00287421
Maml2	1.55511e-07	0.50591	0.269	0.192	0.00310851
Csde1	1.63838e-07	-0.619939	0.137	0.21	0.00327495
Fmnl2	1.72327e-07	0.597444	0.428	0.356	0.00344464
Tmem59	1.77898e-07	-0.997126	0.063	0.119	0.003556
Maml1	1.80709e-07	0.610965	0.165	0.105	0.00361219
Cs	1.94877e-07	-0.556417	0.264	0.347	0.00389539
Obsl1	2.03678e-07	0.825084	0.112	0.064	0.00407132
Fsd2	2.0769e-07	-0.538515	0.347	0.42	0.00415152
Arhgef7	2.3402e-07	0.527581	0.206	0.14	0.00467783
Timm9	2.39418e-07	-0.582063	0.194	0.272	0.00478574
2210408I21Rik	2.4618e-07	0.672526	0.275	0.206	0.00492089
Rnf10	2.56588e-07	-0.585311	0.181	0.254	0.00512894
Slc44a1	2.58331e-07	0.625149	0.216	0.15	0.00516378
Azin1	2.62131e-07	0.935392	0.159	0.102	0.00523974
Nt5c2	2.81106e-07	0.559176	0.181	0.119	0.00561903
Nfic	2.88269e-07	0.516788	0.178	0.116	0.00576222
D830024N08Rik	3.08305e-07	-0.527149	0.175	0.25	0.0061627
Setd7	3.13391e-07	0.569048	0.291	0.221	0.00626438
Snrpb	3.17172e-07	-0.837809	0.059	0.113	0.00633994
Trip10	3.23161e-07	0.551875	0.34	0.269	0.00645967
2610035D17Rik	3.40684e-07	0.733154	0.181	0.122	0.00680994
Srsf7	3.5926e-07	-0.732428	0.101	0.164	0.00718125
Sdhb	3.7651e-07	0.623823	0.178	0.117	0.00752605
Abca5	3.85985e-07	-0.66073	0.22	0.292	0.00771546
Med24	4.23922e-07	-1.07095	0.091	0.15	0.00847377
Mlf1	4.24972e-07	-0.52304	0.276	0.354	0.00849476
Asb18	4.37278e-07	0.507635	0.338	0.264	0.00874076
Dgkd	4.3835e-07	0.523053	0.262	0.194	0.00876219
Sfxn2	4.77179e-07	0.622324	0.203	0.141	0.00953833
Gm19689	4.82961e-07	0.741741	0.363	0.294	0.00965391
Dnase1l1	4.9527e-07	-0.713263	0.181	0.252	0.00989994
Crat	4.95649e-07	-0.755692	0.124	0.189	0.00990752
Aldh1l1	4.99697e-07	0.813046	0.126	0.076	0.00998845
Sdc4	5.29329e-07	0.559894	0.285	0.212	0.0105808
Gm16576	5.3827e-07	0.626228	0.134	0.082	0.0107595
Fam135a	5.38623e-07	0.501698	0.162	0.105	0.0107665
ENSMUSG00000122311	5.44027e-07	-1.14762	0.106	0.165	0.0108746
Tnnt3	5.5598e-07	0.950216	0.236	0.182	0.0111135
Ppfibp1	5.63755e-07	0.861803	0.125	0.076	0.0112689
Gtpbp2	5.64027e-07	-0.762225	0.132	0.197	0.0112743
Tm9sf3	6.19059e-07	-0.85973	0.118	0.181	0.0123744
Rnf217	6.65227e-07	0.734965	0.277	0.21	0.0132972
Aebp2	6.9824e-07	0.730824	0.247	0.182	0.0139571
Ankrd52	7.34343e-07	0.600771	0.237	0.174	0.0146788
1700027J07Rik	7.73984e-07	-0.814376	0.158	0.225	0.0154712
Atad3a	7.78271e-07	-0.574634	0.156	0.225	0.0155569
4930481A15Rik	7.90515e-07	-0.92059	0.089	0.147	0.0158016
St3gal5	8.37149e-07	-0.703189	0.222	0.292	0.0167338
Twsg1	8.70624e-07	0.523817	0.138	0.086	0.0174029
Jph2	8.86455e-07	0.51542	0.504	0.435	0.0177193
Cdyl	8.96975e-07	0.607184	0.238	0.171	0.0179296
Myf6	9.01984e-07	-0.851812	0.099	0.158	0.0180298
Padi2	9.1825e-07	0.58254	0.248	0.182	0.0183549
Btbd1	9.20392e-07	-0.771759	0.114	0.176	0.0183977
Nr6a1os	9.23985e-07	-0.683527	0.194	0.263	0.0184695
Stk40	9.25954e-07	0.561186	0.219	0.155	0.0185089
Erbin	9.40223e-07	0.544563	0.346	0.28	0.0187941
ENSMUSG00000130969	1.02671e-06	-0.615708	0.263	0.332	0.020523
Mfsd4b1	1.09347e-06	-0.793962	0.08	0.136	0.0218573
Etf1	1.13527e-06	0.529069	0.225	0.16	0.022693
Cops5	1.19127e-06	-1.16044	0.074	0.125	0.0238123
Ehd4	1.20731e-06	0.726637	0.134	0.084	0.0241329
Gm52698	1.25229e-06	-1.15865	0.053	0.1	0.025032
5930430L01Rik	1.28027e-06	0.616782	0.179	0.122	0.0255914
Ptpn12	1.29666e-06	0.597494	0.169	0.113	0.025919
Vdac1	1.31253e-06	-0.706243	0.148	0.214	0.0262362
Ilkap	1.32146e-06	0.658204	0.164	0.11	0.0264146
Mta3	1.34844e-06	0.720584	0.11	0.065	0.026954
Dcun1d5	1.39057e-06	-0.823448	0.131	0.192	0.0277961
Gmpr	1.48628e-06	-0.548045	0.224	0.296	0.0297093
ENSMUSG00000095041	1.49895e-06	-0.657039	0.145	0.211	0.0299625
Ino80dos	1.50638e-06	-0.590805	0.108	0.169	0.0301111
Ensa	1.51189e-06	-1.00854	0.072	0.123	0.0302212
Ddx1	1.52794e-06	-1.26213	0.066	0.115	0.030542
AI480526	1.54484e-06	-0.821473	0.116	0.175	0.0308797
Ddo	1.59372e-06	0.700818	0.213	0.154	0.0318569
Spns2	1.64414e-06	-0.675342	0.122	0.183	0.0328648
Plpp3	1.64829e-06	0.528294	0.281	0.213	0.0329477
Hip1	1.68177e-06	0.573295	0.119	0.072	0.033617
Tgm2	1.70412e-06	0.995099	0.114	0.069	0.0340637
Aldh6a1	1.79551e-06	-0.554247	0.231	0.301	0.0358905
Gm43063	1.87226e-06	-1.09093	0.059	0.107	0.0374247
Gna13	1.92208e-06	0.676301	0.24	0.178	0.0384204
E130102H24Rik	2.04774e-06	-0.592556	0.207	0.275	0.0409322
Scai	2.2729e-06	0.929578	0.101	0.059	0.045433
Ttc7	2.33551e-06	0.758837	0.125	0.078	0.0466845
Gm36328	2.80026e-06	-0.721966	0.072	0.123	0.0559745
Taco1	3.00295e-06	0.951212	0.143	0.094	0.060026
Dcun1d3	3.18516e-06	0.619143	0.163	0.109	0.0636681
Avil	3.23629e-06	0.628034	0.196	0.141	0.0646903
D230022J07Rik	3.35689e-06	-0.76645	0.109	0.167	0.067101
Per2	3.39855e-06	0.715561	0.114	0.069	0.0679336
Ttc4	3.68589e-06	-0.566978	0.123	0.183	0.0736773
Gm48321	3.80186e-06	-0.693137	0.059	0.107	0.0759954
Smarcd3	3.91776e-06	-0.59982	0.251	0.315	0.0783121
Ublcp1	4.03257e-06	-0.651679	0.094	0.149	0.0806071
Fbxw2	4.08301e-06	-0.699324	0.096	0.151	0.0816153
Fnbp1	4.20234e-06	0.59417	0.139	0.09	0.0840005
Gtf2a2	4.34059e-06	-0.885007	0.11	0.166	0.0867641
Chpt1	4.35033e-06	-0.606726	0.222	0.285	0.0869588
Wwtr1	4.48031e-06	0.907489	0.226	0.169	0.089557
Mad1l1	4.80119e-06	0.571745	0.199	0.141	0.095971
Thoc1	4.81202e-06	-0.513289	0.174	0.24	0.0961876
Cdc42bpb	4.94572e-06	0.649803	0.262	0.202	0.09886
Acox1	5.02533e-06	0.548032	0.26	0.199	0.100451
Khdrbs3	5.0639e-06	0.688363	0.192	0.135	0.101222
Lrrc52	5.20353e-06	0.725605	0.136	0.088	0.104013
Kdm3a	5.21137e-06	0.617951	0.173	0.119	0.10417
Abi1	5.3212e-06	0.525893	0.339	0.275	0.106365
Pitpna	5.85978e-06	-0.521378	0.192	0.258	0.117131
Sh3bp5	6.4409e-06	0.622802	0.19	0.136	0.128747
Pkdcc	6.91318e-06	-0.775052	0.061	0.107	0.138187
Ctif	6.98171e-06	0.515099	0.269	0.206	0.139557
Lmcd1	7.16851e-06	0.501907	0.36	0.295	0.143291
Il15	7.2115e-06	0.640866	0.108	0.065	0.144151
Gm17435	7.28185e-06	-0.700516	0.094	0.146	0.145557
Sdf2	7.41539e-06	-0.796256	0.074	0.124	0.148226
Mid2	7.47253e-06	0.505746	0.135	0.087	0.149368
Hnrnpul2	7.49905e-06	-0.980289	0.06	0.105	0.149899
Dlg5	7.53147e-06	0.856041	0.123	0.079	0.150547
Cavin4	7.62605e-06	-0.683428	0.227	0.285	0.152437
Dnajc25	8.07404e-06	-0.758984	0.094	0.147	0.161392
Ppargc1a	8.18165e-06	0.540834	0.665	0.709	0.163543
Gm57239	8.27188e-06	-0.977215	0.068	0.115	0.165347
Iqsec1	8.30212e-06	0.522266	0.193	0.139	0.165951
ENSMUSG00000140156	8.31716e-06	-0.586901	0.178	0.241	0.166252
Myo10	8.47184e-06	0.604991	0.29	0.227	0.169344
Tars3	8.49696e-06	-0.909606	0.083	0.133	0.169846
Taf1b	8.64708e-06	0.661178	0.101	0.06	0.172846
Rbmx	8.82737e-06	-0.811934	0.105	0.159	0.17645
Thap3	9.11921e-06	-0.830996	0.08	0.129	0.182284
Asb8	9.22986e-06	-0.705953	0.159	0.217	0.184496
Fsd1l	9.23224e-06	-0.59944	0.143	0.202	0.184543
Slc16a3	9.23846e-06	-0.709794	0.063	0.109	0.184668
Ube2o	9.39344e-06	0.859182	0.147	0.1	0.187765
Firre	9.88378e-06	0.556528	0.229	0.172	0.197567
Eml5	1.11154e-05	0.719893	0.164	0.113	0.222186
Ddx21	1.13173e-05	-1.15298	0.064	0.108	0.226221
Cdc42bpa	1.13586e-05	0.663888	0.247	0.187	0.227047
Marchf3	1.14679e-05	0.648464	0.135	0.088	0.229233
Tmem38b	1.14689e-05	0.637374	0.268	0.212	0.229251
Tshz1	1.22767e-05	0.538165	0.257	0.196	0.245399
Eif4ebp2	1.29289e-05	-0.590219	0.068	0.114	0.258436
Ccdc174	1.33151e-05	-0.664725	0.088	0.138	0.266155
Gm40477	1.51843e-05	0.562612	0.223	0.167	0.303519
Flrt2	1.53969e-05	0.6562	0.204	0.153	0.307768
Pick1	1.60709e-05	-0.991278	0.087	0.135	0.321241
Rnft1	1.61155e-05	-0.817748	0.085	0.133	0.322134
Gm7967	1.67422e-05	0.644283	0.107	0.066	0.33466
Smad1	1.82067e-05	0.679545	0.124	0.081	0.363934
Mtch2	1.828e-05	-0.603135	0.22	0.279	0.365399
Pcbd2	1.84981e-05	0.570138	0.213	0.158	0.369759
Mical2	1.87207e-05	-0.567396	0.184	0.242	0.374207
Gm15787	1.88306e-05	-0.520121	0.146	0.204	0.376404
F730043M19Rik	1.88646e-05	0.857378	0.107	0.068	0.377084
Pank1	1.88807e-05	0.575679	0.312	0.257	0.377405
Hnrnpll	1.97848e-05	0.608433	0.157	0.11	0.395477
Sgca	2.04696e-05	-0.636986	0.143	0.2	0.409167
Snw1	2.05865e-05	-0.760714	0.098	0.147	0.411503
Ranbp3	2.09658e-05	0.604376	0.154	0.107	0.419085
Rnf185	2.09881e-05	0.625211	0.157	0.109	0.419531
Alas1	2.11131e-05	-0.743295	0.075	0.122	0.422029
Atp1b3	2.18293e-05	-0.632978	0.102	0.154	0.436345
Rbm28	2.20012e-05	-0.552037	0.265	0.325	0.439782
ENSMUSG00000130727	2.23095e-05	-0.581216	0.124	0.178	0.445944
Dhx30	2.30604e-05	-0.741303	0.135	0.189	0.460955
Slc23a2	2.35257e-05	0.701176	0.269	0.209	0.470256
Mat2b	2.37445e-05	-0.759438	0.097	0.146	0.474628
Chrnb1	2.40654e-05	0.879216	0.109	0.07	0.481044
Samd4b	2.55361e-05	0.562947	0.123	0.08	0.510441
Nck1	2.6028e-05	-0.631945	0.149	0.205	0.520273
P4ha2	2.62209e-05	-0.619125	0.085	0.132	0.52413
Gpc1	2.62288e-05	0.61629	0.128	0.084	0.524288
ENSMUSG00000136128	2.7521e-05	-0.932303	0.066	0.108	0.550118
Lclat1	2.76423e-05	0.512886	0.201	0.148	0.552541
ENSMUSG00000143530	2.79577e-05	0.598714	0.108	0.068	0.558847
Ipo5	2.90727e-05	0.506833	0.223	0.167	0.581135
Gm32219	3.05645e-05	-1.02119	0.077	0.12	0.610955
Wdr12	3.07421e-05	-0.819971	0.073	0.117	0.614504
2900026A02Rik	3.21004e-05	0.611057	0.133	0.088	0.641655
Alpl	3.42376e-05	0.795523	0.117	0.077	0.684376
Map3k5	3.66211e-05	0.69947	0.127	0.085	0.73202
Pstk	3.6633e-05	-0.745305	0.135	0.187	0.732257
Map3k1	3.8982e-05	0.748416	0.149	0.104	0.779212
Alg2	3.95451e-05	-0.512652	0.108	0.158	0.790466
Eif4h	4.02232e-05	0.551877	0.162	0.115	0.804022
Uqcrc1	4.11848e-05	-0.751713	0.08	0.125	0.823242
Tex10	4.33432e-05	-0.892737	0.094	0.141	0.866387
Ppwd1	4.36832e-05	-0.980434	0.087	0.132	0.873183
Perm1	4.38087e-05	-0.72733	0.124	0.174	0.875692
Shld1	4.43512e-05	0.555357	0.255	0.198	0.886536
Rnf6	4.47293e-05	-0.711424	0.072	0.115	0.894094
2310014F06Rik	4.5324e-05	0.68564	0.155	0.108	0.905981
Vac14	4.53338e-05	0.642926	0.119	0.079	0.906178
Idh3b	4.63845e-05	-0.584795	0.092	0.14	0.927181
Vps53	4.88358e-05	0.630255	0.141	0.097	0.976179
Trim26	5.05795e-05	0.512025	0.136	0.093	1
Gm47071	5.28597e-05	0.806555	0.136	0.094	1
Ubap1	5.49328e-05	0.516497	0.168	0.121	1
Gnptab	6.05849e-05	0.84515	0.103	0.066	1
Ywhaz	6.1383e-05	0.501254	0.183	0.134	1
Mrln	6.18279e-05	-0.569296	0.08	0.124	1
Fgd6	6.36632e-05	0.563179	0.132	0.089	1
Gm15738	6.56865e-05	-0.924888	0.063	0.103	1
Fastkd1	6.72373e-05	-0.734063	0.113	0.162	1
Ufl1	7.67394e-05	-0.570645	0.139	0.189	1
Hectd2	7.77928e-05	-0.550134	0.189	0.243	1
Mrpl45	8.00476e-05	-0.892941	0.066	0.105	1
Capn3	8.54557e-05	-0.858647	0.093	0.137	1
Mcts1	9.45345e-05	-0.785022	0.069	0.11	1
Zfp955b	9.46506e-05	-0.808878	0.084	0.127	1
Slc7a2	9.47369e-05	-0.553026	0.205	0.258	1
Angel2	0.000100605	-0.743362	0.101	0.146	1
Esrra	0.000101406	-0.550085	0.178	0.232	1
Gpr146	0.00010477	0.53402	0.141	0.099	1
ENSMUSG00000124311	0.000108583	-0.736195	0.068	0.108	1
Miga1	0.000111705	0.532261	0.126	0.086	1
Sin3a	0.000116727	0.641348	0.121	0.082	1
Cacnb1	0.000116783	0.806939	0.114	0.075	1
Phlda3	0.000117535	-0.892038	0.068	0.107	1
Stk11	0.000118077	0.752359	0.111	0.074	1
Otud5	0.000118713	0.706308	0.101	0.066	1
Tubd1	0.000124421	-0.725478	0.094	0.137	1
Nkiras1	0.000125205	-0.651508	0.089	0.133	1
Scrn3	0.000127075	-0.80852	0.099	0.143	1
Samd8	0.000127217	0.604185	0.206	0.161	1
Col24a1	0.000132131	-0.871747	0.093	0.136	1
Qrsl1	0.000135651	-0.858136	0.112	0.157	1
Trrap	0.000155817	0.568293	0.164	0.12	1
Amot	0.000160609	0.586251	0.218	0.17	1
Gm26944	0.000160995	-0.563824	0.157	0.209	1
Gin1	0.000170658	-0.769651	0.063	0.1	1
Tnfaip2	0.000173215	1.07891	0.11	0.075	1
Bcl9l	0.000173555	0.634685	0.108	0.073	1
Adam9	0.000178362	0.575435	0.138	0.098	1
Pi4k2a	0.000179852	0.629257	0.12	0.082	1
Crkl	0.000181048	0.535265	0.149	0.107	1
Arhgap26.1	0.000195627	0.694646	0.388	0.341	1
B230219D22Rik	0.000199184	-0.777019	0.074	0.114	1
Hdhd2	0.000200132	-0.772275	0.13	0.176	1
Narf	0.000201494	-0.664382	0.155	0.203	1
Mrps10	0.000212163	-0.935279	0.094	0.135	1
Atp6ap2	0.000217053	0.52077	0.122	0.084	1
Ap3m1	0.000219526	-0.73443	0.073	0.112	1
Pvalb	0.000228007	0.868713	0.129	0.092	1
Letm2	0.000230463	-0.688749	0.093	0.134	1
Emc7	0.000238695	-0.985508	0.071	0.108	1
Sestd1	0.00023964	0.620136	0.131	0.093	1
Rnf169	0.000247081	0.505909	0.227	0.18	1
Brd7	0.000253467	-0.59583	0.189	0.238	1
Micall1	0.000267495	0.52492	0.135	0.095	1
Bbip1	0.00027885	-0.723835	0.102	0.144	1
Mdm2	0.000288896	0.809132	0.121	0.085	1
Wwp2	0.000288949	0.624784	0.123	0.086	1
Socs6	0.000302142	-0.715988	0.133	0.178	1
Pdxk	0.000307146	0.765457	0.119	0.083	1
Extl3	0.000308568	0.605836	0.135	0.097	1
ENSMUSG00000137450	0.000318431	0.570809	0.116	0.08	1
Slc39a14	0.00032012	0.722738	0.121	0.084	1
Eif2b3	0.000330745	-0.585356	0.104	0.147	1
Asb10	0.000331728	-0.524602	0.144	0.191	1
Utp4	0.000341298	0.608417	0.104	0.07	1
Prss23	0.000346858	-0.627515	0.09	0.131	1
Tia1	0.000346964	-0.536832	0.269	0.316	1
2810004N23Rik	0.000367857	-0.582186	0.148	0.193	1
Rassf8	0.000373971	0.524685	0.288	0.236	1
Wsb1	0.000375336	0.661854	0.101	0.068	1
Txndc11	0.000388317	0.711011	0.227	0.183	1
Mdh1	0.000389539	-0.759171	0.18	0.224	1
ENSMUSG00000137673	0.000396145	0.582165	0.109	0.075	1
Spire1	0.000404374	0.62048	0.111	0.077	1
Fktn	0.00041013	-0.571755	0.175	0.222	1
Mthfs	0.000427344	0.675344	0.103	0.07	1
Nelfa	0.000431895	-0.507149	0.073	0.11	1
1110004F10Rik	0.000436411	-0.896998	0.095	0.133	1
Timmdc1	0.000447594	-0.525822	0.12	0.163	1
Dnajb4	0.000448609	-0.527425	0.228	0.277	1
Vps72	0.000457101	-0.68978	0.122	0.164	1
Rab6a	0.000474716	0.802439	0.193	0.154	1
Dhrs7c	0.000476878	-0.659756	0.073	0.109	1
Tmbim1	0.000498886	0.713577	0.11	0.076	1
Dexi	0.00050387	0.504686	0.202	0.159	1
Rnf38	0.000504162	0.527768	0.182	0.139	1
9530026P05Rik	0.000592649	0.601867	0.136	0.098	1
Gm28609	0.0005928	0.599602	0.108	0.075	1
ENSMUSG00000134842	0.000592895	-0.53889	0.096	0.136	1
Rgcc	0.000595381	0.73793	0.101	0.069	1
4732440D04Rik	0.00060553	-0.632347	0.095	0.135	1
Cpd	0.000609382	-0.791985	0.07	0.105	1
Zfp24	0.000646026	-0.890561	0.08	0.116	1
Gm26621	0.000647396	-0.855373	0.086	0.123	1
Thoc7	0.000651606	-0.662926	0.092	0.13	1
Ulk1	0.00066979	0.713385	0.154	0.117	1
Smim13	0.000672436	-0.633867	0.073	0.108	1
Atp6v1e1	0.000680814	-0.673897	0.111	0.151	1
Fam234a	0.000707459	0.566907	0.155	0.117	1
Fgd4	0.000731021	-0.500813	0.153	0.195	1
Strada	0.000745765	0.534532	0.122	0.087	1
ENSMUSG00000126300	0.000752406	-0.715096	0.07	0.104	1
Mtif2	0.000758765	-0.631065	0.142	0.184	1
Glt8d1	0.000793419	-0.670143	0.079	0.114	1
Nmt2	0.000815868	-0.593503	0.143	0.184	1
Pfkfb3	0.000836322	1.2582	0.248	0.219	1
Eny2	0.000839313	-0.569695	0.087	0.123	1
Mrpl47	0.000863053	-0.563762	0.102	0.142	1
Echdc1	0.000863515	-0.665754	0.094	0.131	1
Zfp260	0.000887761	-0.684648	0.079	0.114	1
Pfkfb4	0.000902001	0.512884	0.249	0.208	1
Actr3b	0.000909897	-0.697651	0.143	0.183	1
Trp53bp1	0.000923532	0.547387	0.108	0.076	1
Prickle3	0.000947808	-0.536468	0.117	0.157	1
Efcab6	0.000961978	-0.503092	0.136	0.178	1
Socs5	0.000972195	0.566531	0.132	0.097	1
Larp4b.1	0.00102049	-0.620281	0.141	0.18	1
Lmf1	0.0010371	0.638659	0.115	0.083	1
Tcf7l1	0.00110338	0.545813	0.12	0.087	1
Idh3g	0.00110566	-0.704186	0.089	0.124	1
Lancl1	0.00110907	-0.595671	0.086	0.122	1
ENSMUSG00000130406	0.00113155	-0.7612	0.069	0.101	1
Lrrc38	0.00119844	-0.516057	0.102	0.141	1
Carmn	0.00121583	0.530828	0.174	0.136	1
Gtf3c3	0.00125491	-0.513061	0.143	0.183	1
E2f6	0.00131501	0.559688	0.153	0.117	1
Tmem184b	0.00136889	0.580795	0.125	0.092	1
Sfmbt1	0.0014855	0.519898	0.182	0.144	1
Swt1	0.00152617	-0.517241	0.196	0.238	1
Atad1	0.00172487	-0.589763	0.14	0.179	1
Hnrnph2	0.00186419	0.534661	0.107	0.077	1
Usp36	0.00188133	0.572672	0.134	0.101	1
Rbbp7	0.001886	-0.800603	0.077	0.109	1
Idh1	0.00197513	-0.572129	0.096	0.131	1
Dok7	0.00197518	0.695324	0.122	0.092	1
Dip2a	0.00204436	0.53791	0.112	0.082	1
Hoxa7	0.00206887	-0.600874	0.079	0.111	1
Zfp322a	0.00213426	-0.5725	0.094	0.128	1
Rasal2	0.00227559	0.806018	0.1	0.072	1
0610030E20Rik	0.00234253	-0.602757	0.071	0.102	1
Fhl3	0.00237625	-0.532569	0.135	0.172	1
Rab5b	0.00240601	-0.642875	0.075	0.107	1
3110056K07Rik	0.00254201	-0.552817	0.12	0.157	1
Tbc1d12	0.00270258	0.514377	0.13	0.099	1
Tti1	0.00271487	0.502785	0.136	0.104	1
Dync2h1	0.00274221	0.619791	0.146	0.113	1
Fem1b	0.00290751	0.503549	0.1	0.072	1
ENSMUSG00000133905	0.00295963	-0.530618	0.08	0.112	1
Calu	0.00318073	-0.566307	0.103	0.136	1
Uba2	0.00333349	-0.563743	0.1	0.133	1
Pacs2	0.00345782	0.58894	0.125	0.095	1
Rpn1	0.00348628	-0.589534	0.075	0.105	1
9430037G07Rik	0.0035388	-0.689199	0.081	0.112	1
Adsl	0.00358859	-0.519634	0.091	0.123	1
ENSMUSG00000143680	0.00360095	-0.541424	0.117	0.151	1
Gm35546	0.00381645	0.508362	0.185	0.149	1
Actn4	0.00384046	0.544168	0.171	0.137	1
Vgll2	0.00408368	0.543173	0.168	0.134	1
Abraxas2	0.00413819	-0.587032	0.081	0.112	1
Sfi1	0.00418961	-0.660061	0.092	0.124	1
Atg4a	0.00429327	0.598584	0.147	0.116	1
Crebzf	0.00430054	-0.51928	0.101	0.134	1
Pdss1	0.00434489	-0.577465	0.153	0.188	1
Kctd20	0.00446565	0.537621	0.108	0.081	1
Dnajb14	0.00470745	-0.597529	0.081	0.112	1
Arpp19	0.00541886	-0.545389	0.134	0.167	1
Vps35	0.00559583	-0.550233	0.102	0.134	1
Ggps1	0.00568376	-0.561451	0.077	0.105	1
Mmut	0.00589718	-0.672315	0.083	0.112	1
Epm2aip1	0.00651903	-0.544018	0.095	0.125	1
Mkln1os	0.00660351	-0.649921	0.074	0.102	1
Gm16894	0.00764695	-0.571648	0.092	0.121	1
Klhdc2	0.0077817	-0.549223	0.11	0.141	1
Zfp160	0.00792863	-0.532253	0.15	0.184	1
Etfdh	0.00837737	-0.502019	0.17	0.202	1
Nrbp1	0.00919299	-0.534307	0.077	0.104	1
Edrf1	0.00952554	-0.533304	0.116	0.146	1
Zdhhc21	0.0103186	-0.547372	0.11	0.14	1
Farp1	0.0105379	0.538764	0.161	0.133	1
Fam13a	0.012861	-0.522583	0.236	0.27	1
Cep68	0.0138522	-0.568741	0.091	0.118	1
Gabpa	0.015029	-0.536769	0.094	0.12	1
Mettl15	0.0151656	0.533884	0.109	0.085	1
Ldhb	0.0169093	-0.518322	0.122	0.149	1
Septin2	0.0188048	-0.629067	0.093	0.118	1
Hacd1	0.0196151	0.56348	0.173	0.147	1
Lama2	0.0197066	0.795279	0.126	0.102	1
Hnrnpk	0.023286	-0.524392	0.164	0.193	1
9530020I12Rik	0.023663	-0.893928	0.176	0.196	1
Cnot7	0.0237097	-0.534263	0.093	0.118	1
Dctn1	0.024432	-0.651174	0.096	0.12	1
Gigyf1	0.0247392	0.590835	0.143	0.118	1
Hmgxb4	0.0268184	-0.656763	0.094	0.116	1
Cebpg	0.0307109	-0.547711	0.093	0.115	1
Dnajc18	0.0326177	-0.551997	0.08	0.101	1
Thap2	0.0331661	-0.501697	0.081	0.103	1
ENSMUSG00000140314	0.0347461	-0.600374	0.119	0.143	1
Gm56880	0.0501662	-0.602523	0.095	0.115	1
Gss	0.0535088	-0.510548	0.099	0.119	1
Utp25	0.0547441	-0.542378	0.084	0.104	1
Ccdc43	0.0575208	-0.595317	0.085	0.103	1
Cacng6	0.0625997	-0.542332	0.099	0.118	1
Dnajc8	0.0627094	-0.508672	0.098	0.117	1
Slc25a47	0.0708178	0.556493	0.102	0.085	1
Mbd2	0.0889327	0.561576	0.105	0.089	1
Exoc7	0.109282	0.705403	0.108	0.094	1
Fbxl12	0.131727	0.509499	0.101	0.087	1
Atp13a3	0.14632	0.64509	0.101	0.088	1
Btbd10	0.166132	-0.539166	0.11	0.125	1
Esrrg	0.219489	-0.574693	0.672	0.635	1

## Sheet: Nuclei Counts x Cluster
	Adult Sham	Adult MOV	Aged Sham	Aged MOV			Adult Sham	Adult MOV	Aged Sham	Aged MOV
IIX	829	164	353	196		IIX	0.296	0.21	0.309	0.274
IIA	532	211	231	185		IIA	0.19	0.271	0.202	0.258
IIB-1	888	175	367	159		IIB-1	0.317	0.224	0.321	0.222
IIB-2	442	69	106	66		IIB-2	0.158	0.088	0.093	0.092
Atf3+	31	131	46	93		Atf3+	0.011	0.168	0.04	0.13
MTJ	58	24	31	15		MTJ	0.021	0.031	0.027	0.021
NMJ	17	6	9	2		NMJ	0.006	0.008	0.008	0.003
						Body	0.962	0.794	0.925	0.846
						Specialized	0.027	0.038	0.035	0.024
						Atf3+	0.011	0.168	0.04	0.13

## Sheet: Adult MOV vs Adult Sham Markers
	p_val	avg_log2FC	pct.1	pct.2	p_val_adj
Ankrd1	4.58005e-305	8.48981	0.477	0.007	9.15507e-301
Pdlim3	2.2104e-293	3.32446	0.949	0.758	4.41837e-289
Myl1	1.16017e-286	4.53224	0.712	0.132	2.31906e-282
Atf3	3.91069e-286	8.41797	0.485	0.017	7.81707e-282
Rsrp1	1.05252e-272	-3.33521	0.268	0.9	2.10387e-268
Runx1	3.65262e-263	5.24505	0.486	0.026	7.30121e-259
Ankrd2	1.77594e-253	3.89084	0.604	0.079	3.54993e-249
Rgcc	2.61142e-250	4.545	0.573	0.069	5.21996e-246
Csrp3	1.017e-239	4.56295	0.603	0.098	2.03289e-235
Ankrd10	1.39439e-223	3.96575	0.681	0.184	2.78724e-219
Creb5	5.33485e-219	5.09664	0.436	0.029	1.06638e-214
Macf1	3.26018e-215	2.57019	0.844	0.428	6.51677e-211
Hectd2os	6.73194e-214	2.39382	0.874	0.454	1.34565e-209
Tlr4	5.38509e-210	5.63044	0.382	0.016	1.07642e-205
ENSMUSG00000127674	2.94623e-203	8.5512	0.322	0.003	5.88922e-199
Gm26740	1.47828e-192	-2.07417	0.491	0.93	2.95494e-188
Igf2bp2	7.14964e-192	6.23022	0.337	0.011	1.42914e-187
Ddx5	1.27797e-185	-2.2044	0.265	0.859	2.55453e-181
Flnc	3.5859e-183	3.8252	0.744	0.348	7.16786e-179
Myh9	1.18291e-182	4.61813	0.487	0.079	2.36453e-178
Cltc	3.21296e-179	-4.66617	0.026	0.654	6.42239e-175
Ppm1e	2.65203e-171	8.09276	0.287	0.006	5.30113e-167
Sntb1	1.77642e-170	6.43472	0.333	0.019	3.55089e-166
Hnrnpa2b1	1.55419e-169	-4.58858	0.029	0.637	3.10667e-165
ENSMUSG00000141942	1.29802e-167	-3.53214	0.169	0.72	2.59461e-163
Cdh13	1.01743e-164	1.98163	0.912	0.801	2.03375e-160
Plxna2	1.15802e-164	4.06777	0.397	0.044	2.31476e-160
Enah	4.04397e-163	4.5179	0.597	0.184	8.08349e-159
Lmcd1	6.40313e-162	3.7673	0.691	0.295	1.27992e-157
Hnrnpm	6.68579e-158	-3.29526	0.087	0.672	1.33642e-153
Cd44	5.68404e-154	13.2303	0.237	0	1.13618e-149
Dysf	1.59087e-153	2.24015	0.812	0.535	3.17999e-149
Sdc2	4.15848e-153	12.5757	0.236	0	8.31238e-149
Gm13490	1.11726e-152	-4.18721	0.097	0.647	2.23329e-148
Asb2	7.62092e-151	-2.02343	0.244	0.796	1.52335e-146
Fbxo32	2.96489e-150	-1.89357	0.281	0.833	5.92652e-146
Usp28	2.24072e-149	2.49558	0.736	0.361	4.47898e-145
Zfp697	5.43418e-148	3.75363	0.371	0.042	1.08624e-143
Gm15943	1.53941e-146	-3.42601	0.095	0.646	3.07713e-142
Sgcd	1.24582e-145	1.37115	0.917	0.826	2.49026e-141
Ppfibp1	5.79171e-144	3.29952	0.435	0.076	1.1577e-139
Nfat5	8.18144e-144	2.22341	0.792	0.487	1.63539e-139
Cdc42	9.68331e-144	-3.12669	0.056	0.616	1.9356e-139
Atp2a1	5.31904e-135	-2.21105	0.247	0.76	1.06322e-130
Ube2e2	8.45213e-133	2.00209	0.772	0.407	1.6895e-128
Gm41757	2.91448e-131	2.54579	0.618	0.228	5.82575e-127
Nrap	1.1105e-130	2.15022	0.895	0.809	2.21977e-126
Nos1	3.00083e-130	-3.1632	0.076	0.596	5.99836e-126
Uck2	5.4455e-129	3.88422	0.388	0.066	1.0885e-124
Phkg1	1.73579e-128	-1.92443	0.305	0.776	3.46967e-124
Tns3	1.98542e-127	5.3414	0.267	0.018	3.96866e-123
Maf	3.62826e-126	-3.65115	0.051	0.559	7.25252e-122
Pam	1.35582e-125	8.1817	0.206	0.003	2.71014e-121
Ncam1	5.69869e-123	4.27154	0.237	0.01	1.13911e-118
Txnip	1.20526e-122	-3.48776	0.029	0.528	2.40919e-118
Tiam2	1.01549e-120	3.57395	0.367	0.061	2.02987e-116
Rpl3l	3.98703e-120	-2.30988	0.142	0.647	7.96967e-116
Filip1l	2.17684e-116	-1.43169	0.559	0.885	4.35128e-112
Asb14	9.43373e-116	-2.29473	0.16	0.648	1.88571e-111
Mylk4	3.21351e-115	-3.56861	0.172	0.617	6.42349e-111
Aopep	3.8668e-114	1.89532	0.799	0.577	7.72935e-110
Cd99l2	7.62685e-113	3.2929	0.421	0.1	1.52453e-108
ENSMUSG00000141782	1.88559e-112	-3.62643	0.063	0.526	3.7691e-108
ENSMUSG00000140357	2.28613e-112	7.63262	0.183	0.002	4.56974e-108
Trim63	1.53349e-110	-1.5775	0.359	0.804	3.0653e-106
Fhl1	9.6352e-110	2.54694	0.701	0.508	1.92598e-105
Airn	1.05202e-109	2.09408	0.842	0.689	2.10288e-105
Garem1	1.14278e-108	2.61014	0.497	0.156	2.2843e-104
Pde4d	3.76487e-108	-1.49433	0.823	0.941	7.52561e-104
Ankrd13a	1.82117e-106	4.84732	0.24	0.02	3.64034e-102
Crim1	2.27698e-106	-1.78953	0.274	0.723	4.55145e-102
Palld	2.42464e-106	1.44404	0.903	0.831	4.84662e-102
1110002E22Rik	2.63629e-106	3.62491	0.506	0.186	5.26968e-102
Gpcpd1	4.46406e-106	-1.72923	0.41	0.797	8.92321e-102
Pygm	3.9392e-105	-1.74421	0.288	0.733	7.87407e-101
Myo18b	4.36338e-105	1.54047	0.86	0.764	8.72197e-101
Clec2d	8.69305e-105	-2.31745	0.159	0.621	1.73765e-100
Pfkm	2.27832e-102	-1.94434	0.226	0.679	4.55413e-98
Vcp	2.32207e-102	-6.85051	0.005	0.427	4.64158e-98
Azin1	2.75986e-102	3.2857	0.405	0.102	5.51669e-98
Camk2d	5.24589e-102	2.08566	0.729	0.46	1.0486e-97
Utrn	4.40605e-101	3.11832	0.253	0.025	8.80726e-97
Rilpl1	5.65304e-100	-1.85314	0.237	0.681	1.12999e-95
Glis3	5.1559e-99	6.26523	0.167	0.003	1.03061e-94
Smad1	1.70914e-98	3.32338	0.364	0.081	3.41641e-94
Dennd5b	3.69704e-98	2.31424	0.329	0.057	7.39001e-94
Otulin	3.58221e-97	2.24027	0.644	0.353	7.16048e-93
Osbpl8	1.06044e-96	2.57636	0.563	0.243	2.11972e-92
Atxn10	5.75046e-96	2.91509	0.403	0.107	1.14946e-91
Tspan9	6.62864e-96	4.84891	0.224	0.02	1.325e-91
Xirp1	7.45517e-96	3.15251	0.424	0.125	1.49021e-91
Septin11	1.4404e-95	-2.50989	0.071	0.511	2.87922e-91
Alpk2	8.71032e-95	2.00107	0.777	0.607	1.74111e-90
2900026A02Rik	6.69404e-94	2.73442	0.377	0.088	1.33807e-89
Ldb3	6.97581e-94	1.3319	0.885	0.843	1.39439e-89
Hipk2	3.3822e-93	2.18525	0.623	0.314	6.76068e-89
Card14	2.59235e-91	5.29516	0.192	0.012	5.18186e-87
Gm15523	2.72501e-91	-2.80681	0.067	0.485	5.44701e-87
Adcy2	8.10468e-91	-1.39405	0.612	0.835	1.62004e-86
Ppp1r3a	8.83086e-90	-1.45441	0.453	0.795	1.7652e-85
Foxn3	6.08108e-89	-1.24327	0.647	0.866	1.21555e-84
Svil	1.75809e-88	1.29952	0.849	0.752	3.51425e-84
Gpi1	2.51372e-88	-3.11581	0.032	0.433	5.02467e-84
Nctc1	2.58751e-88	-1.07707	0.585	0.877	5.17217e-84
Hivep3	8.02223e-88	2.28823	0.526	0.21	1.60356e-83
Igf1r	8.05696e-88	2.10868	0.638	0.346	1.6105e-83
Ptpn12	3.17913e-87	3.06079	0.392	0.113	6.35477e-83
Serbp1	8.34148e-86	-2.88299	0.046	0.444	1.66738e-81
Wwp1	2.98696e-85	-1.85302	0.136	0.569	5.97064e-81
Gm28376	1.01836e-84	-2.16828	0.229	0.611	2.03559e-80
Rnf115	1.34253e-84	2.03806	0.645	0.378	2.68359e-80
Abhd2	1.7297e-84	5.70791	0.158	0.006	3.4575e-80
Lamp2	1.71054e-83	-1.51784	0.187	0.644	3.4192e-79
Stat3	2.33787e-83	2.0221	0.555	0.243	4.67318e-79
Cyp27a1	9.09092e-83	-3.04923	0.074	0.457	1.81718e-78
Amot	1.10545e-82	2.60287	0.464	0.17	2.20968e-78
Laptm4a	1.69249e-82	-3.53819	0.023	0.395	3.38311e-78
Pcbp3	3.68177e-82	4.30696	0.213	0.024	7.35949e-78
Mylk2	1.00633e-81	-2.14745	0.153	0.554	2.01155e-77
Gm12295	1.38301e-81	5.15928	0.158	0.007	2.76451e-77
Lamc1	1.59428e-81	2.01068	0.604	0.309	3.1868e-77
Pdk4	9.30221e-80	-1.6066	0.355	0.718	1.85942e-75
Eif4g2	9.82523e-80	-5.45283	0.004	0.354	1.96397e-75
Syt12	1.16087e-79	5.81529	0.14	0.003	2.32046e-75
Dpf3	1.51907e-78	-1.35267	0.473	0.782	3.03647e-74
Npc1	3.91987e-78	-1.78917	0.204	0.588	7.83544e-74
Zfand5	4.03927e-78	-1.50172	0.199	0.625	8.07409e-74
Sar1b	4.55622e-78	-2.08168	0.15	0.539	9.10744e-74
Itga5	7.17136e-78	5.65645	0.147	0.006	1.43348e-73
Map7d1	4.22601e-77	-4.1179	0.021	0.372	8.44737e-73
Agl	6.35537e-77	-1.18027	0.492	0.812	1.27038e-72
Adamts20	3.10336e-76	2.29467	0.388	0.119	6.2033e-72
Usp47	4.33466e-76	1.89006	0.673	0.453	8.66456e-72
Ube2b	7.77542e-76	-1.04567	0.501	0.828	1.55423e-71
Limch1	1.33246e-74	1.24104	0.808	0.689	2.66345e-70
Xirp2	2.15542e-74	4.53092	0.665	0.635	4.30847e-70
Cpeb3	3.81055e-74	-0.968832	0.619	0.86	7.61691e-70
Mbnl1	1.15906e-73	-0.961817	0.613	0.908	2.31684e-69
Prpf4b	1.18975e-73	-1.47678	0.342	0.691	2.3782e-69
Ppp1cb	1.02275e-72	-3.63896	0.028	0.368	2.04438e-68
Dnaja2	1.36641e-72	-2.73131	0.042	0.395	2.73132e-68
Pabpc1	1.37647e-72	-10.0268	0	0.321	2.75143e-68
Mtus1	1.83275e-72	-1.85244	0.214	0.579	3.66349e-68
Ywhae	2.18323e-72	-9.79405	0	0.32	4.36406e-68
Vldlr	1.64814e-71	-1.68675	0.19	0.567	3.29447e-67
Pcbp2	2.59759e-71	-2.58071	0.082	0.442	5.19232e-67
Gpt2	5.55915e-71	-2.49695	0.082	0.433	1.11122e-66
Rnpc3	8.53925e-71	-2.17771	0.141	0.505	1.70691e-66
Hs3st5	1.40171e-70	-1.05245	0.604	0.848	2.80188e-66
Itgb1	2.28044e-70	2.62411	0.464	0.217	4.55837e-66
Des	2.88239e-70	4.58373	0.195	0.025	5.76162e-66
Hnrnpu	3.25102e-70	-1.49477	0.226	0.616	6.49847e-66
Sec24d	3.25428e-70	6.03894	0.122	0.003	6.50498e-66
Tcf12	3.29522e-70	1.35186	0.741	0.531	6.58682e-66
Oip5os1	4.23731e-70	-9.79593	0	0.312	8.46995e-66
Klhl41	1.43608e-69	3.32084	0.523	0.304	2.87058e-65
Atp5f1a	2.60689e-69	-10.1486	0	0.309	5.2109e-65
Ano6	3.41068e-69	1.43933	0.754	0.575	6.81761e-65
Ptp4a2	3.71166e-69	-5.94094	0.004	0.316	7.41924e-65
Raph1	4.64441e-69	2.39851	0.396	0.135	9.28371e-65
Large1	9.93463e-69	1.17147	0.797	0.564	1.98583e-64
Gm33934	1.70625e-68	-3.29615	0.056	0.386	3.41062e-64
Camkmt	2.23938e-68	2.24199	0.404	0.139	4.47629e-64
Ppp1r3c	2.79746e-68	-3.00192	0.051	0.386	5.59184e-64
Tmem38a	8.95879e-68	-1.1848	0.303	0.685	1.79077e-63
Plec	2.19096e-67	1.9402	0.578	0.335	4.37952e-63
Ddx6	3.01435e-67	-5.96164	0.004	0.309	6.02539e-63
Slc4a3	5.5262e-67	3.85626	0.167	0.016	1.10463e-62
Eif3a	1.46131e-66	-4.67441	0.008	0.314	2.92101e-62
Ehd4	1.57745e-66	2.80429	0.308	0.084	3.15317e-62
Psap	2.20865e-66	-9.65735	0	0.298	4.41487e-62
Lncpint	3.33861e-66	-0.745232	0.828	0.916	6.67354e-62
Tango2	3.78203e-66	-1.98544	0.119	0.469	7.55989e-62
Pvt1	6.15574e-66	2.26278	0.4	0.143	1.23047e-61
Mcu	6.75377e-66	1.52705	0.704	0.48	1.35001e-61
Pde7a	7.57521e-66	-1.53407	0.399	0.684	1.51421e-61
Gm13601	2.21664e-65	2.9583	0.281	0.07	4.43084e-61
Bnip3	2.94696e-65	-2.61718	0.072	0.408	5.89067e-61
Rmdn1	6.00553e-65	-2.13848	0.159	0.505	1.20045e-60
ENSMUSG00000125333	4.0772e-64	11.8329	0.1	0	8.14992e-60
Myh4	4.17485e-64	-2.4785	0.096	0.425	8.34511e-60
Ppm1l	1.58615e-63	-1.0094	0.571	0.821	3.17055e-59
Dlg5	2.06515e-63	2.77809	0.294	0.079	4.12802e-59
Tardbp	2.53468e-63	-2.366	0.035	0.346	5.06658e-59
Dpy19l3	3.05169e-63	2.77286	0.265	0.062	6.10003e-59
Arrdc2	6.12732e-63	-4.26456	0.019	0.317	1.22479e-58
Anapc5	6.25181e-63	-6.59893	0.005	0.293	1.24967e-58
Phka1	3.9272e-62	-1.13361	0.576	0.845	7.85008e-58
Srsf1	1.66994e-61	-5.02284	0.01	0.297	3.33804e-57
Rbpj	2.77254e-61	-6.0094	0.006	0.29	5.54204e-57
Styxl2	4.00027e-61	2.09973	0.471	0.224	7.99613e-57
ENSMUSG00000137082	7.22928e-61	-2.20146	0.14	0.465	1.44506e-56
ENSMUSG00000130287	8.77351e-61	-2.57151	0.1	0.419	1.75374e-56
Acacb	1.20464e-60	-1.24686	0.36	0.689	2.40796e-56
Ubr5	1.42902e-60	1.20173	0.781	0.661	2.85647e-56
Gm50194	1.72895e-60	-3.70803	0.029	0.325	3.456e-56
Dennd2b	2.00941e-60	3.50841	0.165	0.02	4.01661e-56
Eif5b	2.30629e-60	-4.55313	0.009	0.292	4.61005e-56
Gm17501	4.45754e-60	3.99664	0.164	0.02	8.91018e-56
Itgb6	7.86075e-60	1.77485	0.623	0.424	1.57128e-55
ENSMUSG00000139654	8.27182e-60	-2.44401	0.091	0.409	1.65346e-55
Gm34455	1.21675e-59	-2.6543	0.042	0.338	2.43216e-55
Eif4g1	1.27831e-59	-2.15486	0.074	0.396	2.55521e-55
Rras2	1.60828e-59	2.39966	0.336	0.109	3.21479e-55
Ccdc50	1.83424e-58	-1.07976	0.451	0.752	3.66646e-54
Casq2	3.37694e-58	4.09961	0.168	0.023	6.75017e-54
Pabpc4	4.58164e-58	-2.51842	0.071	0.377	9.15825e-54
Klhl38	4.9782e-58	-3.12307	0.035	0.327	9.95093e-54
Traf3	7.99852e-58	2.40211	0.306	0.092	1.59882e-53
Tnik	1.05099e-57	1.38269	0.815	0.722	2.10081e-53
Prr33	1.22353e-57	-1.65561	0.278	0.581	2.44572e-53
Wdr1	1.29859e-57	3.31428	0.224	0.048	2.59576e-53
Ank	1.54782e-57	-1.06663	0.501	0.766	3.09394e-53
Pgpep1l	1.84368e-57	2.79118	0.259	0.065	3.68534e-53
Nedd4	1.86197e-57	-0.948874	0.392	0.786	3.72188e-53
Rps6ka2	2.52085e-57	-1.32116	0.285	0.618	5.03893e-53
Hnrnpa3	3.06285e-57	-9.44218	0	0.263	6.12233e-53
Slc22a4	6.92436e-57	3.30279	0.188	0.031	1.38411e-52
Smarca5	1.08568e-56	-9.49169	0	0.261	2.17016e-52
2210408F21Rik	1.11658e-56	-1.05614	0.447	0.743	2.23194e-52
Stau2	1.12194e-56	1.18904	0.705	0.489	2.24264e-52
Retreg1	1.62144e-56	-0.987394	0.435	0.748	3.24109e-52
Serinc1	1.65382e-56	-9.5127	0	0.261	3.30582e-52
Mcl1	3.10665e-56	-9.47026	0	0.26	6.20987e-52
Tnrc6b	4.22961e-56	-0.80386	0.671	0.854	8.45457e-52
Art3	8.65326e-56	-1.49779	0.219	0.553	1.7297e-51
Phtf2	9.09196e-56	-1.13608	0.442	0.726	1.81739e-51
Ucp3	2.43113e-55	-1.921	0.129	0.443	4.85959e-51
Smpx	2.49929e-55	1.65344	0.704	0.552	4.99583e-51
Hnrnph1	4.9559e-55	-3.25737	0.024	0.301	9.90635e-51
Sdha	8.89176e-55	-1.92285	0.099	0.413	1.77737e-50
Asb15	2.9117e-54	-1.83408	0.173	0.488	5.8202e-50
Myoz1	4.00845e-54	-2.56542	0.06	0.346	8.01249e-50
Asb5	4.09321e-54	1.71573	0.778	0.711	8.18191e-50
Gpatch8	6.66127e-54	-0.935472	0.535	0.791	1.33152e-49
Kcnn3	1.24458e-53	4.21591	0.132	0.013	2.48778e-49
Arrdc3	1.38739e-53	-2.51243	0.081	0.372	2.77326e-49
Dusp10	1.68561e-53	2.09744	0.508	0.285	3.36936e-49
Ttll11	1.71985e-53	1.58552	0.591	0.37	3.43781e-49
Ampd3	1.92922e-53	2.77621	0.309	0.102	3.85631e-49
Calm2	2.8209e-53	-4.39774	0.009	0.265	5.63869e-49
Klhl30	4.56848e-53	2.7877	0.208	0.043	9.13194e-49
Cul3	4.66364e-53	-1.78307	0.096	0.414	9.32215e-49
Zbtb20	5.21449e-53	0.603282	0.954	0.934	1.04233e-48
Gm41505	5.69243e-53	5.28286	0.108	0.006	1.13786e-48
Slc41a3	5.77278e-53	-2.40839	0.063	0.349	1.15392e-48
Clcn1	6.27806e-53	-1.31316	0.291	0.617	1.25492e-48
Atp10a	7.12025e-53	3.14419	0.201	0.04	1.42327e-48
4930578G10Rik	9.29635e-53	-2.46217	0.064	0.349	1.85825e-48
Top2b	9.85906e-53	-2.42739	0.026	0.296	1.97073e-48
Egln1	1.71934e-52	-4.98633	0.005	0.254	3.43679e-48
Hif1a	2.86089e-52	-9.47492	0	0.244	5.71863e-48
Car3	3.5257e-52	3.18199	0.371	0.163	7.04752e-48
Tpr	4.67873e-52	-3.19916	0.029	0.296	9.35231e-48
Mlip	4.81705e-52	0.826536	0.858	0.847	9.62879e-48
Nr3c1	9.42871e-52	-1.31408	0.369	0.662	1.8847e-47
Prkaa2	1.95306e-51	-1.15517	0.333	0.651	3.90397e-47
Myh10	2.19303e-51	2.66515	0.359	0.147	4.38365e-47
Pnisr	2.90056e-51	-1.03713	0.338	0.656	5.79794e-47
1700025G04Rik	4.26461e-51	1.18667	0.727	0.548	8.52453e-47
Myom3	4.45966e-51	1.64162	0.56	0.338	8.91441e-47
Hrc	5.21124e-51	-1.68837	0.094	0.389	1.04168e-46
Gm50114	5.33341e-51	-2.56775	0.056	0.334	1.0661e-46
Gys1	8.41454e-51	-1.51494	0.194	0.5	1.68198e-46
Ssr1	1.06682e-50	-1.75101	0.097	0.401	2.13247e-46
Ccdc141	1.28186e-50	2.47414	0.235	0.06	2.56231e-46
2310001H17Rik	1.88742e-50	-1.55208	0.185	0.496	3.77276e-46
Hdlbp	1.9732e-50	-1.45647	0.108	0.413	3.94424e-46
ENSMUSG00000123493	2.06532e-50	-1.91882	0.104	0.398	4.12837e-46
Fgfr1	2.32099e-50	-1.57137	0.138	0.443	4.63942e-46
Ppme1	4.1736e-50	1.97258	0.406	0.185	8.3426e-46
Kcnma1	4.65341e-50	-0.814117	0.844	0.908	9.30171e-46
Strbp	7.51819e-50	-1.33231	0.276	0.583	1.50281e-45
Sel1l3	9.10349e-50	1.83775	0.495	0.262	1.8197e-45
Gm50221	1.12226e-49	3.55335	0.153	0.022	2.24328e-45
Hbegf	4.47422e-49	4.97468	0.101	0.006	8.94352e-45
Sgk1	5.05051e-49	-2.1399	0.069	0.347	1.00955e-44
Srsf3	7.13102e-49	-2.86176	0.036	0.293	1.42542e-44
Nav2	9.24503e-49	2.13609	0.545	0.355	1.84799e-44
Gm36229	1.40687e-48	-3.38531	0.031	0.281	2.81219e-44
Pdlim1	1.60131e-48	2.69427	0.246	0.069	3.20086e-44
Atosa	2.47068e-48	-1.11229	0.337	0.643	4.93865e-44
Itga7	2.71742e-48	2.33101	0.296	0.102	5.43186e-44
Lmo7	2.7229e-48	1.46373	0.623	0.432	5.44281e-44
BC023105	2.92138e-48	-2.1935	0.105	0.383	5.83955e-44
Plin4	2.92211e-48	-1.32187	0.196	0.506	5.84101e-44
Gm12319	3.73886e-48	-4.62065	0.008	0.242	7.47361e-44
ENSMUSG00000123711	5.27464e-48	-3.18573	0.028	0.276	1.05435e-43
Pde10a	5.47893e-48	1.59071	0.255	0.07	1.09518e-43
Srrm2	6.30659e-48	-0.85938	0.529	0.774	1.26062e-43
Sox6	1.08036e-47	-0.826409	0.821	0.895	2.15953e-43
Stxbp4	1.18898e-47	-1.34589	0.219	0.523	2.37666e-43
Abca1	1.27581e-47	-9.62996	0	0.225	2.55022e-43
Ppargc1a	1.3061e-47	-1.32798	0.422	0.709	2.61076e-43
Vapa	2.00199e-47	-2.09292	0.072	0.344	4.00179e-43
Cirbil	2.22486e-47	-1.57713	0.135	0.432	4.44728e-43
Srpra	2.32289e-47	-2.73938	0.051	0.307	4.64323e-43
Naa50	2.43691e-47	-2.38089	0.065	0.33	4.87114e-43
Sorl1	2.76247e-47	-1.55672	0.133	0.429	5.5219e-43
Lpp	5.9054e-47	1.04977	0.791	0.681	1.18043e-42
Adk	6.56858e-47	-1.19473	0.456	0.691	1.31299e-42
Bin1	7.93476e-47	1.22372	0.705	0.561	1.58608e-42
Map3k20	8.08561e-47	0.776962	0.845	0.802	1.61623e-42
Spire1	9.8374e-47	2.38556	0.255	0.077	1.9664e-42
Rarb	1.03103e-46	-1.45068	0.233	0.534	2.06093e-42
Lrrc58	1.33103e-46	-3.38176	0.024	0.266	2.6606e-42
Ubc	1.37967e-46	-9.40865	0	0.221	2.75782e-42
Mybpc1	2.13997e-46	0.764303	0.892	0.868	4.27758e-42
Art1	2.30051e-46	-0.88973	0.403	0.712	4.59849e-42
Klhl33	2.49579e-46	-9.37315	0	0.22	4.98883e-42
Vegfa	2.98794e-46	-1.43562	0.244	0.533	5.97258e-42
Amd1	3.27416e-46	-2.99913	0.09	0.342	6.54472e-42
Arid5b	3.29651e-46	1.89003	0.473	0.257	6.58939e-42
2310065F04Rik	3.3425e-46	-3.05179	0.037	0.283	6.68133e-42
Pgm1	4.45946e-46	-1.51702	0.204	0.495	8.91402e-42
4933424G06Rik	4.52753e-46	3.78914	0.129	0.016	9.05007e-42
Ky	5.66388e-46	-2.68243	0.047	0.297	1.13215e-41
Zeb2	7.02496e-46	-0.782399	0.188	0.536	1.40422e-41
Pitpna	8.18787e-46	-3.37917	0.022	0.258	1.63667e-41
9330159F19Rik	1.32099e-45	-2.41265	0.069	0.325	2.64052e-41
St13	1.77686e-45	-4.31762	0.008	0.231	3.55177e-41
Ctsd	1.78757e-45	-9.07137	0	0.216	3.57317e-41
Prrc2c	1.91814e-45	-1.12846	0.153	0.464	3.83417e-41
Psmd7	1.97517e-45	-3.10076	0.024	0.261	3.94817e-41
Tfdp2	4.37275e-45	-1.49945	0.181	0.464	8.7407e-41
Snta1	4.40856e-45	-0.983584	0.479	0.717	8.81228e-41
Ttc9	5.69149e-45	3.18583	0.156	0.028	1.13767e-40
Hdac9	5.96298e-45	2.08897	0.446	0.233	1.19194e-40
Myo18a	6.13254e-45	1.31921	0.608	0.444	1.22583e-40
Serpinb6a	6.85826e-45	-1.70306	0.101	0.379	1.3709e-40
Mapk1ip1	7.37704e-45	-1.99522	0.1	0.368	1.4746e-40
Pdzrn3	7.93461e-45	-0.834507	0.768	0.856	1.58605e-40
Chpt1	1.01124e-44	-2.622	0.041	0.285	2.02138e-40
Hnrnpa1	1.04186e-44	-9.11134	0	0.213	2.08257e-40
Tbx15	1.07219e-44	-1.21435	0.432	0.69	2.14319e-40
Gm32200	1.18321e-44	-2.38995	0.04	0.285	2.36512e-40
Ckmt2	1.42884e-44	-1.82515	0.24	0.496	2.85612e-40
Atp6v0b	1.46564e-44	-5.16842	0.004	0.22	2.92967e-40
Ghr	1.91412e-44	-0.961144	0.635	0.814	3.82613e-40
Ywhag	1.97942e-44	-1.31848	0.11	0.404	3.95666e-40
Vdac3	2.03382e-44	-3.49729	0.019	0.248	4.0654e-40
Nudt4	2.77342e-44	2.94111	0.278	0.102	5.54379e-40
Srsf2	2.82715e-44	-4.94775	0.006	0.223	5.65119e-40
Snx2	3.35797e-44	-9.15651	0	0.211	6.71225e-40
Kdm7a	4.09962e-44	-5.34168	0.004	0.218	8.19473e-40
Lpl	4.22555e-44	-2.47605	0.083	0.334	8.44645e-40
Ankrd23	4.86552e-44	-2.02588	0.082	0.344	9.7257e-40
Vdac2	4.95596e-44	-9.00177	0	0.21	9.90647e-40
Prkcq	1.93439e-43	-1.06235	0.324	0.621	3.86665e-39
2310016D03Rik	2.00244e-43	-1.94344	0.092	0.348	4.00269e-39
Qsox1	2.20654e-43	2.55993	0.192	0.046	4.41065e-39
Srsf10	2.22872e-43	-2.21927	0.056	0.305	4.45498e-39
BC005537	2.34143e-43	-9.06808	0	0.207	4.68029e-39
ENSMUSG00000139123	2.50039e-43	-3.9434	0.009	0.224	4.99802e-39
Rasal2	2.65142e-43	2.44324	0.238	0.072	5.29993e-39
ENSMUSG00000130059	3.07545e-43	-2.85897	0.046	0.282	6.14752e-39
Pcnt	3.26517e-43	-1.04745	0.327	0.621	6.52675e-39
Gmds	4.18451e-43	2.1328	0.273	0.092	8.36441e-39
Peak1	4.6589e-43	1.57824	0.486	0.274	9.31267e-39
Lrrc8d	5.39768e-43	2.89336	0.176	0.038	1.07894e-38
Tns1	5.84132e-43	-1.19907	0.277	0.568	1.16762e-38
Ccn1	6.96086e-43	2.93323	0.186	0.044	1.39141e-38
Glul	8.50875e-43	-1.2895	0.067	0.329	1.70081e-38
Pten	9.01298e-43	-2.52486	0.037	0.273	1.8016e-38
Ppp1r12a	1.01355e-42	1.00041	0.754	0.662	2.02599e-38
Lifr	1.21952e-42	-1.66573	0.037	0.272	2.43769e-38
Synpo2l	1.38339e-42	2.16712	0.347	0.154	2.76525e-38
Saraf	1.61538e-42	-9.09032	0	0.203	3.22899e-38
Sbno2	1.8563e-42	2.60301	0.203	0.052	3.71056e-38
Slc2a4	1.97422e-42	-1.58996	0.114	0.383	3.94627e-38
Txlnb	2.04506e-42	-0.974991	0.468	0.716	4.08786e-38
Anxa7	2.11897e-42	2.06262	0.309	0.12	4.23561e-38
Cnst	2.27232e-42	-1.50354	0.174	0.453	4.54215e-38
Son	2.40927e-42	-0.790291	0.542	0.788	4.81589e-38
Lamp1	2.87752e-42	-9.08084	0	0.202	5.75187e-38
Sumo1	3.07977e-42	-4.93138	0.008	0.217	6.15615e-38
Mir133a-1hg	3.80453e-42	-1.10375	0.337	0.622	7.60487e-38
Gm34833	3.98926e-42	4.02411	0.114	0.013	7.97412e-38
Ncl	5.12094e-42	-9.04234	0	0.201	1.02362e-37
A330023F24Rik	6.21543e-42	-1.10772	0.244	0.539	1.2424e-37
Psmb1	6.46436e-42	-5.02787	0.006	0.213	1.29216e-37
Ube4a	7.63781e-42	-1.48166	0.177	0.458	1.52672e-37
Pnpla7	9.94734e-42	-1.47932	0.174	0.449	1.98837e-37
Sh3glb1	1.61726e-41	-9.24394	0	0.199	3.23275e-37
Dusp11	1.73505e-41	-1.36451	0.127	0.4	3.4682e-37
Acyp2	1.83721e-41	-0.832083	0.656	0.826	3.67241e-37
Nt5c2	1.86883e-41	2.17184	0.303	0.119	3.73561e-37
Mn1	2.06058e-41	-1.86368	0.099	0.359	4.1189e-37
Rdx	2.4385e-41	-4.30245	0.013	0.222	4.87432e-37
Gm16093	2.91692e-41	-3.3086	0.024	0.241	5.83064e-37
Papola	3.2783e-41	1.42848	0.574	0.394	6.55299e-37
Immt	3.93422e-41	-2.90755	0.015	0.228	7.86411e-37
Usp9x	4.0808e-41	-1.84068	0.088	0.341	8.15711e-37
Tob1	5.03172e-41	-1.89702	0.103	0.354	1.00579e-36
Rftn1	8.01016e-41	2.14143	0.276	0.099	1.60115e-36
Kif16b	9.28484e-41	-0.900936	0.579	0.769	1.85595e-36
Raet1e	1.10348e-40	-3.66953	0.019	0.231	2.20574e-36
Zmiz1	1.30632e-40	-1.27092	0.244	0.518	2.61121e-36
Togaram2	1.51479e-40	2.75196	0.229	0.071	3.02791e-36
G3bp2	1.59491e-40	-9.07844	0	0.195	3.18806e-36
Tpd52	1.74887e-40	2.00625	0.396	0.208	3.49583e-36
Gm15179	2.93996e-40	-1.73214	0.106	0.363	5.87668e-36
Dtna	3.68481e-40	1.0885	0.786	0.742	7.36556e-36
Hnrnpk	4.1206e-40	-8.90347	0	0.193	8.23667e-36
Rab14	5.32971e-40	-2.07183	0.037	0.264	1.06536e-35
Myhas	5.85728e-40	-2.75466	0.058	0.284	1.17081e-35
Myo5c	7.50166e-40	-1.97054	0.081	0.325	1.49951e-35
Mia3	7.71736e-40	-3.0409	0.021	0.232	1.54262e-35
Aldh6a1	7.75531e-40	-2.11756	0.064	0.301	1.55021e-35
Ext1	8.12513e-40	1.75058	0.524	0.351	1.62413e-35
Ampd1	8.51376e-40	-1.0785	0.474	0.724	1.70182e-35
Trpm7	8.87466e-40	-1.00308	0.378	0.636	1.77396e-35
ENSMUSG00000133770	9.46647e-40	-1.19061	0.26	0.535	1.89225e-35
Eif5	9.58178e-40	-5.11434	0.004	0.199	1.9153e-35
Gm26911	1.03292e-39	-3.15572	0.029	0.244	2.0647e-35
Gm57354	1.09153e-39	-1.89049	0.077	0.319	2.18186e-35
Vcl	1.14241e-39	1.2497	0.567	0.37	2.28357e-35
Serpine1	1.56587e-39	4.11995	0.131	0.021	3.13002e-35
Luc7l2	1.77923e-39	-0.621922	0.8	0.923	3.5565e-35
Smad5	2.08306e-39	2.24785	0.303	0.123	4.16382e-35
Tmem38b	2.23471e-39	1.86062	0.405	0.212	4.46697e-35
Gm34256	2.87654e-39	-2.34231	0.044	0.267	5.74993e-35
Sqstm1	4.88396e-39	-1.15555	0.123	0.392	9.76255e-35
Copa	5.06292e-39	-1.6488	0.049	0.283	1.01203e-34
Kbtbd12	6.12679e-39	-0.732319	0.61	0.813	1.22468e-34
Capzb	6.52905e-39	-0.935791	0.097	0.369	1.30509e-34
Ccdc136	6.55197e-39	2.7699	0.169	0.039	1.30967e-34
Rusc2	8.74829e-39	2.07089	0.278	0.104	1.7487e-34
Klhl31	1.0632e-38	-1.1219	0.332	0.602	2.12524e-34
Zfp568	1.12883e-38	2.02947	0.292	0.117	2.25641e-34
Slc16a10	1.13362e-38	-1.18394	0.367	0.613	2.26599e-34
Asb4	1.26959e-38	-2.37189	0.058	0.282	2.53778e-34
Pvr	1.37514e-38	3.30294	0.128	0.021	2.74878e-34
Eya1	1.42124e-38	-1.05361	0.418	0.659	2.84091e-34
Khdrbs1	1.58559e-38	-3.55558	0.018	0.22	3.16943e-34
Atrx	1.79826e-38	-1.89761	0.064	0.3	3.59455e-34
Rcan1	2.00646e-38	1.6197	0.374	0.177	4.01071e-34
Akap9	2.33816e-38	-0.802989	0.554	0.762	4.67375e-34
Tmem65	2.66151e-38	-1.33195	0.245	0.504	5.3201e-34
Fermt2	2.9108e-38	1.5156	0.445	0.251	5.8184e-34
Irak2	3.37728e-38	2.93236	0.172	0.041	6.75085e-34
Trps1	4.58657e-38	-0.865651	0.351	0.644	9.1681e-34
Vdac1	4.77795e-38	-3.58799	0.015	0.214	9.55065e-34
Eef2k	5.07997e-38	-1.22213	0.183	0.458	1.01543e-33
Spata1	5.97614e-38	-2.11163	0.078	0.309	1.19457e-33
Naca	6.11907e-38	-0.644499	0.21	0.515	1.22314e-33
Gm12724	6.32792e-38	-3.90207	0.014	0.21	1.26489e-33
E130102H24Rik	8.81441e-38	-2.33041	0.054	0.275	1.76191e-33
Taok1	9.62484e-38	-1.7643	0.079	0.315	1.92391e-33
Cep85l	1.12564e-37	-0.904211	0.554	0.757	2.25004e-33
Micall1	1.29184e-37	2.15438	0.26	0.095	2.58226e-33
Wnk2	1.40096e-37	-1.23529	0.14	0.397	2.80039e-33
Adhfe1	1.81164e-37	-2.29053	0.067	0.292	3.6213e-33
Rab1a	2.44583e-37	-8.81087	0	0.181	4.88897e-33
Cebpb	2.94593e-37	-8.88908	0	0.181	5.88862e-33
Hsp90b1	4.2725e-37	-8.82669	0	0.18	8.54031e-33
Metap2	4.93768e-37	-1.58328	0.086	0.328	9.86992e-33
Cdk11b	6.09305e-37	-3.97904	0.008	0.195	1.21794e-32
Cobll1	6.40706e-37	-2.3039	0.085	0.307	1.28071e-32
Tacc2	6.97883e-37	0.670031	0.913	0.922	1.395e-32
Gas6	7.36915e-37	2.24304	0.226	0.074	1.47302e-32
Myh1	7.71132e-37	1.20357	0.538	0.332	1.54142e-32
Cnbp	7.97669e-37	-2.3036	0.033	0.243	1.59446e-32
ENSMUSG00000127995	9.30449e-37	-1.46641	0.132	0.379	1.85987e-32
Rbfox2	9.98879e-37	1.13055	0.699	0.58	1.99666e-32
Srsf5	1.14017e-36	-0.901749	0.16	0.431	2.27909e-32
Slc38a3	1.16198e-36	-1.45589	0.129	0.38	2.32268e-32
Fem1b	1.54748e-36	2.58585	0.221	0.072	3.09326e-32
Syncrip	1.8201e-36	-2.01228	0.071	0.296	3.6382e-32
ENSMUSG00000137251	2.30276e-36	-2.40596	0.049	0.261	4.60299e-32
Hspa9	2.89189e-36	-3.32273	0.018	0.211	5.7806e-32
Morf4l1	3.94235e-36	-8.59248	0	0.176	7.88037e-32
Suclg1	4.54151e-36	-3.82225	0.008	0.191	9.07802e-32
Dock4	5.53522e-36	-0.965322	0.378	0.626	1.10643e-31
ENSMUSG00000138362	6.12845e-36	-2.43528	0.054	0.264	1.22502e-31
ENSMUSG00000128840	8.10447e-36	-1.75788	0.117	0.354	1.62e-31
Psma2	8.24228e-36	-8.83537	0	0.174	1.64755e-31
Pfkfb1	9.23706e-36	-2.0598	0.074	0.294	1.8464e-31
Gm55122	9.37859e-36	-1.71695	0.127	0.363	1.87469e-31
Nufip2	1.49719e-35	-1.08987	0.141	0.4	2.99274e-31
Trip12	1.76237e-35	-0.688882	0.181	0.487	3.5228e-31
Slc7a8	1.77028e-35	-2.36252	0.058	0.27	3.53861e-31
Tmpo	2.06744e-35	-8.92475	0	0.172	4.13261e-31
Psmd4	2.14236e-35	-4.38172	0.005	0.183	4.28237e-31
Clk1	2.46298e-35	-0.96932	0.291	0.56	4.92326e-31
Rc3h1	3.60017e-35	-0.941942	0.309	0.568	7.19639e-31
Atp5po	3.88881e-35	-2.08423	0.063	0.277	7.77334e-31
Art5	3.97671e-35	-1.99479	0.041	0.246	7.94905e-31
Psmc1	4.30686e-35	-8.67857	0	0.171	8.60898e-31
Actn2	4.48008e-35	0.83201	0.804	0.646	8.95523e-31
Ndufaf4	5.71486e-35	-1.48575	0.11	0.347	1.14234e-30
Flvcr1	5.873e-35	-1.31395	0.172	0.419	1.17395e-30
Tmed10	9.17454e-35	-2.71785	0.018	0.206	1.8339e-30
Scn2a	1.01038e-34	3.13342	0.151	0.035	2.01965e-30
Dop1b	1.25309e-34	-1.69376	0.064	0.275	2.50481e-30
Pum2	1.56025e-34	-1.09812	0.09	0.333	3.11879e-30
ENSMUSG00000125926	1.92877e-34	-2.9058	0.033	0.227	3.85541e-30
Gm14319	2.16537e-34	-2.00708	0.082	0.301	4.32837e-30
Etv6	2.69054e-34	1.72571	0.378	0.195	5.37811e-30
Smc6	2.69295e-34	-2.99249	0.027	0.216	5.38293e-30
Obscn	2.72319e-34	0.71187	0.912	0.899	5.44338e-30
Actr3	5.54966e-34	-8.75175	0	0.166	1.10932e-29
Slc25a3	6.85073e-34	-4.06603	0.005	0.177	1.36939e-29
Tmt1a	7.09098e-34	-1.81487	0.079	0.295	1.41742e-29
ENSMUSG00000128894	8.08387e-34	2.45718	0.19	0.057	1.61588e-29
Scaf11	8.48052e-34	-1.32754	0.095	0.321	1.69517e-29
Kmt5a	8.89958e-34	-4.51666	0.005	0.175	1.77894e-29
Jarid2	1.14787e-33	-9.32703	0	0.164	2.29447e-29
Tut7	1.14905e-33	-4.54528	0.008	0.179	2.29683e-29
Scarb2	1.17762e-33	-1.29275	0.145	0.387	2.35395e-29
Herc3	1.3884e-33	1.49374	0.432	0.251	2.77527e-29
Fkbp5	1.41093e-33	-1.16141	0.245	0.498	2.82031e-29
Slain2	1.67496e-33	2.47466	0.529	0.4	3.34807e-29
ENSMUSG00000123794	1.81188e-33	-3.66907	0.018	0.197	3.62177e-29
Ppip5k1	1.93712e-33	1.14287	0.597	0.452	3.8721e-29
Rhoa	1.97771e-33	-8.50806	0	0.163	3.95324e-29
ENSMUSG00000140641	2.20276e-33	-2.87782	0.031	0.219	4.4031e-29
Idh2	2.37047e-33	-9.18046	0	0.163	4.73832e-29
Pag1	3.10497e-33	-1.8621	0.045	0.244	6.20653e-29
Pik3ip1	3.89042e-33	-3.22779	0.023	0.205	7.77656e-29
Ckap5	3.89263e-33	-1.71641	0.074	0.287	7.78097e-29
Rabep2	5.35726e-33	-2.31133	0.062	0.262	1.07086e-28
Copb1	6.94377e-33	-3.90695	0.005	0.171	1.38799e-28
Map3k5	9.11983e-33	3.09275	0.231	0.085	1.82296e-28
Ankrd28	1.22863e-32	1.14228	0.596	0.437	2.4559e-28
Acat1	1.39031e-32	-1.48953	0.1	0.322	2.7791e-28
Stac3	1.48258e-32	-1.27003	0.151	0.391	2.96354e-28
Zfp710	1.52865e-32	-1.58322	0.092	0.31	3.05562e-28
Ctsc	2.47566e-32	-8.61747	0	0.158	4.9486e-28
Lmod2	2.74265e-32	1.13612	0.572	0.395	5.48228e-28
Tmem233	3.2239e-32	-1.59212	0.094	0.311	6.44425e-28
Tmem234	4.24419e-32	-8.66312	0	0.157	8.48372e-28
Zfp638	4.24627e-32	-0.908735	0.435	0.646	8.48787e-28
Dcun1d5	4.31318e-32	-3.10545	0.018	0.192	8.62161e-28
Klf9	4.3917e-32	-1.04303	0.245	0.497	8.77857e-28
Cavin4	6.03325e-32	-1.87955	0.079	0.285	1.20599e-27
D430041D05Rik	6.89695e-32	-1.98095	0.076	0.282	1.37863e-27
Ppara	7.16865e-32	-1.92115	0.149	0.367	1.43294e-27
Psmd11	9.65102e-32	1.33039	0.553	0.398	1.92914e-27
5031425E22Rik	1.03791e-31	-0.812093	0.409	0.646	2.07468e-27
Ube2l3	1.20829e-31	-4.06686	0.013	0.179	2.41525e-27
Mia2	1.40193e-31	-0.89289	0.294	0.545	2.80231e-27
Tra2a	1.79928e-31	-1.09967	0.306	0.532	3.59658e-27
Atp1b3	2.12732e-31	-8.55748	0	0.154	4.2523e-27
Gdi2	2.12732e-31	-8.65125	0	0.154	4.2523e-27
ENSMUSG00000140415	2.35595e-31	-1.69757	0.053	0.247	4.70931e-27
ENSMUSG00000127806	3.10912e-31	-2.05597	0.051	0.24	6.21482e-27
Nars1	3.63431e-31	-8.58279	0	0.153	7.26463e-27
Atp5f1c	3.88525e-31	-1.25006	0.064	0.27	7.76623e-27
Dhx9	4.34379e-31	-8.53328	0	0.153	8.6828e-27
Apoo	4.45701e-31	-1.29109	0.156	0.384	8.90911e-27
Micos10	4.84394e-31	-3.36323	0.015	0.183	9.68255e-27
Ddx3x	5.19127e-31	-8.56214	0	0.152	1.03768e-26
Gm29773	5.28216e-31	2.41415	0.158	0.043	1.05585e-26
Ripor2	5.76804e-31	2.90413	0.126	0.026	1.15297e-26
Srsf6	6.20349e-31	-8.45058	0	0.152	1.24001e-26
Rtn3	6.20349e-31	-8.64316	0	0.152	1.24001e-26
Fam13b	6.82938e-31	1.60427	0.397	0.228	1.36512e-26
Tab2	6.9375e-31	-2.13173	0.037	0.22	1.38674e-26
Zfp948	7.06091e-31	2.4974	0.151	0.039	1.4114e-26
1700027J07Rik	7.37012e-31	-2.18865	0.041	0.225	1.47321e-26
Ssbp1	7.6397e-31	-3.16289	0.019	0.188	1.5271e-26
Ddit4l	8.05605e-31	-2.56945	0.029	0.206	1.61032e-26
Srsf7	1.03854e-30	-3.90036	0.006	0.164	2.07594e-26
Atp6v1e1	1.05797e-30	-8.62779	0	0.151	2.11478e-26
Sod2	1.06493e-30	-3.20687	0.014	0.179	2.12868e-26
Sobp	1.17545e-30	-1.21511	0.347	0.569	2.34961e-26
Arhgap35	1.48402e-30	1.19855	0.499	0.326	2.96641e-26
Hectd1	1.64182e-30	-0.843557	0.385	0.626	3.28183e-26
Pdlim7	1.65985e-30	2.54158	0.185	0.059	3.31787e-26
Ankrd40	1.6935e-30	-3.61188	0.015	0.179	3.38514e-26
Nipsnap2	1.80673e-30	-0.723263	0.323	0.577	3.61147e-26
9530020I12Rik	1.95449e-30	-3.18303	0.026	0.196	3.90684e-26
Syne1	2.068e-30	1.03767	0.551	0.375	4.13373e-26
Pdk2	2.15355e-30	-1.93329	0.045	0.231	4.30473e-26
Ndfip1	2.48772e-30	-3.33796	0.019	0.186	4.9727e-26
Anxa6	2.73432e-30	1.65743	0.363	0.197	5.46564e-26
Brd2	2.76739e-30	-3.84618	0.006	0.162	5.53173e-26
Mtch2	2.83833e-30	-1.82323	0.078	0.279	5.67354e-26
Fam120a	3.72433e-30	-1.27566	0.091	0.309	7.44457e-26
Arhgap26.1	3.84667e-30	-2.18708	0.137	0.341	7.68911e-26
Ptges3	4.37397e-30	-8.39342	0	0.148	8.74313e-26
ENSMUSG00000122311	4.59748e-30	-3.83487	0.009	0.165	9.1899e-26
Ssr3	5.22083e-30	-8.51613	0	0.148	1.04359e-25
Rorc	5.23531e-30	-1.99169	0.058	0.247	1.04649e-25
Dag1	5.49693e-30	-0.779636	0.396	0.654	1.09878e-25
Amotl1	5.97702e-30	1.13941	0.559	0.412	1.19475e-25
Sik2	6.40877e-30	-1.48767	0.19	0.41	1.28105e-25
Usp19	6.45861e-30	-2.21611	0.038	0.218	1.29101e-25
Hnrnpul1	7.30815e-30	-3.09036	0.021	0.186	1.46083e-25
Gm45012	7.56027e-30	-2.85111	0.029	0.199	1.51122e-25
Gm44511	8.33257e-30	-1.47783	0.077	0.277	1.6656e-25
Pptc7	8.96065e-30	-1.06509	0.179	0.417	1.79114e-25
Lrrfip1	9.05185e-30	0.922205	0.715	0.677	1.80937e-25
Hnrnpd	9.07688e-30	-3.69458	0.009	0.165	1.81438e-25
Atl2	1.43965e-29	-0.935917	0.264	0.506	2.87771e-25
Acadm	1.88593e-29	-1.45001	0.072	0.271	3.76978e-25
Gls	2.00187e-29	-1.33652	0.049	0.235	4.00154e-25
Snrpd3	2.14368e-29	-8.41257	0	0.145	4.28501e-25
ENSMUSG00000123065	2.20784e-29	-2.47665	0.036	0.207	4.41325e-25
Csde1	2.44837e-29	-2.25857	0.035	0.21	4.89405e-25
Srrm1	2.66877e-29	-0.789074	0.301	0.551	5.33461e-25
Srpk2	2.73977e-29	1.00356	0.696	0.614	5.47653e-25
Tbca	2.84603e-29	-4.00634	0.009	0.162	5.68893e-25
Smco1	3.67645e-29	-3.6757	0.009	0.162	7.34885e-25
Galnt7	3.88892e-29	2.13011	0.186	0.061	7.77356e-25
Cbfb	3.98462e-29	-1.76842	0.115	0.317	7.96485e-25
ENSMUSG00000137334	4.29888e-29	-3.32868	0.013	0.169	8.59304e-25
Scn4b	4.484e-29	-2.50587	0.028	0.196	8.96307e-25
Tm9sf3	4.68105e-29	-1.40185	0.018	0.181	9.35695e-25
Arf1	5.16666e-29	-8.37557	0	0.143	1.03276e-24
Gm53617	5.63553e-29	-1.42392	0.127	0.339	1.12649e-24
Gm44040	6.82399e-29	-2.38185	0.022	0.185	1.36405e-24
Map2k3	8.78238e-29	-1.71973	0.054	0.238	1.75551e-24
Rreb1	1.07079e-28	-0.788315	0.244	0.487	2.1404e-24
Map2k6	1.26525e-28	-1.52365	0.096	0.297	2.5291e-24
Arcn1	1.34955e-28	-1.73086	0.026	0.192	2.69762e-24
Carnmt1	1.35235e-28	-1.13665	0.192	0.42	2.70321e-24
Eda2r	1.45905e-28	1.52781	0.323	0.157	2.9165e-24
Actr2	1.76343e-28	-8.39457	0	0.141	3.52491e-24
Lrrc14b	1.76921e-28	-3.6118	0.01	0.161	3.53646e-24
Mstn	1.97149e-28	-3.02124	0.022	0.181	3.94082e-24
Myo9a	2.23512e-28	1.45052	0.346	0.182	4.46779e-24
Mylip	2.65324e-28	-2.0739	0.044	0.217	5.30357e-24
Xylt1	2.9184e-28	-2.87221	0.024	0.184	5.8336e-24
Pja2	2.92797e-28	1.11879	0.537	0.39	5.85272e-24
Stat5b	3.01112e-28	-0.794522	0.317	0.555	6.01892e-24
Mfn1	3.11327e-28	-0.98636	0.254	0.482	6.22311e-24
Pak2	3.29681e-28	-2.19693	0.046	0.22	6.59e-24
Dnajc19	3.30369e-28	-3.36744	0.014	0.167	6.60375e-24
Tmem131	3.94921e-28	-0.913742	0.242	0.485	7.89408e-24
Yme1l1	5.63211e-28	-1.237	0.095	0.3	1.1258e-23
Sestd1	5.67424e-28	2.14562	0.229	0.093	1.13422e-23
Spns2	6.30382e-28	-2.8079	0.026	0.183	1.26007e-23
Asb10	6.4392e-28	-2.6092	0.028	0.191	1.28713e-23
Sppl2a	6.81642e-28	-1.39028	0.119	0.322	1.36253e-23
2900040C04Rik	7.03905e-28	-1.75233	0.06	0.244	1.40704e-23
Obsl1	8.4446e-28	2.12573	0.186	0.064	1.68799e-23
ENSMUSG00000134304	8.57679e-28	-0.798226	0.368	0.604	1.71441e-23
Apbb2	8.64637e-28	2.30807	0.185	0.063	1.72832e-23
4831440D22Rik	1.11059e-27	-3.76974	0.012	0.159	2.21996e-23
Fam133b	1.14106e-27	-1.20836	0.153	0.366	2.28086e-23
Ppm1b	1.28084e-27	1.17291	0.558	0.416	2.56027e-23
Mafb	1.43113e-27	-8.67664	0	0.136	2.86068e-23
Ap2a2	1.43113e-27	-8.45123	0	0.136	2.86068e-23
Arf4	1.70291e-27	-8.47638	0	0.136	3.40395e-23
Ccdc186	1.75659e-27	-1.42508	0.129	0.333	3.51124e-23
Gm49417	1.85276e-27	-2.91407	0.022	0.177	3.70348e-23
P4ha1	1.98865e-27	-2.60207	0.031	0.192	3.97511e-23
Mrps33	2.41044e-27	-8.41625	0	0.135	4.81824e-23
Prkag3	2.84232e-27	-1.64255	0.108	0.3	5.68151e-23
Wbp1l	3.05091e-27	-0.887229	0.238	0.471	6.09846e-23
Trim7	3.25096e-27	-1.13695	0.153	0.368	6.49835e-23
Gnaq	3.57495e-27	0.970806	0.592	0.427	7.14597e-23
Plcb4	3.6259e-27	1.95932	0.103	0.019	7.24781e-23
Pknox2	3.6856e-27	-0.549359	0.406	0.659	7.36714e-23
Ywhaz	4.82418e-27	-8.25494	0	0.134	9.64305e-23
Vps35	4.82418e-27	-8.26973	0	0.134	9.64305e-23
Cuedc1	5.66171e-27	-0.736286	0.321	0.562	1.13172e-22
Slc27a1	5.7366e-27	-8.32411	0	0.133	1.14669e-22
Fnbp4	6.59388e-27	-1.30197	0.121	0.323	1.31805e-22
Pfkfb3	7.54461e-27	-2.01558	0.049	0.219	1.50809e-22
Lmna	8.10954e-27	-8.27267	0	0.133	1.62102e-22
Ube2d1	8.46978e-27	-0.874586	0.283	0.507	1.69303e-22
5330438D12Rik	8.6835e-27	-2.61728	0.038	0.199	1.73574e-22
Rasa1	8.80624e-27	-2.86733	0.018	0.167	1.76028e-22
Septin7	9.15216e-27	-1.74333	0.069	0.25	1.82942e-22
Supt16	1.0369e-26	-2.82357	0.018	0.167	2.07265e-22
Psmc6	1.15026e-26	-1.10202	0.124	0.334	2.29925e-22
Phkb	1.18707e-26	-0.757977	0.542	0.706	2.37284e-22
Mob4	1.18757e-26	-3.90715	0.005	0.142	2.37384e-22
Plcl1	1.4587e-26	-1.32158	0.233	0.438	2.9158e-22
Snw1	1.56723e-26	-3.66766	0.008	0.147	3.13273e-22
Clta	1.61882e-26	-8.40167	0	0.131	3.23585e-22
Idh1	1.61882e-26	-8.36624	0	0.131	3.23585e-22
Dnaja4	1.66652e-26	2.35527	0.204	0.079	3.3312e-22
Smox	1.94601e-26	-2.79261	0.018	0.166	3.88988e-22
Vezf1	1.99728e-26	-1.43645	0.085	0.271	3.99237e-22
Nr6a1os	2.00745e-26	-1.79078	0.081	0.263	4.01269e-22
Exoc5	2.18286e-26	-1.79081	0.027	0.183	4.36332e-22
Cdc37l1	2.19335e-26	-0.907548	0.272	0.498	4.38428e-22
Otud6b	2.7366e-26	-4.98555	0.004	0.138	5.4702e-22
Zranb1	2.96338e-26	-0.778598	0.345	0.57	5.92351e-22
Hadha	3.16186e-26	-1.0907	0.208	0.423	6.32025e-22
Ssb	3.22671e-26	-8.21783	0	0.13	6.44987e-22
Sema4d	3.41411e-26	1.96283	0.263	0.121	6.82446e-22
Cd36	3.77689e-26	-1.64256	0.256	0.422	7.54963e-22
Pnpla8	4.11444e-26	-0.979321	0.314	0.526	8.22436e-22
Crk	4.28006e-26	-1.87955	0.036	0.197	8.5554e-22
Mib1	4.70463e-26	-1.07102	0.173	0.384	9.40409e-22
Zfp52	4.76216e-26	1.75818	0.21	0.081	9.51908e-22
Rnf130	4.88611e-26	-2.15225	0.037	0.197	9.76684e-22
Mss51	4.91304e-26	-1.22528	0.163	0.364	9.82067e-22
Copg2	5.23358e-26	1.70026	0.31	0.161	1.04614e-21
Vgll4	5.46452e-26	-0.890669	0.169	0.385	1.0923e-21
Dusp3	5.54513e-26	-2.67406	0.017	0.162	1.10842e-21
Klf15	5.92535e-26	-1.91852	0.049	0.215	1.18442e-21
Thrb	6.42231e-26	-0.668831	0.54	0.72	1.28376e-21
Eci1	6.53832e-26	-3.44136	0.018	0.162	1.30695e-21
Tmem94	6.68664e-26	-1.89191	0.047	0.213	1.33659e-21
Fxyd1	8.65556e-26	-1.88927	0.044	0.207	1.73016e-21
Glud1	9.05538e-26	-8.23897	0	0.128	1.81008e-21
Creg1	9.05538e-26	-8.38466	0	0.128	1.81008e-21
Tecr	9.94107e-26	-2.765	0.024	0.173	1.98712e-21
ENSMUSG00000131541	9.98839e-26	0.985583	0.631	0.52	1.99658e-21
Narf	1.0107e-25	-2.17588	0.042	0.203	2.02028e-21
Bach1	1.02672e-25	-1.41076	0.085	0.269	2.0523e-21
Lrrc30	1.07481e-25	-4.91829	0.004	0.135	2.14843e-21
Slc15a2	1.10122e-25	-3.26746	0.018	0.162	2.20122e-21
Lrrc39	1.10397e-25	-1.26929	0.131	0.329	2.20672e-21
Man2a1	1.20763e-25	-0.656315	0.281	0.525	2.41394e-21
Cst3	1.27635e-25	-9.02953	0	0.127	2.55131e-21
Snrk	1.48405e-25	-3.01428	0.019	0.164	2.96647e-21
Pdha1	1.79531e-25	-3.76365	0.009	0.144	3.58865e-21
Usp31	1.90793e-25	1.77941	0.232	0.099	3.81375e-21
Myot	2.35428e-25	-0.536361	0.723	0.859	4.70596e-21
Pcnp	2.45598e-25	-3.06831	0.01	0.147	4.90927e-21
1110004F10Rik	2.50233e-25	-5.34058	0.004	0.133	5.00192e-21
Fgd4	2.50366e-25	-2.15973	0.038	0.195	5.00457e-21
Macroh2a1	2.73413e-25	-1.99774	0.04	0.198	5.46525e-21
Pfdn2	3.00566e-25	-8.13919	0	0.125	6.00802e-21
Adamts1	3.32821e-25	2.0543	0.205	0.08	6.65275e-21
Idh3g	4.23108e-25	-8.18552	0	0.124	8.4575e-21
Acsl4	4.32147e-25	-4.82327	0.005	0.135	8.63818e-21
Il6st	4.84972e-25	-1.31062	0.083	0.268	9.69411e-21
Mybph	4.97645e-25	2.25255	0.115	0.028	9.94743e-21
Per3	5.05454e-25	-1.01376	0.183	0.393	1.01035e-20
ENSMUSG00000122190	5.16478e-25	-2.66092	0.018	0.159	1.03239e-20
Hectd2	5.54627e-25	-1.84079	0.072	0.243	1.10864e-20
Rbm22	5.95394e-25	-8.25868	0	0.124	1.19013e-20
Gm47861	6.09605e-25	-2.78989	0.028	0.175	1.21854e-20
Gspt1	6.90727e-25	-2.24445	0.031	0.182	1.38069e-20
Rbbp4	7.29299e-25	-2.31503	0.023	0.168	1.4578e-20
Zranb2	7.96001e-25	-1.05584	0.194	0.4	1.59113e-20
Acbd3	8.01834e-25	-3.53927	0.012	0.146	1.60279e-20
Tmed5	8.37531e-25	-8.30902	0	0.123	1.67414e-20
ENSMUSG00000136363	9.07001e-25	-1.9566	0.058	0.221	1.813e-20
Gmpr	9.14626e-25	-1.22775	0.108	0.296	1.82825e-20
Cystm1	9.19594e-25	1.15689	0.546	0.421	1.83818e-20
Tmed2	9.93207e-25	-8.18365	0	0.123	1.98532e-20
Tead1	1.09123e-24	0.73713	0.79	0.744	2.18127e-20
Samm50	1.13266e-24	-3.05516	0.015	0.152	2.26408e-20
Serinc3	1.17771e-24	-8.44031	0	0.122	2.35413e-20
1700007H22Rik	1.17771e-24	-8.09341	0	0.122	2.35413e-20
Hdac4	1.18326e-24	-0.618665	0.605	0.779	2.36522e-20
Mat2a	1.21096e-24	-0.705442	0.271	0.497	2.42058e-20
Hnrnpf	1.39637e-24	-8.1144	0	0.122	2.7912e-20
Jun	1.60925e-24	-2.0544	0.037	0.189	3.21674e-20
Rnf11	1.64252e-24	-3.45905	0.009	0.14	3.28324e-20
Gtf2a2	1.91932e-24	-2.09223	0.023	0.166	3.83654e-20
ENSMUSG00000130984	1.92777e-24	-1.38169	0.085	0.264	3.85341e-20
Grb10	2.16183e-24	-3.60002	0.012	0.144	4.32128e-20
Memo1	2.17805e-24	1.29067	0.41	0.262	4.35371e-20
Otud1	2.20772e-24	2.52951	0.203	0.083	4.41301e-20
Gm10097	2.35313e-24	2.50219	0.151	0.048	4.70367e-20
Ldhb	2.6201e-24	-3.30192	0.015	0.149	5.23731e-20
Tor1aip1	2.65766e-24	-1.04432	0.164	0.367	5.3124e-20
Psma1	2.67831e-24	-2.14787	0.013	0.146	5.35368e-20
Dmac2	2.93943e-24	-2.30532	0.029	0.175	5.87563e-20
Got1	3.00781e-24	-0.975428	0.156	0.358	6.01232e-20
Actr3b	3.52539e-24	-2.9166	0.037	0.183	7.04691e-20
Luc7l3	3.62276e-24	-0.782209	0.265	0.483	7.24154e-20
Tmem109	3.84886e-24	-2.25012	0.031	0.177	7.69349e-20
Gabpa	3.87208e-24	-8.27104	0	0.12	7.73989e-20
Irf2bp2	3.87208e-24	-8.2096	0	0.12	7.73989e-20
Eif3e	4.19055e-24	-2.96195	0.017	0.152	8.3765e-20
Kcnj2	4.28653e-24	-1.57201	0.091	0.264	8.56834e-20
Jak2	4.34691e-24	-1.35325	0.118	0.301	8.68904e-20
Supt5	4.54399e-24	-2.86349	0.014	0.148	9.08298e-20
Bach2	4.71575e-24	1.36239	0.363	0.208	9.42631e-20
Syngr2	5.436e-24	-8.33334	0	0.119	1.0866e-19
Neat1	6.18451e-24	0.745347	0.931	0.966	1.23622e-19
Rb1cc1	6.64478e-24	-0.797369	0.355	0.564	1.32823e-19
Selenof	6.91984e-24	-4.59189	0.005	0.129	1.38321e-19
Mast4	6.92986e-24	0.903849	0.688	0.573	1.38521e-19
Abcd2	7.0178e-24	-3.26403	0.015	0.148	1.40279e-19
Arhgef37	7.15094e-24	-1.97863	0.051	0.208	1.4294e-19
Herpud1	7.62886e-24	-8.24346	0	0.118	1.52493e-19
Gm16193	7.84068e-24	-4.60454	0.005	0.129	1.56727e-19
Dtnbp1	7.86021e-24	-2.14057	0.053	0.208	1.57118e-19
Nfatc3	8.58384e-24	-1.14058	0.126	0.313	1.71582e-19
D830005E20Rik	8.63591e-24	-1.35361	0.118	0.301	1.72623e-19
Crat	8.90803e-24	-2.46724	0.041	0.189	1.78063e-19
Mrps5	9.01979e-24	-1.58835	0.082	0.253	1.80297e-19
Zfp36l1	9.03632e-24	-8.15487	0	0.118	1.80627e-19
Sf3b2	9.03632e-24	-8.10648	0	0.118	1.80627e-19
Ttc14	9.10182e-24	-0.79433	0.162	0.359	1.81936e-19
Arpp21	9.95838e-24	1.97946	0.21	0.085	1.99058e-19
Resf1	1.06094e-23	2.15489	0.238	0.109	2.12071e-19
Ralgapa2	1.17984e-23	1.4153	0.426	0.28	2.35838e-19
Tmem30a	1.18521e-23	-3.17215	0.012	0.141	2.36911e-19
Nxf1	1.26747e-23	-8.11727	0	0.117	2.53355e-19
Gnai3	1.26747e-23	-8.20896	0	0.117	2.53355e-19
Eif3c	1.26747e-23	-7.99655	0	0.117	2.53355e-19
ENSMUSG00000139248	1.28308e-23	-2.18805	0.037	0.184	2.56476e-19
Rufy3	1.35153e-23	2.23743	0.151	0.05	2.70157e-19
Tmed9	1.50091e-23	-8.11975	0	0.117	3.00017e-19
Hadhb	1.61551e-23	-0.960593	0.147	0.349	3.22924e-19
ENSMUSG00000142478	1.6694e-23	-3.49	0.033	0.172	3.33696e-19
A330032B11Rik	1.75293e-23	-2.63655	0.019	0.153	3.50394e-19
ENSMUSG00000136383	1.84755e-23	-2.01277	0.042	0.193	3.69306e-19
Cyth1	1.87334e-23	-0.980362	0.165	0.368	3.74463e-19
Secisbp2l	1.93132e-23	-1.81234	0.047	0.202	3.86051e-19
Smarcd3	2.06224e-23	-1.25142	0.127	0.315	4.12221e-19
Gm29506	2.09703e-23	-3.83827	0.015	0.144	4.19176e-19
Morf4l2	2.12429e-23	-4.53707	0.004	0.124	4.24624e-19
Vamp5	2.29423e-23	-1.72949	0.044	0.194	4.58593e-19
Mdh1	2.29911e-23	-1.48359	0.064	0.224	4.59569e-19
Usf3	2.4287e-23	-0.777603	0.299	0.502	4.85472e-19
Hoga1	2.59104e-23	2.59772	0.108	0.026	5.17924e-19
Gm12353	2.65998e-23	-2.54867	0.033	0.176	5.31704e-19
Afdn	2.96749e-23	1.46341	0.341	0.197	5.93172e-19
Tfcp2l1	3.0958e-23	-2.40892	0.029	0.169	6.1882e-19
Gas5	3.49022e-23	-8.04983	0	0.115	6.9766e-19
Clk4	3.50519e-23	-0.958091	0.182	0.383	7.00653e-19
Rsl1d1	4.13082e-23	-8.05683	0	0.115	8.2571e-19
Gm57239	4.13082e-23	-8.38805	0	0.115	8.2571e-19
Spata31f1e	4.55675e-23	-2.73052	0.023	0.158	9.10848e-19
Ik	4.58941e-23	-4.36129	0.006	0.127	9.17377e-19
Thoc7	4.85396e-23	-3.30452	0.008	0.13	9.70257e-19
Uqcrc1	4.97369e-23	-3.97984	0.005	0.125	9.94192e-19
Mat2b	5.19034e-23	-3.18101	0.017	0.146	1.0375e-18
Sar1a	5.78481e-23	-8.18328	0	0.114	1.15632e-18
Tmbim6	5.78481e-23	-7.96671	0	0.114	1.15632e-18
Prnp	5.79935e-23	-4.39838	0.006	0.127	1.15923e-18
ENSMUSG00000133856	5.82313e-23	-3.23322	0.012	0.137	1.16399e-18
Rapgef1	5.88682e-23	0.935113	0.636	0.526	1.17672e-18
Perm1	6.39421e-23	-2.23269	0.032	0.174	1.27814e-18
Uty	6.45677e-23	-0.642387	0.479	0.671	1.29064e-18
B230219D22Rik	6.84475e-23	-8.09336	0	0.114	1.3682e-18
Dhrs3	6.94517e-23	-3.51943	0.005	0.125	1.38827e-18
Gm45025	7.28392e-23	-3.88162	0.012	0.136	1.45598e-18
Exoc6	7.59714e-23	-0.833499	0.288	0.502	1.51859e-18
Rbl2	7.63065e-23	-1.74075	0.026	0.162	1.52529e-18
Prss23	8.34966e-23	1.776	0.264	0.131	1.66901e-18
Cdc42ep3	8.44689e-23	-1.25101	0.092	0.266	1.68845e-18
Vps26a	9.17558e-23	-2.67496	0.027	0.162	1.83411e-18
Trp53inp1	1.11131e-22	-3.29359	0.014	0.14	2.22141e-18
Mettl21e	1.13327e-22	-8.28456	0	0.113	2.26529e-18
Snrpb	1.13327e-22	-8.04556	0	0.113	2.26529e-18
Xrn2	1.15328e-22	-1.48837	0.112	0.285	2.30529e-18
Sugt1	1.22314e-22	-2.25551	0.026	0.161	2.44494e-18
Scn1b	1.27197e-22	-2.95299	0.018	0.147	2.54255e-18
Actg1	1.34044e-22	-7.9945	0	0.112	2.67941e-18
Plcd4	1.37074e-22	-2.61257	0.033	0.172	2.73997e-18
Psmd3	1.41911e-22	-4.64182	0.004	0.12	2.83666e-18
Asb3	1.59718e-22	-0.801884	0.108	0.286	3.1926e-18
Fbxl2	1.65354e-22	2.58659	0.122	0.035	3.30527e-18
Cdc5l	1.66961e-22	-2.58696	0.019	0.149	3.33739e-18
Tef	1.68047e-22	-0.748615	0.2	0.411	3.35909e-18
Rcsd1	1.70636e-22	-1.28156	0.119	0.297	3.41084e-18
Pik3r1	1.74777e-22	-2.46135	0.017	0.145	3.49361e-18
Fgfr2	1.75891e-22	-0.599599	0.613	0.76	3.51589e-18
Mdh2	1.87484e-22	-8.03597	0	0.112	3.74762e-18
Ppp4r3b	2.52142e-22	-1.43113	0.083	0.25	5.04006e-18
Dld	2.62136e-22	-7.95567	0	0.111	5.23984e-18
Jmjd1c	2.65923e-22	0.836361	0.658	0.567	5.31553e-18
Ube2j1	2.77779e-22	-2.17428	0.041	0.183	5.55253e-18
Supt3	3.11169e-22	1.32184	0.399	0.251	6.21996e-18
Phf3	3.40165e-22	-0.888841	0.142	0.329	6.79956e-18
Dram2	3.45556e-22	-2.09162	0.035	0.174	6.90732e-18
Tcf25	3.57653e-22	-0.711914	0.272	0.495	7.14912e-18
Cbx5	3.66385e-22	-8.19448	0	0.11	7.32368e-18
St3gal6	4.41081e-22	-1.05951	0.158	0.344	8.81678e-18
Trp63	4.47471e-22	-1.35229	0.404	0.565	8.94449e-18
Magt1	4.58823e-22	-3.94171	0.008	0.125	9.17141e-18
Clip1	4.84494e-22	-0.525935	0.759	0.874	9.68455e-18
Micu1	4.918e-22	1.10168	0.488	0.356	9.83059e-18
Paip2b	4.94657e-22	-2.44606	0.013	0.136	9.8877e-18
Zcchc7	5.11359e-22	-0.516669	0.632	0.789	1.02216e-17
Rac1	5.11914e-22	-8.03349	0	0.109	1.02327e-17
Ptp4a3	5.71215e-22	-1.37429	0.065	0.221	1.1418e-17
4833439L19Rik	6.00273e-22	-4.17449	0.005	0.12	1.19989e-17
Abca5	6.16458e-22	-1.02502	0.115	0.292	1.23224e-17
Acaca	6.45717e-22	-1.19089	0.223	0.405	1.29072e-17
Slc25a12	6.76028e-22	-0.662737	0.494	0.688	1.35131e-17
Snx3	7.6362e-22	-2.46358	0.022	0.151	1.5264e-17
Rbm15	8.53862e-22	-2.47256	0.023	0.152	1.70678e-17
Adprhl1	8.72603e-22	1.34248	0.403	0.268	1.74425e-17
Tcp11l2	1.06107e-21	-1.46891	0.09	0.251	2.12097e-17
Usp7	1.10519e-21	-1.72845	0.065	0.218	2.20916e-17
Smc1a	1.11848e-21	-2.08384	0.017	0.142	2.23572e-17
Septin2	1.14097e-21	-4.63892	0.005	0.118	2.28068e-17
Mrps17	1.1443e-21	-3.12655	0.009	0.125	2.28733e-17
Ddx21	1.17945e-21	-8.12528	0	0.108	2.35761e-17
ENSMUSG00000138494	1.20926e-21	-2.73883	0.026	0.155	2.41719e-17
Sp3	1.27881e-21	-1.51555	0.032	0.169	2.5562e-17
2700097O09Rik	1.47336e-21	-1.00679	0.2	0.389	2.94511e-17
2610203C22Rik	1.67689e-21	-2.32624	0.018	0.142	3.35193e-17
Pnn	1.70728e-21	-1.13845	0.104	0.273	3.41269e-17
Snx13	1.81177e-21	1.21958	0.453	0.32	3.62155e-17
Sesn1	1.83871e-21	1.22479	0.564	0.474	3.6754e-17
Prkab2	1.88435e-21	1.53315	0.282	0.149	3.76663e-17
Caprin1	1.89375e-21	-1.80727	0.074	0.227	3.78542e-17
Rab18	1.90786e-21	-2.29894	0.015	0.137	3.81362e-17
Psmc2	1.96738e-21	-2.03291	0.022	0.148	3.9326e-17
Rab2a	1.99192e-21	-0.530806	0.267	0.505	3.98165e-17
Amy1	2.14158e-21	-0.867048	0.2	0.395	4.2808e-17
4931422A03Rik	2.2093e-21	-2.43599	0.031	0.163	4.41618e-17
Mapk1ip1l	2.39119e-21	-2.38611	0.017	0.139	4.77974e-17
Cs	2.44073e-21	-0.925099	0.16	0.347	4.87878e-17
Etf1	2.53588e-21	-1.79909	0.028	0.16	5.06897e-17
Plin2	2.64962e-21	-3.53167	0.005	0.117	5.29633e-17
Kdm5a	3.17273e-21	-0.725099	0.223	0.422	6.34197e-17
Pdia3	3.20195e-21	-8.02159	0	0.105	6.40039e-17
Hnrnpul2	3.20195e-21	-7.90994	0	0.105	6.40039e-17
Foxo1	3.29487e-21	-0.903242	0.294	0.485	6.58611e-17
Rc3h2	3.38296e-21	-1.42399	0.058	0.207	6.76221e-17
B430010I23Rik	3.49275e-21	-3.60818	0.012	0.128	6.98166e-17
Calu	3.76272e-21	-1.96511	0.015	0.136	7.5213e-17
Abce1	4.23904e-21	-2.36856	0.024	0.152	8.47341e-17
Dync1li1	4.26963e-21	1.68125	0.197	0.083	8.53456e-17
Tfg	4.46368e-21	-8.02011	0	0.105	8.92244e-17
Hspa5	4.46368e-21	-7.67907	0	0.105	8.92244e-17
Nfe2l2	5.0891e-21	1.06749	0.446	0.315	1.01726e-16
Nfatc1	5.19951e-21	-1.14445	0.114	0.282	1.03933e-16
Slc25a36	5.2051e-21	-0.64239	0.309	0.51	1.04045e-16
Dnajc8	5.25732e-21	-4.28333	0.006	0.117	1.05089e-16
Nrbp1	5.26957e-21	-7.96341	0	0.104	1.05333e-16
Snx4	5.26957e-21	-7.97571	0	0.104	1.05333e-16
Hmox2	5.64468e-21	-2.75192	0.015	0.134	1.12831e-16
Vps37a	5.85301e-21	-0.745429	0.197	0.397	1.16996e-16
Psmd8	6.22043e-21	-7.9221	0	0.104	1.2434e-16
Trib1	6.22976e-21	2.09917	0.145	0.05	1.24527e-16
Prkg1	6.23589e-21	1.20671	0.517	0.384	1.24649e-16
Il15ra	6.63326e-21	-0.877336	0.118	0.292	1.32592e-16
Rab6a	7.19378e-21	-1.88907	0.026	0.154	1.43796e-16
Pik3cd	7.499e-21	-2.36974	0.023	0.148	1.49898e-16
Lrrc38	7.87174e-21	-2.4455	0.019	0.141	1.57348e-16
Bltp3b	8.03004e-21	1.11063	0.476	0.343	1.60513e-16
Eif2a	8.3817e-21	-2.94532	0.008	0.12	1.67542e-16
Tram2	8.51708e-21	2.41869	0.1	0.025	1.70248e-16
Cdk14	8.87564e-21	1.95014	0.182	0.073	1.77415e-16
Fsd2	8.99639e-21	-0.778512	0.218	0.42	1.79829e-16
Dlgap4	9.22108e-21	1.53989	0.286	0.156	1.8432e-16
Fbxl5	1.02266e-20	-8.1012	0	0.103	2.0442e-16
Lysmd4	1.23329e-20	-1.8874	0.041	0.177	2.46522e-16
Tnnt3	1.31892e-20	1.44153	0.309	0.182	2.63639e-16
Hipk1	1.3624e-20	-1.28063	0.044	0.185	2.7233e-16
Nup210	1.39146e-20	1.43857	0.313	0.181	2.78138e-16
Dmpk	1.40214e-20	1.22193	0.4	0.264	2.80274e-16
Gm57403	1.40877e-20	-2.01659	0.045	0.182	2.81599e-16
Zfyve9	1.41357e-20	-0.823328	0.297	0.493	2.82558e-16
Arhgef12	1.53935e-20	0.873046	0.59	0.501	3.07701e-16
Cops2	1.57691e-20	-2.79395	0.017	0.134	3.15209e-16
Ttc19	1.63746e-20	-0.930837	0.195	0.384	3.27313e-16
Gm40123	1.71938e-20	1.94613	0.178	0.072	3.43687e-16
Lin52	1.72583e-20	-0.76303	0.283	0.484	3.44975e-16
Atp2b1	1.87331e-20	-0.747888	0.123	0.306	3.74457e-16
Mical3	1.92592e-20	0.79694	0.677	0.609	3.84971e-16
Atg3	2.14171e-20	-2.58388	0.006	0.115	4.28106e-16
C2cd2	2.15093e-20	-0.669062	0.587	0.735	4.29949e-16
Zfp46	2.16354e-20	-2.66221	0.019	0.138	4.32469e-16
4930481A15Rik	2.20422e-20	-2.51245	0.024	0.147	4.40601e-16
Spcs2	2.32951e-20	-2.88656	0.015	0.132	4.65645e-16
Dgkd	2.49421e-20	1.23853	0.328	0.194	4.98567e-16
Ints10	2.5816e-20	-1.22757	0.074	0.228	5.16035e-16
ENSMUSG00000142674	2.60761e-20	-2.29075	0.033	0.161	5.21236e-16
Tmem59	2.69605e-20	-2.9073	0.009	0.119	5.38912e-16
Jph1	2.80739e-20	-0.504624	0.778	0.876	5.61169e-16
Slc7a2	3.21751e-20	-1.17333	0.099	0.258	6.43148e-16
Popdc2	3.45934e-20	2.12083	0.151	0.055	6.91488e-16
Zwint	3.73383e-20	1.87944	0.206	0.094	7.46355e-16
Ddx23	3.83582e-20	-7.88941	0	0.1	7.66742e-16
Enox2	3.85699e-20	-1.70008	0.209	0.377	7.70973e-16
Hmgn1	4.06134e-20	-3.84342	0.005	0.11	8.11822e-16
Cluh	4.16169e-20	-1.2177	0.115	0.28	8.3188e-16
Coq10a	4.18792e-20	-0.750769	0.179	0.367	8.37124e-16
Slc8a3	4.33038e-20	-0.819082	0.499	0.659	8.65599e-16
Myo10	4.3429e-20	1.19123	0.365	0.227	8.68102e-16
Ctnnb1	4.52332e-20	-7.89166	0	0.1	9.04166e-16
Wtap	4.69435e-20	-3.58239	0.005	0.11	9.38353e-16
Tbc1d19	5.31254e-20	-1.267	0.114	0.278	1.06192e-15
Wdr47	5.38348e-20	2.1438	0.118	0.035	1.0761e-15
Ankle2	6.01904e-20	-3.87938	0.01	0.119	1.20315e-15
Ifrd1	6.21003e-20	0.977044	0.608	0.522	1.24132e-15
Slc16a6	6.59427e-20	2.2265	0.121	0.038	1.31813e-15
Wdr82	7.07058e-20	-2.82865	0.021	0.138	1.41334e-15
Tmem50a	7.61322e-20	-3.63338	0.01	0.119	1.52181e-15
AI506816	7.9522e-20	2.50991	0.103	0.028	1.58956e-15
Eif4h	8.26406e-20	-2.84107	0.008	0.115	1.6519e-15
Nfyc	8.49677e-20	-0.981885	0.209	0.391	1.69842e-15
Dhrs7c	8.74071e-20	-3.45158	0.005	0.109	1.74718e-15
Tfeb	8.75715e-20	-0.974532	0.158	0.335	1.75047e-15
Timm44	8.89908e-20	-1.25843	0.106	0.265	1.77884e-15
Eif4ebp2	9.41209e-20	-3.47649	0.008	0.114	1.88138e-15
Rars1	9.4694e-20	-2.18917	0.006	0.112	1.89284e-15
Iqgap1	9.61508e-20	-0.933327	0.128	0.303	1.92196e-15
Wnt5b	9.68e-20	2.39171	0.106	0.03	1.93494e-15
ENSMUSG00000130727	9.6879e-20	-1.63577	0.045	0.178	1.93651e-15
Cdc42bpa	1.03368e-19	1.11446	0.323	0.187	2.06623e-15
Zhx2	1.17511e-19	-0.643815	0.347	0.556	2.34892e-15
Tec	1.27443e-19	1.91755	0.165	0.065	2.54746e-15
Pdxdc1	1.28671e-19	-1.95191	0.038	0.167	2.57201e-15
Bhlhe40	1.35001e-19	-2.51083	0.022	0.139	2.69854e-15
Eno3	1.54409e-19	-2.39816	0.033	0.157	3.08649e-15
ENSMUSG00000130618	1.60045e-19	-3.45057	0.008	0.113	3.19914e-15
Ccni	1.61265e-19	-3.57083	0.004	0.105	3.22352e-15
Unc45b	1.63188e-19	-0.721856	0.204	0.395	3.26197e-15
Gm31126	1.66439e-19	-2.16534	0.023	0.141	3.32695e-15
Klf12	1.68385e-19	0.960885	0.472	0.334	3.36586e-15
Mindy2	1.69165e-19	-4.2224	0.005	0.108	3.38143e-15
Sdhc	1.72329e-19	-0.649755	0.128	0.302	3.44469e-15
ENSMUSG00000137840	1.84213e-19	-3.15777	0.014	0.124	3.68224e-15
Zhx3	1.85714e-19	1.15378	0.405	0.276	3.71223e-15
Rpn1	1.89851e-19	-2.97836	0.004	0.105	3.79493e-15
Canx	1.94594e-19	-2.79459	0.004	0.105	3.88973e-15
Hbp1	2.0859e-19	-1.86094	0.059	0.197	4.16951e-15
Tnrc6c	2.31899e-19	-0.568605	0.431	0.623	4.63542e-15
Snrnp70	2.3929e-19	-0.504792	0.437	0.629	4.78316e-15
Ankrd9	2.41158e-19	-1.65127	0.044	0.174	4.8205e-15
Sypl1	2.53532e-19	-0.588823	0.221	0.417	5.06784e-15
Mrps9	2.60917e-19	-0.80591	0.158	0.336	5.21546e-15
Sacm1l	2.66992e-19	-0.774495	0.249	0.44	5.33691e-15
Ranbp2	2.88508e-19	-0.59867	0.215	0.424	5.76698e-15
Dcun1d2	2.94918e-19	-1.02137	0.085	0.239	5.89511e-15
Gna13	3.01168e-19	1.69359	0.3	0.178	6.02004e-15
Fam210a	3.18361e-19	-1.08907	0.091	0.245	6.36372e-15
Clip4	3.26018e-19	1.16651	0.442	0.311	6.51678e-15
Gm26749	3.2608e-19	-2.09903	0.032	0.154	6.51801e-15
Csnk1g3	3.30383e-19	1.50573	0.272	0.149	6.60403e-15
D230022J07Rik	3.34291e-19	-1.84294	0.04	0.167	6.68214e-15
ENSMUSG00000124311	3.44833e-19	-4.0397	0.006	0.108	6.89286e-15
Trp53inp2	3.76161e-19	-2.18044	0.031	0.152	7.51908e-15
Zfp385b	4.17943e-19	1.24923	0.335	0.202	8.35426e-15
Car14	4.20572e-19	-2.75402	0.018	0.129	8.40681e-15
Slc2a12	4.38589e-19	-1.71515	0.054	0.189	8.76696e-15
Uimc1	4.40184e-19	-0.913474	0.141	0.309	8.79883e-15
Itsn1	4.50233e-19	-0.645536	0.363	0.567	8.9997e-15
H6pd	4.82376e-19	-1.41762	0.056	0.193	9.64221e-15
Dync1i2	4.98728e-19	-0.932421	0.172	0.346	9.96907e-15
Dnajc3	5.01424e-19	-1.52375	0.041	0.169	1.0023e-14
Sec14l1	5.13832e-19	-2.18665	0.036	0.159	1.0271e-14
Lonp2	5.33644e-19	-0.75117	0.282	0.473	1.0667e-14
Etfa	5.49735e-19	-0.681065	0.282	0.471	1.09886e-14
Ndufab1	5.57737e-19	-3.52216	0.008	0.11	1.11486e-14
Ppp1r27	5.71372e-19	-1.01663	0.11	0.273	1.14212e-14
Rab12	5.71668e-19	-0.658977	0.228	0.428	1.14271e-14
Pcca	5.74985e-19	-0.566779	0.437	0.621	1.14934e-14
Mob1b	5.76442e-19	-2.18052	0.027	0.144	1.15225e-14
Esrra	5.84315e-19	-1.30584	0.085	0.232	1.16799e-14
Arpp19	6.01987e-19	-1.39897	0.04	0.167	1.20331e-14
Gm56710	6.33886e-19	-2.50173	0.014	0.122	1.26707e-14
Sorbs3	6.42677e-19	-1.42491	0.085	0.231	1.28465e-14
Klhdc2	6.73065e-19	-2.8567	0.026	0.141	1.34539e-14
Plaat3	6.85539e-19	-1.82832	0.041	0.167	1.37032e-14
Chd4	7.28888e-19	-1.91323	0.022	0.136	1.45697e-14
ENSMUSG00000126300	7.35335e-19	-4.43415	0.005	0.104	1.46986e-14
Pdcd10	7.35973e-19	-2.44465	0.01	0.115	1.47114e-14
Aco2	7.51421e-19	-0.624805	0.364	0.552	1.50202e-14
Ccl25	8.24965e-19	-1.18107	0.126	0.283	1.64902e-14
Pdhb	8.56471e-19	-1.20755	0.053	0.187	1.712e-14
Acap2	8.87464e-19	-0.911863	0.078	0.226	1.77395e-14
Igfbp5	8.98004e-19	-0.72837	0.087	0.24	1.79502e-14
Pcmtd2	9.18963e-19	-1.39195	0.09	0.24	1.83692e-14
ENSMUSG00000142378	9.90589e-19	-1.11776	0.105	0.258	1.98009e-14
Cir1	1.20626e-18	-1.94785	0.032	0.152	2.41118e-14
Pik3c2a	1.24689e-18	-1.97942	0.04	0.164	2.49241e-14
Idh3a	1.26309e-18	-1.97046	0.056	0.187	2.5248e-14
Ube2j2	1.26945e-18	-2.58314	0.012	0.116	2.5375e-14
Bltp2	1.35121e-18	-1.0595	0.076	0.222	2.70093e-14
Ppp3ca	1.3592e-18	0.580856	0.774	0.697	2.7169e-14
Vamp4	1.48005e-18	-2.93202	0.019	0.128	2.95847e-14
Gm9968	1.58476e-18	-2.98539	0.013	0.118	3.16778e-14
Fbxo3	1.58625e-18	-0.836113	0.196	0.374	3.17075e-14
Mga	1.73632e-18	-0.936841	0.176	0.346	3.47074e-14
Arhgap10	1.75389e-18	0.667441	0.706	0.64	3.50585e-14
Ugp2	2.01818e-18	-0.607039	0.641	0.775	4.03415e-14
Eps15	2.06192e-18	-1.40834	0.036	0.158	4.12158e-14
Atf7ip	2.1547e-18	-1.01098	0.187	0.361	4.30704e-14
4732440D04Rik	2.18233e-18	-2.57796	0.023	0.135	4.36227e-14
Clk3	2.22019e-18	-1.23095	0.068	0.208	4.43795e-14
Psma6	2.22833e-18	-3.17505	0.006	0.105	4.45421e-14
Bbof1	2.24001e-18	-2.31903	0.037	0.156	4.47756e-14
Shoc2	2.36262e-18	-1.26399	0.038	0.164	4.72263e-14
Cep85	2.48252e-18	-0.582729	0.333	0.532	4.96231e-14
Ddx1	2.80621e-18	-2.36053	0.012	0.115	5.60933e-14
Hnrnpdl	2.88423e-18	-0.983912	0.185	0.352	5.76528e-14
Tob2	2.92455e-18	-0.793869	0.218	0.401	5.84588e-14
Asb11	2.97297e-18	-0.947816	0.223	0.395	5.94267e-14
Ncbp1	2.97418e-18	-2.93622	0.014	0.118	5.9451e-14
Klhl24	3.16173e-18	-0.578277	0.337	0.531	6.31998e-14
Herc1	3.27561e-18	-0.552885	0.483	0.664	6.54762e-14
ENSMUSG00000127769	3.29544e-18	-3.78419	0.01	0.11	6.58725e-14
ENSMUSG00000143680	4.37064e-18	-1.82749	0.033	0.151	8.73647e-14
2510009E07Rik	5.20144e-18	-2.32096	0.022	0.13	1.03972e-13
Tmem106b	5.30279e-18	-0.932142	0.129	0.29	1.05998e-13
Cct3	5.32807e-18	-1.70428	0.021	0.13	1.06503e-13
Aida	5.48169e-18	-3.30885	0.008	0.105	1.09574e-13
Nopchap1	5.63723e-18	1.52981	0.222	0.111	1.12683e-13
Mtres1	5.909e-18	-1.19488	0.1	0.249	1.18115e-13
Ivd	5.94681e-18	-1.2066	0.092	0.24	1.18871e-13
Smc3	6.2252e-18	-1.41593	0.022	0.132	1.24435e-13
Lmbr1	7.1792e-18	-1.0927	0.112	0.26	1.43505e-13
Kcnj12	7.22373e-18	-1.60013	0.036	0.154	1.44395e-13
Inpp4b	7.49989e-18	1.05197	0.401	0.256	1.49915e-13
Cpe	8.2355e-18	1.21408	0.458	0.342	1.64619e-13
Mxi1	8.8777e-18	-1.19601	0.041	0.163	1.77456e-13
Ogdh	8.93008e-18	-0.615037	0.492	0.67	1.78503e-13
Sfxn2	8.99409e-18	-2.29509	0.028	0.141	1.79783e-13
Cflar	9.11554e-18	-2.60711	0.017	0.121	1.8221e-13
Slc25a27	9.28564e-18	-1.42391	0.067	0.201	1.85611e-13
Dnase1l1	9.51146e-18	-1.25759	0.105	0.252	1.90125e-13
Ccz1	9.62491e-18	-3.01392	0.009	0.107	1.92392e-13
Ncapd3	9.6547e-18	-1.06872	0.101	0.25	1.92988e-13
Cbl	9.9252e-18	-3.7355	0.006	0.101	1.98395e-13
Cntrl	1.06973e-17	-0.999649	0.132	0.29	2.13827e-13
Cdc27	1.07942e-17	1.45318	0.304	0.183	2.15765e-13
Hsdl2	1.11291e-17	-1.61166	0.044	0.165	2.2246e-13
Ensa	1.16998e-17	-2.72986	0.019	0.123	2.33867e-13
Ube2n	1.24097e-17	-2.1143	0.021	0.128	2.48057e-13
Gm16897	1.2524e-17	-2.62204	0.021	0.126	2.50342e-13
Ap3m1	1.26012e-17	-3.17019	0.013	0.112	2.51885e-13
Gpbp1	1.3054e-17	-2.21935	0.021	0.127	2.60936e-13
Vwa8	1.30595e-17	0.730527	0.686	0.632	2.61047e-13
Zmym2	1.38659e-17	-0.976527	0.131	0.288	2.77166e-13
Zbed6	1.40777e-17	-1.11935	0.117	0.269	2.81399e-13
Paxbp1	1.5813e-17	-0.99673	0.121	0.274	3.16086e-13
Kdm4a	1.59371e-17	-1.62728	0.055	0.182	3.18567e-13
Acot11	1.61551e-17	-1.74741	0.033	0.148	3.22924e-13
Ogt	1.67022e-17	-0.60653	0.46	0.645	3.3386e-13
Pcmtd1	1.70871e-17	-0.7003	0.218	0.4	3.41553e-13
Scamp2	1.83553e-17	-2.40753	0.023	0.13	3.66904e-13
ENSMUSG00000142523	2.01665e-17	-1.65841	0.064	0.193	4.03109e-13
Atp5pb	2.05922e-17	-4.01932	0.008	0.102	4.11618e-13
Pstk	2.14115e-17	-1.65184	0.059	0.187	4.27994e-13
Mir100hg	2.25621e-17	-0.655051	0.346	0.521	4.50993e-13
Gtpbp2	2.50398e-17	-1.25282	0.065	0.197	5.0052e-13
Klf7	2.53309e-17	1.73749	0.179	0.081	5.0634e-13
Nsmaf	2.65602e-17	-1.0892	0.115	0.265	5.30912e-13
Dctn1	2.71588e-17	-2.7405	0.018	0.12	5.42878e-13
Cav3	2.84136e-17	1.76033	0.188	0.088	5.6796e-13
St8sia5	3.00481e-17	-0.930681	0.114	0.263	6.00632e-13
Chmp3	3.03661e-17	-2.09993	0.038	0.153	6.06989e-13
AI480526	3.15474e-17	-1.56697	0.051	0.175	6.30601e-13
Dhrs11	3.20252e-17	-1.69945	0.044	0.162	6.40151e-13
Abhd18	3.20257e-17	-2.20746	0.036	0.149	6.40162e-13
Padi2	3.58632e-17	-1.33747	0.055	0.182	7.1687e-13
Tars3	3.6506e-17	-2.25595	0.026	0.133	7.29718e-13
4930511M06Rik	3.66782e-17	-1.86308	0.019	0.121	7.3316e-13
ENSMUSG00000140156	4.43467e-17	-1.07671	0.101	0.241	8.86446e-13
Emc3	4.50075e-17	-2.25987	0.028	0.137	8.99655e-13
Dglucy	4.87295e-17	-0.817797	0.069	0.202	9.74053e-13
Actr1b	4.91099e-17	1.90018	0.167	0.073	9.81659e-13
Ppfibp2	5.5471e-17	-0.632789	0.253	0.429	1.10881e-12
Bms1	6.26427e-17	-1.67576	0.033	0.145	1.25217e-12
Actn3	6.34523e-17	-1.58559	0.069	0.197	1.26835e-12
0610040J01Rik	6.56741e-17	-1.98222	0.045	0.16	1.31276e-12
Bnip3l	7.27261e-17	-2.13308	0.019	0.12	1.45372e-12
Snx29	7.89419e-17	-0.68784	0.329	0.507	1.57797e-12
Metap1d	7.96374e-17	-0.611811	0.297	0.485	1.59187e-12
Gpd1	8.27514e-17	-3.039	0.013	0.108	1.65412e-12
Itpr1	8.33089e-17	-0.683731	0.259	0.436	1.66526e-12
Wwox	8.38948e-17	0.95674	0.515	0.407	1.67697e-12
Cadm1	9.15121e-17	-1.36651	0.147	0.291	1.82924e-12
Rbm20	9.17423e-17	0.60338	0.641	0.508	1.83384e-12
Stk38	1.10645e-16	-1.2363	0.103	0.243	2.21169e-12
Aars1	1.20082e-16	-2.69431	0.021	0.12	2.40032e-12
Tnks2	1.25378e-16	-0.596956	0.387	0.567	2.50617e-12
Mcur1	1.25432e-16	-3.64981	0.009	0.1	2.50726e-12
Wipi1	1.31125e-16	1.21623	0.338	0.22	2.62106e-12
Frs2	1.31366e-16	-0.624816	0.209	0.383	2.62587e-12
Mysm1	1.33322e-16	-0.987743	0.128	0.281	2.66496e-12
Zfp652	1.3794e-16	-1.1921	0.082	0.217	2.75729e-12
Rhobtb3	1.39155e-16	-1.07553	0.113	0.258	2.78158e-12
Psmd12	1.43187e-16	-1.45594	0.073	0.203	2.86216e-12
Pcgf3	1.44777e-16	-1.10731	0.047	0.166	2.89394e-12
Nf1	1.54564e-16	0.915755	0.519	0.407	3.08958e-12
Rbm38	1.60184e-16	-1.87234	0.026	0.13	3.20192e-12
Erlec1	1.6368e-16	-1.06065	0.097	0.237	3.27179e-12
Txnl1	1.66847e-16	-0.523421	0.429	0.611	3.3351e-12
ENSMUSG00000132609	1.7319e-16	-1.78652	0.035	0.144	3.46189e-12
Rev1	1.82744e-16	-0.697497	0.194	0.364	3.65287e-12
Ski	1.89069e-16	-1.19557	0.046	0.164	3.7793e-12
Bag2	2.00814e-16	2.69605	0.103	0.033	4.01407e-12
Far1	2.00957e-16	-2.3034	0.01	0.102	4.01693e-12
Gdap1	2.02781e-16	-2.3479	0.018	0.116	4.05339e-12
Rala	2.118e-16	-1.69204	0.022	0.124	4.23368e-12
Cfl2	2.30961e-16	-0.923677	0.085	0.223	4.61668e-12
Chmp4b	2.33934e-16	-1.48327	0.037	0.149	4.67611e-12
Tet2	2.3725e-16	0.887146	0.528	0.44	4.74238e-12
Gm16124	2.68187e-16	-1.5438	0.04	0.153	5.36079e-12
Gm13938	2.69659e-16	-3.055	0.012	0.104	5.39022e-12
Thap3	2.69661e-16	-1.99936	0.026	0.129	5.39025e-12
Ttc28	2.8413e-16	-0.594493	0.301	0.479	5.67948e-12
Pdcd4	3.12388e-16	-2.96268	0.014	0.108	6.24432e-12
ENSMUSG00000123466	3.21866e-16	-1.19423	0.055	0.173	6.43377e-12
St3gal3	3.23086e-16	-0.591758	0.418	0.596	6.45817e-12
ENSMUSG00000124096	3.43136e-16	-1.43192	0.064	0.187	6.85894e-12
Chd8	3.88477e-16	-1.1779	0.086	0.22	7.76526e-12
Asb18	3.94221e-16	-0.820423	0.118	0.264	7.88009e-12
Ece1	3.96716e-16	-0.817493	0.187	0.351	7.92995e-12
Jpx	4.18767e-16	-1.06842	0.114	0.255	8.37073e-12
Nfic	4.36591e-16	-2.47976	0.019	0.116	8.72702e-12
Calcoco1	4.55622e-16	-1.83785	0.042	0.154	9.10744e-12
Uxs1	4.7152e-16	2.09922	0.117	0.042	9.4252e-12
Cntfr	4.75711e-16	-1.262	0.064	0.187	9.50898e-12
Abcf1	4.88573e-16	-2.7688	0.017	0.111	9.76609e-12
C920021L13Rik	4.88857e-16	-1.58472	0.049	0.164	9.77176e-12
Gm9895	4.89615e-16	-1.05612	0.059	0.181	9.78691e-12
Mgll	4.90725e-16	-2.51738	0.015	0.109	9.80911e-12
Etfdh	5.14108e-16	-1.44263	0.076	0.202	1.02765e-11
Wasf2	5.47036e-16	-0.950272	0.06	0.184	1.09347e-11
6430590A07Rik	5.6572e-16	-1.24131	0.082	0.212	1.13082e-11
Rrn3	5.7902e-16	-1.78602	0.022	0.121	1.1574e-11
Ndufs1	5.84513e-16	-0.576642	0.215	0.384	1.16838e-11
Srr	5.90874e-16	-1.48554	0.063	0.185	1.1811e-11
Ubl7	6.89817e-16	-2.21534	0.015	0.109	1.37888e-11
Diaph2	6.96837e-16	0.979559	0.451	0.346	1.39291e-11
Esyt2	6.98639e-16	1.10114	0.405	0.291	1.39651e-11
Etnk1	7.14042e-16	-1.50241	0.029	0.132	1.4273e-11
Bckdha	7.77239e-16	-1.50677	0.06	0.18	1.55362e-11
Hdac7	8.04854e-16	2.18766	0.105	0.035	1.60882e-11
Acin1	8.49082e-16	-0.629475	0.272	0.446	1.69723e-11
Gm56721	8.92676e-16	-2.04235	0.044	0.153	1.78437e-11
Epg5	9.67902e-16	-0.810553	0.174	0.334	1.93474e-11
Gm3693	9.94922e-16	-2.22934	0.024	0.123	1.98875e-11
Cept1	1.05957e-15	-0.932389	0.147	0.297	2.11797e-11
Gm4861	1.12844e-15	-1.89453	0.031	0.134	2.25565e-11
Tox4	1.13836e-15	-1.9844	0.019	0.115	2.27546e-11
2610008E11Rik	1.16209e-15	-1.65047	0.054	0.169	2.3229e-11
Mlxipl	1.17166e-15	-0.6719	0.271	0.443	2.34204e-11
Lmod1	1.19403e-15	-1.75301	0.032	0.136	2.38675e-11
Slc25a25	1.21029e-15	-1.1755	0.092	0.222	2.41925e-11
Gm41750	1.21144e-15	-1.39491	0.04	0.148	2.42155e-11
Cyb5r4	1.28056e-15	-2.84529	0.012	0.1	2.55972e-11
Gm20471	1.30054e-15	-1.8162	0.04	0.147	2.59965e-11
Siah1a	1.45457e-15	-1.1105	0.083	0.215	2.90754e-11
Timm17a	1.46912e-15	-1.46581	0.065	0.186	2.93662e-11
Nup93	1.49331e-15	1.61455	0.203	0.104	2.98498e-11
Phyh	1.50179e-15	-2.27115	0.024	0.122	3.00192e-11
Daam1	1.50344e-15	1.15592	0.451	0.342	3.00523e-11
Aldh1a1	1.5785e-15	-0.936141	0.262	0.417	3.15527e-11
Sec24a	1.61823e-15	-0.535328	0.349	0.528	3.23468e-11
Cisd2	1.63223e-15	-0.97342	0.129	0.274	3.26266e-11
Inppl1	1.63554e-15	1.63163	0.176	0.083	3.26927e-11
ENSMUSG00000132265	1.73258e-15	-1.57381	0.04	0.148	3.46326e-11
Itgav	1.77335e-15	-1.65788	0.026	0.124	3.54474e-11
Lman1	1.84504e-15	-1.28635	0.073	0.198	3.68804e-11
Rab3gap2	1.85698e-15	1.24268	0.297	0.188	3.71192e-11
Kremen1	2.00754e-15	1.45556	0.263	0.156	4.01287e-11
ENSMUSG00000131089	2.11965e-15	-1.12006	0.094	0.227	4.23698e-11
Aff1	2.12543e-15	0.683922	0.7	0.654	4.24852e-11
Trip10	2.13271e-15	-0.608143	0.121	0.269	4.26307e-11
Trmt1l	2.15098e-15	-1.14088	0.079	0.206	4.29959e-11
Grb2	2.71552e-15	-0.840676	0.092	0.228	5.42804e-11
Gsk3b	2.77748e-15	0.774636	0.64	0.595	5.55191e-11
Rragd	3.07099e-15	-0.77013	0.114	0.254	6.1386e-11
Ablim2	3.19226e-15	1.13731	0.471	0.39	6.38101e-11
Ppp2r3a	3.32692e-15	0.653905	0.678	0.615	6.65017e-11
Lzts1	3.3277e-15	-2.1498	0.033	0.134	6.65175e-11
Tbc1d16	3.40286e-15	-1.80782	0.032	0.134	6.80198e-11
4930551O13Rik	3.48332e-15	-2.55758	0.017	0.107	6.96281e-11
Akap8l	3.59623e-15	-0.718653	0.191	0.349	7.18851e-11
Pcyt1a	3.72408e-15	-1.02543	0.112	0.249	7.44406e-11
Ptprm	3.72678e-15	0.713502	0.606	0.509	7.44946e-11
Mtrex	3.91969e-15	-0.964809	0.122	0.262	7.83506e-11
Tmem120b	3.92257e-15	-1.29393	0.081	0.205	7.84083e-11
Zeb1	4.00075e-15	0.843127	0.509	0.407	7.9971e-11
Rmnd1	4.0098e-15	-0.825561	0.077	0.203	8.01518e-11
Ercc5	4.02053e-15	-1.24037	0.071	0.19	8.03663e-11
Farp1	4.1023e-15	1.44535	0.238	0.133	8.20008e-11
ENSMUSG00000141548	4.10613e-15	-1.29414	0.031	0.132	8.20774e-11
6430548M08Rik	4.72051e-15	1.46568	0.192	0.095	9.43583e-11
Fh1	4.90228e-15	-1.44061	0.036	0.139	9.79916e-11
B4galt5	5.0432e-15	1.87588	0.159	0.072	1.00809e-10
Acss1	5.0849e-15	-1.88488	0.04	0.144	1.01642e-10
Erdr1y	5.23957e-15	1.73535	0.172	0.082	1.04734e-10
Dip2c	5.78596e-15	0.678567	0.622	0.529	1.15656e-10
2310067P03Rik	5.88751e-15	-1.70957	0.081	0.198	1.17685e-10
Pfn2	5.90282e-15	-1.19335	0.086	0.211	1.17992e-10
Pank4	5.9632e-15	-1.89434	0.04	0.144	1.19198e-10
A430046D13Rik	5.97324e-15	-0.878399	0.104	0.237	1.19399e-10
Arih1	6.01054e-15	0.660715	0.671	0.61	1.20145e-10
Nudcd3	6.01585e-15	-0.612634	0.201	0.363	1.20251e-10
Lrp4	6.02614e-15	-1.79954	0.036	0.138	1.20457e-10
Mrln	6.49035e-15	-2.16523	0.028	0.124	1.29736e-10
B4galt1	6.65137e-15	1.20016	0.285	0.174	1.32954e-10
Appl2	7.30085e-15	-1.07878	0.094	0.224	1.45937e-10
Isoc2a	7.41589e-15	-1.53821	0.041	0.146	1.48236e-10
Fitm2	7.69956e-15	-1.77941	0.037	0.141	1.53907e-10
Wdfy2	7.73359e-15	-0.704881	0.136	0.281	1.54587e-10
Larp1	7.84933e-15	-0.81865	0.074	0.197	1.569e-10
Jmy	8.19228e-15	-0.669165	0.188	0.345	1.63755e-10
Dipk1a	8.21656e-15	-0.802909	0.187	0.336	1.64241e-10
Efcab6	8.38023e-15	-1.1366	0.062	0.178	1.67512e-10
ENSMUSG00000143730	8.62496e-15	-1.53026	0.015	0.103	1.72404e-10
Pfkfb4	8.83289e-15	1.13201	0.319	0.208	1.76561e-10
Cse1l	8.97687e-15	-1.88319	0.015	0.104	1.79439e-10
Lnpk	1.06798e-14	-0.684864	0.194	0.356	2.13479e-10
Ncor2	1.14897e-14	-0.625091	0.108	0.246	2.29668e-10
Ssbp3	1.16779e-14	-0.839914	0.129	0.267	2.33429e-10
Mlf1	1.19423e-14	-0.919692	0.208	0.354	2.38714e-10
Sgca	1.1959e-14	-1.03209	0.078	0.2	2.39049e-10
Klf13	1.19637e-14	-0.819528	0.145	0.29	2.39141e-10
Yap1	1.32344e-14	0.975737	0.417	0.314	2.64542e-10
Tigar	1.37824e-14	-1.2779	0.063	0.178	2.75496e-10
Fam162a	1.38549e-14	-1.47416	0.04	0.143	2.76945e-10
Strn	1.45463e-14	-2.63188	0.021	0.11	2.90766e-10
Gm17167	1.51885e-14	-1.92644	0.033	0.131	3.03603e-10
Fastkd1	1.53992e-14	-1.41129	0.054	0.162	3.07814e-10
Ankrd6	1.70943e-14	-0.822805	0.163	0.308	3.41699e-10
Pla2g4e	1.72211e-14	-0.500203	0.365	0.55	3.44233e-10
Krba1	1.76054e-14	-0.817745	0.105	0.24	3.51915e-10
Gm46515	1.83376e-14	-2.93489	0.017	0.103	3.6655e-10
Tmem167	2.01558e-14	-1.74722	0.017	0.104	4.02894e-10
Tmem150a	2.16927e-14	-1.41385	0.056	0.167	4.33616e-10
Mocs2	2.18508e-14	-1.52352	0.049	0.155	4.36777e-10
Zfyve1	2.25463e-14	-0.815901	0.095	0.225	4.50677e-10
Acvr1b	2.26586e-14	-1.26865	0.076	0.194	4.52923e-10
Fam110b	2.33775e-14	1.65272	0.156	0.072	4.67292e-10
Myf6	2.612e-14	-1.41352	0.051	0.158	5.22112e-10
Acss2	2.6876e-14	-0.830352	0.368	0.509	5.37225e-10
Yy1	2.74569e-14	-0.86818	0.054	0.165	5.48835e-10
Gm57286	2.74689e-14	-1.15507	0.081	0.202	5.49076e-10
Pcm1	2.79182e-14	-0.551273	0.315	0.485	5.58056e-10
Cand1	2.85657e-14	-1.77165	0.021	0.109	5.71e-10
Nek9	3.05297e-14	1.05981	0.351	0.243	6.10258e-10
Ccnl2	3.08369e-14	-0.594218	0.253	0.418	6.164e-10
Rbbp7	3.0871e-14	-2.07856	0.021	0.109	6.1708e-10
Nampt	3.22358e-14	-0.531533	0.274	0.447	6.44362e-10
Itpr2	3.24469e-14	1.07627	0.323	0.212	6.48582e-10
Slc12a2	3.25764e-14	-0.831675	0.087	0.213	6.51169e-10
Zfp955a	3.259e-14	-1.39582	0.055	0.163	6.51441e-10
Ulk2	3.28513e-14	-0.584461	0.168	0.313	6.56664e-10
ENSMUSG00000134842	3.36624e-14	-1.75327	0.037	0.136	6.72879e-10
Gm38171	3.37309e-14	-2.61108	0.018	0.104	6.74246e-10
Gm16759	3.40608e-14	-2.07986	0.026	0.117	6.80841e-10
Safb	3.47943e-14	-0.562516	0.215	0.376	6.95504e-10
Crebrf	3.5773e-14	-0.668504	0.182	0.336	7.15067e-10
Sdc4	3.75409e-14	-1.09479	0.088	0.212	7.50405e-10
Desi2	4.05948e-14	-0.63544	0.217	0.377	8.11449e-10
Exd2	4.19029e-14	-1.25209	0.095	0.216	8.37598e-10
Sbf2	4.2243e-14	0.99169	0.395	0.281	8.44395e-10
Cenpv	4.2653e-14	-1.92356	0.029	0.123	8.5259e-10
Rexo2	4.57367e-14	-1.91454	0.023	0.113	9.14231e-10
Gm56847	4.7761e-14	-0.930403	0.071	0.186	9.54694e-10
Prkar2a	4.80875e-14	-0.816112	0.081	0.201	9.6122e-10
Lama2	4.85654e-14	1.56503	0.199	0.102	9.70774e-10
Gm43948	4.86918e-14	-2.12601	0.023	0.112	9.73301e-10
Thra	4.8705e-14	-1.78193	0.033	0.129	9.73565e-10
Gm31545	4.89487e-14	-1.12772	0.045	0.148	9.78435e-10
Ganc	5.13821e-14	-0.891988	0.115	0.246	1.02708e-09
Myoz2	5.44647e-14	0.709064	0.292	0.166	1.0887e-09
Ctnna1	5.50743e-14	-0.974889	0.055	0.167	1.10088e-09
Ctdsp2	5.63257e-14	-1.07633	0.095	0.221	1.12589e-09
Dnajb14	5.87098e-14	-1.91139	0.023	0.112	1.17355e-09
Fabp3	6.1116e-14	-2.41215	0.024	0.113	1.22165e-09
Atp1b4	6.64751e-14	1.89293	0.129	0.054	1.32877e-09
Morc3	7.60656e-14	-1.3723	0.049	0.152	1.52048e-09
Znrf3	7.61968e-14	-0.60815	0.265	0.435	1.5231e-09
Gpr157	7.98372e-14	-1.14453	0.037	0.136	1.59587e-09
Klhl40	8.18868e-14	1.54618	0.278	0.179	1.63683e-09
5730419F03Rik	8.34491e-14	1.04617	0.345	0.225	1.66806e-09
Slc39a11	8.55047e-14	1.62966	0.138	0.06	1.70915e-09
Akirin2	8.95681e-14	-0.995791	0.103	0.228	1.79038e-09
Wdr45b	9.59204e-14	-2.01659	0.028	0.118	1.91735e-09
Serac1	9.66809e-14	-0.992263	0.083	0.202	1.93255e-09
Prickle3	1.03127e-13	-1.07688	0.053	0.157	2.0614e-09
Adipor2	1.11096e-13	-1.06593	0.06	0.17	2.22069e-09
St7l	1.14086e-13	-0.57107	0.212	0.37	2.28046e-09
Wdtc1	1.19709e-13	-1.90424	0.026	0.114	2.39286e-09
Slc25a42	1.22788e-13	-1.77577	0.028	0.119	2.45442e-09
Ccnt2	1.27989e-13	-0.652871	0.306	0.463	2.55837e-09
Smarce1	1.38212e-13	-1.18851	0.062	0.17	2.76271e-09
Sdhb	1.48227e-13	-1.1082	0.027	0.117	2.9629e-09
Osbpl9	1.51321e-13	-0.618026	0.596	0.712	3.02475e-09
Xrn1	1.60345e-13	-0.682588	0.245	0.399	3.20514e-09
Sec23a	1.73685e-13	-2.37124	0.021	0.105	3.47178e-09
Timm23	1.81513e-13	-0.706006	0.149	0.29	3.62826e-09
Grb14	2.13966e-13	-1.80353	0.071	0.174	4.27696e-09
0610030E20Rik	2.22796e-13	-2.3502	0.019	0.102	4.45347e-09
Eif2s3y	2.34621e-13	-0.526491	0.159	0.303	4.68985e-09
Napb	2.47284e-13	0.906197	0.462	0.364	4.94296e-09
Plaa	2.5724e-13	-1.15997	0.069	0.179	5.14198e-09
Myo9b	2.66258e-13	1.4754	0.194	0.103	5.32222e-09
Micu2	2.84632e-13	1.13322	0.229	0.131	5.68951e-09
Prpf6	2.92944e-13	-0.68297	0.119	0.247	5.85565e-09
Styx	3.01653e-13	-1.19076	0.088	0.203	6.02973e-09
Macrod2	3.08125e-13	-0.795568	0.386	0.534	6.15911e-09
Ncoa3	3.08406e-13	-0.693383	0.068	0.179	6.16473e-09
Ubxn7	3.10411e-13	-0.866144	0.149	0.286	6.2048e-09
Gm36201	3.40346e-13	-1.13929	0.094	0.212	6.80318e-09
Comt	3.71324e-13	-0.971384	0.088	0.206	7.4224e-09
Srp68	3.85897e-13	-1.74841	0.019	0.102	7.71369e-09
Synpo	3.99562e-13	-0.601967	0.162	0.306	7.98684e-09
Ate1	4.38542e-13	-1.38933	0.067	0.173	8.76602e-09
4930573O16Rik	4.41742e-13	-0.599485	0.3	0.454	8.82997e-09
Sptb	4.4636e-13	0.830097	0.495	0.416	8.92229e-09
Errfi1	4.46597e-13	-0.726356	0.045	0.144	8.92702e-09
Cr1l	4.58326e-13	-1.31744	0.069	0.178	9.16147e-09
Tubd1	4.92519e-13	-1.13585	0.041	0.137	9.84496e-09
ENSMUSG00000130597	4.98692e-13	-0.682403	0.274	0.425	9.96835e-09
Fbxo40	5.11831e-13	0.80162	0.646	0.623	1.0231e-08
Ndel1	5.1696e-13	-0.794555	0.132	0.265	1.03335e-08
Tada2a	5.26724e-13	-0.950786	0.083	0.197	1.05287e-08
Gm16894	5.38154e-13	-1.63081	0.032	0.121	1.07572e-08
Slc11a2	5.47706e-13	1.45993	0.167	0.083	1.09481e-08
Rmnd5a	5.53776e-13	-0.686358	0.124	0.252	1.10694e-08
ENSMUSG00000124526	5.96101e-13	-2.34882	0.019	0.1	1.19155e-08
Gm15261	6.23894e-13	-1.74579	0.042	0.136	1.2471e-08
Adsl	6.64438e-13	-1.74482	0.033	0.123	1.32815e-08
Klc1	6.66156e-13	1.05682	0.351	0.256	1.33158e-08
Prodh	6.86734e-13	-2.20771	0.022	0.104	1.37271e-08
Cnot3	6.96295e-13	-1.00349	0.087	0.201	1.39182e-08
Ino80dos	7.23752e-13	-1.19884	0.064	0.169	1.44671e-08
Rps6ka5	7.36724e-13	-0.835283	0.118	0.241	1.47264e-08
Cebpz	7.6872e-13	-2.18781	0.021	0.101	1.53659e-08
Osbpl6	7.94009e-13	-0.693818	0.191	0.33	1.58715e-08
Shld1	8.06286e-13	-0.95053	0.083	0.198	1.61169e-08
Kdm5b	8.58391e-13	-0.96299	0.065	0.173	1.71584e-08
Tdrd3	8.67653e-13	-0.707418	0.219	0.368	1.73435e-08
ENSMUSG00000134433	9.29062e-13	-2.15083	0.024	0.107	1.8571e-08
Sucla2	9.49861e-13	-0.704776	0.183	0.325	1.89868e-08
ENSMUSG00000129590	9.6002e-13	-2.41365	0.022	0.102	1.91898e-08
Gm33024	9.6059e-13	-1.16272	0.031	0.119	1.92012e-08
Zdhhc17	9.63339e-13	-0.677184	0.186	0.329	1.92562e-08
ENSMUSG00000123120	9.79816e-13	-0.930283	0.128	0.254	1.95855e-08
Gramd4	1.00383e-12	-1.10591	0.04	0.132	2.00656e-08
Gm26944	1.03398e-12	-0.836992	0.092	0.209	2.06683e-08
Agpat3	1.0608e-12	-0.676583	0.192	0.337	2.12042e-08
Gramd1a	1.0678e-12	-1.27704	0.05	0.148	2.13443e-08
App	1.08227e-12	-1.09358	0.029	0.117	2.16335e-08
Slc39a10	1.1059e-12	2.19807	0.118	0.05	2.21059e-08
Scai	1.12664e-12	1.88747	0.132	0.059	2.25204e-08
Coro6	1.12702e-12	-0.779306	0.136	0.267	2.25281e-08
Xpr1	1.15356e-12	-0.609321	0.276	0.428	2.30585e-08
0610043K17Rik	1.17808e-12	-1.38157	0.038	0.129	2.35487e-08
3110056K07Rik	1.24497e-12	-1.13045	0.056	0.157	2.48857e-08
Adam10	1.25925e-12	1.16434	0.278	0.178	2.51712e-08
Ubac2	1.26472e-12	-0.736827	0.25	0.398	2.52805e-08
ENSMUSG00000138178	1.2921e-12	-0.592007	0.146	0.281	2.58279e-08
ENSMUSG00000139803	1.32781e-12	-2.09572	0.032	0.118	2.65416e-08
Zfp874b	1.50584e-12	-1.46335	0.024	0.107	3.01003e-08
Tsc22d1	1.51663e-12	-0.540277	0.447	0.596	3.03158e-08
Pde4b	1.51958e-12	0.762745	0.559	0.475	3.03749e-08
Fem1a	1.61158e-12	-0.677927	0.106	0.227	3.22139e-08
Gcnt2	1.64553e-12	-0.572958	0.059	0.161	3.28925e-08
Mbtps1	1.68641e-12	-0.703473	0.097	0.215	3.37097e-08
Mfn2	1.72634e-12	-1.07007	0.119	0.24	3.45077e-08
Slc23a2	1.74396e-12	1.0272	0.309	0.209	3.486e-08
Miga2	1.8537e-12	-1.16488	0.079	0.187	3.70535e-08
Smtn	1.92021e-12	-1.34264	0.054	0.151	3.8383e-08
Chaserr	2.00362e-12	-0.611484	0.215	0.361	4.00504e-08
Fmr1	2.07311e-12	-1.10386	0.033	0.122	4.14393e-08
Taco1	2.08745e-12	1.421	0.178	0.094	4.1726e-08
Ccdc47	2.12752e-12	-0.67907	0.11	0.233	4.2527e-08
Prmt3	2.17662e-12	1.49448	0.155	0.076	4.35085e-08
Trak1	2.20253e-12	-0.653639	0.269	0.42	4.40265e-08
Pkm	2.27869e-12	-0.537406	0.165	0.305	4.55487e-08
Abl1	2.28715e-12	-0.61108	0.221	0.371	4.57178e-08
Coq8a	2.31863e-12	-0.833237	0.165	0.294	4.63472e-08
Fam118b	2.34857e-12	-0.952505	0.078	0.188	4.69457e-08
Nrip1	2.36816e-12	0.655868	0.574	0.473	4.73371e-08
Ndufs3	2.39794e-12	-0.607304	0.108	0.231	4.79325e-08
Ankfy1	2.72933e-12	-1.30282	0.053	0.149	5.45566e-08
Ypel2	2.90374e-12	-0.872029	0.101	0.218	5.80428e-08
Fam193b	3.08345e-12	-0.742099	0.096	0.212	6.1635e-08
Atp13a3	3.63124e-12	2.10203	0.167	0.088	7.25849e-08
Zfp292	3.65188e-12	-0.561171	0.227	0.377	7.29974e-08
Slc35f5	3.71649e-12	1.31879	0.224	0.133	7.42889e-08
Arfgap2	3.72672e-12	-1.03581	0.077	0.183	7.44934e-08
Mettl9	3.99186e-12	1.71207	0.122	0.053	7.97932e-08
Cyld	4.03413e-12	1.18072	0.262	0.166	8.06383e-08
Mrtfa	4.11946e-12	0.89087	0.442	0.355	8.23439e-08
Snap23	4.26735e-12	-0.66947	0.118	0.241	8.53001e-08
Dis3l2	4.41352e-12	-0.588059	0.274	0.42	8.82218e-08
Capn3	4.43975e-12	-1.66186	0.046	0.137	8.87462e-08
Tecpr2	4.48287e-12	-1.39299	0.054	0.15	8.96081e-08
Igf2r	4.62144e-12	1.05879	0.353	0.261	9.2378e-08
Nub1	4.65689e-12	-2.23613	0.023	0.101	9.30866e-08
Fgfr1op2	4.76608e-12	-1.5334	0.031	0.114	9.52691e-08
Pank1	4.78688e-12	-0.73927	0.136	0.257	9.5685e-08
Hnrnpl	5.07356e-12	-0.651126	0.171	0.308	1.01415e-07
Ddx46	5.09144e-12	-0.965394	0.083	0.191	1.01773e-07
ENSMUSG00000136940	5.32515e-12	-1.2815	0.053	0.148	1.06445e-07
Msra	5.36217e-12	1.02796	0.349	0.245	1.07184e-07
Emc7	5.48583e-12	-1.63	0.027	0.108	1.09656e-07
Rapsn	5.7405e-12	-1.96891	0.026	0.105	1.14747e-07
Bmpr1b	5.84263e-12	0.787156	0.521	0.432	1.16788e-07
Esco1	6.11659e-12	-1.12676	0.072	0.173	1.22265e-07
Ttll4	7.17788e-12	-0.95276	0.1	0.211	1.43479e-07
ENSMUSG00000141061	7.30923e-12	-1.9913	0.026	0.104	1.46104e-07
Mccc2	7.32571e-12	-0.862969	0.071	0.173	1.46434e-07
ENSMUSG00000132718	7.40642e-12	-1.57567	0.032	0.115	1.48047e-07
Flrt1	7.52324e-12	-1.23826	0.06	0.157	1.50382e-07
Lyst	7.74001e-12	1.45366	0.264	0.172	1.54715e-07
Ubn2	7.94084e-12	0.57847	0.678	0.633	1.58729e-07
Eepd1	7.98263e-12	-0.651292	0.273	0.412	1.59565e-07
Afg1l	8.05087e-12	-0.565417	0.279	0.432	1.60929e-07
ENSMUSG00000135480	8.17101e-12	-1.80224	0.028	0.109	1.6333e-07
Pxmp2	8.48054e-12	-1.43011	0.023	0.101	1.69518e-07
Six1	8.94744e-12	-0.982585	0.054	0.148	1.7885e-07
Cnot7	9.01366e-12	-2.03099	0.035	0.118	1.80174e-07
Pla2r1	9.09211e-12	1.68242	0.123	0.054	1.81742e-07
Ccdc6	9.68483e-12	-0.646523	0.137	0.26	1.9359e-07
Castor2	1.0096e-11	-0.722738	0.135	0.26	2.01808e-07
Usp33	1.04861e-11	-0.665257	0.168	0.299	2.09607e-07
Fbxw7	1.09586e-11	1.03837	0.367	0.272	2.19051e-07
ENSMUSG00000125400	1.11903e-11	1.39595	0.168	0.087	2.23682e-07
Pabpn1	1.1241e-11	-1.03054	0.047	0.139	2.24697e-07
Snx30	1.1749e-11	-1.73598	0.038	0.123	2.34851e-07
Plekha5	1.23132e-11	1.04412	0.221	0.127	2.46128e-07
Atxn2l	1.23584e-11	-1.31423	0.059	0.153	2.47033e-07
Arl3	1.26458e-11	-1.2708	0.044	0.132	2.52776e-07
Orai1	1.2803e-11	-1.00044	0.087	0.194	2.55919e-07
Igsf8	1.36012e-11	-1.03933	0.077	0.178	2.71873e-07
Gm20655	1.42903e-11	-1.53659	0.04	0.125	2.85649e-07
Sorbs2	1.46069e-11	-0.844196	0.283	0.401	2.91977e-07
Washc5	1.46968e-11	-1.45712	0.032	0.113	2.93774e-07
1700042D02Rik	1.47688e-11	1.21761	0.229	0.139	2.95214e-07
Anapc16	1.48068e-11	-1.55022	0.05	0.139	2.95974e-07
Ccdc192	1.56664e-11	-0.866313	0.024	0.101	3.13155e-07
Ptpn2	1.71861e-11	1.01172	0.329	0.239	3.43532e-07
Wdr44	1.73835e-11	-0.61003	0.142	0.262	3.4748e-07
9330159M07Rik	2.03044e-11	-0.847202	0.101	0.214	4.05865e-07
Akt2	2.03977e-11	-0.951407	0.085	0.191	4.07729e-07
Khdrbs3	2.06962e-11	-1.58159	0.049	0.135	4.13696e-07
Cnnm3	2.18543e-11	-1.33544	0.033	0.115	4.36846e-07
Hspg2	2.27263e-11	1.30734	0.212	0.127	4.54277e-07
Atpaf1	2.33959e-11	-0.641297	0.146	0.272	4.67661e-07
Tut4	2.38486e-11	-0.572198	0.194	0.325	4.76709e-07
Cux1	2.38594e-11	0.535594	0.653	0.596	4.76926e-07
Slc25a23	2.48038e-11	1.45254	0.156	0.08	4.95804e-07
Nkiras1	2.49123e-11	-1.17283	0.045	0.133	4.97972e-07
Rfx7	2.53126e-11	-0.520972	0.458	0.59	5.05973e-07
Atg10	2.63033e-11	-0.518094	0.215	0.348	5.25777e-07
Slc45a4	2.70304e-11	-1.33772	0.037	0.12	5.40311e-07
Scn4a	2.80147e-11	-0.562394	0.205	0.341	5.59987e-07
Mgst3	3.10307e-11	-0.729638	0.103	0.212	6.20273e-07
Zup1	3.18084e-11	-0.676288	0.099	0.207	6.35818e-07
Mtx2	3.32748e-11	-0.813734	0.169	0.294	6.6513e-07
Fbxo31	3.42544e-11	-0.801306	0.086	0.192	6.8471e-07
Acot13	3.47672e-11	-1.6188	0.026	0.101	6.94961e-07
Nck1	3.64148e-11	-1.07681	0.099	0.205	7.27895e-07
Sertad2	4.07063e-11	1.8328	0.112	0.049	8.13679e-07
Gm5105	4.29412e-11	-1.05095	0.056	0.146	8.58352e-07
Epas1	4.31585e-11	-0.866326	0.073	0.171	8.62695e-07
Krit1	4.35692e-11	-0.815292	0.146	0.266	8.70905e-07
Arhgap44	4.37159e-11	1.5995	0.119	0.054	8.73837e-07
Mfsd4b1	4.45583e-11	-1.02627	0.047	0.136	8.90676e-07
Timm9	4.69408e-11	-0.731163	0.151	0.272	9.38299e-07
ENSMUSG00000095041	5.13829e-11	-0.507122	0.101	0.211	1.02709e-06
Zfp397	5.44338e-11	-0.797092	0.109	0.218	1.08808e-06
Cd59b	5.56601e-11	-1.60408	0.028	0.104	1.11259e-06
Ssu72	5.7145e-11	-1.0966	0.042	0.127	1.14227e-06
Tmem117	5.89786e-11	0.506829	0.706	0.669	1.17892e-06
Sel1l	6.22865e-11	-1.52836	0.046	0.13	1.24505e-06
Gm36328	6.30594e-11	-0.968878	0.04	0.123	1.26049e-06
Bltp1	6.48848e-11	0.961137	0.541	0.481	1.29698e-06
Kpna1	6.58209e-11	0.898604	0.418	0.336	1.31569e-06
Zfp800	6.59878e-11	-0.999476	0.062	0.154	1.31903e-06
2310015A10Rik	6.63686e-11	-0.763776	0.071	0.168	1.32664e-06
Hycc1	6.95436e-11	1.78128	0.129	0.062	1.39011e-06
Lrif1	7.3267e-11	-1.0158	0.054	0.143	1.46453e-06
ENSMUSG00000128836	7.49215e-11	-1.59733	0.041	0.122	1.49761e-06
Rell1	7.6444e-11	-1.29846	0.046	0.131	1.52804e-06
Ppat	7.6633e-11	-1.02129	0.038	0.12	1.53182e-06
Rufy1	7.6688e-11	-0.937342	0.083	0.183	1.53292e-06
Itch	7.69534e-11	-0.508646	0.299	0.447	1.53822e-06
Nop56	7.86107e-11	-1.52244	0.038	0.119	1.57135e-06
Bbip1	7.89189e-11	-1.16475	0.055	0.144	1.57751e-06
Col7a1	8.46245e-11	1.91425	0.153	0.081	1.69156e-06
Atl3	8.49462e-11	-1.21189	0.042	0.125	1.69799e-06
Xiap	8.7421e-11	-1.23919	0.036	0.116	1.74746e-06
Pde4a	8.87173e-11	-1.38127	0.032	0.109	1.77337e-06
Casq1	9.22177e-11	-0.606872	0.294	0.427	1.84334e-06
Ccdc43	9.68635e-11	-1.24471	0.028	0.103	1.9362e-06
Ubxn4	1.05156e-10	0.785824	0.435	0.346	2.10197e-06
Itgb5	1.05546e-10	-0.706942	0.108	0.216	2.10975e-06
Rnf19a	1.06904e-10	1.43908	0.212	0.13	2.1369e-06
Plxna4	1.10519e-10	1.26092	0.212	0.125	2.20917e-06
ENSMUSG00000128802	1.13286e-10	-1.11082	0.035	0.113	2.26447e-06
Gsr	1.22562e-10	-1.11787	0.049	0.134	2.44988e-06
Gm19299	1.27175e-10	-2.15897	0.04	0.118	2.54209e-06
Tbc1d8	1.28653e-10	-0.631918	0.158	0.28	2.57164e-06
Ubac1	1.35131e-10	-0.529273	0.224	0.36	2.70113e-06
Ebf3	1.37222e-10	-0.984218	0.074	0.169	2.74293e-06
Mocs1	1.45963e-10	-0.863684	0.063	0.153	2.91765e-06
Echdc1	1.46074e-10	-1.52064	0.049	0.131	2.91987e-06
Malsu1	1.504e-10	-1.20913	0.045	0.127	3.00635e-06
Zbtb2	1.52189e-10	1.96496	0.118	0.055	3.04211e-06
Letm2	1.54496e-10	-0.649096	0.049	0.134	3.08823e-06
Uqcrc2	1.56967e-10	-0.604545	0.153	0.272	3.13761e-06
Slc25a33	1.63465e-10	-0.662599	0.1	0.205	3.2675e-06
Amer1	1.674e-10	1.17584	0.296	0.209	3.34616e-06
Rasgrp3	1.74044e-10	-1.00765	0.085	0.18	3.47896e-06
Zdhhc5	1.76143e-10	-1.6118	0.028	0.101	3.52092e-06
Dok7	1.77733e-10	1.41223	0.165	0.092	3.5527e-06
Gm56782	1.79489e-10	-0.920417	0.063	0.152	3.58781e-06
ENSMUSG00000142189	1.98797e-10	-1.50997	0.033	0.109	3.97376e-06
Gm35188	1.99018e-10	-1.80831	0.031	0.104	3.97817e-06
Phlda3	2.07984e-10	-1.35523	0.032	0.107	4.1574e-06
Coq3	2.10381e-10	-0.837636	0.062	0.151	4.20531e-06
ENSMUSG00000130758	2.20869e-10	-1.49219	0.028	0.1	4.41495e-06
Myo1e	2.21047e-10	1.01476	0.383	0.296	4.4185e-06
Ophn1	2.25374e-10	1.52227	0.1	0.043	4.50499e-06
Ulk1	2.3308e-10	-0.94005	0.038	0.117	4.65905e-06
Lrrc2	2.39297e-10	0.803485	0.531	0.46	4.7833e-06
Plpp7	2.4083e-10	-0.984399	0.049	0.132	4.81394e-06
Nfkb1	2.45469e-10	0.905013	0.414	0.336	4.90669e-06
Suz12	2.53344e-10	-1.15211	0.055	0.141	5.06409e-06
N4bp1	2.88751e-10	-0.955765	0.053	0.138	5.77184e-06
D830024N08Rik	2.92829e-10	-0.591537	0.133	0.25	5.85336e-06
Zfp955b	3.01077e-10	-1.40076	0.046	0.127	6.01823e-06
Pick1	3.05467e-10	-1.06095	0.051	0.135	6.10598e-06
ENSMUSG00000130406	3.05566e-10	-1.64825	0.029	0.101	6.10796e-06
Derl1	3.0864e-10	-1.24983	0.038	0.116	6.1694e-06
ENSMUSG00000133905	3.23036e-10	1.23888	0.191	0.112	6.45717e-06
Polr3gl	3.35525e-10	-0.903271	0.056	0.143	6.7068e-06
Ttc4	3.38319e-10	-0.947192	0.086	0.183	6.76266e-06
Ankrd39	3.50176e-10	-1.42239	0.041	0.119	6.99967e-06
5430405H02Rik	3.81629e-10	-1.34057	0.047	0.128	7.62838e-06
Zhx1	3.87311e-10	-0.637065	0.046	0.128	7.74195e-06
Zfp612	3.98531e-10	-0.952184	0.054	0.138	7.96623e-06
0610038B21Rik	4.52527e-10	-1.24486	0.055	0.139	9.04557e-06
A530013C23Rik	4.57529e-10	-1.11696	0.037	0.113	9.14554e-06
Arhgap24	4.64713e-10	0.988562	0.324	0.236	9.28916e-06
Max	4.67222e-10	-0.722249	0.127	0.236	9.3393e-06
Golph3	5.13737e-10	-0.646509	0.065	0.155	1.02691e-05
Rasa3	5.1548e-10	1.64417	0.118	0.056	1.03039e-05
Commd10	5.26979e-10	1.55455	0.144	0.074	1.05338e-05
Tdg	5.71504e-10	-0.898922	0.065	0.153	1.14238e-05
Tmem175	5.89887e-10	-0.735131	0.072	0.163	1.17913e-05
Alas1	6.12319e-10	-1.30858	0.044	0.122	1.22396e-05
Map3k7	6.45564e-10	1.26169	0.286	0.207	1.29042e-05
Brd1	6.56743e-10	-0.628906	0.121	0.228	1.31276e-05
Lgmn	6.66531e-10	-0.919494	0.037	0.113	1.33233e-05
Gpd2	6.6667e-10	-0.606406	0.301	0.429	1.33261e-05
Shld2	6.74475e-10	-0.759901	0.138	0.248	1.34821e-05
Sgk3	6.76734e-10	-1.00552	0.097	0.194	1.35272e-05
Bckdhb	6.77094e-10	-0.55542	0.153	0.268	1.35344e-05
Fam120c	6.89776e-10	0.831156	0.265	0.177	1.37879e-05
Prpf18	7.09385e-10	-1.19799	0.067	0.153	1.41799e-05
Kifap3	7.11301e-10	-0.859122	0.072	0.162	1.42182e-05
Gss	7.35052e-10	-1.26119	0.042	0.119	1.4693e-05
Med26	7.57314e-10	-0.76779	0.14	0.25	1.51379e-05
Taok3	8.33684e-10	0.982277	0.253	0.166	1.66645e-05
Polr3h	8.62052e-10	-1.47424	0.049	0.127	1.72316e-05
Mlycd	8.73624e-10	-1.45482	0.04	0.114	1.74629e-05
Upf3b	8.80878e-10	-0.888622	0.081	0.174	1.76079e-05
Bicd2	9.71342e-10	-1.04985	0.076	0.166	1.94162e-05
Map3k14	9.98116e-10	-0.870119	0.082	0.176	1.99514e-05
Gm33045	1.00243e-09	-0.685935	0.127	0.231	2.00377e-05
Lpgat1	1.00728e-09	0.946291	0.285	0.199	2.01346e-05
Hoxa7	1.01225e-09	-1.38383	0.037	0.111	2.0234e-05
Cwc25	1.02733e-09	-0.867162	0.094	0.19	2.05353e-05
Slc44a1	1.03834e-09	1.43249	0.231	0.15	2.07554e-05
Ccdc85a	1.0583e-09	-0.654965	0.068	0.155	2.11543e-05
Gtf3c1	1.10765e-09	-0.926494	0.082	0.174	2.21407e-05
Dock7	1.11985e-09	1.06724	0.247	0.164	2.23847e-05
Hsd17b4	1.1359e-09	-0.68014	0.129	0.237	2.27056e-05
Gnpat	1.15982e-09	-0.759652	0.099	0.197	2.31836e-05
Ccdc191	1.16259e-09	-0.652299	0.065	0.152	2.3239e-05
Zfp266	1.19399e-09	-1.11066	0.047	0.125	2.38666e-05
Herc4	1.22227e-09	0.647535	0.446	0.367	2.44319e-05
Epm2aip1	1.23272e-09	-1.11162	0.047	0.125	2.46409e-05
Ndufaf6	1.24059e-09	-0.803839	0.056	0.139	2.47981e-05
Mcts1	1.33997e-09	-1.24334	0.037	0.11	2.67847e-05
Mrpl47	1.36831e-09	-1.01891	0.059	0.142	2.73511e-05
Mospd1	1.38547e-09	-0.852952	0.099	0.196	2.76941e-05
Atp9a	1.40692e-09	1.22487	0.153	0.083	2.81229e-05
Rxra	1.40773e-09	-0.869441	0.053	0.134	2.81391e-05
Akap10	1.43306e-09	-0.554216	0.168	0.288	2.86455e-05
Prxl2c	1.55435e-09	-0.82588	0.081	0.173	3.107e-05
Scrn3	1.63359e-09	-1.07016	0.06	0.143	3.26538e-05
Kpna4	1.6484e-09	0.897726	0.417	0.344	3.29499e-05
Hook1	1.67911e-09	-0.957092	0.081	0.169	3.35637e-05
Mmut	1.71866e-09	-1.22528	0.038	0.112	3.43544e-05
Tmod4	1.84405e-09	1.72329	0.109	0.051	3.68606e-05
Cox11	1.87613e-09	-1.37319	0.036	0.107	3.7502e-05
ENSMUSG00000126923	1.91908e-09	-0.575701	0.033	0.104	3.83605e-05
Gm29185	1.94683e-09	-0.875554	0.122	0.222	3.89152e-05
Kank1	2.00851e-09	1.71331	0.121	0.06	4.01481e-05
Ppwd1	2.01223e-09	-1.03802	0.053	0.132	4.02225e-05
Gm35417	2.09077e-09	-0.965513	0.038	0.111	4.17924e-05
Synj1	2.20958e-09	-0.809648	0.067	0.151	4.41674e-05
Parm1	2.20974e-09	-0.674281	0.103	0.199	4.41705e-05
Swt1	2.27266e-09	-0.687533	0.135	0.238	4.54282e-05
Rps6ka3	2.44366e-09	0.581592	0.544	0.459	4.88464e-05
Rnmt	2.46276e-09	-0.949416	0.06	0.143	4.92281e-05
Nuak1	2.51339e-09	1.86174	0.131	0.068	5.02402e-05
Ccdc66	2.54109e-09	-0.568002	0.085	0.177	5.07938e-05
Ppard	2.66928e-09	-0.612029	0.188	0.31	5.33562e-05
Notch2	2.70731e-09	1.24503	0.245	0.167	5.41163e-05
Ptpn4	2.73678e-09	0.799147	0.529	0.471	5.47055e-05
Gtpbp8	2.80692e-09	-1.21068	0.038	0.11	5.61074e-05
Coq9	3.23875e-09	-0.640059	0.156	0.266	6.47394e-05
Zcchc17	3.37669e-09	-0.972607	0.051	0.128	6.74966e-05
Gm20732	3.40775e-09	-0.566711	0.31	0.431	6.81175e-05
Zfp654	3.47113e-09	-0.62054	0.158	0.266	6.93843e-05
Leng8	3.49707e-09	-0.749768	0.137	0.242	6.99029e-05
Gm26621	3.57691e-09	-1.06883	0.047	0.123	7.14989e-05
Kidins220	3.96604e-09	0.573633	0.595	0.54	7.92772e-05
Zfp131	4.00506e-09	-1.32651	0.036	0.105	8.00572e-05
Ppid	4.24101e-09	-0.831876	0.081	0.167	8.47735e-05
Smad4	4.9216e-09	-0.525991	0.155	0.268	9.83778e-05
Ppp6c	5.08357e-09	-1.1198	0.053	0.129	0.000101616
Pik3ca	5.50469e-09	0.736556	0.433	0.356	0.000110033
Gm47438	5.6831e-09	-0.565231	0.064	0.146	0.0001136
Banp	5.89528e-09	-0.944745	0.073	0.156	0.000117841
Mkln1os	6.10828e-09	-0.978682	0.035	0.102	0.000122099
Pbdc1	6.38906e-09	1.5005	0.114	0.056	0.000127711
Asb8	6.78203e-09	-0.591505	0.118	0.217	0.000135566
Tcea3	7.06998e-09	-0.802505	0.085	0.17	0.000141322
Slc66a2	7.12331e-09	1.69142	0.101	0.048	0.000142388
Tmem161b	7.39725e-09	-0.79236	0.104	0.195	0.000147864
Txndc16	7.87048e-09	-1.15881	0.037	0.105	0.000157323
Sergef	7.88562e-09	1.21455	0.121	0.061	0.000157626
Six4	8.05527e-09	-0.895236	0.037	0.106	0.000161017
Qrsl1	8.21559e-09	-0.883486	0.074	0.157	0.000164221
Glt8d1	8.34561e-09	-0.696627	0.044	0.114	0.00016682
Sun2	8.88437e-09	-0.739951	0.11	0.207	0.00017759
Zfp112	9.14618e-09	-0.830577	0.045	0.117	0.000182823
Trim72	9.2381e-09	1.25311	0.144	0.08	0.00018466
Ergic1	9.25261e-09	1.17565	0.21	0.138	0.00018495
Slc15a4	9.3513e-09	-0.804643	0.064	0.143	0.000186923
P4ha2	9.49995e-09	-0.738978	0.055	0.132	0.000189894
Rfc1	9.99963e-09	-0.98214	0.04	0.109	0.000199883
Adamtsl5	1.00584e-08	1.15969	0.16	0.092	0.000201058
ENSMUSG00000144212	1.04435e-08	-0.827843	0.087	0.174	0.000208755
Tpcn1	1.06891e-08	-0.656168	0.059	0.137	0.000213665
Sh3bp5	1.12013e-08	-0.732302	0.058	0.136	0.000223904
Rhbdf2	1.16487e-08	-1.2344	0.036	0.102	0.000232846
Pkdcc	1.16503e-08	-1.48447	0.04	0.107	0.000232878
Sec31b	1.16705e-08	-0.99452	0.045	0.116	0.000233281
Alg2	1.19061e-08	-0.791824	0.076	0.158	0.00023799
Bace1	1.20301e-08	1.292	0.172	0.103	0.00024047
Ccdc174	1.28705e-08	-1.00091	0.062	0.138	0.000257268
Zfp608	1.30892e-08	1.07158	0.205	0.13	0.000261641
Phaf1	1.32135e-08	-0.63118	0.088	0.176	0.000264125
Acvr1	1.33227e-08	0.948408	0.359	0.287	0.000266308
Gab2	1.36686e-08	1.52849	0.158	0.093	0.000273222
Tcaim	1.3715e-08	-0.63613	0.104	0.197	0.000274149
Senp7	1.37323e-08	-0.502232	0.165	0.271	0.000274495
Trappc8	1.40377e-08	-0.606987	0.169	0.276	0.000280599
Ctcf	1.42451e-08	-0.99954	0.085	0.168	0.000284745
Ddx42	1.43192e-08	-0.673872	0.072	0.154	0.000286226
Tuba8	1.47231e-08	-1.04824	0.047	0.119	0.000294299
Nckap1	1.53213e-08	0.745032	0.417	0.343	0.000306257
Ptpn11	1.55906e-08	-0.534395	0.169	0.279	0.00031164
Ahdc1	1.59944e-08	-0.541357	0.132	0.231	0.000319712
Zscan26	1.6288e-08	-1.12561	0.058	0.132	0.000325582
Sos2	1.68693e-08	-0.59929	0.181	0.291	0.0003372
Gm33989	1.68836e-08	-0.679914	0.087	0.173	0.000337486
Atp11a	1.69388e-08	-0.516959	0.103	0.193	0.000338589
Marchf5	1.72324e-08	-0.907863	0.063	0.14	0.000344459
Tfrc	1.79343e-08	-1.24848	0.038	0.105	0.000358488
Gm15935	1.84755e-08	-0.601499	0.085	0.169	0.000369306
Slf1	2.0786e-08	-0.736313	0.138	0.233	0.000415491
Gtf3c3	2.20608e-08	-0.704097	0.096	0.183	0.000440973
Apol6	2.35381e-08	-1.01648	0.056	0.129	0.000470502
Zcchc8	2.36437e-08	-0.84344	0.073	0.153	0.000472615
Csad	2.51235e-08	-1.18449	0.045	0.113	0.000502193
Larp4b.1	2.5246e-08	-0.675529	0.094	0.18	0.000504642
Mlh3	2.52666e-08	-1.03843	0.046	0.115	0.000505055
Zfp799	2.56014e-08	-0.860221	0.051	0.123	0.000511745
Dot1l	2.61871e-08	0.738284	0.376	0.306	0.000523455
Dhx30	2.62614e-08	-0.682382	0.101	0.189	0.000524939
ENSMUSG00000125576	2.63218e-08	0.661487	0.25	0.164	0.000526147
Foxp1	2.64434e-08	0.669973	0.544	0.481	0.000528578
Dcaf11	2.78406e-08	-0.830453	0.056	0.131	0.000556506
Qser1	2.81373e-08	-0.639903	0.079	0.162	0.000562437
Akap13	3.03033e-08	0.527281	0.704	0.687	0.000605733
Trpm4	3.22595e-08	-0.746265	0.072	0.15	0.000644835
Gnl3	3.35352e-08	-0.806339	0.067	0.143	0.000670336
Dstyk	3.45805e-08	-0.671588	0.095	0.182	0.000691231
Abca8b	3.53535e-08	-0.681788	0.088	0.173	0.000706682
Zfp160	3.56175e-08	-0.707574	0.099	0.184	0.000711958
Slc6a6	3.81631e-08	0.976902	0.445	0.393	0.000762841
Igdcc4	3.87611e-08	0.997971	0.265	0.194	0.000774795
4930432B10Rik	4.00542e-08	-1.30985	0.042	0.108	0.000800643
Asph	4.02692e-08	0.542716	0.614	0.596	0.000804941
ENSMUSG00000131655	4.03984e-08	-0.608192	0.145	0.241	0.000807523
Kdm2b	4.05182e-08	-0.586383	0.106	0.196	0.000809918
Mapk12	4.36583e-08	1.23545	0.2	0.13	0.000872686
Ehbp1l1	4.48836e-08	0.884967	0.337	0.266	0.000897178
Galnt17	4.56039e-08	0.875096	0.406	0.335	0.000911577
Cog6	4.56197e-08	-0.87352	0.056	0.127	0.000911892
ENSMUSG00000126561	4.90997e-08	-0.807614	0.04	0.104	0.000981455
Chic2	5.24281e-08	-0.819424	0.103	0.188	0.00104799
Gmps	5.31401e-08	-0.934697	0.051	0.12	0.00106222
Acad11	5.40478e-08	-0.725261	0.082	0.163	0.00108036
Stk3	5.47051e-08	0.839039	0.232	0.157	0.0010935
Smyd2	5.5424e-08	-0.84767	0.058	0.13	0.00110787
Klhdc10	6.18834e-08	-0.605181	0.141	0.237	0.00123699
Upf2	6.23027e-08	-0.512346	0.171	0.269	0.00124537
Ggact	6.72394e-08	-0.540052	0.096	0.183	0.00134405
Usp4	6.93931e-08	1.22157	0.197	0.129	0.0013871
Sfxn5	7.63248e-08	-0.555429	0.113	0.204	0.00152566
Pi4k2a	8.1216e-08	1.41809	0.141	0.082	0.00162343
Cask	8.23876e-08	-0.554312	0.163	0.261	0.00164685
Ube2v2	8.25194e-08	-0.68295	0.113	0.202	0.00164948
Map2k2	9.92575e-08	-1.01811	0.054	0.122	0.00198406
Zmpste24	1.03083e-07	-1.09695	0.038	0.1	0.00206052
Pdcd11	1.03861e-07	-0.678351	0.077	0.154	0.00207607
Tspan3	1.03901e-07	1.16175	0.174	0.11	0.00207688
Ccnk	1.04787e-07	-0.588656	0.114	0.202	0.0020946
Ctif	1.0607e-07	1.00182	0.279	0.206	0.00212023
Med24	1.10506e-07	-0.754198	0.074	0.15	0.00220891
Mcm3ap	1.11472e-07	-0.637934	0.083	0.163	0.00222822
BC004004	1.22417e-07	-0.800268	0.049	0.114	0.00244699
Epc1	1.22596e-07	0.663364	0.553	0.518	0.00245057
Slc16a3	1.26104e-07	-0.830881	0.045	0.109	0.00252069
Ublcp1	1.31554e-07	-0.851267	0.074	0.149	0.00262963
Plekha1	1.3185e-07	1.07165	0.221	0.152	0.00263555
Gm16599	1.33243e-07	-1.04234	0.051	0.118	0.00266339
Mapre2	1.41049e-07	0.858404	0.446	0.395	0.00281944
Tmem131l	1.413e-07	1.02262	0.215	0.145	0.00282444
Slc47a1	1.41844e-07	0.942116	0.11	0.058	0.00283533
Dnajc25	1.44192e-07	-0.594602	0.072	0.147	0.00288225
Cracd	1.49738e-07	-1.10332	0.045	0.107	0.00299311
Rbmx	1.6777e-07	-0.828673	0.083	0.159	0.00335356
Rab3ip	1.68059e-07	-1.17853	0.041	0.103	0.00335933
Carmn	1.75627e-07	-0.540717	0.064	0.136	0.0035106
Frmd6	1.78231e-07	1.0198	0.228	0.161	0.00356266
Cep20	1.81717e-07	-0.87795	0.042	0.104	0.00363235
Zfp516	2.00019e-07	1.00308	0.304	0.238	0.00399819
Esrrg	2.15527e-07	-0.933443	0.637	0.635	0.00430818
Akap8	2.29624e-07	-0.5932	0.112	0.198	0.00458996
Avil	2.32544e-07	-0.833842	0.069	0.141	0.00464833
Atf7	2.34717e-07	-0.815207	0.076	0.149	0.00469176
Mipep	2.52721e-07	-0.657409	0.088	0.167	0.00505165
Pacs1	2.5589e-07	1.03288	0.133	0.076	0.00511499
Atm	2.58505e-07	-0.562161	0.101	0.183	0.00516726
Ptpa	2.64629e-07	-0.639764	0.071	0.143	0.00528968
Atp6v0e	2.67577e-07	-0.869472	0.055	0.122	0.0053486
Fnip2	2.69338e-07	0.810679	0.3	0.227	0.00538379
Gm52698	2.78952e-07	-1.22755	0.041	0.1	0.00557598
Angel2	2.85362e-07	-0.947727	0.074	0.146	0.00570409
Mir99ahg	2.8927e-07	0.70142	0.356	0.279	0.00578222
Gm57098	2.92154e-07	-1.04317	0.047	0.11	0.00583987
Arhgef1	2.92545e-07	-1.12804	0.046	0.107	0.00584767
Cd46	2.92856e-07	-0.542114	0.083	0.16	0.0058539
Arhgef7	2.96771e-07	1.07523	0.205	0.14	0.00593216
Fbxw11	3.11675e-07	0.667123	0.517	0.477	0.00623008
Rnf123	3.18673e-07	-1.03522	0.042	0.103	0.00636996
Rbks	3.3352e-07	-0.522197	0.156	0.251	0.00666674
Gsdme	3.3422e-07	-0.657455	0.068	0.138	0.00668072
Prepl	3.54482e-07	1.09162	0.241	0.176	0.00708574
Msh3	3.67637e-07	-0.550503	0.058	0.123	0.00734869
Heatr5a	3.69362e-07	0.673236	0.353	0.281	0.00738317
Dusp22	3.7415e-07	1.23253	0.142	0.085	0.00747888
Stk24	4.25072e-07	-0.617072	0.096	0.172	0.00849677
Pla2g12a	4.32115e-07	-0.982797	0.058	0.122	0.00863755
ENSMUSG00000140600	4.41685e-07	-1.00294	0.044	0.104	0.00882884
Abtb2	4.63257e-07	-0.537071	0.195	0.289	0.00926004
Lrrtm3	4.68878e-07	-1.33934	0.077	0.144	0.00937241
Gm14296	4.7267e-07	-1.22509	0.042	0.101	0.00944819
Pcbd2	4.87761e-07	-0.520985	0.083	0.158	0.00974986
Btbd9	5.00163e-07	0.719415	0.365	0.292	0.00999776
Dync1li2	5.13906e-07	-1.0173	0.064	0.13	0.0102725
Trim23	5.28865e-07	-0.666027	0.058	0.123	0.0105715
C1galt1	5.45816e-07	1.18834	0.112	0.06	0.0109103
Tlcd4	5.74429e-07	-0.820787	0.042	0.1	0.0114823
Dnajc15	6.00395e-07	-0.568341	0.09	0.166	0.0120013
Mars1	6.22225e-07	-0.812848	0.05	0.112	0.0124377
Man1a	6.3606e-07	-1.01945	0.058	0.119	0.0127142
Ythdc1	6.58187e-07	-0.588125	0.112	0.194	0.0131565
Gramd2b	6.60309e-07	1.15396	0.176	0.114	0.0131989
Mettl25b	6.72511e-07	-0.854277	0.049	0.11	0.0134428
Birc2	7.14279e-07	-0.589961	0.064	0.132	0.0142777
Zranb3	7.20412e-07	-0.76756	0.09	0.165	0.0144003
Zfp933	7.37019e-07	-0.557669	0.069	0.138	0.0147323
Wdr35	7.57109e-07	-0.694976	0.064	0.129	0.0151339
Cacna1s	7.59216e-07	0.756305	0.446	0.419	0.015176
Hnrnpll	7.71275e-07	-0.626713	0.049	0.11	0.015417
Ddx3y	7.71372e-07	-0.643365	0.096	0.173	0.015419
Rab5b	8.17316e-07	-0.932545	0.047	0.107	0.0163373
Auts2	8.30775e-07	0.905105	0.229	0.162	0.0166064
Dph5	8.44269e-07	1.41888	0.112	0.062	0.0168761
Crebzf	8.99615e-07	-0.72731	0.068	0.134	0.0179824
Lpcat3	9.13307e-07	-0.610082	0.049	0.109	0.0182561
Sat1	9.28133e-07	1.46176	0.169	0.113	0.0185524
Ift172	9.292e-07	-0.910309	0.044	0.102	0.0185738
Fam135a	9.79956e-07	1.00236	0.164	0.105	0.0195883
Fzd7	1.00149e-06	-0.530838	0.059	0.123	0.0200187
Ercc6	1.00545e-06	-0.562488	0.109	0.187	0.020098
Acad10	1.02677e-06	-0.629931	0.082	0.153	0.0205241
Kcnb1	1.10214e-06	1.43994	0.108	0.059	0.0220306
Ints8	1.11261e-06	-0.766153	0.072	0.139	0.02224
Elmod3	1.11312e-06	-0.814762	0.05	0.11	0.0222502
Dguok	1.15948e-06	-0.746445	0.069	0.136	0.0231769
Map2k5	1.21185e-06	0.668804	0.424	0.371	0.0242237
Aebp2	1.22186e-06	0.979001	0.247	0.182	0.0244237
Fbxl9	1.22283e-06	-1.10271	0.046	0.103	0.0244432
Sort1	1.22302e-06	-0.652145	0.131	0.211	0.024447
Gm48321	1.23692e-06	-0.660559	0.047	0.107	0.0247248
Rnf114	1.24222e-06	-0.701596	0.05	0.109	0.0248307
Fam120b	1.29379e-06	-0.652522	0.096	0.171	0.0258615
Tgfb2	1.33004e-06	1.84013	0.224	0.161	0.0265862
Cdc123	1.40795e-06	-0.504057	0.129	0.212	0.0281434
Lrrcc1	1.48526e-06	1.00655	0.158	0.1	0.0296889
Casc3	1.5101e-06	-0.572953	0.096	0.171	0.0301853
Mta3	1.51345e-06	1.34136	0.114	0.065	0.0302524
Gabpb2	1.5203e-06	-0.512203	0.077	0.147	0.0303894
Plpp1	1.52366e-06	0.898462	0.359	0.303	0.0304565
Bod1l	1.57694e-06	-0.515025	0.147	0.235	0.0315214
Jph2	1.62832e-06	0.688347	0.478	0.435	0.0325485
Usp8	1.69083e-06	-0.637066	0.127	0.208	0.0337979
Smim14	1.73875e-06	-0.629183	0.045	0.102	0.034756
Pot1a	1.74727e-06	-0.576906	0.055	0.116	0.0349262
Nr2c1	1.86177e-06	-0.831221	0.051	0.11	0.037215
Brd3	1.87101e-06	-0.998024	0.046	0.103	0.0373997
Exosc10	1.9029e-06	-0.723025	0.078	0.146	0.038037
Zswim7	1.9252e-06	-0.6555	0.053	0.112	0.0384828
Smyd1	1.93901e-06	0.637466	0.528	0.51	0.038759
Heatr1	2.05969e-06	1.42885	0.105	0.059	0.0411712
H13	2.07556e-06	-0.719026	0.069	0.133	0.0414883
Rab11fip2	2.42399e-06	-0.66142	0.108	0.179	0.0484532
Tsnax	2.43113e-06	-0.803422	0.055	0.114	0.0485959
Tbc1d32	2.52342e-06	-0.768554	0.063	0.124	0.0504406
Gtf2e1	2.59415e-06	-0.656685	0.047	0.104	0.0518544
Ywhaq	2.7864e-06	1.63647	0.101	0.056	0.0556973
Bcat2	2.91258e-06	-0.997311	0.046	0.101	0.0582196
Cep95	2.93748e-06	-0.754091	0.054	0.113	0.0587172
Efcab2	3.19021e-06	-0.848756	0.047	0.103	0.063769
Nr4a3	3.21918e-06	1.8768	0.104	0.059	0.0643482
2310014F06Rik	3.31589e-06	1.33411	0.164	0.108	0.0662814
Glg1	3.39122e-06	0.738275	0.29	0.222	0.0677872
Hacd1	3.54613e-06	0.892239	0.206	0.147	0.0708837
Gns	3.62425e-06	-0.884072	0.065	0.127	0.0724452
Aifm1	3.68298e-06	-0.678287	0.067	0.127	0.073619
Lrrc4	3.69839e-06	-0.754795	0.053	0.109	0.0739271
Rtn4	3.83272e-06	1.74476	0.326	0.308	0.0766123
Cpeb2	3.94926e-06	1.20214	0.114	0.066	0.0789419
Tfcp2	3.95411e-06	-0.599579	0.051	0.108	0.0790387
Edrf1	4.04035e-06	-0.896189	0.082	0.146	0.0807626
Nelfa	4.06683e-06	-0.66436	0.053	0.11	0.0812919
Pex2	4.15344e-06	-0.628344	0.053	0.11	0.0830231
Sec24b	4.26708e-06	1.04861	0.232	0.174	0.0852946
Ppargc1b	4.37088e-06	0.715736	0.432	0.382	0.0873695
Mrps18a	4.47387e-06	-0.871344	0.054	0.11	0.0894281
Atr	4.51329e-06	-0.594073	0.085	0.152	0.0902161
Specc1l	4.56037e-06	0.925932	0.362	0.311	0.0911573
4933406C10Rik	4.67727e-06	-0.766788	0.06	0.118	0.0934939
Lias	4.8412e-06	-0.810597	0.049	0.103	0.0967708
Mvb12b	4.86663e-06	-0.522052	0.094	0.162	0.0972791
Drg1	4.97448e-06	-0.566936	0.088	0.156	0.0994349
Zfp346	4.99743e-06	-0.603597	0.121	0.192	0.0998936
Map2k3os	5.08908e-06	-0.565336	0.046	0.1	0.101726
Sdhaf3	5.15928e-06	-0.632608	0.065	0.126	0.103129
Ezh1	5.33948e-06	-0.830211	0.059	0.117	0.106731
Dnajc13	5.34395e-06	0.567628	0.222	0.339	0.10682
Gm16364.1	5.37663e-06	-0.570411	0.067	0.127	0.107473
Myh14	5.46005e-06	-0.841196	0.06	0.118	0.109141
Nob1	5.52563e-06	-0.71323	0.058	0.114	0.110452
Popdc3	5.52813e-06	0.68602	0.477	0.426	0.110502
Zgpat	5.57885e-06	-0.647694	0.049	0.103	0.111516
Usp54	5.6056e-06	-0.544564	0.103	0.173	0.11205
ENSMUSG00000141830	6.00883e-06	-0.863516	0.047	0.101	0.120111
Gin1	6.36069e-06	-0.874846	0.047	0.1	0.127144
1110046J04Rik	6.72059e-06	-0.503636	0.071	0.132	0.134338
Slc39a14	6.76167e-06	1.76765	0.132	0.084	0.135159
Setd3	6.91843e-06	0.81017	0.333	0.278	0.138292
Gigyf1	7.72797e-06	-0.670669	0.06	0.118	0.154474
Psmd14	7.79224e-06	0.690306	0.367	0.316	0.155759
Iws1	7.86742e-06	0.782707	0.332	0.274	0.157262
Sclt1	8.09223e-06	-0.644279	0.078	0.141	0.161756
Ptprq	8.30311e-06	-0.812197	0.049	0.102	0.165971
Ppp2r5c	8.45997e-06	0.847351	0.254	0.198	0.169106
Pard3b	8.47249e-06	0.532613	0.463	0.406	0.169357
Gaa	8.73604e-06	-0.81418	0.071	0.129	0.174625
Ppp1r37	9.15047e-06	-0.546497	0.082	0.144	0.182909
Esf1	9.35315e-06	-0.654759	0.071	0.13	0.18696
Ube2f	9.84181e-06	0.856367	0.194	0.137	0.196728
Slc7a6	1.00328e-05	-0.580244	0.095	0.16	0.200545
Srbd1	1.02222e-05	1.00072	0.212	0.155	0.204331
Tnpo1	1.10231e-05	0.592184	0.451	0.408	0.22034
Dcun1d3	1.1079e-05	1.02521	0.163	0.109	0.221458
Rxrg	1.18101e-05	-0.593612	0.05	0.102	0.236073
ENSMUSG00000138722	1.24663e-05	1.80608	0.1	0.058	0.249188
Gm32219	1.30133e-05	-0.825217	0.065	0.12	0.260122
Zbtb38	1.31792e-05	1.16854	0.29	0.242	0.263439
Cpeb1	1.32985e-05	0.585277	0.462	0.425	0.265824
Dennd5a	1.39483e-05	1.14496	0.164	0.114	0.278812
Szrd1	1.4073e-05	-0.500836	0.079	0.141	0.281305
Trp53bp1	1.51341e-05	1.11949	0.122	0.076	0.302515
Uba2	1.61045e-05	-0.713353	0.074	0.133	0.321914
Sdf2	1.6456e-05	-0.765702	0.068	0.124	0.328938
Hmgxb4	1.7123e-05	-0.715073	0.062	0.116	0.342272
Homer2	1.72501e-05	0.752343	0.142	0.091	0.344812
Gm20125	1.74953e-05	1.04648	0.132	0.083	0.349713
Arl6ip5	1.76487e-05	0.797791	0.4	0.366	0.35278
Rnf20	1.79039e-05	-0.62597	0.085	0.145	0.357881
Zc3h12c	1.81467e-05	1.00186	0.164	0.112	0.362734
Nubpl	1.93262e-05	1.35568	0.109	0.066	0.386311
Parvb	1.93929e-05	1.07892	0.204	0.151	0.387645
Tmtc1	2.12939e-05	0.650842	0.567	0.565	0.425644
Ddx24	2.18149e-05	-0.524778	0.119	0.187	0.436058
Mettl8	2.19189e-05	1.11372	0.137	0.089	0.438138
Sfi1	2.23372e-05	-0.776255	0.068	0.124	0.446499
Abcb4	2.29874e-05	0.59131	0.383	0.336	0.459494
Crybg3	2.41543e-05	-0.647212	0.082	0.141	0.482821
Ola1	2.51149e-05	1.17926	0.19	0.138	0.502021
Sae1	2.52401e-05	-0.681552	0.056	0.108	0.504523
Iars2	2.611e-05	-0.503415	0.09	0.152	0.521912
Camsap1	2.63144e-05	0.855899	0.206	0.153	0.525998
Mapkapk2	2.86316e-05	-0.513992	0.172	0.248	0.572317
[truncated: 324 more rows]

## Sheet: Aged MOV vs Aged Sham Markers
	p_val	avg_log2FC	pct.1	pct.2	p_val_adj
Rsrp1	1.00532e-106	-1.63756	0.291	0.841	2.00953e-102
Gm26740	6.65324e-98	-1.49125	0.504	0.921	1.32992e-93
Ghr	2.75308e-96	-1.65644	0.457	0.87	5.50313e-92
Crim1	1.9878e-92	-1.84887	0.257	0.756	3.97341e-88
Prkcq	9.63633e-91	-1.85928	0.203	0.715	1.92621e-86
Filip1l	3.21075e-90	-1.75041	0.338	0.805	6.41797e-86
Nctc1	9.3009e-90	-1.41812	0.37	0.859	1.85916e-85
Pde4d	1.12708e-89	-1.39199	0.747	0.934	2.25292e-85
Asb2	8.40177e-86	-1.62157	0.225	0.744	1.67943e-81
Agl	5.95419e-83	-1.57638	0.247	0.749	1.19018e-78
Usp2	7.87333e-83	-1.79483	0.212	0.699	1.5738e-78
Des	2.75904e-80	5.81752	0.339	0.025	5.51504e-76
Fbxo32	2.37408e-79	-1.46206	0.279	0.778	4.74555e-75
Tmem38a	1.56905e-76	-1.773	0.156	0.634	3.13638e-72
Ttn	3.05045e-76	1.14275	0.979	0.99	6.09754e-72
Phkg1	8.87013e-76	-1.77297	0.205	0.682	1.77305e-71
ENSMUSG00000141942	2.77451e-75	-2.07714	0.134	0.584	5.54597e-71
Asb14	1.66307e-74	-1.96357	0.099	0.54	3.3243e-70
Thrb	2.07182e-73	-1.41105	0.344	0.778	4.14137e-69
Nr3c1	2.70173e-71	-1.75095	0.24	0.688	5.40048e-67
Optn	5.68747e-71	-1.45467	0.342	0.769	1.13687e-66
Ampd1	2.8793e-70	-1.68823	0.235	0.682	5.75542e-66
Tnrc6b	1.22171e-69	-1.01441	0.511	0.9	2.44208e-65
2210408F21Rik	1.47657e-69	-1.2819	0.376	0.809	2.95152e-65
Gpcpd1	1.80286e-69	-1.15931	0.317	0.794	3.60373e-65
Sox6	2.42816e-69	-1.12167	0.608	0.922	4.85365e-65
Ccdc50	2.64341e-69	-1.32844	0.299	0.745	5.28391e-65
Ppargc1a	6.91735e-69	-2.45619	0.268	0.665	1.38271e-64
Slc25a12	1.66399e-68	-1.3419	0.257	0.709	3.32614e-64
Gm13490	1.93929e-68	-4.19303	0.035	0.405	3.87644e-64
Rpl3l	9.45435e-66	-1.64006	0.12	0.542	1.88983e-61
Irs1	1.15838e-65	-1.95824	0.159	0.574	2.31548e-61
Vldlr	1.20502e-64	-1.66936	0.154	0.577	2.40871e-60
Acyp2	1.2053e-64	-1.10347	0.465	0.849	2.40927e-60
Ky	1.55369e-64	-3.35554	0.032	0.391	3.10567e-60
Rps6ka2	5.32704e-64	-1.38543	0.253	0.681	1.06482e-59
A330023F24Rik	8.60732e-64	-1.52925	0.193	0.626	1.72052e-59
Sobp	2.2251e-63	-1.22273	0.254	0.698	4.44774e-59
Prkaa2	5.69683e-63	-1.11832	0.233	0.679	1.13874e-58
Eya1	6.85039e-63	-1.40262	0.2	0.631	1.36932e-58
Clec2d	1.44599e-62	-1.87331	0.115	0.523	2.8904e-58
Pfkm	3.51494e-62	-1.52391	0.166	0.592	7.02602e-58
Etl4	3.7314e-62	-1.17474	0.458	0.833	7.4587e-58
Kif16b	5.66642e-62	-1.34758	0.377	0.78	1.13266e-57
Slc8a3	3.56767e-61	-1.52191	0.303	0.71	7.13142e-57
Gm15943	4.07803e-61	-3.21617	0.039	0.39	8.15158e-57
Phtf2	1.65957e-60	-1.00122	0.321	0.75	3.31732e-56
Atl2	2.62895e-60	-1.51887	0.184	0.592	5.25502e-56
Chchd3	4.43691e-60	-1.14922	0.406	0.812	8.86895e-56
Mbnl1	5.40238e-60	-0.978898	0.602	0.891	1.07988e-55
Slc41a3	1.08593e-59	-2.83001	0.041	0.383	2.17067e-55
Txlnb	1.11537e-59	-1.09402	0.247	0.668	2.2295e-55
ENSMUSG00000142378	1.27532e-59	-2.12061	0.103	0.484	2.54924e-55
Art1	4.95641e-59	-1.09118	0.243	0.695	9.90737e-55
Lncpint	6.91563e-59	-0.823655	0.694	0.941	1.38236e-54
Fgf13	9.93677e-59	-0.846094	0.703	0.899	1.98626e-54
Stat5b	1.53228e-58	-1.3399	0.244	0.674	3.06287e-54
Ankrd1	1.68691e-58	5.7791	0.244	0.013	3.37196e-54
Cnst	3.37948e-58	-1.79431	0.094	0.468	6.75523e-54
ENSMUSG00000133770	3.59188e-58	-1.86639	0.161	0.552	7.1798e-54
Ddx5	1.4716e-57	-0.86125	0.383	0.819	2.94158e-53
Foxn3	1.74265e-57	-0.859547	0.56	0.903	3.48339e-53
Cped1	7.04182e-57	-0.961352	0.578	0.892	1.40759e-52
Nfia	1.17093e-56	-1.09205	0.372	0.775	2.34058e-52
2310016D03Rik	1.62185e-56	-2.80252	0.054	0.387	3.24191e-52
Hs3st5	1.55531e-55	-1.11613	0.493	0.829	3.10892e-51
Atosa	1.60223e-55	-0.975572	0.265	0.681	3.2027e-51
Ppm1l	3.48736e-55	-0.98713	0.51	0.86	6.97088e-51
Impact	9.07171e-55	-1.70928	0.119	0.488	1.81334e-50
Rilpl1	1.91638e-54	-0.973734	0.198	0.619	3.83065e-50
Ankrd2	9.1157e-54	3.09733	0.355	0.082	1.82214e-49
Stxbp4	1.08804e-53	-1.75703	0.113	0.473	2.17488e-49
Mtus1	1.43549e-53	-1.36435	0.172	0.57	2.86939e-49
Rora	1.61696e-53	-0.972189	0.606	0.912	3.23214e-49
Rnf150	2.18931e-53	-1.22487	0.394	0.769	4.3762e-49
Jmy	3.8337e-53	-1.55243	0.163	0.542	7.66319e-49
Neb	4.98634e-53	0.858696	0.936	0.984	9.96719e-49
Flnc	5.36737e-53	2.74034	0.626	0.459	1.07288e-48
Fbxl17	5.90714e-53	-0.892893	0.511	0.869	1.18078e-48
Cpeb3	7.55493e-53	-0.903115	0.436	0.834	1.51015e-48
Pcca	8.0389e-53	-1.17314	0.26	0.668	1.6069e-48
Dpf3	1.03873e-52	-0.845981	0.423	0.827	2.07632e-48
Ube2b	5.62228e-52	-0.850323	0.404	0.827	1.12384e-47
Npc1	1.46266e-51	-1.60669	0.175	0.551	2.92371e-47
2310001H17Rik	2.34412e-51	-2.07412	0.101	0.443	4.68565e-47
Gpam	3.45308e-51	-1.89436	0.084	0.426	6.90236e-47
Abcc9	4.35725e-51	-1.26425	0.232	0.631	8.70971e-47
Rarb	4.48016e-51	-1.24502	0.18	0.569	8.95538e-47
5031425E22Rik	4.99858e-51	-1.03773	0.275	0.675	9.99167e-47
Txnip	5.84554e-51	-2.42199	0.054	0.374	1.16846e-46
Adk	9.73546e-51	-1.47451	0.353	0.698	1.94602e-46
Nr4a3	9.87057e-51	-3.35208	0.043	0.346	1.97303e-46
Zmiz1	1.77822e-50	-0.906153	0.225	0.614	3.55448e-46
Tfdp2	6.21499e-50	-1.61252	0.127	0.48	1.24231e-45
Atcayos	1.04208e-49	-0.860375	0.328	0.725	2.08302e-45
Nedd4	1.28606e-49	-0.903497	0.36	0.759	2.57071e-45
Gm50194	1.36739e-49	-4.00097	0.024	0.305	2.73327e-45
Pde7a	7.30957e-49	-1.2531	0.324	0.683	1.46111e-44
Gm28376	7.68603e-49	-2.22273	0.07	0.384	1.53636e-44
Clcn1	1.76208e-48	-1.48804	0.14	0.497	3.52223e-44
Bzw2	2.22137e-48	-1.61367	0.119	0.461	4.44029e-44
Plcl2	2.22415e-48	-1.226	0.242	0.628	4.44585e-44
Rreb1	3.15535e-48	-1.04869	0.216	0.608	6.30723e-44
Me3	3.32893e-48	-1.17442	0.172	0.538	6.65421e-44
Kbtbd12	4.00856e-48	-0.770378	0.437	0.818	8.01271e-44
Nos1	1.44419e-47	-1.33299	0.158	0.521	2.88678e-43
Tcp11l2	2.61835e-47	-1.73264	0.089	0.412	5.23383e-43
Acacb	3.15781e-47	-0.886001	0.303	0.702	6.31214e-43
Usp13	3.5521e-47	-0.973091	0.437	0.809	7.10028e-43
Slc25a33	4.80112e-47	-1.29191	0.075	0.397	9.59696e-43
ENSMUSG00000123493	7.70641e-47	-2.67278	0.045	0.335	1.54043e-42
Gm15523	1.7718e-46	-1.96048	0.046	0.34	3.54165e-42
Lpin1	2.18489e-46	-0.800513	0.529	0.877	4.36738e-42
Adcy9	3.36625e-46	-0.996112	0.279	0.672	6.7288e-42
Pcnt	3.71061e-46	-0.732784	0.251	0.648	7.41715e-42
Mbnl2	3.72664e-46	-0.728002	0.656	0.905	7.44919e-42
Scn4a	3.73733e-46	-1.09161	0.122	0.466	7.47056e-42
Jph1	8.79324e-46	-0.778853	0.603	0.892	1.75768e-41
Dock4	1.70814e-45	-1.15842	0.284	0.648	3.4144e-41
Adcy2	3.00216e-45	-0.845248	0.529	0.851	6.00101e-41
Ank	6.25078e-45	-0.777084	0.413	0.773	1.24947e-40
Pitpnc1	6.41987e-45	-1.58832	0.203	0.545	1.28327e-40
Klf9	2.70552e-44	-1.23468	0.194	0.552	5.40807e-40
Scarb2	3.65556e-44	-1.54241	0.085	0.395	7.30711e-40
Wbp1l	5.51528e-44	-0.985775	0.272	0.642	1.10245e-39
Nr3c2	8.65154e-44	-0.822435	0.44	0.791	1.72936e-39
Dleu2	9.26905e-44	-1.43175	0.211	0.564	1.85279e-39
Ndufs4	1.08801e-43	-1.15868	0.216	0.566	2.17483e-39
Nfyc	1.19062e-43	-1.58498	0.105	0.417	2.37993e-39
Bnip3	1.98201e-43	-1.18033	0.159	0.507	3.96183e-39
ENSMUSG00000141782	2.52414e-43	-2.19219	0.043	0.32	5.0455e-39
Hk2	2.97848e-43	-1.03533	0.295	0.661	5.95368e-39
Pnpla7	3.09951e-43	-1.61312	0.099	0.41	6.19562e-39
Phkb	4.17017e-43	-1.03028	0.331	0.693	8.33575e-39
Cpeb4	4.29857e-43	-1.00798	0.271	0.637	8.59241e-39
ENSMUSG00000137251	4.37263e-43	-2.27256	0.054	0.336	8.74045e-39
Mbd5	6.67773e-43	-0.836732	0.317	0.7	1.33481e-38
2700097O09Rik	7.32894e-43	-1.43755	0.142	0.464	1.46498e-38
Pdzrn3	7.67784e-43	-0.885244	0.656	0.878	1.53472e-38
Gpt2	8.69665e-43	-1.7699	0.11	0.417	1.73837e-38
St3gal3	9.76684e-43	-1.055	0.261	0.623	1.95229e-38
Rmdn1	1.13592e-42	-1.87885	0.122	0.432	2.27059e-38
Rev3l	1.38731e-42	-0.904705	0.33	0.697	2.77309e-38
Eef2k	1.40653e-42	-0.975705	0.127	0.462	2.8115e-38
Arrdc3	1.61659e-42	-2.24466	0.067	0.352	3.2314e-38
Strbp	2.09994e-42	-1.05937	0.183	0.526	4.19757e-38
Pgm1	2.82821e-42	-1.36263	0.105	0.417	5.65332e-38
Gys1	3.04031e-42	-1.59432	0.103	0.416	6.07727e-38
Exoc6	3.74433e-42	-1.01014	0.183	0.524	7.48454e-38
Mylk2	4.84901e-42	-1.19525	0.138	0.474	9.69268e-38
Mylk4	6.50843e-42	-2.77118	0.126	0.425	1.30097e-37
Phka1	1.13269e-41	-0.824662	0.459	0.81	2.26413e-37
Csrp3	1.90454e-41	3.2163	0.33	0.1	3.80698e-37
Trak1	2.34186e-41	-1.33838	0.133	0.454	4.68114e-37
Ppp1r3a	2.3831e-41	-1.12749	0.268	0.619	4.76359e-37
Hnrnpm	2.38359e-41	-0.651693	0.229	0.597	4.76455e-37
Klhl41	4.24288e-41	3.99985	0.33	0.104	8.48109e-37
Ikzf2	4.27562e-41	-1.13609	0.194	0.536	8.54653e-37
Lonp2	8.27853e-41	-1.15817	0.175	0.517	1.6548e-36
Zranb1	1.11384e-40	-1.02061	0.253	0.611	2.22645e-36
Adss1	1.19059e-40	-1.26068	0.119	0.437	2.37987e-36
Acaca	1.21734e-40	-1.54759	0.137	0.444	2.43335e-36
Cltc	1.23113e-40	-0.851402	0.341	0.702	2.4609e-36
Crebrf	1.28464e-40	-0.921189	0.142	0.474	2.56787e-36
Prr33	1.44646e-40	-2.6043	0.039	0.296	2.89133e-36
Gm49906	2.07822e-40	-0.923056	0.399	0.746	4.15415e-36
Coq10b	2.39646e-40	-2.23882	0.078	0.354	4.79028e-36
Slc4a4	2.6643e-40	-0.669682	0.398	0.759	5.32568e-36
Asap1	8.58494e-40	-0.763169	0.239	0.602	1.71604e-35
Asb11	1.03896e-39	-1.60232	0.103	0.402	2.07678e-35
Mia2	1.19723e-39	-1.0023	0.214	0.565	2.39315e-35
Gm34455	1.71916e-39	-5.18773	0.007	0.227	3.43642e-35
Akap6	1.76088e-39	-0.725264	0.534	0.859	3.51982e-35
Plcl1	1.85307e-39	-1.2782	0.156	0.468	3.70409e-35
ENSMUSG00000137082	1.98342e-39	-2.45681	0.07	0.337	3.96466e-35
Flvcr1	2.15986e-39	-1.81467	0.087	0.374	4.31735e-35
Klhl24	2.37326e-39	-1.16464	0.177	0.499	4.74391e-35
Gpd2	2.39905e-39	-1.29834	0.148	0.46	4.79547e-35
Rb1cc1	2.49098e-39	-0.928508	0.229	0.572	4.97921e-35
Itsn1	2.55373e-39	-1.02505	0.244	0.591	5.10465e-35
Atf3	2.86074e-39	6.18435	0.223	0.036	5.71833e-35
Lifr	3.43233e-39	-2.22852	0.053	0.315	6.86089e-35
Macrod1	3.4626e-39	-0.548106	0.317	0.722	6.92139e-35
Wwp1	4.09492e-39	-1.24894	0.191	0.522	8.18533e-35
Maf	5.79495e-39	-1.19299	0.191	0.533	1.15835e-34
Rbfox1	5.96031e-39	-0.669094	0.792	0.956	1.19141e-34
Cacng1	6.22585e-39	-1.46975	0.135	0.447	1.24448e-34
Jph2	6.42262e-39	-1.31874	0.182	0.504	1.28382e-34
Mapk1ip1	6.52155e-39	-1.42341	0.077	0.359	1.30359e-34
Mef2c	6.81553e-39	-0.757506	0.605	0.897	1.36236e-34
Tmem131	9.46156e-39	-0.908879	0.176	0.512	1.89127e-34
Ston2	1.18673e-38	-0.894676	0.246	0.598	2.37216e-34
Ano5	1.29854e-38	-1.08438	0.219	0.555	2.59565e-34
Klf15	1.38218e-38	-2.15826	0.041	0.29	2.76284e-34
Stard7	1.40296e-38	-0.996589	0.205	0.541	2.80439e-34
Adhfe1	1.60927e-38	-1.87657	0.057	0.322	3.21676e-34
Apoo	1.66645e-38	-1.78347	0.084	0.362	3.33106e-34
Eepd1	1.95874e-38	-1.15281	0.166	0.485	3.91534e-34
Best3	2.29918e-38	-1.55834	0.112	0.405	4.59582e-34
Bcas3	2.32387e-38	-0.78747	0.447	0.796	4.64519e-34
Gm15179	3.30696e-38	-2.38989	0.057	0.316	6.61029e-34
Trpm7	3.54215e-38	-0.751431	0.293	0.658	7.08041e-34
Lpl	3.78814e-38	-2.14652	0.084	0.353	7.57212e-34
Cirbil	5.33939e-38	-1.79091	0.074	0.345	1.06729e-33
Tmem140	5.65822e-38	-1.39439	0.12	0.419	1.13102e-33
Cyp27a1	6.01997e-38	-1.82415	0.06	0.325	1.20333e-33
Map7d1	7.90078e-38	-1.56769	0.073	0.345	1.57929e-33
Zfp280d	9.75368e-38	-0.881929	0.228	0.562	1.94966e-33
Ckmt2	1.27755e-37	-2.16294	0.115	0.387	2.5537e-33
Ppara	1.41896e-37	-1.47201	0.194	0.497	2.83635e-33
Per3	1.77742e-37	-1.20819	0.122	0.419	3.55288e-33
Tcea3	1.7919e-37	-1.50426	0.067	0.336	3.58182e-33
ENSMUSG00000139654	1.87901e-37	-2.06242	0.045	0.294	3.75595e-33
Ogdh	2.39217e-37	-0.740193	0.331	0.689	4.78172e-33
Clk1	3.04354e-37	-0.79167	0.158	0.476	6.08374e-33
Tra2a	3.20526e-37	-1.09267	0.256	0.584	6.40699e-33
Cmya5	4.81458e-37	-0.594577	0.599	0.892	9.62387e-33
Arid1b	5.86115e-37	-0.630119	0.457	0.808	1.17158e-32
Pptc7	6.05924e-37	-1.31775	0.138	0.437	1.21118e-32
Myh9	6.12079e-37	3.56466	0.296	0.086	1.22349e-32
Pcgf5	7.78225e-37	-1.03306	0.297	0.64	1.55559e-32
Pnisr	8.78164e-37	-0.687016	0.249	0.6	1.75536e-32
Cacna2d1	1.01236e-36	-0.677743	0.626	0.904	2.0236e-32
Asb18	1.06643e-36	-2.22278	0.075	0.338	2.13168e-32
Vegfa	1.16944e-36	-0.935835	0.233	0.559	2.3376e-32
Cdkal1	1.22742e-36	-0.707883	0.43	0.768	2.45349e-32
Ece1	1.30418e-36	-0.549038	0.148	0.465	2.60693e-32
Arhgap26.1	1.57392e-36	-2.00363	0.112	0.388	3.1461e-32
Mapkapk2	1.79134e-36	-1.81862	0.128	0.409	3.5807e-32
Gpatch8	2.21284e-36	-0.594296	0.455	0.798	4.42324e-32
Nfib	2.30355e-36	-0.63782	0.499	0.822	4.60457e-32
Tnrc6c	2.37833e-36	-0.692356	0.351	0.696	4.75405e-32
Zhx2	2.54845e-36	-0.818368	0.256	0.6	5.0941e-32
Parp8	2.91502e-36	-1.10375	0.184	0.497	5.82682e-32
Wnk2	3.99799e-36	-1.23349	0.14	0.444	7.99159e-32
Got1	4.65776e-36	-1.27728	0.175	0.471	9.31039e-32
Garre1	5.01776e-36	-0.663019	0.282	0.626	1.003e-31
Speg	6.1876e-36	-0.518116	0.437	0.803	1.23684e-31
Nfatc1	6.95858e-36	-1.66938	0.089	0.36	1.39095e-31
Lin52	7.8456e-36	-0.787579	0.228	0.563	1.56826e-31
Unc45b	9.29144e-36	-1.18023	0.102	0.386	1.85727e-31
Fsd2	1.58e-35	-1.49165	0.081	0.347	3.15826e-31
Ncoa1	2.48472e-35	-0.900434	0.313	0.642	4.9667e-31
Clec16a	2.65017e-35	-0.788811	0.309	0.652	5.29742e-31
Acsl1	2.9579e-35	-1.04005	0.204	0.517	5.91254e-31
Mfn1	3.0395e-35	-1.1533	0.147	0.436	6.07566e-31
Xpr1	3.10331e-35	-1.3158	0.166	0.461	6.2032e-31
Cdc42	3.15723e-35	-0.90237	0.247	0.578	6.31099e-31
Cobl	3.26129e-35	-0.797927	0.219	0.551	6.519e-31
Tbc1d4	3.74095e-35	-1.5992	0.127	0.402	7.47779e-31
Fgfr2	4.14628e-35	-0.911608	0.204	0.522	8.288e-31
Tmem233	4.82894e-35	-2.36252	0.029	0.252	9.65257e-31
Xirp1	4.86215e-35	3.2496	0.325	0.115	9.71896e-31
Chd6	5.32433e-35	-0.926253	0.253	0.585	1.06428e-30
9330159F19Rik	5.44173e-35	-1.95584	0.053	0.297	1.08775e-30
Pknox2	5.64759e-35	-0.570556	0.334	0.682	1.1289e-30
Creb5	6.66158e-35	3.88146	0.187	0.024	1.33158e-30
Tbx15	7.19246e-35	-0.797611	0.302	0.629	1.4377e-30
Txnl1	1.22965e-34	-0.712261	0.24	0.577	2.45795e-30
Ugp2	1.52175e-34	-1.10759	0.511	0.732	3.04183e-30
Dhrs3	1.53067e-34	-2.29759	0.045	0.276	3.05966e-30
Baz2b	1.67662e-34	-0.625455	0.363	0.713	3.35139e-30
Hadha	1.67937e-34	-1.40473	0.115	0.393	3.3569e-30
Zcchc7	1.72634e-34	-0.685426	0.436	0.786	3.45079e-30
Galnt17	2.42551e-34	-1.27103	0.229	0.54	4.84835e-30
Homer1	2.7792e-34	-0.888891	0.275	0.599	5.55535e-30
Tmem106b	3.93402e-34	-1.79785	0.039	0.265	7.86372e-30
Myom1	4.93576e-34	-0.661487	0.504	0.838	9.8661e-30
Kcnj2	5.10211e-34	-3.352	0.017	0.22	1.01986e-29
Dcaf6	5.50504e-34	-0.603549	0.367	0.731	1.1004e-29
Sorbs3	7.58862e-34	-1.96814	0.066	0.309	1.51689e-29
Kmt2e	7.98694e-34	-0.65085	0.323	0.689	1.59651e-29
Rorc	8.0616e-34	-1.58122	0.039	0.265	1.61143e-29
Clasp2	8.23856e-34	-0.78482	0.286	0.619	1.64681e-29
Usf3	1.11114e-33	-0.869716	0.237	0.557	2.22106e-29
Pde7b	1.39675e-33	-0.763227	0.404	0.707	2.79197e-29
Gm12724	1.77317e-33	-4.49084	0.01	0.202	3.54439e-29
Acss1	2.83551e-33	-2.68525	0.036	0.255	5.6679e-29
Trdn	3.0371e-33	-0.602083	0.785	0.928	6.07087e-29
Gm50114	3.06814e-33	-1.89157	0.045	0.272	6.13291e-29
Ccdc85a	3.16634e-33	-1.53542	0.119	0.384	6.32919e-29
Gm20732	3.60505e-33	-1.10554	0.145	0.427	7.20613e-29
Cep85	3.73916e-33	-1.02782	0.203	0.507	7.47421e-29
Rnpc3	5.86665e-33	-0.850363	0.168	0.471	1.17269e-28
Mrtfb	6.39724e-33	-0.752485	0.265	0.589	1.27874e-28
Slc25a25	6.86575e-33	-1.45934	0.089	0.341	1.3724e-28
Sik2	7.38243e-33	-1.13486	0.109	0.376	1.47567e-28
Alpk3	8.38123e-33	-0.738945	0.394	0.716	1.67532e-28
Tsc22d1	9.5668e-33	-0.584376	0.356	0.691	1.91231e-28
Atxn7l1	9.57567e-33	-0.652464	0.36	0.712	1.91408e-28
Tnnt3	9.79576e-33	1.68589	0.475	0.236	1.95807e-28
Kif1b	1.12968e-32	-0.737052	0.461	0.781	2.25811e-28
Btrc	1.21515e-32	-1.10539	0.163	0.45	2.42896e-28
Kcnma1	1.25759e-32	-0.651561	0.725	0.913	2.5138e-28
Gm53617	1.54116e-32	-1.59004	0.087	0.334	3.08062e-28
Ogt	1.68129e-32	-0.626337	0.303	0.64	3.36073e-28
Cab39	1.73352e-32	-0.659708	0.38	0.701	3.46513e-28
Septin11	1.9257e-32	-0.601325	0.207	0.529	3.84928e-28
Enah	1.9408e-32	4.41007	0.391	0.201	3.87947e-28
Cuedc1	2.00806e-32	-0.600587	0.267	0.6	4.01392e-28
Akap13	2.43456e-32	-0.708505	0.42	0.757	4.86644e-28
Hadhb	2.80112e-32	-1.28907	0.103	0.36	5.59915e-28
Atxn7	2.91069e-32	-0.73095	0.244	0.57	5.81818e-28
Gpi1	2.98513e-32	-0.869427	0.148	0.444	5.96698e-28
ENSMUSG00000127806	3.06391e-32	-2.33659	0.031	0.239	6.12446e-28
Pygm	3.06446e-32	-0.966135	0.182	0.471	6.12555e-28
Klhl29	3.31081e-32	-0.833381	0.137	0.416	6.61798e-28
Nr4a1	3.70686e-32	-1.32649	0.081	0.329	7.40964e-28
Nptn	3.9654e-32	-0.867504	0.233	0.55	7.92643e-28
Dusp11	4.27855e-32	-1.06766	0.102	0.363	8.5524e-28
Plin4	4.47944e-32	-0.738645	0.209	0.531	8.95395e-28
Kcnc1	5.24029e-32	-1.03973	0.151	0.431	1.04748e-27
Irf2	6.58787e-32	-0.719517	0.239	0.563	1.31685e-27
Aco2	6.86705e-32	-0.643893	0.214	0.53	1.37266e-27
Dtna	7.32917e-32	-0.739342	0.434	0.775	1.46503e-27
Klhl38	8.79566e-32	-1.42927	0.074	0.317	1.75817e-27
Esr1	9.05807e-32	-0.748587	0.26	0.577	1.81062e-27
Atg10	9.07683e-32	-1.17005	0.151	0.433	1.81437e-27
Myo5c	1.13283e-31	-1.59875	0.074	0.318	2.26442e-27
Tcf7l2	1.14794e-31	-0.599572	0.219	0.525	2.29461e-27
Atp6v0d1	1.19423e-31	-0.819003	0.12	0.385	2.38715e-27
Zfyve9	1.45394e-31	-0.838412	0.196	0.503	2.90629e-27
Psme4	1.4912e-31	-0.590413	0.459	0.773	2.98077e-27
Auh	1.52899e-31	-0.857151	0.186	0.486	3.0563e-27
Srsf5	1.5505e-31	-1.09236	0.152	0.437	3.0993e-27
Cacna1s	1.82311e-31	-0.571851	0.221	0.542	3.64421e-27
Sec24a	1.91583e-31	-0.843458	0.239	0.556	3.82955e-27
Adamtsl1	2.14421e-31	-3.5402	0.027	0.224	4.28607e-27
Pfkfb1	2.21879e-31	-1.52393	0.089	0.335	4.43514e-27
Scn4b	2.80791e-31	-4.03658	0.006	0.184	5.61274e-27
Sgk1	3.09561e-31	-1.77162	0.077	0.311	6.18782e-27
Nsmaf	3.33409e-31	-1.17887	0.074	0.315	6.66451e-27
Mllt10	3.60006e-31	-0.641207	0.337	0.676	7.19617e-27
Itgb6	3.62692e-31	-0.718775	0.289	0.599	7.24985e-27
Mef2a	6.88202e-31	-0.570708	0.376	0.715	1.37565e-26
Coq10a	7.06934e-31	-1.11815	0.099	0.354	1.41309e-26
Usp15	7.56136e-31	-0.71001	0.38	0.715	1.51144e-26
Ube4a	8.65897e-31	-0.978527	0.137	0.41	1.73084e-26
Tns1	1.12603e-30	-0.642981	0.281	0.599	2.25082e-26
Sar1b	1.16862e-30	-0.852519	0.169	0.45	2.33596e-26
Wdr33	1.19224e-30	-0.581067	0.286	0.618	2.38316e-26
Zfp521	1.33477e-30	-0.758858	0.197	0.5	2.66806e-26
Spata1	1.41904e-30	-1.58096	0.066	0.296	2.83652e-26
Hibadh	1.46714e-30	-0.736177	0.285	0.595	2.93267e-26
Cyth1	1.81271e-30	-0.922292	0.148	0.427	3.62343e-26
Atf7ip	1.87264e-30	-1.27722	0.142	0.407	3.74323e-26
Dennd1a	2.56794e-30	-0.572164	0.415	0.755	5.13306e-26
Slc2a4	2.9173e-30	-0.76295	0.038	0.248	5.8314e-26
Eml1	2.94963e-30	-1.4395	0.089	0.33	5.89602e-26
D430041D05Rik	3.5218e-30	-3.18038	0.031	0.227	7.03972e-26
Ldlrad4	3.71831e-30	-0.734171	0.264	0.577	7.43254e-26
Tmem65	3.74359e-30	-0.850406	0.184	0.465	7.48306e-26
Lnpep	3.92413e-30	-0.690119	0.297	0.633	7.84394e-26
Slco5a1	4.50161e-30	-0.769207	0.191	0.479	8.99828e-26
Itpr1	4.66109e-30	-1.12794	0.156	0.43	9.31705e-26
Clybl	1.09658e-29	-1.21327	0.154	0.42	2.19196e-25
Znrf1	1.12114e-29	-0.607566	0.222	0.524	2.24105e-25
Slc8a1	1.18972e-29	-0.912332	0.295	0.572	2.37813e-25
Tob2	1.19636e-29	-1.29586	0.123	0.376	2.3914e-25
Ric8b	1.40606e-29	-0.897721	0.128	0.39	2.81058e-25
St8sia5	1.52475e-29	-2.1971	0.038	0.239	3.04781e-25
Pdk4	1.57423e-29	-1.20557	0.219	0.504	3.14673e-25
Msrb3	1.63254e-29	-0.726141	0.325	0.666	3.26329e-25
Gab1	1.65864e-29	-0.919843	0.131	0.401	3.31545e-25
ENSMUSG00000130059	1.67125e-29	-1.62312	0.154	0.402	3.34067e-25
Amy1	1.74088e-29	-0.916573	0.165	0.438	3.47985e-25
Nedd4l	2.03661e-29	-0.788703	0.253	0.559	4.07097e-25
Ddi2	2.1693e-29	-0.6181	0.191	0.487	4.33621e-25
Sacm1l	2.23326e-29	-0.709849	0.172	0.45	4.46406e-25
Mprip	2.87586e-29	-0.853146	0.166	0.444	5.74856e-25
Etfa	2.98886e-29	-0.825572	0.198	0.488	5.97443e-25
Mir133a-1hg	2.99564e-29	-1.60957	0.096	0.334	5.98799e-25
Cobll1	4.29476e-29	-1.47294	0.123	0.364	8.58479e-25
Kansl1l	4.68754e-29	-0.941312	0.163	0.439	9.36992e-25
Fhod3	4.76784e-29	-0.729961	0.383	0.683	9.53044e-25
Gm19689	4.9652e-29	-1.03549	0.12	0.363	9.92494e-25
Jak2	5.02702e-29	-1.66136	0.094	0.331	1.00485e-24
Afg1l	6.0767e-29	-1.08831	0.158	0.423	1.21467e-24
Neo1	6.11523e-29	-0.817255	0.23	0.53	1.22237e-24
Tango2	6.5552e-29	-0.674481	0.124	0.381	1.31032e-24
ENSMUSG00000129179	7.08075e-29	-8.9787	0	0.157	1.41537e-24
Zfand5	7.09039e-29	-0.718618	0.228	0.532	1.4173e-24
Myom2	7.68733e-29	-1.09116	0.203	0.486	1.53662e-24
Nampt	7.78281e-29	-1.18196	0.149	0.409	1.55571e-24
Tmem94	8.41499e-29	-1.63027	0.042	0.248	1.68207e-24
Neurl1a	8.8582e-29	-1.50744	0.102	0.347	1.77067e-24
Agbl1	9.25149e-29	-0.823002	0.501	0.752	1.84928e-24
ENSMUSG00000123711	9.7709e-29	-1.4088	0.054	0.266	1.9531e-24
Xirp2	1.06914e-28	4.25071	0.531	0.476	2.13709e-24
Asb15	1.28328e-28	-1.26767	0.081	0.315	2.56516e-24
Cryab	1.28872e-28	6.95202	0.122	0.006	2.57602e-24
Mat2a	1.29359e-28	-0.8303	0.137	0.398	2.58575e-24
G3bp2	1.32791e-28	-1.34721	0.064	0.284	2.65436e-24
Ank1	1.38281e-28	-0.932756	0.123	0.382	2.7641e-24
Lnpk	1.38421e-28	-1.26124	0.112	0.355	2.76689e-24
Pstpip2	1.40182e-28	-0.665352	0.251	0.547	2.80211e-24
Sorbs2	1.45687e-28	-1.55909	0.147	0.394	2.91214e-24
Hectd1	1.54933e-28	-0.587672	0.313	0.646	3.09696e-24
Vps13d	1.62407e-28	-0.502543	0.366	0.681	3.24635e-24
Kat6b	1.63526e-28	-0.500311	0.304	0.63	3.26873e-24
Fars2	2.35328e-28	-0.656934	0.27	0.578	4.70398e-24
Mir100hg	2.60769e-28	-0.79998	0.222	0.507	5.21252e-24
Pdss2	2.81285e-28	-0.762757	0.191	0.475	5.6226e-24
Mn1	2.96783e-28	-0.831422	0.126	0.386	5.9324e-24
Fgfr1	3.18163e-28	-0.717369	0.122	0.374	6.35976e-24
Slc38a3	3.84672e-28	-0.845866	0.099	0.342	7.68922e-24
Ube2d1	4.05729e-28	-1.06748	0.172	0.432	8.11012e-24
Psd3	4.07698e-28	-0.988855	0.292	0.571	8.14947e-24
Fxr1	5.22731e-28	-0.543988	0.401	0.746	1.04489e-23
Ppp1r12b	5.74853e-28	-0.566074	0.658	0.881	1.14907e-23
2900040C04Rik	7.14714e-28	-1.59953	0.045	0.243	1.42864e-23
Kcnab1	7.91335e-28	-6.16308	0.01	0.172	1.5818e-23
Lrpprc	7.93121e-28	-0.854341	0.162	0.432	1.58537e-23
Abca1	8.60018e-28	-2.8662	0.015	0.187	1.71909e-23
Rcsd1	8.60807e-28	-1.78981	0.071	0.286	1.72067e-23
Zfp638	9.29215e-28	-0.505839	0.358	0.685	1.85741e-23
Gm34256	9.81181e-28	-1.09282	0.087	0.313	1.96128e-23
Ttc7b	1.09633e-27	-0.816252	0.317	0.607	2.19144e-23
4930578G10Rik	1.29004e-27	-1.05254	0.119	0.366	2.57865e-23
Setbp1	1.31714e-27	-0.923599	0.253	0.533	2.63284e-23
Fosl2	1.87563e-27	-2.12836	0.036	0.224	3.7492e-23
B3galt1	1.92705e-27	-0.781526	0.311	0.598	3.85198e-23
Trim7	1.95247e-27	-1.26397	0.092	0.325	3.9028e-23
Osbpl9	2.2177e-27	-0.565267	0.447	0.759	4.43297e-23
Myo6	2.49331e-27	-0.541346	0.23	0.522	4.98387e-23
Myhas	2.69696e-27	-2.75566	0.015	0.184	5.39096e-23
Cep85l	3.22059e-27	-0.555672	0.434	0.76	6.43763e-23
Atp6v1a	3.28663e-27	-1.14592	0.144	0.392	6.56965e-23
Ppargc1b	3.53213e-27	-0.831853	0.239	0.525	7.06037e-23
Pdlim3	4.29478e-27	1.08515	0.749	0.769	8.58484e-23
Rcan2	4.75154e-27	-1.43335	0.242	0.483	9.49786e-23
Mtmr3	5.28869e-27	-0.584866	0.311	0.623	1.05716e-22
Glul	5.80999e-27	-1.16017	0.124	0.369	1.16136e-22
Snta1	7.35363e-27	-0.550207	0.296	0.601	1.46992e-22
Slc25a36	7.70739e-27	-0.608169	0.229	0.512	1.54063e-22
St3gal6	7.75355e-27	-1.45321	0.077	0.295	1.54986e-22
Mkln1	8.95706e-27	-0.506587	0.318	0.647	1.79043e-22
Gm32200	9.00634e-27	-1.74184	0.045	0.24	1.80028e-22
Trps1	9.26528e-27	-0.668778	0.356	0.661	1.85204e-22
Gm29506	1.16532e-26	-3.34598	0.013	0.174	2.32937e-22
Metap1d	1.20595e-26	-0.6129	0.172	0.438	2.41057e-22
Osbpl6	1.24071e-26	-0.797422	0.108	0.343	2.48006e-22
Desi2	1.46403e-26	-1.19552	0.12	0.359	2.92645e-22
Rap1gds1	1.63572e-26	-0.838187	0.179	0.453	3.26964e-22
Gyg1	1.77469e-26	-1.29302	0.103	0.332	3.54744e-22
Tmem135	2.00956e-26	-0.553085	0.223	0.503	4.0169e-22
Nr4a2	2.65289e-26	-3.08867	0.018	0.183	5.30287e-22
Trappc9	2.70973e-26	-0.549206	0.323	0.625	5.41648e-22
Ank2	3.04702e-26	-1.30842	0.487	0.65	6.09068e-22
Zfhx4	3.16739e-26	-0.710672	0.275	0.566	6.3313e-22
Myl1	3.25067e-26	1.55826	0.437	0.229	6.49777e-22
Fam210a	3.31955e-26	-2.17253	0.034	0.213	6.63545e-22
Rfx7	3.66674e-26	-0.774141	0.282	0.576	7.32945e-22
ENSMUSG00000128764	3.88411e-26	-0.58946	0.489	0.787	7.76395e-22
Igfbp5	4.01853e-26	-2.68518	0.024	0.195	8.03264e-22
Fcho2	4.03235e-26	-0.685286	0.165	0.426	8.06027e-22
4831440D22Rik	4.15602e-26	-2.50965	0.043	0.226	8.30748e-22
Stac3	4.29648e-26	-0.983491	0.067	0.276	8.58824e-22
Fhit	4.79243e-26	-1.45426	0.141	0.376	9.5796e-22
Pcx	5.167e-26	-1.12171	0.103	0.332	1.03283e-21
2310067P03Rik	5.2453e-26	-3.09035	0.042	0.222	1.04848e-21
Cdc37l1	5.26786e-26	-0.972095	0.138	0.384	1.05299e-21
Man2a1	7.22445e-26	-0.656876	0.291	0.589	1.4441e-21
Samd4	7.5096e-26	-0.531069	0.608	0.856	1.50109e-21
Gm55122	7.62445e-26	-2.96129	0.018	0.18	1.52405e-21
9530020I12Rik	8.00086e-26	-2.33004	0.015	0.176	1.59929e-21
Gm49518	8.37449e-26	-1.51688	0.046	0.233	1.67398e-21
Fbxo3	8.69796e-26	-0.856825	0.108	0.337	1.73863e-21
Lmbr1	9.08646e-26	-1.40655	0.088	0.304	1.81629e-21
Ralgapa1	1.00213e-25	-0.502806	0.367	0.695	2.00316e-21
Ttc19	1.03908e-25	-1.01406	0.117	0.353	2.07702e-21
Cdk19	1.11129e-25	-1.67543	0.075	0.279	2.22135e-21
Map4k3	1.11414e-25	-0.7283	0.154	0.406	2.22705e-21
Lactb2	1.174e-25	-1.04887	0.091	0.311	2.34671e-21
Gm31126	1.22256e-25	-1.79972	0.034	0.211	2.44377e-21
Snx24	1.26658e-25	-0.750351	0.183	0.451	2.53176e-21
Macrod2	1.42732e-25	-0.801604	0.337	0.612	2.85308e-21
Fam193a	1.48813e-25	-0.633897	0.296	0.595	2.97463e-21
Armh3	1.86866e-25	-0.681857	0.201	0.472	3.73527e-21
Hivep2	1.87017e-25	-0.515511	0.434	0.74	3.73829e-21
Usp24	1.8993e-25	-0.67603	0.242	0.528	3.79652e-21
Lrrfip2	1.99635e-25	-0.542113	0.418	0.739	3.99051e-21
Nr1d2	2.00049e-25	-0.611353	0.272	0.557	3.99879e-21
Per1	2.03375e-25	-0.865668	0.115	0.349	4.06526e-21
Phf14	2.14242e-25	-0.934398	0.152	0.402	4.28248e-21
Pnpla8	2.20254e-25	-0.78391	0.186	0.446	4.40265e-21
Gm45012	2.39975e-25	-2.09018	0.043	0.224	4.79687e-21
Napa	2.50482e-25	-1.70813	0.039	0.222	5.00689e-21
Trip10	2.75105e-25	-0.928586	0.106	0.34	5.49908e-21
Abcc5	2.77939e-25	-0.792417	0.203	0.475	5.55572e-21
ENSMUSG00000130287	2.82988e-25	-2.80392	0.01	0.161	5.65664e-21
Trak2	2.98573e-25	-1.14849	0.151	0.386	5.96818e-21
Idh2	3.12738e-25	-2.20657	0.039	0.215	6.25132e-21
Coq8a	3.21145e-25	-0.869094	0.134	0.374	6.41937e-21
Zfp395	3.42363e-25	-1.77397	0.045	0.229	6.8435e-21
Stag2	3.89848e-25	-0.69755	0.254	0.537	7.79267e-21
Phactr2	3.90977e-25	-1.29337	0.063	0.259	7.81525e-21
Epg5	4.03289e-25	-0.725476	0.151	0.399	8.06135e-21
ENSMUSG00000131541	4.17845e-25	-0.64133	0.311	0.591	8.3523e-21
Gm56721	4.35038e-25	-2.36901	0.022	0.186	8.69597e-21
Elp4	4.62953e-25	-0.745673	0.203	0.465	9.25396e-21
Mccc2	6.13901e-25	-1.89153	0.041	0.219	1.22713e-20
Asb3	6.88667e-25	-1.45409	0.077	0.281	1.37658e-20
Gmpr	7.06418e-25	-1.30492	0.042	0.224	1.41206e-20
Flcn	7.91959e-25	-1.57017	0.041	0.222	1.58305e-20
Sorl1	8.40696e-25	-0.985812	0.135	0.375	1.68047e-20
Pbx1	9.42683e-25	-0.562068	0.49	0.791	1.88433e-20
Chpt1	9.68651e-25	-1.99164	0.042	0.222	1.93624e-20
Scaf8	1.05367e-24	-0.5607	0.249	0.541	2.10617e-20
Tef	1.05383e-24	-0.622973	0.176	0.437	2.1065e-20
Hipk3	1.21553e-24	-0.707278	0.218	0.487	2.42973e-20
Sppl2a	1.28178e-24	-1.00566	0.109	0.335	2.56214e-20
Ucp3	1.29265e-24	-0.853443	0.137	0.381	2.58387e-20
Asxl2	1.60249e-24	-0.781311	0.14	0.382	3.20321e-20
ENSMUSG00000130984	1.67467e-24	-1.67426	0.043	0.223	3.3475e-20
Mylip	1.81025e-24	-3.76754	0.014	0.164	3.61851e-20
ENSMUSG00000140415	1.94925e-24	-2.04	0.022	0.183	3.89635e-20
Camk2b	2.11993e-24	-0.653347	0.172	0.43	4.23754e-20
Tmt1a	2.5003e-24	-1.59353	0.061	0.253	4.99784e-20
Gtf2i	3.10372e-24	-0.661109	0.159	0.413	6.20402e-20
Parn	3.14622e-24	-1.67639	0.064	0.253	6.28898e-20
Atxn2	3.14879e-24	-0.742891	0.291	0.577	6.29411e-20
Vamp5	3.73665e-24	-1.69365	0.056	0.245	7.46919e-20
Slc49a4	3.8553e-24	-0.660455	0.154	0.399	7.70636e-20
ENSMUSG00000137840	3.88463e-24	-3.66313	0.008	0.151	7.76498e-20
Ssbp2	4.0168e-24	-0.781723	0.211	0.472	8.02918e-20
Slc16a10	5.33775e-24	-0.682879	0.33	0.617	1.06696e-19
Ahnak	5.71768e-24	3.08616	0.215	0.065	1.14291e-19
Nsmce2	5.96491e-24	-0.506225	0.292	0.577	1.19232e-19
Atp6v0a1	6.22592e-24	-0.963233	0.096	0.314	1.2445e-19
Carmn	6.87252e-24	-2.79284	0.02	0.174	1.37375e-19
Cul3	7.05866e-24	-0.583892	0.166	0.418	1.41096e-19
Nrp1	7.17554e-24	-1.53201	0.087	0.287	1.43432e-19
Carnmt1	7.88203e-24	-0.773984	0.135	0.366	1.57554e-19
Enox2	8.36871e-24	-0.862463	0.187	0.43	1.67282e-19
Sik1	9.36959e-24	-1.49943	0.035	0.202	1.87289e-19
Dipk1a	9.88675e-24	-1.14647	0.109	0.327	1.97626e-19
Ube3a	1.04008e-23	-0.570582	0.27	0.557	2.07901e-19
Trim55	1.09485e-23	-0.544067	0.229	0.497	2.1885e-19
Zfyve1	1.11526e-23	-1.33995	0.074	0.271	2.22929e-19
Cert1	1.19472e-23	-0.688286	0.179	0.429	2.38813e-19
Eci1	1.22995e-23	-1.74679	0.014	0.162	2.45856e-19
Tom1	1.48392e-23	-0.771427	0.101	0.317	2.96621e-19
Egln1	1.70226e-23	-0.895969	0.068	0.262	3.40264e-19
Tardbp	1.74722e-23	-1.00628	0.105	0.318	3.49252e-19
Sgcg	1.76434e-23	-0.697382	0.172	0.418	3.52674e-19
Itgb5	2.03343e-23	-0.796117	0.134	0.359	4.06461e-19
Ncor2	2.09684e-23	-0.640319	0.141	0.378	4.19138e-19
Acss2	2.20387e-23	-0.674026	0.317	0.578	4.40531e-19
Map2k6	2.20974e-23	-2.22597	0.038	0.204	4.41705e-19
Tnfrsf19	2.57956e-23	-2.04686	0.028	0.186	5.15628e-19
Tpm1	2.92359e-23	1.97978	0.251	0.087	5.84397e-19
Sos2	3.12057e-23	-1.11904	0.126	0.351	6.2377e-19
Acot11	3.44459e-23	-2.06345	0.029	0.191	6.8854e-19
Krba1	3.49431e-23	-1.20906	0.077	0.274	6.98478e-19
Zfp710	3.53914e-23	-0.616831	0.117	0.338	7.07438e-19
Tmem120b	3.70888e-23	-0.828658	0.106	0.323	7.41367e-19
Arhgef10l	4.08368e-23	-0.942655	0.098	0.307	8.16287e-19
Pkia	4.18439e-23	-0.643956	0.176	0.425	8.36418e-19
Gm37240	4.40893e-23	-0.620813	0.186	0.43	8.81301e-19
1700123M08Rik	4.85986e-23	-2.4854	0.029	0.187	9.71437e-19
Arid2	4.92484e-23	-0.519193	0.208	0.47	9.84427e-19
Ccdc91	5.98612e-23	-1.08854	0.151	0.381	1.19657e-18
Cpped1	6.3209e-23	-0.88788	0.12	0.339	1.26348e-18
Mllt3	6.65565e-23	-0.646659	0.251	0.52	1.3304e-18
Ttll7	6.69049e-23	-0.730692	0.243	0.507	1.33736e-18
Rab12	7.83035e-23	-0.677949	0.205	0.463	1.56521e-18
E130102H24Rik	8.19081e-23	-2.00101	0.041	0.207	1.63726e-18
Pfkfb3	8.31301e-23	-1.90854	0.07	0.248	1.66169e-18
Vmp1	8.40843e-23	-0.57857	0.314	0.602	1.68076e-18
Lncppara	9.33964e-23	-1.34787	0.068	0.258	1.8669e-18
Ptp4a3	9.72842e-23	-1.41439	0.059	0.241	1.94461e-18
Pitpnm2	1.29623e-22	-0.741904	0.112	0.329	2.59103e-18
Zfand6	1.38536e-22	-1.05148	0.145	0.369	2.7692e-18
Rmnd5a	1.54936e-22	-1.08399	0.082	0.281	3.09701e-18
Crtc3	1.56892e-22	-1.03679	0.119	0.336	3.13611e-18
Map3k14	1.66933e-22	-1.15204	0.063	0.247	3.33682e-18
Pag1	1.75733e-22	-1.22668	0.07	0.255	3.51273e-18
Cdc42ep3	1.79141e-22	-1.06699	0.059	0.239	3.58085e-18
Gpr157	1.8072e-22	-2.28195	0.024	0.174	3.61241e-18
ENSMUSG00000142478	1.88706e-22	-3.88022	0.015	0.156	3.77204e-18
Ccdc186	2.19844e-22	-1.15335	0.095	0.297	4.39446e-18
Rprd1b	2.20066e-22	-0.721806	0.11	0.325	4.3989e-18
Gm17167	2.38974e-22	-1.32413	0.036	0.199	4.77686e-18
Pank1	2.58354e-22	-1.12829	0.106	0.312	5.16425e-18
Gm1976	2.59424e-22	-1.38181	0.059	0.237	5.18562e-18
Ubr1	3.06424e-22	-0.820048	0.147	0.374	6.12511e-18
Mapkapk3	3.34717e-22	-0.976406	0.089	0.283	6.69066e-18
Akt2	3.5446e-22	-0.777502	0.091	0.292	7.0853e-18
Atp8a1	3.6098e-22	-0.735034	0.346	0.622	7.21564e-18
Anapc5	3.75796e-22	-0.652262	0.103	0.313	7.51178e-18
Gm19299	3.86435e-22	-3.96844	0.011	0.146	7.72444e-18
Aldh6a1	3.89976e-22	-1.23453	0.056	0.231	7.79523e-18
Pde4b	3.97221e-22	-0.732915	0.338	0.614	7.94005e-18
Synrg	4.3834e-22	-1.09006	0.113	0.325	8.76198e-18
Laptm4a	4.4037e-22	-0.823764	0.123	0.344	8.80256e-18
Vgll4	4.46843e-22	-0.584113	0.165	0.402	8.93195e-18
Gucd1	4.9001e-22	-1.32094	0.042	0.206	9.79482e-18
Lrrc39	5.26115e-22	-1.33064	0.064	0.245	1.05165e-17
Slc7a2	5.55109e-22	-1.53181	0.041	0.205	1.10961e-17
Kcnq5	6.01155e-22	-1.21202	0.242	0.467	1.20165e-17
Bmpr1a	6.01178e-22	-0.716487	0.285	0.553	1.2017e-17
Nfe2l1	6.20421e-22	3.15643	0.193	0.055	1.24016e-17
ENSMUSG00000134304	7.32174e-22	-0.500006	0.235	0.496	1.46354e-17
Wdfy2	7.37211e-22	-0.893609	0.109	0.318	1.47361e-17
Mfn2	7.53072e-22	-1.0353	0.084	0.277	1.50531e-17
Rabgap1	8.7321e-22	-0.707615	0.177	0.416	1.74546e-17
Mrpl3	9.25721e-22	-0.76388	0.096	0.297	1.85042e-17
Srsf1	9.30185e-22	-1.57937	0.053	0.224	1.85935e-17
Ppp6r2	9.89458e-22	-0.695962	0.176	0.423	1.97783e-17
Bcl2l11	1.08085e-21	-1.27985	0.06	0.237	2.16051e-17
Nr6a1os	1.09388e-21	-1.61634	0.036	0.194	2.18655e-17
Bckdhb	1.13224e-21	-0.727143	0.099	0.303	2.26324e-17
Crem	1.24481e-21	-0.823472	0.106	0.311	2.48824e-17
Ehbp1	1.39241e-21	-0.852492	0.184	0.423	2.78328e-17
Coro6	1.3986e-21	-0.757195	0.119	0.333	2.79566e-17
Gm32652	1.51249e-21	-1.33982	0.071	0.252	3.02332e-17
Eif2s3y	1.83835e-21	-1.09536	0.092	0.286	3.67469e-17
Ccdc47	1.9811e-21	-2.13564	0.031	0.182	3.96003e-17
Xpo7	2.19361e-21	-0.604557	0.151	0.381	4.38481e-17
Miga2	2.4087e-21	-2.28915	0.024	0.169	4.81475e-17
Kcnq1ot1	2.42331e-21	-0.657695	0.363	0.65	4.84396e-17
Vps13c	2.48419e-21	-0.665969	0.173	0.413	4.96565e-17
Ncoa6	2.87053e-21	-0.764307	0.145	0.362	5.7379e-17
Tpd52l1	2.87262e-21	-1.07262	0.095	0.287	5.74209e-17
Tbc1d8	3.04488e-21	-0.595743	0.145	0.372	6.0864e-17
Cdc14a	3.1635e-21	-0.533017	0.272	0.542	6.32351e-17
Kdm2b	3.50792e-21	-1.52581	0.057	0.228	7.01198e-17
Sdha	3.96529e-21	-0.717351	0.137	0.36	7.92622e-17
Sdc4	3.98865e-21	-0.783484	0.091	0.285	7.97291e-17
Tbc1d19	4.04512e-21	-1.77574	0.054	0.223	8.08579e-17
Mib1	4.33865e-21	-1.02937	0.141	0.353	8.67253e-17
Yme1l1	4.41295e-21	-0.586809	0.102	0.304	8.82105e-17
Creb1	4.54403e-21	-1.04774	0.073	0.255	9.08307e-17
Slc2a12	4.54454e-21	-2.16736	0.02	0.159	9.08408e-17
Phaf1	4.54621e-21	-1.19306	0.053	0.22	9.08741e-17
Ext2	4.68481e-21	-0.974882	0.082	0.267	9.36447e-17
Bltp2	5.0275e-21	-1.24438	0.061	0.236	1.00495e-16
Arhgap6	5.3207e-21	-0.600125	0.455	0.696	1.06355e-16
ENSMUSG00000131089	5.69695e-21	-2.20582	0.036	0.19	1.13876e-16
Atg2b	5.77156e-21	-0.657358	0.063	0.237	1.15368e-16
Gm36201	5.78275e-21	-0.906038	0.068	0.247	1.15591e-16
Akap8l	6.13496e-21	-0.572542	0.161	0.39	1.22632e-16
Itfg1	6.26105e-21	-0.698997	0.127	0.34	1.25152e-16
Wac	7.09079e-21	-0.746096	0.194	0.438	1.41738e-16
Rbks	7.94141e-21	-0.807166	0.102	0.3	1.58741e-16
Kdm4c	8.59863e-21	-0.707155	0.148	0.375	1.71878e-16
Acat1	8.80743e-21	-0.714234	0.089	0.279	1.76052e-16
Esrrg	9.06394e-21	-0.840907	0.508	0.672	1.81179e-16
Sfxn2	9.4027e-21	-1.32748	0.042	0.203	1.87951e-16
Map2k4	9.62101e-21	-0.533302	0.211	0.461	1.92314e-16
Polr3gl	9.84934e-21	-2.21117	0.021	0.159	1.96878e-16
Abl1	1.05173e-20	-0.520287	0.194	0.442	2.1023e-16
Fam133b	1.05831e-20	-0.590405	0.099	0.299	2.11545e-16
Klf13	1.06308e-20	-0.698608	0.115	0.319	2.125e-16
Stx8	1.46187e-20	-0.608394	0.187	0.422	2.92213e-16
Mss51	1.51863e-20	-1.68379	0.087	0.262	3.0356e-16
Cnot2	1.57654e-20	-0.77204	0.166	0.39	3.15135e-16
Ndufs1	1.67681e-20	-0.700355	0.122	0.333	3.35179e-16
4930573O16Rik	1.7573e-20	-1.79687	0.041	0.195	3.51267e-16
Ssh2	1.89776e-20	-0.543742	0.405	0.691	3.79343e-16
Synpo	1.99563e-20	-0.606035	0.135	0.35	3.98907e-16
Top2b	2.02982e-20	-0.895567	0.103	0.299	4.05741e-16
Ap1g1	2.11534e-20	-0.703974	0.191	0.43	4.22836e-16
Itch	2.17912e-20	-0.643278	0.18	0.42	4.35584e-16
Clpb	2.24593e-20	-1.08969	0.101	0.29	4.48939e-16
Slc9a2	2.39483e-20	-1.12395	0.088	0.269	4.78702e-16
Fnip1	2.42907e-20	-0.504401	0.42	0.696	4.85547e-16
Abhd18	2.54668e-20	-2.32932	0.025	0.165	5.09055e-16
Trp53inp2	2.95319e-20	-1.92536	0.031	0.176	5.90314e-16
St7	3.15031e-20	-0.814391	0.144	0.357	6.29716e-16
ENSMUSG00000124435	3.35902e-20	-2.28737	0.01	0.134	6.71435e-16
Serpine2	3.4726e-20	-1.4964	0.052	0.213	6.94139e-16
Klhl31	3.48987e-20	-1.01574	0.148	0.347	6.97589e-16
Jpx	3.76189e-20	-1.1605	0.067	0.24	7.51964e-16
Micu3	3.86794e-20	-1.59347	0.073	0.243	7.73162e-16
Usp40	3.88896e-20	-0.75446	0.116	0.322	7.77365e-16
Plaat3	3.88978e-20	-1.34335	0.029	0.173	7.77528e-16
Itsn2	3.94667e-20	-0.849936	0.14	0.353	7.88899e-16
Camk2g	4.13053e-20	-0.735954	0.193	0.429	8.25653e-16
St7l	4.29901e-20	-0.522518	0.127	0.335	8.59328e-16
Uqcc1	4.65276e-20	-0.544773	0.197	0.433	9.30039e-16
Ubac1	5.0385e-20	-1.12091	0.122	0.32	1.00715e-15
Sgk3	5.36193e-20	-1.35403	0.054	0.218	1.0718e-15
Crhr2	6.05224e-20	-1.06502	0.103	0.297	1.20978e-15
Hmbox1	6.26241e-20	-0.547971	0.131	0.334	1.25179e-15
6430590A07Rik	6.69289e-20	-1.71961	0.041	0.19	1.33784e-15
Hnrnpl	6.74911e-20	-0.62432	0.12	0.325	1.34908e-15
Lrp6	6.81138e-20	-0.526485	0.205	0.446	1.36153e-15
Atpaf1	6.91118e-20	-1.34901	0.073	0.246	1.38148e-15
H6pd	6.95936e-20	-1.24196	0.032	0.175	1.39111e-15
Rab2a	6.97979e-20	-0.557817	0.263	0.525	1.39519e-15
Neat1	7.21969e-20	1.29174	0.913	0.969	1.44314e-15
Arhgap5	7.89462e-20	-0.838071	0.128	0.328	1.57805e-15
Rhot1	7.97051e-20	-0.618981	0.169	0.395	1.59322e-15
Cop1	8.83163e-20	-0.716004	0.134	0.338	1.76535e-15
Lrrc52	8.85836e-20	-3.26763	0.013	0.136	1.7707e-15
Scn1b	8.9861e-20	-1.78383	0.022	0.157	1.79623e-15
Cep43	8.98895e-20	-0.613095	0.173	0.395	1.7968e-15
Pwwp2a	9.10963e-20	-0.868913	0.081	0.261	1.82092e-15
Mreg	9.56118e-20	-1.25216	0.084	0.262	1.91118e-15
Myot	9.5665e-20	-0.553696	0.478	0.7	1.91225e-15
Mtx2	9.75113e-20	-1.03241	0.073	0.247	1.94915e-15
Castor2	1.0376e-19	-0.672067	0.082	0.262	2.07405e-15
Ints10	1.11504e-19	-1.80926	0.038	0.186	2.22886e-15
Hectd4	1.16851e-19	-0.700235	0.133	0.346	2.33573e-15
2610005L07Rik	1.19338e-19	-1.21456	0.07	0.242	2.38546e-15
Med27	1.24913e-19	-0.563531	0.221	0.465	2.49688e-15
Gm56680	1.29342e-19	-2.36668	0.028	0.166	2.58542e-15
Slc22a23	1.30887e-19	-1.24688	0.117	0.307	2.6163e-15
Inpp4a	1.34636e-19	-0.948495	0.101	0.29	2.69125e-15
Shprh	1.48172e-19	-0.644331	0.13	0.334	2.96182e-15
Ubap2	1.56005e-19	-0.579587	0.14	0.346	3.11838e-15
Gm57403	1.57703e-19	-2.02244	0.028	0.166	3.15233e-15
Nfatc2	1.6526e-19	-0.659184	0.11	0.304	3.30338e-15
Apc	1.78107e-19	-0.569217	0.221	0.463	3.56018e-15
Smtn	1.78399e-19	-1.91961	0.028	0.166	3.56601e-15
Tenm3	1.78884e-19	-0.808531	0.154	0.36	3.57571e-15
Map3k2	1.79689e-19	-0.678748	0.163	0.381	3.5918e-15
Gpr146	1.85105e-19	-2.75168	0.015	0.141	3.70006e-15
Tob1	1.91708e-19	-1.68266	0.06	0.22	3.83205e-15
Ankrd52	1.95284e-19	-0.858122	0.067	0.237	3.90354e-15
Agpat3	2.03383e-19	-0.796094	0.123	0.325	4.06543e-15
Ypel2	2.113e-19	-0.929078	0.081	0.257	4.22368e-15
Abcb7	2.14822e-19	-0.9372	0.098	0.283	4.29408e-15
Sntg2	2.50711e-19	-2.56864	0.011	0.131	5.01146e-15
Vps37a	2.93277e-19	-0.933201	0.133	0.333	5.86232e-15
Plekhm3	3.37662e-19	-0.66093	0.137	0.343	6.74953e-15
Ptpn14	3.49641e-19	-0.604593	0.102	0.288	6.98898e-15
Scmh1	3.61418e-19	-0.651288	0.191	0.421	7.22437e-15
Ahcyl2	3.66347e-19	-0.68332	0.172	0.388	7.32291e-15
Zmym2	3.82953e-19	-0.668423	0.13	0.328	7.65485e-15
Usp33	3.83547e-19	-0.773472	0.099	0.285	7.66672e-15
Rcor3	3.904e-19	-1.22422	0.042	0.191	7.80371e-15
Celf2	4.11391e-19	-0.501773	0.541	0.822	8.22329e-15
Gm49012	4.2143e-19	-2.08506	0.035	0.176	8.42396e-15
Gm12224	4.27001e-19	-0.639965	0.144	0.355	8.53533e-15
Acad11	4.38991e-19	-1.65376	0.031	0.17	8.77499e-15
Ngly1	5.01108e-19	-1.1645	0.101	0.285	1.00166e-14
Armc8	5.20913e-19	-0.525101	0.13	0.333	1.04125e-14
2310015A10Rik	5.78086e-19	-1.65842	0.052	0.206	1.15554e-14
Dpyd	6.23664e-19	-1.98432	0.039	0.183	1.24664e-14
Ric1	6.58931e-19	-0.709364	0.122	0.317	1.31714e-14
Ciapin1	6.68524e-19	-1.40304	0.06	0.218	1.33631e-14
Foxp2	7.42359e-19	-1.81213	0.054	0.207	1.4839e-14
Chaserr	7.53689e-19	-0.63175	0.162	0.381	1.50655e-14
Arhgef6	7.66145e-19	-1.30577	0.08	0.249	1.53145e-14
Kyat3	7.73143e-19	-1.47689	0.034	0.173	1.54544e-14
Ern1	7.87176e-19	-0.980785	0.103	0.287	1.57349e-14
Gm4861	8.76077e-19	-2.10453	0.017	0.141	1.75119e-14
Rragd	9.34687e-19	-0.582364	0.087	0.262	1.86835e-14
Gm29185	1.01546e-18	-1.7843	0.06	0.212	2.0298e-14
Reep1	1.04531e-18	-0.801658	0.142	0.343	2.08946e-14
Pcmtd2	1.04644e-18	-1.11194	0.082	0.255	2.09173e-14
Palmd	1.08932e-18	-1.13495	0.059	0.217	2.17745e-14
Gm9895	1.17326e-18	-1.99812	0.022	0.151	2.34523e-14
Asb10	1.27352e-18	-1.72612	0.02	0.144	2.54564e-14
Zranb2	1.27764e-18	-0.85109	0.108	0.292	2.55387e-14
Bhlhe40	1.37404e-18	-1.50974	0.041	0.185	2.74657e-14
A430046D13Rik	1.52366e-18	-1.41677	0.059	0.214	3.04565e-14
Eprs1	1.57865e-18	-0.784954	0.381	0.628	3.15556e-14
Fbxo9	1.62996e-18	-1.39593	0.045	0.192	3.25813e-14
Prkag3	1.65744e-18	-0.507368	0.081	0.251	3.31306e-14
Ddo	1.65753e-18	-1.51243	0.059	0.213	3.31323e-14
Uri1	1.69658e-18	-0.500483	0.168	0.384	3.39129e-14
Arl3	1.70296e-18	-0.993431	0.042	0.187	3.40405e-14
Tada2a	1.73766e-18	-1.42214	0.061	0.22	3.4734e-14
Appl2	1.75933e-18	-0.578608	0.099	0.284	3.51672e-14
Hapstr1	1.79135e-18	-0.709281	0.179	0.393	3.58073e-14
Lsmem1	1.829e-18	-1.26433	0.046	0.193	3.65599e-14
Sh3rf2	2.04235e-18	-0.6814	0.205	0.423	4.08244e-14
D830005E20Rik	2.06542e-18	-2.46417	0.015	0.135	4.12856e-14
Pik3r1	2.10898e-18	-1.28924	0.057	0.212	4.21564e-14
Ppat	2.15114e-18	-2.47005	0.022	0.148	4.29991e-14
Eya4	2.15416e-18	-0.62923	0.511	0.738	4.30595e-14
Igf2bp2	2.15806e-18	4.05773	0.12	0.023	4.31375e-14
Rhobtb3	2.54714e-18	-1.13328	0.073	0.238	5.09148e-14
Arhgap12	2.91046e-18	-0.572155	0.194	0.409	5.81772e-14
Fnbp4	3.11651e-18	-0.867712	0.115	0.298	6.2296e-14
Cept1	3.41906e-18	-1.31767	0.095	0.268	6.83436e-14
Ldhb	3.42485e-18	-3.6078	0.01	0.122	6.84593e-14
Trim44	3.93305e-18	-0.524879	0.179	0.392	7.86177e-14
Wdr20	4.12321e-18	-0.831093	0.12	0.311	8.24188e-14
Mrps9	4.32509e-18	-0.850349	0.108	0.288	8.64543e-14
Wls	4.34703e-18	-1.13137	0.075	0.237	8.68927e-14
Xylt1	4.59234e-18	-2.00043	0.039	0.176	9.17963e-14
Pias1	4.68514e-18	-0.552727	0.187	0.412	9.36512e-14
Hnrnpk	4.7777e-18	-0.952372	0.029	0.164	9.55015e-14
Nr2c2	5.03251e-18	-0.849545	0.119	0.305	1.00595e-13
Rasgrp3	5.26241e-18	-1.46031	0.053	0.2	1.0519e-13
Gm49417	5.26498e-18	-1.52092	0.029	0.161	1.05242e-13
Epc2	5.74454e-18	-0.826063	0.127	0.318	1.14828e-13
Pds5b	5.7675e-18	-1.52117	0.061	0.215	1.15287e-13
Rprd2	5.9209e-18	-0.690601	0.102	0.278	1.18353e-13
Mtr	6.32199e-18	-0.765196	0.07	0.233	1.2637e-13
Pik3cd	6.38122e-18	-1.26029	0.064	0.219	1.27554e-13
Nmnat3	6.41606e-18	-1.01255	0.106	0.283	1.28251e-13
Raet1e	7.56274e-18	-2.86625	0.006	0.111	1.51172e-13
Stk38	7.68348e-18	-0.774855	0.061	0.216	1.53585e-13
Tnfaip2	8.91956e-18	-4.01527	0.006	0.11	1.78293e-13
Ip6k3	9.48889e-18	-0.730419	0.155	0.36	1.89673e-13
Plpp3	9.76671e-18	-0.731368	0.101	0.281	1.95227e-13
Irf2bp2	1.00551e-17	-2.57247	0.008	0.117	2.00992e-13
Usp19	1.01422e-17	-0.818404	0.063	0.22	2.02731e-13
Ppp1r3c	1.10025e-17	-1.27853	0.054	0.204	2.1993e-13
Pcf11	1.10882e-17	-1.03594	0.096	0.27	2.21641e-13
Gm56847	1.11835e-17	-1.09344	0.046	0.189	2.23548e-13
Gm40477	1.1538e-17	-0.877916	0.067	0.223	2.30633e-13
Uhrf2	1.2164e-17	-0.794397	0.078	0.244	2.43146e-13
Serac1	1.27962e-17	-0.861279	0.073	0.234	2.55783e-13
Prpf39	1.3376e-17	-0.887858	0.128	0.316	2.67373e-13
Arhgef37	1.37333e-17	-1.73812	0.035	0.167	2.74516e-13
Kdm6a	1.4369e-17	-0.651507	0.134	0.332	2.87222e-13
Cadm1	1.55854e-17	-0.929352	0.092	0.257	3.11537e-13
Ar	1.58548e-17	-0.981672	0.108	0.279	3.16921e-13
Nfatc3	1.77273e-17	-0.507574	0.096	0.273	3.54352e-13
Etfdh	1.91891e-17	-1.82142	0.036	0.17	3.83571e-13
Nek1	2.09051e-17	-0.604202	0.112	0.296	4.17873e-13
ENSMUSG00000142112	2.12523e-17	-2.4981	0.029	0.154	4.24812e-13
Cpt1a	2.12655e-17	-1.83698	0.047	0.188	4.25075e-13
Ttc23	2.13345e-17	-1.26734	0.05	0.192	4.26456e-13
Tmem87a	2.19995e-17	-0.543421	0.182	0.393	4.39748e-13
Usp3	2.21732e-17	-0.560311	0.128	0.319	4.4322e-13
A530013C23Rik	2.24301e-17	-2.05231	0.025	0.149	4.48355e-13
Hrc	2.25978e-17	-1.39557	0.025	0.151	4.51706e-13
Stx17	2.2627e-17	-1.59115	0.049	0.19	4.52291e-13
Gnas	2.30222e-17	2.24287	0.228	0.095	4.60191e-13
Ebf3	2.37897e-17	-0.939958	0.064	0.216	4.75532e-13
Tiam2	2.43811e-17	3.00146	0.191	0.07	4.87354e-13
Avil	2.502e-17	-1.29523	0.052	0.196	5.00124e-13
Rps6ka5	2.57401e-17	-0.825262	0.092	0.26	5.14519e-13
Zup1	2.60079e-17	-1.41165	0.054	0.199	5.19873e-13
Ccdc93	2.70809e-17	-0.785148	0.059	0.208	5.41321e-13
Eef1g	2.8467e-17	3.05786	0.135	0.033	5.69027e-13
Gnpat	2.94577e-17	-1.21168	0.053	0.199	5.8883e-13
Cnnm2	3.09251e-17	-0.585281	0.094	0.266	6.18161e-13
Slc44a2	3.20179e-17	-0.608989	0.134	0.327	6.40005e-13
Mlf1	3.34102e-17	-1.02998	0.105	0.276	6.67837e-13
2610203C22Rik	3.36796e-17	-2.9637	0.007	0.11	6.73221e-13
AI480526	3.5643e-17	-3.08118	0.01	0.116	7.12468e-13
Sypl1	3.74976e-17	-0.68705	0.128	0.319	7.49539e-13
Zdhhc17	3.77473e-17	-0.570776	0.11	0.286	7.5453e-13
Mysm1	3.89981e-17	-0.802334	0.102	0.276	7.79533e-13
Padi2	4.13942e-17	-0.937047	0.085	0.248	8.27429e-13
Naa16	4.14128e-17	-0.766167	0.101	0.272	8.27801e-13
Narf	4.27121e-17	-1.64413	0.029	0.155	8.53773e-13
Smarcd3	4.36349e-17	-0.806362	0.085	0.251	8.72217e-13
Dhrs11	4.78292e-17	-1.13015	0.039	0.173	9.56059e-13
Ipo13	4.79606e-17	-0.74881	0.063	0.215	9.58684e-13
Vps26a	4.8656e-17	-1.22881	0.054	0.199	9.72585e-13
Zyg11b	5.46977e-17	-0.612469	0.145	0.339	1.09335e-12
Cdc42bpb	5.59263e-17	-0.702822	0.091	0.262	1.11791e-12
Cstpp1	5.65763e-17	-1.78876	0.038	0.168	1.1309e-12
AW554918	6.15616e-17	-0.757796	0.116	0.293	1.23055e-12
Ldah	6.3842e-17	-1.00368	0.103	0.276	1.27614e-12
Pdha1	6.43356e-17	-1.14523	0.047	0.188	1.286e-12
Snx2	6.45792e-17	-0.869832	0.073	0.231	1.29087e-12
Pcbd2	7.04318e-17	-0.968151	0.064	0.213	1.40786e-12
ENSMUSG00000130618	7.19137e-17	-1.38515	0.017	0.13	1.43748e-12
Fabp3	7.21156e-17	-1.48695	0.034	0.162	1.44152e-12
Lmbrd1	7.58532e-17	-0.647996	0.151	0.346	1.51623e-12
Alpl	7.60974e-17	-3.09851	0.011	0.117	1.52111e-12
Sipa1l2	8.61329e-17	-1.05625	0.077	0.228	1.72171e-12
Gcnt2	8.8489e-17	-0.927195	0.091	0.253	1.76881e-12
Med14	9.15459e-17	-0.814974	0.108	0.28	1.82991e-12
Khdrbs3	9.5478e-17	-1.94081	0.054	0.192	1.90851e-12
Rgcc	9.57703e-17	2.11376	0.232	0.101	1.91435e-12
ENSMUSG00000138178	9.95107e-17	-0.874436	0.084	0.245	1.98912e-12
ENSMUSG00000127995	1.01579e-16	-1.92339	0.035	0.162	2.03046e-12
Cd59b	1.07524e-16	-3.38583	0.008	0.11	2.1493e-12
Acox1	1.12479e-16	-1.00752	0.095	0.26	2.24835e-12
Slc25a17	1.14448e-16	-0.762722	0.066	0.215	2.2877e-12
Epas1	1.14456e-16	-1.02482	0.053	0.194	2.28786e-12
4930549G23Rik	1.15344e-16	-0.920112	0.087	0.248	2.3056e-12
Ulk2	1.16186e-16	-0.628429	0.123	0.307	2.32244e-12
Hdac8	1.17847e-16	-0.702302	0.215	0.416	2.35565e-12
ENSMUSG00000128840	1.18889e-16	-1.33118	0.046	0.183	2.37648e-12
Actr3b	1.21746e-16	-2.34615	0.025	0.143	2.43357e-12
Ubxn7	1.22852e-16	-0.517202	0.094	0.262	2.45569e-12
Zranb3	1.32867e-16	-1.02122	0.049	0.187	2.65588e-12
Sfxn5	1.34315e-16	-1.02273	0.088	0.25	2.68482e-12
Ap1s2	1.46703e-16	-0.90721	0.088	0.248	2.93244e-12
Pals2	1.48844e-16	-0.537088	0.189	0.402	2.97524e-12
Mpdz	1.58023e-16	-0.56028	0.191	0.395	3.15873e-12
Mtch2	1.58479e-16	-1.0929	0.068	0.22	3.16783e-12
Fndc3a	1.60822e-16	-0.611045	0.163	0.367	3.21466e-12
Efr3b	1.61341e-16	-1.7667	0.073	0.22	3.22504e-12
Tmco4	1.61961e-16	-1.53867	0.045	0.178	3.23744e-12
Pdk2	1.67772e-16	-2.42894	0.017	0.127	3.35359e-12
Clcn3	1.69063e-16	-0.6071	0.14	0.325	3.37939e-12
Hdac5	1.73486e-16	-1.22297	0.036	0.164	3.46782e-12
Wdr7	1.77503e-16	-0.59091	0.163	0.364	3.54811e-12
Rabep1	1.78936e-16	-0.583533	0.168	0.362	3.57676e-12
Abca5	1.81072e-16	-0.982786	0.068	0.22	3.61945e-12
Synm	1.89831e-16	-1.19335	0.066	0.212	3.79453e-12
Dtd1	1.93506e-16	-0.952592	0.063	0.209	3.868e-12
Atp11a	2.14837e-16	-0.690003	0.07	0.22	4.29438e-12
Hsd17b4	2.16127e-16	-0.896108	0.082	0.24	4.32017e-12
Idh3a	2.17395e-16	-1.35995	0.038	0.164	4.34551e-12
Gm20757	2.23199e-16	-3.36543	0.02	0.129	4.46152e-12
Gramd1a	2.24289e-16	-1.50379	0.034	0.158	4.48331e-12
Gm57084	2.41167e-16	-1.04316	0.063	0.21	4.82068e-12
Sucla2	2.58555e-16	-0.587862	0.103	0.273	5.16825e-12
Ganc	2.84082e-16	-1.24141	0.067	0.214	5.67852e-12
Tle1	2.95201e-16	-0.756478	0.127	0.304	5.90077e-12
Abtb2	3.02813e-16	-0.794478	0.173	0.362	6.05292e-12
Cask	3.22596e-16	-0.899612	0.11	0.277	6.44837e-12
Pcyt1a	3.26682e-16	-0.896227	0.087	0.246	6.53005e-12
Epm2a	3.33121e-16	-1.37059	0.043	0.175	6.65876e-12
Ttc14	3.45522e-16	-0.757458	0.096	0.262	6.90664e-12
Rmnd1	3.49436e-16	-1.29869	0.045	0.178	6.98488e-12
1700109H08Rik	3.50011e-16	-1.05725	0.082	0.236	6.99636e-12
ENSMUSG00000130597	3.67335e-16	-0.536772	0.169	0.37	7.34265e-12
Prkd1	3.78044e-16	-3.90002	0.007	0.104	7.55673e-12
Kmt5b	3.82872e-16	-0.589765	0.067	0.217	7.65322e-12
Bicra	3.88307e-16	-0.539902	0.102	0.269	7.76186e-12
Rtn4ip1	3.94477e-16	-1.53113	0.047	0.181	7.8852e-12
Cd36	4.24929e-16	-1.11111	0.295	0.452	8.4939e-12
Mvb12b	4.30276e-16	-1.26847	0.052	0.189	8.60078e-12
Dctn4	4.49359e-16	-0.970312	0.087	0.246	8.98224e-12
Ankrd6	4.58395e-16	-0.603623	0.094	0.254	9.16286e-12
Mcm3ap	4.70575e-16	-1.04234	0.053	0.192	9.40632e-12
4632427E13Rik	4.74006e-16	-0.632891	0.196	0.403	9.4749e-12
Hmg20a	4.80671e-16	-0.624346	0.172	0.368	9.60813e-12
Xrcc5	4.85599e-16	-1.12007	0.092	0.25	9.70663e-12
ENSMUSG00000144212	4.8704e-16	-0.689085	0.035	0.159	9.73544e-12
Scaf11	4.92525e-16	-0.540106	0.141	0.329	9.84507e-12
Igsf8	5.21389e-16	-1.89953	0.021	0.133	1.0422e-11
ENSMUSG00000139123	5.32149e-16	-2.73386	0.013	0.115	1.06371e-11
Arb2a	5.66153e-16	-0.573008	0.209	0.416	1.13168e-11
Gm13483	5.79509e-16	-1.0989	0.073	0.219	1.15838e-11
Smyd2	5.79852e-16	-1.43801	0.045	0.175	1.15907e-11
Acvr1	5.82846e-16	-0.738037	0.175	0.374	1.16505e-11
Hnrnpa1	5.86016e-16	-1.21985	0.047	0.18	1.17139e-11
Tmem150a	6.2882e-16	-1.02291	0.034	0.157	1.25695e-11
Slc25a26	6.31106e-16	-0.772395	0.142	0.325	1.26152e-11
Ndufaf4	6.45571e-16	-0.979692	0.054	0.193	1.29043e-11
Ubn1	6.84165e-16	-0.523119	0.099	0.265	1.36758e-11
Gm57354	7.44034e-16	-1.91322	0.025	0.139	1.48725e-11
Rb1	7.77594e-16	-0.741898	0.124	0.297	1.55433e-11
Slf1	8.083e-16	-0.697298	0.14	0.318	1.61571e-11
Fbxl3	8.21625e-16	-0.643638	0.091	0.25	1.64235e-11
Apol6	8.40566e-16	-1.80902	0.032	0.152	1.68021e-11
ENSMUSG00000128256	8.44011e-16	-3.46069	0.008	0.105	1.68709e-11
Timm44	9.29882e-16	-0.77396	0.054	0.191	1.85874e-11
Dnajc5	9.43575e-16	-0.532602	0.11	0.282	1.88611e-11
Gm29677	9.62074e-16	-3.27065	0.014	0.116	1.92309e-11
Dync1i2	9.63017e-16	-0.611348	0.117	0.287	1.92497e-11
Mccc1	9.69292e-16	-1.45529	0.039	0.164	1.93752e-11
Stt3b	9.70642e-16	-0.924819	0.102	0.263	1.94022e-11
Kdm7a	9.82803e-16	-0.797768	0.071	0.22	1.96453e-11
Washc5	1.0299e-15	-1.41511	0.027	0.142	2.05866e-11
Lgr4	1.03067e-15	-0.687193	0.144	0.323	2.0602e-11
Pank4	1.06557e-15	-2.0352	0.018	0.126	2.12997e-11
Dcun1d2	1.07481e-15	-1.17981	0.056	0.193	2.14843e-11
Ctnnbl1	1.08446e-15	-0.593215	0.07	0.219	2.16773e-11
Snrk	1.09702e-15	-0.933066	0.041	0.168	2.19284e-11
Oxr1	1.15745e-15	-1.02885	0.085	0.234	2.31362e-11
Nck2	1.15897e-15	-0.550534	0.133	0.31	2.31666e-11
Slc12a2	1.16034e-15	-0.770261	0.087	0.242	2.3194e-11
Gm49797	1.19184e-15	-0.504385	0.194	0.403	2.38237e-11
Rnf115	1.20124e-15	2.34407	0.425	0.337	2.40117e-11
ENSMUSG00000143530	1.23333e-15	-2.62117	0.01	0.108	2.4653e-11
Myoz3	1.27188e-15	-0.98345	0.045	0.173	2.54236e-11
Sh3bp5	1.30445e-15	-0.955212	0.053	0.19	2.60746e-11
Opa1	1.42675e-15	-0.624909	0.092	0.248	2.85194e-11
Klhl33	1.46652e-15	-3.82403	0.007	0.101	2.93143e-11
Hnrnpa3	1.51752e-15	-0.641037	0.144	0.325	3.03337e-11
Exd2	1.57298e-15	-0.930479	0.057	0.195	3.14423e-11
Shld2	1.61927e-15	-1.26559	0.075	0.221	3.23676e-11
Rab28	1.68613e-15	-0.532889	0.078	0.23	3.3704e-11
Crat	1.80533e-15	-1.41945	0.018	0.124	3.60868e-11
Pik3ip1	1.80688e-15	-1.37063	0.017	0.122	3.61177e-11
Gm16576	1.82586e-15	-1.82084	0.024	0.134	3.64971e-11
Arfgap2	1.84679e-15	-0.672207	0.052	0.185	3.69154e-11
Ndufa10	1.85664e-15	-0.845198	0.07	0.216	3.71124e-11
Hoxc4	1.89067e-15	-0.729032	0.102	0.264	3.77927e-11
Cir1	1.89671e-15	-2.23523	0.021	0.129	3.79134e-11
Dcaf5	1.94341e-15	-0.594161	0.113	0.283	3.88468e-11
Grb14	2.02624e-15	-2.08749	0.034	0.15	4.05025e-11
Gm33045	2.07413e-15	-1.28466	0.068	0.209	4.14598e-11
Phc3	2.07665e-15	-0.574005	0.138	0.319	4.15102e-11
Ppp1r10	2.28521e-15	-0.947724	0.078	0.226	4.5679e-11
Epdr1	2.30154e-15	-0.928851	0.088	0.24	4.60056e-11
Arrdc2	2.30537e-15	-1.24457	0.035	0.156	4.60821e-11
Hbp1	2.31505e-15	-0.503862	0.08	0.232	4.62754e-11
Mxi1	2.34082e-15	-0.828064	0.067	0.211	4.67907e-11
Cpq	2.58683e-15	-1.06264	0.061	0.197	5.17081e-11
Lrrc38	2.60053e-15	-3.12395	0.008	0.102	5.1982e-11
Rbpj	2.60421e-15	-0.511024	0.145	0.335	5.20556e-11
Map4k5	2.61054e-15	-0.670017	0.119	0.29	5.21821e-11
ENSMUSG00000137673	2.64662e-15	-2.41823	0.011	0.109	5.29034e-11
Heca	2.6621e-15	-0.833051	0.066	0.208	5.32127e-11
Gm14319	2.70189e-15	-1.28018	0.049	0.177	5.40081e-11
Acvr2a	2.73563e-15	-0.673257	0.096	0.252	5.46825e-11
Cd46	2.89583e-15	-1.43636	0.047	0.176	5.78848e-11
Akap10	2.9256e-15	-0.626071	0.119	0.289	5.84797e-11
Gm11266	3.15988e-15	-1.20887	0.045	0.171	6.31628e-11
Hacd3	3.23994e-15	-0.690747	0.103	0.264	6.47632e-11
Cog5	3.42646e-15	-0.51793	0.182	0.375	6.84916e-11
0610040J01Rik	3.94864e-15	-1.75591	0.028	0.14	7.89293e-11
ENSMUSG00000127876	4.03382e-15	-3.26266	0.011	0.107	8.06321e-11
Perm1	4.24386e-15	-2.05802	0.02	0.124	8.48305e-11
Slco3a1	4.30962e-15	-0.771381	0.249	0.427	8.6145e-11
5930430L01Rik	4.43635e-15	-0.72487	0.05	0.179	8.86782e-11
Cdc123	4.44375e-15	-1.05945	0.074	0.218	8.88262e-11
Oma1	5.07575e-15	-2.22143	0.025	0.134	1.01459e-10
Zfp943	5.09108e-15	-1.871	0.024	0.132	1.01766e-10
Anks1	5.25448e-15	-0.572068	0.12	0.29	1.05032e-10
Zfp397	5.44157e-15	-1.00893	0.052	0.181	1.08772e-10
Mtres1	5.58211e-15	-1.51762	0.036	0.154	1.11581e-10
4930511M06Rik	6.0659e-15	-3.10289	0.01	0.103	1.21251e-10
Mrps5	6.2382e-15	-1.31924	0.047	0.174	1.24695e-10
Foxk1	6.30052e-15	-0.597569	0.084	0.233	1.25941e-10
Slc20a1	6.36197e-15	-0.686858	0.088	0.24	1.27169e-10
Btbd7	6.39274e-15	-0.644343	0.154	0.336	1.27785e-10
Usp28	6.41128e-15	1.74046	0.462	0.394	1.28155e-10
Rcc2	6.62116e-15	-1.05437	0.057	0.192	1.3235e-10
Atf2	6.82634e-15	-0.684662	0.148	0.327	1.36452e-10
Fgd4	7.30231e-15	-1.39045	0.036	0.153	1.45966e-10
Shld1	7.64605e-15	-0.573601	0.098	0.255	1.52837e-10
Vdac2	8.66043e-15	-1.23947	0.05	0.178	1.73113e-10
ENSMUSG00000130969	8.93997e-15	-0.508352	0.103	0.263	1.78701e-10
Prkdc	8.99832e-15	-0.859571	0.071	0.213	1.79867e-10
Wdr70	9.06393e-15	-0.636745	0.148	0.323	1.81179e-10
Zfp654	9.75933e-15	-0.765096	0.098	0.254	1.95079e-10
Gtf2ird1	1.02953e-14	-0.571369	0.088	0.24	2.05793e-10
Pot1a	1.03549e-14	-1.53308	0.032	0.145	2.06984e-10
Sort1	1.06385e-14	-1.08577	0.071	0.207	2.12653e-10
Kdm4a	1.19036e-14	-1.10494	0.073	0.211	2.37941e-10
Srsf2	1.19045e-14	-0.761006	0.045	0.171	2.3796e-10
Clk3	1.22274e-14	-0.693593	0.074	0.218	2.44413e-10
Acvr1b	1.2386e-14	-1.08021	0.066	0.199	2.47585e-10
Ncapd3	1.38718e-14	-0.98672	0.07	0.207	2.77283e-10
Atp1b1	1.39318e-14	-1.18056	0.099	0.245	2.78484e-10
Isoc2a	1.42299e-14	-0.620908	0.043	0.167	2.84442e-10
Prxl2c	1.42563e-14	-1.26588	0.045	0.166	2.84969e-10
Atp6v1b2	1.42647e-14	-0.766147	0.12	0.282	2.85137e-10
Lzts1	1.46021e-14	-1.39964	0.032	0.145	2.91881e-10
Smarca2	1.67795e-14	-0.590744	0.138	0.311	3.35406e-10
9330159M07Rik	1.82429e-14	-1.24071	0.052	0.178	3.64658e-10
Atg4c	1.84747e-14	-1.08966	0.038	0.154	3.69291e-10
Numb	1.97382e-14	-0.568734	0.159	0.344	3.94547e-10
Ccser2	2.00009e-14	-0.525986	0.155	0.336	3.99798e-10
Pla2g12a	2.0083e-14	-1.24687	0.066	0.198	4.01439e-10
Ntmt2	2.40661e-14	-1.32129	0.039	0.155	4.81058e-10
Rbm15	2.75501e-14	-2.01584	0.025	0.129	5.50699e-10
Rab11fip2	2.90574e-14	-1.24252	0.049	0.171	5.80829e-10
Ssbp1	3.04301e-14	-1.68137	0.029	0.136	6.08267e-10
Smtnl2	3.18335e-14	-0.598237	0.108	0.262	6.3632e-10
Hibch	3.20188e-14	-1.09964	0.063	0.193	6.40024e-10
Egf	3.2435e-14	-0.674491	0.154	0.332	6.48343e-10
Sema3c	3.27717e-14	-0.719934	0.184	0.37	6.55073e-10
Tfrc	3.35782e-14	-1.61162	0.047	0.165	6.71194e-10
Itgb1	3.47962e-14	1.87278	0.286	0.162	6.95542e-10
Wdr44	3.53488e-14	-0.530637	0.112	0.269	7.06588e-10
Snrpd3	3.55436e-14	-1.59791	0.029	0.137	7.1048e-10
Zfp346	3.71616e-14	-0.671903	0.073	0.211	7.42824e-10
2610008E11Rik	3.86959e-14	-1.12018	0.047	0.169	7.73492e-10
ENSMUSG00000137576	4.05627e-14	-0.505291	0.07	0.206	8.10807e-10
Vac14	4.13389e-14	-1.10748	0.02	0.119	8.26323e-10
Slc25a27	4.15699e-14	-1.4627	0.042	0.157	8.30942e-10
Slc6a8	4.20942e-14	-0.504137	0.063	0.194	8.41421e-10
Alg6	4.28814e-14	-0.939739	0.056	0.184	8.57157e-10
Macroh2a1	4.32547e-14	-0.640386	0.068	0.206	8.64618e-10
Prpf6	4.33479e-14	-0.713674	0.099	0.248	8.6648e-10
Pdhb	4.41406e-14	-0.925824	0.035	0.146	8.82327e-10
Vps54	5.06092e-14	-0.504569	0.214	0.413	1.01163e-09
Bace1	5.23409e-14	-0.951142	0.071	0.206	1.04624e-09
1110019D14Rik	5.44657e-14	-1.89455	0.042	0.156	1.08872e-09
Esco1	5.4777e-14	-1.48842	0.047	0.167	1.09494e-09
Mipep	6.1165e-14	-0.997468	0.046	0.165	1.22263e-09
Cgrrf1	6.55188e-14	-2.61379	0.015	0.108	1.30966e-09
ENSMUSG00000122311	6.63982e-14	-2.10283	0.014	0.106	1.32723e-09
Hlcs	6.77625e-14	-0.838537	0.081	0.22	1.3545e-09
Slc30a9	6.91372e-14	-0.923673	0.119	0.274	1.38198e-09
Dmac2	7.07409e-14	-2.26554	0.011	0.101	1.41404e-09
Lrmda	7.09967e-14	-0.530296	0.267	0.463	1.41915e-09
Gm16759	7.6788e-14	-1.66792	0.031	0.137	1.53492e-09
Arhgap31	7.97921e-14	-1.08059	0.034	0.143	1.59496e-09
Slc27a1	8.13794e-14	-0.590109	0.075	0.215	1.62669e-09
Fam118b	8.28859e-14	-1.14325	0.061	0.19	1.65681e-09
Fut8	8.43108e-14	-0.755773	0.075	0.211	1.68529e-09
Pnn	8.63223e-14	-0.839253	0.095	0.241	1.7255e-09
Gm46515	8.64545e-14	-2.17397	0.017	0.111	1.72814e-09
Med1	8.65905e-14	-0.895667	0.053	0.176	1.73086e-09
Top1	9.21319e-14	-0.731702	0.151	0.323	1.84162e-09
6030443J06Rik	9.44003e-14	-1.10027	0.041	0.155	1.88697e-09
Malsu1	9.97841e-14	-1.63536	0.031	0.137	1.99458e-09
Erlec1	1.02263e-13	-1.14515	0.064	0.191	2.04414e-09
Rabep2	1.03436e-13	-2.57293	0.011	0.1	2.06759e-09
Ankrd12	1.0604e-13	-0.521549	0.149	0.322	2.11963e-09
BC023105	1.15761e-13	-0.544885	0.194	0.374	2.31394e-09
Pdxk	1.23361e-13	-1.74909	0.021	0.119	2.46586e-09
Cry2	1.25218e-13	-0.913577	0.149	0.313	2.50297e-09
Ptgr2	1.25643e-13	-1.07667	0.074	0.206	2.51147e-09
Cbx5	1.30603e-13	-1.37307	0.032	0.139	2.61062e-09
Ptcd3	1.30741e-13	-0.821425	0.081	0.219	2.61337e-09
Tmem170b	1.3155e-13	-0.938491	0.085	0.224	2.62956e-09
D830032E09Rik	1.33138e-13	-2.56688	0.014	0.104	2.66129e-09
Usp45	1.35263e-13	-0.66678	0.067	0.198	2.70377e-09
Zfp507	1.5014e-13	-1.54273	0.036	0.146	3.00115e-09
Oxct1	1.63167e-13	-0.678504	0.193	0.368	3.26155e-09
Klhl8	1.66581e-13	-1.23929	0.035	0.143	3.32979e-09
Plcd4	1.66687e-13	-1.55582	0.035	0.143	3.3319e-09
1700027J07Rik	1.66769e-13	-1.07615	0.045	0.158	3.33354e-09
Sp4	1.73395e-13	-1.0364	0.073	0.203	3.46599e-09
Zxdc	1.78809e-13	-1.25201	0.054	0.176	3.57422e-09
Tcaim	1.80907e-13	-0.942286	0.071	0.201	3.61616e-09
Cd55	1.85167e-13	-2.37262	0.017	0.108	3.70131e-09
0610038B21Rik	1.86339e-13	-1.73424	0.031	0.135	3.72473e-09
Phlpp1	1.88601e-13	-0.610045	0.098	0.244	3.76995e-09
Slc45a4	1.91787e-13	-2.93412	0.02	0.113	3.83363e-09
Uqcrc2	2.00886e-13	-0.819774	0.108	0.257	4.0155e-09
Cilk1	2.02267e-13	-1.12242	0.05	0.169	4.04312e-09
Ccdc192	2.06923e-13	-2.40189	0.024	0.122	4.13617e-09
Trp53inp1	2.08925e-13	-0.980647	0.035	0.143	4.17621e-09
Gramd4	2.09939e-13	-0.777425	0.073	0.205	4.19646e-09
Gm15787	2.11624e-13	-1.76843	0.038	0.146	4.23016e-09
Ppp3cc	2.1344e-13	-0.556387	0.108	0.261	4.26646e-09
Arhgef18	2.17709e-13	-1.73762	0.021	0.116	4.35179e-09
Mier1	2.41058e-13	-0.739965	0.098	0.244	4.81851e-09
Atm	2.41219e-13	-0.576663	0.061	0.187	4.82173e-09
Bckdha	2.41262e-13	-1.02837	0.053	0.172	4.82258e-09
Mob2	2.53983e-13	-0.64569	0.092	0.234	5.07687e-09
Bdh1	2.55738e-13	-1.80463	0.042	0.151	5.11194e-09
Hectd2os	2.60084e-13	1.21598	0.538	0.478	5.19883e-09
Ptprs	2.65062e-13	-1.40503	0.031	0.135	5.29832e-09
Sec14l1	2.67364e-13	-0.706881	0.053	0.173	5.34434e-09
Slc7a6	2.74098e-13	-0.914734	0.071	0.203	5.47895e-09
Klhdc1	2.82578e-13	-1.58428	0.022	0.118	5.64845e-09
Mad1l1	2.82672e-13	-0.855481	0.068	0.199	5.65033e-09
Vamp4	2.82827e-13	-1.3164	0.039	0.149	5.65343e-09
Dennd6a	2.87702e-13	-0.725997	0.095	0.24	5.75087e-09
Gm31545	2.87744e-13	-1.44141	0.029	0.131	5.75172e-09
Rsrc2	2.95475e-13	-0.606692	0.137	0.297	5.90624e-09
Cep170	2.96416e-13	-0.514651	0.151	0.315	5.92506e-09
Tlk1	3.1114e-13	-0.549652	0.215	0.402	6.21938e-09
Cbfb	3.20585e-13	-0.661657	0.113	0.263	6.40817e-09
Ano10	3.31027e-13	-1.26627	0.046	0.16	6.6169e-09
Nudt3	3.32087e-13	-1.74472	0.018	0.111	6.63809e-09
Serpinb6a	3.32561e-13	-0.642088	0.119	0.269	6.64756e-09
Sars1	3.58804e-13	-0.727336	0.068	0.198	7.17213e-09
Csde1	3.65047e-13	1.76327	0.257	0.137	7.29692e-09
Chm	3.69661e-13	-0.633111	0.073	0.203	7.38916e-09
Pxmp2	3.81143e-13	-1.55833	0.018	0.11	7.61866e-09
Saraf	3.82857e-13	-1.0833	0.045	0.159	7.65293e-09
Gm16008	3.93405e-13	-1.20066	0.021	0.116	7.86378e-09
Exoc2	3.96023e-13	-0.503334	0.124	0.282	7.9161e-09
Mocs2	3.97314e-13	-1.09837	0.029	0.13	7.94192e-09
D230022J07Rik	4.08689e-13	-2.31299	0.018	0.109	8.16928e-09
Rnls	4.22217e-13	-1.25015	0.095	0.232	8.4397e-09
Kdm5d	4.32337e-13	-0.709741	0.054	0.174	8.64198e-09
Smc6	4.58973e-13	-0.877271	0.082	0.216	9.17441e-09
Ppp4r3b	4.76133e-13	-0.614786	0.101	0.248	9.51743e-09
ENSMUSG00000131655	5.24142e-13	-1.22686	0.015	0.103	1.04771e-08
Txndc11	5.35121e-13	-0.871192	0.089	0.227	1.06965e-08
Sypl2	5.40352e-13	-0.646	0.088	0.226	1.08011e-08
Sec31b	5.6387e-13	-0.813275	0.025	0.122	1.12712e-08
2210408I21Rik	5.81951e-13	-0.695104	0.127	0.275	1.16326e-08
Fam193b	5.909e-13	-0.706261	0.095	0.237	1.18115e-08
Samm50	6.08716e-13	-0.947862	0.038	0.145	1.21676e-08
Fbxw4	6.19082e-13	-0.878909	0.059	0.181	1.23748e-08
Usp48	6.2833e-13	-0.576132	0.094	0.235	1.25597e-08
P2rx6	6.6552e-13	-2.13159	0.015	0.103	1.33031e-08
Zfp410	6.67382e-13	-1.24419	0.042	0.15	1.33403e-08
Gns	6.6857e-13	-1.43731	0.032	0.134	1.33641e-08
Orc4	6.79422e-13	-1.31029	0.053	0.17	1.3581e-08
Wdtc1	7.30846e-13	-0.923872	0.035	0.14	1.46089e-08
Eif4e2	7.36855e-13	-0.83054	0.07	0.198	1.4729e-08
Sec22a	7.44211e-13	-0.763176	0.074	0.202	1.4876e-08
E2f6	7.45204e-13	-1.32069	0.043	0.153	1.48959e-08
Setd7	7.53663e-13	-0.606216	0.138	0.291	1.5065e-08
Phf3	7.71402e-13	-0.508823	0.151	0.315	1.54196e-08
ENSMUSG00000140314	7.77571e-13	-1.58781	0.024	0.119	1.55429e-08
Lrrc28	7.90074e-13	-0.505426	0.103	0.249	1.57928e-08
Myh4	8.69609e-13	-1.59995	0.094	0.221	1.73826e-08
Hmox2	9.30872e-13	-1.08687	0.046	0.159	1.86072e-08
Srpra	9.58468e-13	-0.752156	0.054	0.171	1.91588e-08
Paip2	9.73826e-13	-0.504471	0.128	0.285	1.94658e-08
Malt1	9.85784e-13	-0.682968	0.131	0.285	1.97048e-08
Gm44511	9.9138e-13	-1.30442	0.034	0.136	1.98167e-08
Spns2	1.01971e-12	-1.31302	0.027	0.122	2.03829e-08
Nbr1	1.03276e-12	-0.581081	0.078	0.21	2.06438e-08
Mink1	1.08609e-12	-0.833809	0.041	0.149	2.17098e-08
Nvl	1.09206e-12	-0.617173	0.092	0.232	2.18291e-08
Dexi	1.10175e-12	-0.674911	0.074	0.202	2.20228e-08
Deptor	1.13751e-12	-0.670551	0.091	0.226	2.27377e-08
Utp11	1.15776e-12	-0.595872	0.084	0.217	2.31425e-08
Gpc4	1.18666e-12	-1.0344	0.077	0.206	2.37201e-08
ENSMUSG00000125926	1.18667e-12	-1.91154	0.035	0.136	2.37204e-08
Gm49668	1.22222e-12	-1.31235	0.027	0.122	2.44309e-08
Ndufab1	1.23763e-12	-1.21551	0.036	0.141	2.47389e-08
Atg16l2	1.26979e-12	-1.33141	0.049	0.16	2.53818e-08
Bbx	1.28711e-12	-0.627401	0.11	0.257	2.57281e-08
Rars2	1.34842e-12	-0.608646	0.08	0.211	2.69536e-08
ENSMUSG00000140156	1.35814e-12	-1.00259	0.061	0.178	2.71478e-08
Atf7	1.46161e-12	-1.16424	0.047	0.158	2.92162e-08
Cr1l	1.46714e-12	-0.587183	0.057	0.174	2.93266e-08
Slc15a4	1.59472e-12	-0.789447	0.045	0.154	3.18768e-08
Rxrg	1.70815e-12	-2.09292	0.021	0.111	3.41442e-08
Aldh1l1	1.87133e-12	-1.66271	0.029	0.126	3.74061e-08
Nsf	1.87571e-12	-0.746424	0.087	0.219	3.74936e-08
Ulk1	1.89525e-12	-0.998893	0.045	0.154	3.78841e-08
Laptm4b	1.91485e-12	-1.3641	0.031	0.129	3.8276e-08
Srr	1.92183e-12	-0.898882	0.036	0.139	3.84154e-08
Focad	1.93331e-12	-0.531805	0.117	0.267	3.8645e-08
Ndufa12	2.0346e-12	-1.46514	0.024	0.117	4.06697e-08
Ncoa3	2.11672e-12	-0.772023	0.075	0.2	4.2311e-08
Mrs2	2.26973e-12	-1.09605	0.041	0.145	4.53696e-08
Asb8	2.36489e-12	-0.665396	0.047	0.159	4.72718e-08
Lrp4	2.38168e-12	-0.939517	0.032	0.13	4.76073e-08
Dnajb5	2.42337e-12	-1.24337	0.035	0.135	4.84408e-08
Dhx35	2.64054e-12	-1.2434	0.057	0.171	5.27818e-08
Utrn	2.73496e-12	1.86463	0.119	0.036	5.46691e-08
ENSMUSG00000143680	2.79268e-12	-1.81722	0.025	0.117	5.58228e-08
Tmem161b	2.80556e-12	-1.05252	0.063	0.182	5.60803e-08
Lmod1	2.89898e-12	-1.61964	0.028	0.122	5.79477e-08
Smox	2.97354e-12	-1.16138	0.045	0.151	5.94381e-08
Hoxc5	2.97739e-12	-0.635493	0.087	0.22	5.9515e-08
Gm35576	3.30236e-12	-1.39575	0.022	0.113	6.60108e-08
Gm57286	3.39237e-12	-0.737106	0.056	0.171	6.78101e-08
A930007I19Rik	3.48646e-12	-1.64265	0.036	0.136	6.96909e-08
Tra2b	3.50279e-12	-0.588731	0.154	0.314	7.00173e-08
Pik3c2b	3.55293e-12	-0.596418	0.089	0.222	7.10194e-08
Egln3	3.7008e-12	-1.11631	0.085	0.213	7.39752e-08
Cul5	3.70826e-12	-0.550125	0.131	0.283	7.41244e-08
Mtif2	3.76512e-12	-0.525949	0.039	0.142	7.52611e-08
Slc25a42	3.81658e-12	-1.63353	0.024	0.115	7.62895e-08
Mettl24	3.91935e-12	-1.28774	0.035	0.134	7.8344e-08
Zfp955a	3.99404e-12	-1.09867	0.029	0.124	7.9837e-08
Gm17484	4.06212e-12	-1.75704	0.017	0.101	8.11977e-08
Gm28609	4.2277e-12	-1.86013	0.021	0.108	8.45075e-08
Tigar	4.29218e-12	-1.98982	0.021	0.108	8.57963e-08
Golga1	4.31757e-12	-0.910897	0.061	0.178	8.63039e-08
Relch	4.32224e-12	-0.605565	0.071	0.192	8.63973e-08
Lmcd1	4.43688e-12	2.25583	0.429	0.36	8.86888e-08
Mgll	4.48481e-12	-1.10177	0.049	0.157	8.96468e-08
Fhl1	4.53018e-12	1.44435	0.447	0.382	9.05537e-08
Macf1	4.53042e-12	1.75912	0.539	0.558	9.05586e-08
Stradb	4.66001e-12	-0.827152	0.084	0.21	9.3149e-08
Il15	4.74061e-12	-2.1635	0.021	0.108	9.476e-08
Crybg3	4.78947e-12	-0.844928	0.071	0.189	9.57367e-08
Ppp1r37	4.84927e-12	-0.511259	0.08	0.211	9.6932e-08
Txndc16	4.86749e-12	-1.62465	0.032	0.128	9.72962e-08
2310014F06Rik	5.95918e-12	-0.920772	0.049	0.155	1.19118e-07
Nfic	6.00078e-12	-0.559708	0.061	0.178	1.1995e-07
Pcgf3	6.16656e-12	-0.887752	0.049	0.157	1.23263e-07
Rfx3	6.25955e-12	-1.26837	0.067	0.183	1.25122e-07
Bnip3l	6.27132e-12	-1.07464	0.039	0.141	1.25357e-07
Adam9	6.91347e-12	-1.38614	0.039	0.138	1.38193e-07
Gm572	7.10346e-12	-2.0308	0.018	0.102	1.41991e-07
ENSMUSG00000136383	7.28344e-12	-1.90902	0.027	0.117	1.45589e-07
Tbc1d16	7.57344e-12	-0.836503	0.041	0.143	1.51385e-07
Mrps27	7.58958e-12	-0.926258	0.061	0.176	1.51708e-07
Map3k4	7.78653e-12	-0.623322	0.071	0.193	1.55645e-07
ENSMUSG00000095041	7.81464e-12	-0.996426	0.043	0.145	1.56207e-07
Dnajb2	7.99514e-12	-0.712572	0.071	0.192	1.59815e-07
Nrap	8.06344e-12	1.60704	0.659	0.853	1.6118e-07
Swt1	9.0045e-12	-0.915043	0.075	0.196	1.79991e-07
Nudt13	9.27835e-12	-1.37555	0.056	0.166	1.85465e-07
Plpbp	9.34371e-12	-1.45378	0.057	0.165	1.86772e-07
2310020H05Rik	9.89662e-12	-0.516048	0.138	0.283	1.97823e-07
Ankrd39	9.94858e-12	-1.76633	0.02	0.104	1.98862e-07
Prickle3	9.95973e-12	-1.5037	0.027	0.117	1.99085e-07
1700120C14Rik	1.05552e-11	-0.918787	0.046	0.15	2.10989e-07
Rtn4	1.05663e-11	2.55193	0.222	0.122	2.1121e-07
Esrra	1.09741e-11	-0.636988	0.063	0.178	2.19362e-07
Ccdc66	1.10247e-11	-1.2106	0.039	0.139	2.20374e-07
Fem1a	1.1026e-11	-0.95871	0.041	0.143	2.20398e-07
Hsdl2	1.13571e-11	-1.3659	0.038	0.134	2.27017e-07
Lzts2	1.29258e-11	-1.01688	0.068	0.184	2.58373e-07
Erdr1y	1.32893e-11	2.37169	0.309	0.213	2.6564e-07
Tmem175	1.35856e-11	-1.22322	0.038	0.136	2.71562e-07
Amd1	1.39113e-11	-1.56151	0.053	0.158	2.78073e-07
Vezf1	1.45472e-11	-0.91272	0.088	0.214	2.90784e-07
Zfp799	1.53138e-11	-1.1916	0.034	0.129	3.06107e-07
4732471J01Rik	1.53153e-11	-0.843875	0.05	0.157	3.06137e-07
ENSMUSG00000138188	1.74677e-11	-1.40696	0.02	0.102	3.49161e-07
Mbtd1	1.80174e-11	-0.624764	0.137	0.281	3.60151e-07
Rab18	1.81711e-11	-0.914384	0.046	0.15	3.63222e-07
Gm33989	1.83234e-11	-0.742707	0.056	0.165	3.66267e-07
Pik3c2a	1.85303e-11	-0.7994	0.05	0.156	3.70402e-07
Sugt1	1.87409e-11	-1.09707	0.049	0.152	3.74612e-07
Tbcel	1.89361e-11	-1.09674	0.031	0.122	3.78513e-07
Gaa	1.91251e-11	-1.29312	0.043	0.143	3.82291e-07
Mtrex	1.91837e-11	-0.663913	0.068	0.185	3.83463e-07
Clock	1.97061e-11	-0.641519	0.115	0.251	3.93904e-07
Dpf2	2.01835e-11	-0.81994	0.045	0.148	4.03448e-07
Kansl2	2.02856e-11	-0.532159	0.126	0.271	4.05488e-07
Csnk1g1	2.09279e-11	-0.554005	0.091	0.217	4.18327e-07
Rc3h2	2.10881e-11	-1.05071	0.077	0.195	4.21529e-07
Prodh	2.1985e-11	-0.842398	0.018	0.1	4.39459e-07
Ctdspl2	2.23667e-11	-0.877549	0.074	0.192	4.47088e-07
Exosc10	2.23836e-11	-0.701601	0.039	0.136	4.47425e-07
Phyh	2.39379e-11	-1.74622	0.024	0.109	4.78495e-07
Pdss1	2.48312e-11	-1.19993	0.05	0.153	4.96351e-07
Qser1	2.48361e-11	-0.970171	0.064	0.175	4.96449e-07
Adck1	2.74714e-11	-0.637767	0.081	0.203	5.49125e-07
4930520K02Rik	2.75219e-11	-1.95617	0.025	0.11	5.50135e-07
Pdpr	3.01169e-11	-0.825361	0.074	0.19	6.02007e-07
2700049A03Rik	3.1613e-11	-0.508451	0.088	0.212	6.31912e-07
Parm1	3.17192e-11	-0.515198	0.061	0.174	6.34034e-07
Mcur1	3.26832e-11	-0.827472	0.02	0.101	6.53305e-07
Dnm1l	3.35689e-11	-0.746438	0.085	0.206	6.71009e-07
Sun1	3.47671e-11	-0.526587	0.064	0.178	6.9496e-07
Zfp592	3.47827e-11	-0.797309	0.07	0.185	6.95271e-07
Nt5dc1	3.67907e-11	-0.502982	0.11	0.242	7.35409e-07
Tns3	3.75396e-11	2.93507	0.158	0.069	7.50379e-07
0610043K17Rik	4.0806e-11	-1.06331	0.043	0.141	8.15672e-07
Dglucy	4.39827e-11	-0.918086	0.064	0.174	8.79171e-07
Cisd2	4.56694e-11	-0.856576	0.075	0.188	9.12886e-07
Calcoco1	4.58106e-11	-1.49407	0.029	0.118	9.15707e-07
Rprd1a	4.62238e-11	-0.585631	0.085	0.208	9.23967e-07
Crebzf	4.72423e-11	-2.11157	0.021	0.101	9.44326e-07
Fktn	4.76622e-11	-0.781856	0.064	0.175	9.5272e-07
Fh1	4.89343e-11	-1.2586	0.032	0.122	9.78147e-07
Cwc25	4.95584e-11	-0.829992	0.064	0.175	9.90624e-07
Cog6	4.96638e-11	-1.35576	0.029	0.117	9.92729e-07
Alg2	5.1285e-11	-1.46757	0.024	0.108	1.02514e-06
Gpc1	5.22008e-11	-0.724407	0.035	0.128	1.04344e-06
Trim26	6.02464e-11	-1.34298	0.042	0.136	1.20426e-06
Ccl25	6.05031e-11	-0.580818	0.071	0.185	1.2094e-06
Ptar1	6.20612e-11	-1.02258	0.049	0.15	1.24054e-06
Carm1	6.93171e-11	-0.634932	0.059	0.164	1.38558e-06
Gm5105	6.95914e-11	-1.42985	0.031	0.119	1.39106e-06
Gfm1	7.10225e-11	-1.23819	0.053	0.155	1.41967e-06
Zer1	7.14315e-11	-1.49065	0.022	0.104	1.42784e-06
Anapc16	7.27596e-11	-1.02654	0.045	0.142	1.45439e-06
Atp6v0b	7.34686e-11	-1.29776	0.028	0.115	1.46856e-06
Dnaja3	7.58136e-11	-1.03547	0.042	0.136	1.51544e-06
Bbs4	7.97804e-11	-1.07916	0.024	0.107	1.59473e-06
Sar1a	8.05883e-11	-0.809987	0.031	0.12	1.61088e-06
Ppfibp1	8.09094e-11	1.88501	0.226	0.125	1.6173e-06
Xpnpep1	8.28127e-11	-0.602502	0.075	0.191	1.65534e-06
Pxk	8.2972e-11	-1.40068	0.039	0.132	1.65853e-06
Pstk	8.635e-11	-1.03923	0.041	0.135	1.72605e-06
Ppp1r27	8.70779e-11	-0.750949	0.035	0.128	1.7406e-06
Ube2j1	8.77574e-11	-1.18536	0.053	0.155	1.75418e-06
Ftx	9.28568e-11	-0.689976	0.053	0.157	1.85611e-06
Mapk8	9.33063e-11	-0.552185	0.08	0.198	1.8651e-06
0610040F04Rik	9.38149e-11	-1.21919	0.021	0.101	1.87527e-06
N4bp2l1	9.49549e-11	-1.03038	0.042	0.137	1.89805e-06
Ankrd27	1.04378e-10	-1.0372	0.054	0.156	2.08642e-06
Cox19	1.06856e-10	-0.888703	0.056	0.158	2.13594e-06
Dcun1d1	1.06868e-10	-0.737581	0.096	0.219	2.13619e-06
Akirin2	1.12078e-10	-0.520182	0.078	0.194	2.24034e-06
Ift172	1.14332e-10	-0.929487	0.021	0.101	2.28539e-06
Mlycd	1.14424e-10	-0.833476	0.025	0.108	2.28722e-06
Ttc7	1.21453e-10	-1.24656	0.035	0.125	2.42773e-06
Synpo2	1.24133e-10	2.18903	0.133	0.052	2.48129e-06
Taf4	1.33262e-10	-0.802697	0.047	0.145	2.66377e-06
Gramd1b	1.33935e-10	-0.538931	0.108	0.235	2.67724e-06
F730043M19Rik	1.45362e-10	-1.0386	0.025	0.107	2.90564e-06
Slx4ip	1.52249e-10	-1.09711	0.07	0.178	3.0433e-06
Slc43a2	1.53065e-10	-0.550239	0.088	0.206	3.05961e-06
Zfyve26	1.53155e-10	-0.832913	0.05	0.15	3.06142e-06
ENSMUSG00000122440	1.57035e-10	-1.27252	0.022	0.101	3.13897e-06
Mbtps1	1.61491e-10	-0.754318	0.077	0.191	3.22804e-06
Tnk2	1.62637e-10	-0.810566	0.025	0.108	3.25095e-06
Cacul1	1.65097e-10	-0.585549	0.087	0.206	3.30012e-06
Qrsl1	1.67367e-10	-1.23952	0.028	0.112	3.34551e-06
Ints8	1.69484e-10	-0.689924	0.041	0.134	3.38782e-06
Smyd4	1.70721e-10	-1.61266	0.028	0.111	3.41255e-06
F830016B08Rik	1.89067e-10	-0.721086	0.094	0.211	3.77927e-06
Gm56782	1.90806e-10	-1.01367	0.035	0.123	3.81402e-06
Wdr35	1.95385e-10	-0.87938	0.045	0.14	3.90554e-06
Zfp697	1.99507e-10	1.99919	0.205	0.109	3.98795e-06
Gm20708	2.10289e-10	-1.32908	0.028	0.111	4.20346e-06
Tlr4	2.11212e-10	2.48595	0.119	0.043	4.22192e-06
Dguok	2.13091e-10	-1.45495	0.035	0.122	4.25949e-06
Styx	2.13243e-10	-0.548723	0.061	0.166	4.26251e-06
Gm16364.1	2.2265e-10	-1.34346	0.024	0.103	4.45055e-06
Gmps	2.22691e-10	-1.20931	0.034	0.12	4.45137e-06
Mtx3	2.33286e-10	-0.916341	0.038	0.126	4.66316e-06
Zfp280c	2.3345e-10	-0.930164	0.052	0.15	4.66644e-06
Smarcc2	2.57513e-10	-0.729424	0.068	0.177	5.14742e-06
Tlcd4	2.57787e-10	-1.5987	0.031	0.115	5.1529e-06
Ccdc57	2.69982e-10	-0.595126	0.073	0.183	5.39666e-06
Cep120	2.70213e-10	-0.736944	0.089	0.206	5.4013e-06
Gfm2	2.73544e-10	-0.927088	0.059	0.159	5.46786e-06
Timm9	2.93074e-10	-0.545865	0.081	0.194	5.85826e-06
Lmf1	3.2252e-10	-0.901069	0.031	0.115	6.44686e-06
Pabpn1	3.23368e-10	-0.956002	0.052	0.15	6.46381e-06
Gtpbp2	3.25968e-10	-0.974202	0.041	0.132	6.51577e-06
Vps50	3.26511e-10	-1.20037	0.059	0.158	6.52663e-06
Snx25	3.46858e-10	-0.65366	0.068	0.175	6.93335e-06
Zcchc24	3.56721e-10	-0.653092	0.078	0.189	7.1305e-06
Uvssa	3.63052e-10	-1.40271	0.027	0.107	7.25705e-06
Smarcad1	3.83144e-10	-0.967878	0.066	0.17	7.65866e-06
Zhx1	3.94643e-10	-1.21486	0.034	0.118	7.88851e-06
Tmpo	4.06452e-10	-1.87771	0.025	0.103	8.12457e-06
Ckap5	4.1156e-10	-0.570859	0.133	0.269	8.22666e-06
Ercc5	4.13984e-10	-0.917886	0.059	0.158	8.27513e-06
Ralgps1	4.14652e-10	-0.725034	0.06	0.162	8.28848e-06
Sgca	4.23077e-10	-0.554588	0.047	0.143	8.45689e-06
Cebpb	4.36845e-10	-0.578263	0.028	0.111	8.7321e-06
Gzf1	4.40587e-10	-1.34176	0.034	0.118	8.8069e-06
Lrrc69	4.48131e-10	-1.06558	0.025	0.104	8.95769e-06
Mrrf	4.60344e-10	-1.46377	0.025	0.103	9.20181e-06
Pign	4.96006e-10	-0.759317	0.074	0.182	9.91467e-06
Zgpat	4.98285e-10	-0.879588	0.038	0.125	9.96023e-06
Lta4h	5.2448e-10	-1.32792	0.024	0.101	1.04838e-05
Kpna6	5.35008e-10	-0.635718	0.063	0.166	1.06943e-05
Rnf123	5.36148e-10	-1.36645	0.024	0.101	1.07171e-05
Immp1l	5.46433e-10	-0.881323	0.073	0.178	1.09227e-05
Lrif1	5.70663e-10	-0.798774	0.046	0.139	1.1407e-05
Slc9a8	5.84923e-10	-0.51295	0.08	0.19	1.1692e-05
Xpo4	5.984e-10	-0.557638	0.092	0.206	1.19614e-05
Trmt11	6.01368e-10	-0.992111	0.029	0.11	1.20207e-05
Mideas	6.11573e-10	-0.822544	0.075	0.18	1.22247e-05
Mospd1	6.15508e-10	-0.868571	0.064	0.165	1.23034e-05
Zfp62	6.18041e-10	-0.555298	0.078	0.186	1.2354e-05
2510009E07Rik	6.23105e-10	-0.805856	0.047	0.139	1.24553e-05
1110059E24Rik	6.4121e-10	-0.908293	0.049	0.142	1.28171e-05
Tbc1d32	6.68779e-10	-1.20101	0.032	0.114	1.33682e-05
Ubxn2a	7.17728e-10	-0.624716	0.064	0.164	1.43467e-05
Zfp160	7.24097e-10	-0.937723	0.054	0.15	1.4474e-05
Katnip	7.55e-10	-1.4678	0.025	0.102	1.50917e-05
Tbc1d31	7.93303e-10	-1.3058	0.038	0.122	1.58573e-05
Wdr82	8.44454e-10	-1.3719	0.036	0.121	1.68798e-05
Ttll4	8.56199e-10	-0.559993	0.077	0.185	1.71146e-05
Peds1	8.69759e-10	-0.778601	0.034	0.116	1.73856e-05
Sidt2	8.71529e-10	-1.10746	0.024	0.1	1.7421e-05
Smim14	9.23673e-10	-0.958731	0.039	0.126	1.84633e-05
Elp3	9.62644e-10	-0.635661	0.057	0.154	1.92423e-05
Inpp5b	9.94294e-10	-1.09653	0.028	0.107	1.98749e-05
Spopl	1.04964e-09	-0.55446	0.071	0.176	2.09812e-05
Thra	1.07326e-09	-0.561895	0.039	0.127	2.14534e-05
Lars1	1.08551e-09	-0.591377	0.109	0.231	2.16982e-05
1110002E22Rik	1.28653e-09	3.01724	0.284	0.205	2.57164e-05
Rbms2	1.29279e-09	-0.774552	0.077	0.183	2.58416e-05
Dnajc15	1.33245e-09	-0.939527	0.043	0.132	2.66344e-05
Selenof	1.38861e-09	-1.02636	0.046	0.136	2.77569e-05
Prmt9	1.44111e-09	-0.711475	0.035	0.118	2.88063e-05
Xrcc4	1.48487e-09	-0.879841	0.11	0.227	2.96811e-05
Bpnt1	1.51221e-09	-1.16145	0.027	0.102	3.02276e-05
Asb4	1.52638e-09	-1.21553	0.046	0.134	3.05109e-05
Nfat5	1.63276e-09	1.17905	0.568	0.603	3.26371e-05
Marchf8	1.6332e-09	-0.735139	0.059	0.155	3.26461e-05
Cul2	1.65034e-09	-0.636537	0.061	0.158	3.29886e-05
Usp14	1.70162e-09	-1.09517	0.053	0.144	3.40137e-05
Sema6d	1.76127e-09	-0.570161	0.054	0.147	3.52059e-05
Ggact	1.78e-09	-1.31967	0.025	0.1	3.55804e-05
Cbl	1.82179e-09	-0.502331	0.059	0.155	3.64159e-05
Brms1l	1.83491e-09	-1.3938	0.027	0.102	3.66779e-05
Pi4kb	2.02295e-09	-0.546431	0.077	0.183	4.04368e-05
Hnrnpll	2.11706e-09	-1.02422	0.061	0.157	4.23178e-05
Gm16124	2.11713e-09	-1.23174	0.038	0.121	4.23192e-05
Clk2	2.12916e-09	-0.868652	0.045	0.132	4.25597e-05
Socs5	2.17687e-09	-0.781974	0.045	0.132	4.35135e-05
Zfp266	2.20762e-09	-1.13512	0.036	0.119	4.41281e-05
Rnf114	2.27964e-09	-1.21365	0.031	0.109	4.55677e-05
Vps53	2.35378e-09	-0.70664	0.05	0.141	4.70497e-05
Gm6712	2.4072e-09	-0.888271	0.073	0.172	4.81176e-05
Gm56984	2.42462e-09	-0.527716	0.11	0.227	4.84657e-05
Hacd1	2.60551e-09	-1.15706	0.074	0.173	5.20815e-05
Trmt1l	2.70257e-09	-0.807635	0.068	0.167	5.40217e-05
Otud4	2.75457e-09	-0.542014	0.137	0.268	5.50611e-05
Gtf3c3	2.8204e-09	-1.10918	0.053	0.143	5.63769e-05
Vgll2	2.91164e-09	-0.5607	0.068	0.168	5.82009e-05
Morc3	2.93727e-09	-0.67042	0.049	0.137	5.87131e-05
Tecr	3.02524e-09	-0.677808	0.027	0.101	6.04716e-05
2610035D17Rik	3.14691e-09	-0.768651	0.078	0.181	6.29036e-05
4930432B10Rik	3.42037e-09	-1.17972	0.032	0.11	6.83698e-05
Gabpb2	3.51631e-09	-0.765057	0.056	0.148	7.02875e-05
Atp6v1c1	3.54185e-09	-1.0985	0.032	0.11	7.07979e-05
BC002059	3.63551e-09	-0.99519	0.049	0.136	7.26702e-05
Gls	3.66647e-09	-0.571497	0.106	0.22	7.32891e-05
Emc2	3.77877e-09	-0.631544	0.059	0.152	7.55338e-05
Dram2	3.98938e-09	-0.759899	0.049	0.137	7.97438e-05
Nmt2	4.05796e-09	-0.725206	0.054	0.143	8.11145e-05
Mtpap	4.09422e-09	-0.639821	0.095	0.204	8.18395e-05
Pccb	4.16012e-09	-1.12555	0.027	0.101	8.31567e-05
Wwc2	4.20807e-09	-0.584992	0.077	0.18	8.4115e-05
Tarbp1	4.27114e-09	-0.92592	0.035	0.115	8.53758e-05
Hnrnph2	4.28657e-09	-1.3835	0.031	0.107	8.56843e-05
Atxn3	4.35948e-09	-1.23571	0.039	0.12	8.71416e-05
Parp6	4.50444e-09	-0.580936	0.056	0.148	9.00392e-05
Crebl2	5.1951e-09	-0.75244	0.027	0.1	0.000103845
Trappc12	5.26918e-09	-0.871495	0.085	0.19	0.000105326
Exoc3	5.28552e-09	-1.03408	0.054	0.144	0.000105652
Fbxl4	5.37322e-09	-0.818243	0.057	0.146	0.000107405
Ino80dos	5.75028e-09	-0.972627	0.032	0.108	0.000114942
Safb2	5.76205e-09	-0.510834	0.13	0.255	0.000115178
Ube2v2	5.94769e-09	-0.623209	0.085	0.189	0.000118888
Ccdc191	6.02574e-09	-0.887371	0.035	0.113	0.000120448
Abhd12	6.77725e-09	-0.611287	0.035	0.113	0.00013547
Pogz	6.85338e-09	-0.672917	0.054	0.144	0.000136992
Mob4	6.92768e-09	-0.860432	0.046	0.13	0.000138477
Nf2	7.01243e-09	-0.505284	0.116	0.232	0.000140172
Msh3	7.25182e-09	-0.750221	0.039	0.12	0.000144957
Manba	7.31414e-09	-0.743283	0.073	0.171	0.000146202
Zfp131	7.61654e-09	-0.86891	0.029	0.103	0.000152247
Trpm4	7.68122e-09	-0.998987	0.054	0.143	0.00015354
Snx14	7.78191e-09	-0.872827	0.034	0.11	0.000155553
Ermard	8.50574e-09	-1.42573	0.032	0.107	0.000170021
Ints6	8.68195e-09	-0.859665	0.07	0.164	0.000173543
Efcab6	9.0417e-09	-1.04857	0.05	0.136	0.000180735
Gpr89	9.09207e-09	-0.671974	0.032	0.107	0.000181741
Tti1	9.12161e-09	-0.797227	0.05	0.136	0.000182332
Otulin	1.02679e-08	1.49575	0.391	0.332	0.000205246
Sin3a	1.03838e-08	-0.534211	0.041	0.121	0.000207561
Rbm38	1.06449e-08	-0.628807	0.032	0.107	0.000212782
Klhl12	1.07393e-08	-0.603268	0.043	0.125	0.000214669
Eif5	1.10354e-08	-0.626257	0.075	0.173	0.000220587
Ankrd10	1.10693e-08	1.41048	0.356	0.283	0.000221264
Tdg	1.12267e-08	-1.05199	0.036	0.113	0.000224411
Ascc1	1.12846e-08	-0.620157	0.041	0.121	0.000225567
ENSMUSG00000123948	1.17119e-08	-0.817315	0.038	0.115	0.00023411
Cds2	1.18201e-08	-0.852111	0.035	0.111	0.000236271
Sctr	1.21285e-08	-0.863516	0.035	0.111	0.000242436
Ssbp3	1.22974e-08	0.584152	0.191	0.35	0.000245813
Pitpnb	1.24334e-08	-0.644829	0.045	0.127	0.000248531
Rbbp4	1.25319e-08	-0.869882	0.05	0.135	0.000250501
Git2	1.27625e-08	-0.557601	0.054	0.142	0.00025511
Psmc2	1.28273e-08	-0.892741	0.043	0.123	0.000256404
Ice2	1.28942e-08	-0.998325	0.041	0.12	0.000257741
Hsf1	1.36202e-08	-0.508326	0.038	0.116	0.000272254
Cnot3	1.40022e-08	-0.836842	0.045	0.127	0.000279891
Zfp277	1.57391e-08	-0.952888	0.056	0.141	0.000314608
Atp6v0e	1.60706e-08	-0.724165	0.041	0.119	0.000321236
Dennd4b	1.705e-08	-0.96304	0.035	0.109	0.000340811
Nr2c1	1.7735e-08	-0.909575	0.032	0.105	0.000354504
Fam135a	1.92389e-08	-0.556847	0.068	0.162	0.000384566
Fam13c	1.95635e-08	-0.790012	0.059	0.147	0.000391055
Dele1	1.96966e-08	-1.32779	0.031	0.102	0.000393716
Gm53058	2.01721e-08	-0.912302	0.036	0.112	0.000403221
Sugp2	2.05691e-08	-0.747546	0.057	0.143	0.000411156
Upf3b	2.08974e-08	-0.605089	0.078	0.177	0.000417719
2810403D21Rik	2.16958e-08	-0.8009	0.038	0.114	0.000433677
Dhx57	2.22971e-08	-0.768357	0.06	0.149	0.000445696
Appl1	2.30868e-08	-0.872909	0.08	0.176	0.000461481
Coq2	2.35417e-08	-0.802213	0.038	0.114	0.000470575
Fam174c	2.35795e-08	-0.95039	0.038	0.115	0.000471331
Prorp	2.43818e-08	-0.601336	0.05	0.132	0.000487368
Zswim7	2.53523e-08	-0.688945	0.035	0.109	0.000506768
Suclg1	2.56735e-08	-0.665373	0.063	0.152	0.000513188
Ankib1	2.71987e-08	-0.577965	0.112	0.221	0.000543674
Elp1	2.82052e-08	-0.758233	0.046	0.125	0.000563794
Rbmx	2.86816e-08	-0.738098	0.034	0.105	0.000573317
Srgap2	3.20954e-08	-0.651881	0.056	0.141	0.000641554
Cnot10	3.24562e-08	-0.643137	0.063	0.152	0.000648767
Orai1	3.35486e-08	-0.599286	0.064	0.152	0.000670603
Tacc2	3.40809e-08	0.500043	0.86	0.935	0.000681243
Tmem127	3.42563e-08	-0.920467	0.039	0.115	0.00068475
Sclt1	3.45738e-08	-0.563603	0.057	0.143	0.000691095
Car3	3.47326e-08	1.48241	0.218	0.133	0.00069427
Kdsr	3.62826e-08	-0.722816	0.053	0.136	0.000725253
Tspan9	3.64982e-08	3.49002	0.101	0.039	0.000729562
Rab6a	3.75289e-08	-0.975412	0.095	0.193	0.000750166
Abca8b	3.78117e-08	-0.588608	0.056	0.141	0.000755818
Tasor	3.83653e-08	-0.543779	0.059	0.143	0.000766884
Myh10	4.00372e-08	2.36647	0.254	0.177	0.000800303
Kdm3b	4.22414e-08	-0.570274	0.094	0.197	0.000844363
Usp38	4.58332e-08	-0.990373	0.035	0.107	0.00091616
Coa8	4.88874e-08	-1.08668	0.039	0.113	0.00097721
Psmc1	5.07003e-08	-0.863961	0.045	0.122	0.00101345
Zfat	5.08751e-08	-0.574533	0.054	0.136	0.00101694
Tbce	5.42508e-08	-0.76567	0.05	0.129	0.00108442
Atr	5.56367e-08	-0.672386	0.05	0.13	0.00111212
Ntng2	5.71934e-08	-0.784944	0.034	0.103	0.00114324
Prdm10	5.94059e-08	-0.689205	0.045	0.121	0.00118747
Pex1	6.23129e-08	-0.937745	0.034	0.103	0.00124557
Hnrnpul1	6.36106e-08	-0.569216	0.073	0.164	0.00127151
Map3k1	6.53183e-08	-0.536265	0.063	0.149	0.00130565
Cdc5l	6.96385e-08	-0.848719	0.059	0.143	0.001392
Stxbp5	7.186e-08	-0.743418	0.05	0.129	0.00143641
Kifap3	7.1917e-08	-0.521351	0.05	0.129	0.00143755
Wdpcp	7.21298e-08	-1.17928	0.054	0.135	0.0014418
6230400D17Rik	7.56933e-08	-0.516667	0.071	0.159	0.00151303
Runx1	8.5668e-08	1.19354	0.247	0.156	0.00171242
Mrps18a	8.6599e-08	-1.06064	0.034	0.102	0.00173103
Dcaf11	8.93044e-08	-0.505592	0.042	0.117	0.00178511
Hdhd2	8.98682e-08	-0.984875	0.052	0.13	0.00179637
Gm49312	9.19563e-08	-0.511543	0.064	0.15	0.00183811
Wtap	9.38679e-08	-0.901035	0.038	0.109	0.00187633
Gm47644	9.53613e-08	-0.519386	0.077	0.169	0.00190618
ENSMUSG00000130727	9.72464e-08	-0.920413	0.047	0.124	0.00194386
Tatdn3	9.85506e-08	-0.937344	0.042	0.115	0.00196993
Mir22hg	9.91783e-08	-0.597393	0.085	0.179	0.00198247
Spcs2	1.0437e-07	-1.16078	0.035	0.103	0.00208625
Rai2	1.04836e-07	-0.583777	0.064	0.148	0.00209556
Kdm4b	1.24766e-07	-0.814015	0.054	0.133	0.00249394
Ttc4	1.2803e-07	-0.886062	0.047	0.123	0.0025592
Ufl1	1.30436e-07	-0.519902	0.057	0.139	0.00260729
Tmem234	1.30807e-07	-0.623204	0.049	0.126	0.0026147
Zfp532	1.36991e-07	-0.807935	0.061	0.143	0.00273832
ENSMUSG00000138722	1.40024e-07	-0.500206	0.042	0.114	0.00279894
Trp53bp2	1.41051e-07	-0.891294	0.034	0.101	0.00281946
Six1	1.43293e-07	-0.858309	0.052	0.129	0.00286428
N4bp1	1.43562e-07	0.518863	0.096	0.199	0.00286967
Parp3	1.54427e-07	-0.683012	0.038	0.108	0.00308684
Ik	1.55846e-07	-0.991953	0.041	0.112	0.0031152
Pgm5	1.59965e-07	-0.835721	0.061	0.143	0.00319753
Alkbh3	1.59995e-07	-0.664882	0.068	0.154	0.00319814
C2cd3	1.68393e-07	-0.509767	0.035	0.103	0.00336602
Mta3	1.71197e-07	-0.666187	0.039	0.11	0.00342206
Aifm1	1.71734e-07	-0.756341	0.045	0.117	0.0034328
Ssu72	1.7262e-07	-0.669868	0.054	0.133	0.0034505
Eif2ak4	1.75549e-07	-0.541732	0.067	0.151	0.00350905
Mknk1	1.93706e-07	-0.516217	0.035	0.103	0.00387198
Hdhd5	2.05327e-07	-0.574148	0.036	0.104	0.00410428
Scp2	2.09668e-07	-0.66955	0.043	0.115	0.00419104
Fsd1l	2.18454e-07	-0.868436	0.063	0.143	0.00436668
Uck2	2.22215e-07	1.77508	0.233	0.157	0.00444185
Atp6v1e1	2.33287e-07	-0.739101	0.041	0.111	0.00466318
Fastkd1	2.37559e-07	-0.626773	0.042	0.113	0.00474857
Atxn10	2.40285e-07	1.85431	0.215	0.143	0.00480306
Agap1	2.48235e-07	0.627342	0.317	0.513	0.00496198
Zfp933	2.53176e-07	-0.869311	0.039	0.108	0.00506073
Oaz2	2.55156e-07	-0.748419	0.035	0.101	0.00510031
Efcab2	2.62212e-07	-1.02834	0.036	0.103	0.00524135
Pspc1	2.65184e-07	-0.507576	0.084	0.172	0.00530077
Gm11613	2.68603e-07	-0.731654	0.034	0.1	0.0053691
Ppcdc	2.69333e-07	-0.796073	0.041	0.11	0.00538369
Etnk1	2.69361e-07	-0.593055	0.075	0.161	0.00538426
Gm7967	2.75197e-07	-1.84672	0.041	0.107	0.00550091
Rnf121	2.91764e-07	-0.867835	0.047	0.121	0.00583206
Plbd1	2.99946e-07	-0.512126	0.045	0.117	0.00599562
Mindy2	3.15094e-07	-1.05802	0.046	0.117	0.00629842
Stimate	3.15768e-07	-0.551033	0.043	0.114	0.00631189
Stk11	3.18552e-07	-0.72073	0.042	0.111	0.00636753
Bcar1	3.2937e-07	-0.716934	0.035	0.101	0.00658378
Tbc1d14	3.29952e-07	0.511792	0.068	0.152	0.0065954
1110046J04Rik	3.32475e-07	-0.779486	0.045	0.115	0.00664584
Nprl3	3.59e-07	-0.837429	0.045	0.115	0.00717605
Atp1b3	3.60107e-07	-0.902254	0.036	0.102	0.00719819
Prpf18	3.89908e-07	-0.901647	0.061	0.14	0.00779388
Carf	3.90382e-07	-1.20552	0.036	0.101	0.00780334
Cacnb1	4.02769e-07	-0.797044	0.043	0.114	0.00805095
Hdgfl2	4.25038e-07	-0.56388	0.041	0.108	0.00849609
Ybx3	4.42096e-07	0.824625	0.45	0.371	0.00883705
Galnt11	4.86691e-07	-0.535646	0.041	0.108	0.00972848
Tmbim1	4.91573e-07	-0.658139	0.042	0.11	0.00982606
Atad3a	5.0278e-07	-0.554533	0.073	0.156	0.0100501
Cep95	5.13517e-07	-0.5084	0.046	0.117	0.0102647
Zfp672	5.17934e-07	-0.590815	0.056	0.132	0.010353
Adarb1	5.26703e-07	-0.913137	0.046	0.116	0.0105283
Trappc3	5.45157e-07	-0.610213	0.039	0.106	0.0108972
Cpsf6	5.52496e-07	-0.542373	0.098	0.187	0.0110438
Caap1	5.58503e-07	-0.708192	0.064	0.141	0.0111639
Mpp7	5.93672e-07	0.516814	0.08	0.166	0.0118669
Pde6d	6.08885e-07	-0.85998	0.053	0.126	0.012171
Dysf	6.30913e-07	0.797299	0.606	0.671	0.0126113
Sepsecs	6.44571e-07	-1.05985	0.049	0.119	0.0128843
ENSMUSG00000129048	6.49277e-07	2.46818	0.183	0.114	0.0129784
Edrf1	6.85794e-07	-0.562772	0.046	0.116	0.0137083
Cbx1	6.94098e-07	-0.559912	0.068	0.148	0.0138743
Fnip2	7.46598e-07	-0.547163	0.122	0.22	0.0149238
Dnaja4	8.87089e-07	2.41698	0.113	0.055	0.017732
Rras2	9.28444e-07	1.9465	0.203	0.13	0.0185587
Senp1	9.5354e-07	-1.00076	0.054	0.125	0.0190603
Sdhaf2	9.58745e-07	-0.557133	0.038	0.101	0.0191644
Zfp800	9.81857e-07	-0.662324	0.049	0.118	0.0196263
Fra10ac1	9.89212e-07	-0.862982	0.041	0.106	0.0197734
Cdk5rap2	1.00751e-06	-0.843673	0.039	0.103	0.0201391
Wdr1	1.0946e-06	2.79675	0.109	0.052	0.0218799
Gnptab	1.15539e-06	-0.693298	0.039	0.103	0.0230952
2010315B03Rik	1.17235e-06	-0.936027	0.041	0.105	0.0234342
Cntfr	1.22759e-06	0.56847	0.115	0.214	0.0245382
Gcc2	1.33257e-06	-0.697476	0.045	0.111	0.0266368
Tmem50a	1.46026e-06	-0.678474	0.038	0.101	0.0291892
Stx4a	1.46229e-06	-0.9143	0.039	0.101	0.0292298
Atg7	1.49178e-06	-0.634494	0.067	0.143	0.0298192
Sec61a2	1.55669e-06	-0.857405	0.046	0.113	0.0311167
Asrgl1	1.72123e-06	-0.777428	0.038	0.1	0.0344057
Rfc1	1.77292e-06	-0.549209	0.045	0.11	0.0354388
Coq5	1.77966e-06	-0.676513	0.049	0.116	0.0355736
Arhgef9	1.80214e-06	-1.10253	0.052	0.12	0.036023
Mpp3	1.87537e-06	-0.619369	0.041	0.103	0.0374868
Ppm1a	1.95635e-06	-0.51486	0.101	0.189	0.0391054
1110002L01Rik	2.23188e-06	-0.796464	0.043	0.106	0.044613
Scyl2	2.47393e-06	-0.968471	0.046	0.11	0.0494513
Cars1	2.72201e-06	-0.809332	0.043	0.106	0.0544102
Mipol1	3.3633e-06	-0.889903	0.054	0.122	0.067229
Taf4b	3.48045e-06	-0.507502	0.081	0.157	0.0695708
5033421B08Rik	4.00581e-06	-0.693219	0.11	0.192	0.0800722
Ccni	4.62128e-06	-0.750972	0.041	0.101	0.0923747
ENSMUSG00000125013	4.8651e-06	-1.10574	0.064	0.132	0.0972486
Ezh1	4.94166e-06	-0.598018	0.046	0.108	0.0987788
Odf2l	4.96078e-06	-0.754923	0.041	0.101	0.0991611
Cenpv	5.1364e-06	-0.627787	0.045	0.106	0.102671
Ap4e1	5.33567e-06	-0.697839	0.071	0.144	0.106655
Usp31	6.48677e-06	-0.680956	0.059	0.125	0.129664
Sptbn1	6.55545e-06	1.84039	0.116	0.06	0.131037
Yars1	6.89948e-06	-0.574981	0.05	0.114	0.137914
Myh1	6.9955e-06	0.85708	0.341	0.269	0.139833
Mfsd11	7.02371e-06	-0.524241	0.043	0.104	0.140397
Gm41757	7.43778e-06	1.44707	0.292	0.234	0.148674
Pfn2	7.4591e-06	-0.518374	0.046	0.108	0.1491
Taf1b	8.14932e-06	-0.697482	0.042	0.101	0.162897
Tmed5	8.16681e-06	-0.650895	0.053	0.116	0.163246
Sdf4	8.40818e-06	-0.535136	0.064	0.132	0.168071
Dennd5b	8.69397e-06	1.17796	0.203	0.135	0.173784
Tspan7	9.07974e-06	-0.663326	0.085	0.159	0.181495
Aftph	9.13879e-06	0.583826	0.182	0.297	0.182675
Hgsnat	9.41098e-06	0.534633	0.071	0.145	0.188116
Mphosph8	1.03857e-05	-0.670041	0.052	0.114	0.2076
Csad	1.48523e-05	-0.75154	0.046	0.104	0.296882
Hdac9	1.57562e-05	0.678712	0.271	0.415	0.314951
Slc30a5	1.58679e-05	-0.508056	0.052	0.113	0.317184
Got2	1.66806e-05	0.581689	0.082	0.158	0.333429
Atg4b	1.69215e-05	-0.643109	0.05	0.11	0.338243
Chordc1	1.72876e-05	-0.589458	0.06	0.124	0.345562
Tox4	1.98182e-05	-0.774477	0.054	0.115	0.396146
Cfl2	1.98621e-05	1.78911	0.113	0.06	0.397023
Ap1ar	2.07549e-05	-0.621511	0.056	0.117	0.414869
Mindy3	2.09686e-05	-0.670552	0.053	0.113	0.419141
Kctd20	2.23656e-05	-0.583297	0.05	0.108	0.447066
Gdi2	2.60012e-05	1.47071	0.137	0.081	0.519738
Smad1	2.9608e-05	1.72091	0.182	0.124	0.591834
Timm17a	3.49927e-05	-0.525461	0.075	0.142	0.699468
Alkbh8	3.51277e-05	-0.725048	0.057	0.116	0.702168
Tubgcp3	3.96187e-05	-0.571262	0.046	0.101	0.791939
Cd82	3.97571e-05	-0.678427	0.06	0.119	0.794705
Depdc5	4.05506e-05	0.548623	0.061	0.124	0.810565
Hspbap1	4.30229e-05	-0.590253	0.054	0.112	0.859985
Esf1	5.22753e-05	-0.688678	0.059	0.117	1
Gm5860	6.21428e-05	-0.753663	0.049	0.102	1
Suz12	7.22478e-05	0.591474	0.085	0.156	1
Ampd3	7.99273e-05	1.81866	0.237	0.187	1
Tgm2	9.28101e-05	-0.528266	0.057	0.114	1
Cct3	9.88627e-05	0.798515	0.068	0.129	1
Hcfc2	0.000111023	0.514096	0.056	0.112	1
Man1a	0.000113182	-1.02969	0.061	0.115	1
Ptpn12	0.000126257	1.90234	0.216	0.169	1
ENSMUSG00000125576	0.000134619	-0.652983	0.078	0.137	1
Lama2	0.000175902	-1.34021	0.071	0.126	1
2310002L09Rik	0.000198009	1.63839	0.209	0.162	1
Pacsin3	0.000215138	0.625433	0.209	0.328	1
Zfp106	0.000215502	1.17787	0.254	0.199	1
Styxl2	0.000232705	1.26368	0.272	0.224	1
Oip5os1	0.000240988	1.67231	0.11	0.066	1
Arhgef7	0.000292848	0.658467	0.124	0.206	1
Gm20125	0.000293774	1.12699	0.149	0.097	1
Tmem11	0.000395323	0.514898	0.064	0.118	1
5430431A17Rik	0.000396291	0.763879	0.243	0.367	1
Ptpn1	0.000423057	0.794629	0.115	0.189	1
Myh2	0.000450987	0.571714	0.318	0.247	1
Garem1	0.000457775	1.20299	0.296	0.249	1
Cd99l2	0.000520538	1.61812	0.169	0.122	1
Ddx39b	0.000522757	0.554281	0.108	0.178	1
2900026A02Rik	0.000591975	1.58829	0.18	0.133	1
Kmt2a	0.000673629	0.54602	0.391	0.571	1
Camsap2	0.000694419	0.725948	0.096	0.159	1
Gtf2f2	0.000836575	0.704116	0.103	0.168	1
Txnrd1	0.000944452	0.847299	0.205	0.308	1
Ehd4	0.000993159	1.48987	0.177	0.134	1
Hexa	0.00112849	0.713463	0.089	0.149	1
Ube2e2	0.00119084	0.958908	0.461	0.478	1
Nudt4	0.00122562	1.96828	0.165	0.124	1
Aopep	0.001257	1.13048	0.531	0.641	1
Prex1	0.0013189	0.574814	0.06	0.108	1
Hipk2	0.00131975	1.28328	0.378	0.38	1
Bicd2	0.0013417	0.726506	0.103	0.168	1
Rnf19a	0.00138462	1.49359	0.166	0.122	1
Mapk12	0.00145872	0.556771	0.108	0.171	1
Ube2n	0.0015685	0.705469	0.082	0.139	1
Uspl1	0.00162149	0.506784	0.066	0.114	1
Copg2	0.00179824	0.638212	0.131	0.202	1
Zbtb46	0.00183103	0.558826	0.073	0.122	1
Kremen1	0.00208484	0.549796	0.194	0.286	1
Tmem87b	0.00250061	0.69234	0.084	0.136	1
Dhx9	0.00261513	0.68029	0.085	0.139	1
Togaram2	0.00271879	1.73665	0.134	0.096	1
Golgb1	0.00293533	0.663976	0.198	0.291	1
Klhl40	0.00294479	1.63861	0.236	0.206	1
Nt5c2	0.00305545	1.38937	0.215	0.181	1
ENSMUSG00000123120	0.0032073	0.890052	0.067	0.113	1
Napb	0.00349995	1.2941	0.401	0.423	1
Ankrd23	0.00363703	1.34151	0.158	0.118	1
Ppme1	0.00364375	1.42939	0.223	0.192	1
Tjap1	0.0046057	0.832083	0.105	0.162	1
Las1l	0.00520138	0.608914	0.082	0.13	1
Tpd52	0.00642346	1.61002	0.263	0.241	1
Dlg5	0.00643144	1.58921	0.158	0.123	1
Snx13	0.00721092	0.518951	0.257	0.359	1
Afdn	0.00773739	0.6664	0.165	0.238	1
Bdp1	0.00937955	0.571901	0.182	0.256	1
Smurf2	0.00996048	0.564629	0.182	0.254	1
Asb5	0.010227	1.07745	0.524	0.599	1
Pura	0.0106053	0.566694	0.085	0.13	1
Actg1	0.0106145	0.681644	0.126	0.183	1
Bach2	0.0127408	0.567395	0.251	0.339	1
Pkm	0.0130702	1.24521	0.161	0.13	1
Fmr1	0.0132932	0.699098	0.064	0.1	1
Spire1	0.0137065	1.34126	0.141	0.111	1
Myo18a	0.0138372	0.943387	0.446	0.503	1
Ankle2	0.0140494	0.894656	0.066	0.102	1
Psmd14	0.0148012	0.502572	0.233	0.321	1
Lmod2	0.015408	1.05549	0.369	0.384	1
Ano6	0.015783	0.536623	0.514	0.712	1
Zmynd8	0.018235	0.508829	0.19	0.257	1
Obsl1	0.0184631	0.779378	0.074	0.112	1
Eif4g2	0.0189187	1.48158	0.124	0.097	1
Capn15	0.0192201	0.541974	0.089	0.13	1
Srsf7	0.0199077	0.681735	0.066	0.101	1
Zfp516	0.0213084	0.727055	0.291	0.396	1
Airn	0.0232134	0.64054	0.668	0.773	1
Usp47	0.027539	1.1615	0.422	0.48	1
Wdfy1	0.0289124	0.516071	0.089	0.128	1
Pvt1	0.029491	1.12777	0.2	0.175	1
Med15	0.0315242	0.72204	0.155	0.21	1
Camkmt	0.0316053	0.935076	0.223	0.199	1
Arf1	0.0318923	1.13429	0.101	0.075	1
Drg1	0.0339048	0.599995	0.075	0.108	1
Map3k5	0.0345706	1.66804	0.091	0.127	1
Twf2	0.0355372	0.661709	0.169	0.228	1
Taf1	0.0366281	0.705604	0.144	0.196	1
Slc25a46	0.0369089	0.85825	0.085	0.12	1
Eif3h	0.0381967	0.584286	0.131	0.179	1
Arpp19	0.0390146	1.22889	0.156	0.134	1
Gmeb2	0.0416125	0.534248	0.095	0.131	1
Rasal2	0.0456179	0.905619	0.126	0.1	1
Map2k1	0.0464708	0.692921	0.112	0.152	1
Traf3	0.0487752	1.16602	0.133	0.108	1
Zfp715	0.0500873	1.23406	0.071	0.102	1
Eif4e	0.0526357	0.626871	0.142	0.189	1
Uba5	0.0527268	0.594363	0.075	0.108	1
Alpk2	0.0528243	0.713556	0.57	0.673	1
Marchf2	0.0584228	0.562282	0.07	0.1	1
Vdac1	0.0616342	0.834745	0.109	0.148	1
Myoz2	0.0651342	0.885077	0.194	0.17	1
Dapk2	0.0661203	0.631011	0.205	0.264	1
Syncrip	0.0742317	0.640554	0.223	0.29	1
Rnf220	0.0745401	0.662855	0.073	0.101	1
Reps1	0.0746274	0.626293	0.117	0.156	1
Lrrc8d	0.0759683	1.54631	0.103	0.083	1
Nol10	0.080204	0.790233	0.092	0.125	1
Atp13a3	0.0828468	1.41816	0.122	0.101	1
Hspa4	0.0850843	0.592644	0.268	0.352	1
Fndc3b	0.087252	0.733423	0.194	0.254	1
Yy1	0.0894631	0.598578	0.134	0.172	1
Ergic2	0.0900885	0.649451	0.084	0.113	1
Snx5	0.0956037	1.32296	0.117	0.098	1
Peak1	0.0981205	0.724995	0.239	0.311	1
Ube2d3	0.0985171	0.798298	0.285	0.374	1
Mafg	0.105326	1.27568	0.211	0.203	1
Gmds	0.112606	1.14817	0.126	0.107	1
Plekha1	0.119631	1.05615	0.156	0.141	1
Ywhae	0.12018	0.84935	0.215	0.199	1
B4galt1	0.123718	0.520058	0.219	0.276	1
Inppl1	0.127149	0.780218	0.08	0.106	1
Patl1	0.132667	0.646532	0.106	0.136	1
Ipo7	0.133034	0.569679	0.137	0.172	1
Myo10	0.138208	0.564836	0.23	0.29	1
Kif5b	0.140492	1.23201	0.282	0.294	1
Rab3gap2	0.142799	0.631068	0.176	0.22	1
Pacrg	0.143232	2.56322	0.243	0.242	1
Osbpl8	0.146858	1.38719	0.278	0.293	1
P4ha1	0.151999	1.34659	0.112	0.143	1
Fam13b	0.152874	0.964362	0.239	0.237	1
Hmgn1	0.158419	0.596808	0.095	0.122	1
Azin1	0.162866	0.774977	0.175	0.159	1
Tec	0.170365	1.18328	0.135	0.121	1
Adpgk	0.173657	0.551918	0.113	0.141	1
Hspb8	0.182775	1.00931	0.168	0.212	1
Gab2	0.182905	0.87305	0.205	0.196	1
Pdpk1	0.206676	0.670378	0.25	0.315	1
Ptp4a2	0.208818	1.03041	0.126	0.114	1
Dennd5a	0.213662	0.723283	0.124	0.153	1
Prrc2c	0.226712	0.665787	0.337	0.43	1
Pfkfb4	0.227153	0.944905	0.251	0.249	1
Wsb1	0.228701	0.786489	0.081	0.101	1
Ipo5	0.229202	0.617223	0.182	0.223	1
Slc7a11	0.229951	0.649576	0.103	0.125	1
Cnbp	0.231432	0.92094	0.158	0.148	1
Fyttd1	0.233259	0.789332	0.197	0.191	1
Eif4ebp1	0.239736	0.547807	0.108	0.094	1
Stau1	0.242359	0.592398	0.128	0.157	1
Bag3	0.245194	0.952507	0.327	0.423	1
Myom3	0.250755	0.769509	0.374	0.417	1
Tead4	0.251392	1.24113	0.108	0.095	1
Plec	0.258534	0.999259	0.388	0.454	1
Acbd3	0.261038	0.739488	0.087	0.108	1
Rnf13	0.273165	0.725901	0.126	0.153	1
Psmd11	0.274505	0.527913	0.318	0.404	1
Nopchap1	0.281274	0.575204	0.109	0.131	1
Tcerg1	0.281452	0.836677	0.147	0.178	1
Rusc2	0.284364	1.16921	0.155	0.15	1
Adprhl1	0.302886	1.10587	0.237	0.249	1
Amer1	0.304211	0.656825	0.189	0.229	1
Socs7	0.307028	0.705438	0.144	0.171	1
Dusp10	0.310821	1.04433	0.237	0.297	1
Mast4	0.32014	0.674378	0.381	0.476	1
Chd4	0.321994	0.797813	0.137	0.166	1
Lamc1	0.324608	0.850694	0.282	0.344	1
Amot	0.325128	1.07473	0.214	0.218	1
Nav2	0.330236	0.729543	0.372	0.472	1
Camk2d	0.335771	0.803877	0.448	0.53	1
Arhgef12	0.345911	0.637786	0.461	0.571	1
Iqgap1	0.346113	0.553736	0.31	0.381	1
Phactr4	0.358019	0.847293	0.124	0.148	1
Tm9sf3	0.368578	0.633793	0.099	0.118	1
Chmp4b	0.374247	0.790734	0.13	0.156	1
Slain2	0.384364	1.50686	0.324	0.423	1
Ammecr1l	0.396359	0.659558	0.105	0.123	1
Igf1r	0.404633	0.699541	0.418	0.483	1
Arpp21	0.410777	0.744397	0.152	0.145	1
Myo18b	0.422941	0.643863	0.626	0.798	1
Bltp3b	0.430038	0.522055	0.302	0.369	1
1600020E01Rik	0.432304	0.822928	0.084	0.1	1
Dgkd	0.453478	0.58748	0.219	0.262	1
Resf1	0.4703	1.12792	0.12	0.14	1
Zwint	0.47191	1.01693	0.122	0.117	1
Itga7	0.478659	0.940048	0.108	0.125	1
6430548M08Rik	0.479285	0.509128	0.088	0.101	1
Lyst	0.483268	0.71719	0.135	0.158	1
Tmem38b	0.485469	0.606226	0.23	0.268	1
Anxa4	0.489178	0.958184	0.134	0.13	1
Zfp385b	0.512764	0.693821	0.17	0.167	1
Tmem39a	0.525412	0.804133	0.088	0.101	1
G3bp1	0.531561	0.927377	0.19	0.225	1
Otud1	0.538474	1.39947	0.113	0.111	1
Zfp568	0.542412	0.922135	0.138	0.156	1
Adamtsl5	0.581621	0.795346	0.108	0.105	1
Ext1	0.597913	1.08343	0.32	0.392	1
Myo9b	0.606066	1.24596	0.115	0.114	1
Cyrib	0.609222	0.821741	0.275	0.304	1
Mdn1	0.610958	0.766936	0.196	0.226	1
Sesn1	0.62959	1.21997	0.351	0.417	1
Gm35546	0.64342	0.573336	0.162	0.185	1
Camsap1	0.646594	0.938925	0.149	0.153	1
Eif3j1	0.648894	1.13111	0.166	0.175	1
Atg4a	0.650197	1.31361	0.13	0.147	1
Atp5mg	0.66574	1.28467	0.109	0.11	1
Ndrg2	0.68604	0.638856	0.152	0.171	1
Krcc1	0.714738	0.502896	0.109	0.12	1
Igdcc4	0.720741	0.762879	0.142	0.16	1
Vcl	0.738648	0.837689	0.291	0.348	1
Fbxo40	0.744798	0.658283	0.38	0.472	1
Nup93	0.752636	1.1088	0.109	0.11	1
Pja2	0.78889	0.523118	0.317	0.376	1
Klf7	0.790199	0.724634	0.096	0.105	1
Mcu	0.790957	0.521719	0.517	0.657	1
Fem1b	0.796701	1.05668	0.091	0.1	1
Ppp1r12a	0.814817	0.604172	0.536	0.706	1
Synpo2l	0.815504	0.938253	0.13	0.144	1
Rapgef2	0.839272	0.812187	0.413	0.504	1
Nop58	0.841868	0.931982	0.099	0.107	1
Glrx3	0.86283	0.966875	0.138	0.152	1
Srpk2	0.866996	1.18093	0.418	0.543	1
Slc35f5	0.86872	0.865354	0.127	0.132	1
Supt5	0.872172	0.984531	0.117	0.128	1
Slc39a14	0.878809	1.08784	0.112	0.121	1
Taco1	0.890037	1.67054	0.134	0.143	1
Stau2	0.909486	0.573469	0.43	0.508	1
Tln1	0.917743	1.28338	0.105	0.11	1
Abra	0.918424	0.861455	0.267	0.302	1
Fermt2	0.958852	1.01166	0.279	0.325	1
Papola	0.964914	0.981516	0.339	0.409	1
Raph1	0.966782	0.83515	0.222	0.246	1
Frmd6	0.968	1.13579	0.138	0.148	1
Smg1	0.970515	0.589602	0.561	0.732	1
Wnt5b	0.992772	0.827854	0.096	0.101	1

## Sheet: Atf3+ Adult MOV vs Adult Sham
	p_val	avg_log2FC	pct.1	pct.2	p_val_adj
Hnrnpa2b1	4.90783e-19	-6.29104	0.015	0.613	9.81026e-15
Vcp	7.84813e-19	-6.49869	0.008	0.581	1.56876e-14
Cltc	1.39761e-18	-3.9069	0.015	0.613	2.79367e-14
Atp2a1	6.98231e-18	-9.81845	0	0.516	1.39569e-13
Rpl3l	9.42945e-16	-5.794	0.015	0.516	1.88485e-11
Nos1	1.17429e-15	-8.57939	0	0.452	2.3473e-11
Pcbp2	1.28288e-15	-4.04201	0.053	0.645	2.56435e-11
Ddx5	1.34615e-15	-3.1402	0.16	0.839	2.69081e-11
Gm13490	2.07681e-15	-6.42284	0.008	0.484	4.15133e-11
Gm26740	2.70827e-15	-4.54682	0.122	0.742	5.41356e-11
Asb2	3.97164e-14	-3.60617	0.046	0.581	7.93891e-10
Txnip	2.30105e-13	-6.82043	0.008	0.419	4.59957e-09
Maf	2.62111e-13	-6.30589	0.008	0.419	5.23933e-09
Lmcd1	6.84657e-13	5.84253	0.855	0.129	1.36856e-08
Rsrp1	1.48055e-12	-3.40375	0.122	0.677	2.95947e-08
Ubc	2.07398e-12	-8.01743	0	0.355	4.14567e-08
Morf4l1	2.07398e-12	-6.9205	0	0.355	4.14567e-08
Pabpc1	2.07398e-12	-8.01728	0	0.355	4.14567e-08
Rbpj	2.48355e-12	-6.40559	0.008	0.387	4.96438e-08
Cyp27a1	2.82531e-12	-6.59372	0.008	0.387	5.64752e-08
P4ha1	3.21307e-12	-6.03005	0.008	0.387	6.42261e-08
ENSMUSG00000141942	3.21891e-12	-4.65961	0.046	0.516	6.43428e-08
Fgfr1	4.71559e-12	-3.42946	0.069	0.581	9.426e-08
Hnrnpm	5.41667e-12	-3.36745	0.069	0.581	1.08274e-07
Mylk2	1.77223e-11	-2.94711	0.069	0.581	3.54251e-07
Oip5os1	2.37766e-11	-7.42351	0	0.323	4.7527e-07
Ahnak	2.37766e-11	-9.23984	0	0.323	4.7527e-07
Vdac3	2.87296e-11	-5.19994	0.015	0.387	5.74277e-07
Pfkm	3.03621e-11	-3.31077	0.084	0.581	6.06907e-07
Gm15943	3.31726e-11	-4.34362	0.061	0.516	6.63087e-07
Ndfip1	3.43205e-11	-5.62292	0.015	0.387	6.86033e-07
Tpr	3.64108e-11	-5.75299	0.015	0.387	7.27816e-07
Map7d1	3.64108e-11	-4.89296	0.015	0.387	7.27816e-07
Ankrd1	3.67499e-11	9.8981	0.74	0	7.34593e-07
Eif4g1	3.69783e-11	-3.46772	0.053	0.516	7.39159e-07
Gpcpd1	3.72851e-11	-3.2682	0.16	0.71	7.45293e-07
Csrp3	4.24099e-11	6.30484	0.756	0.032	8.47732e-07
Gm41757	6.90288e-11	6.52045	0.74	0.032	1.37982e-06
Flnc	8.28788e-11	3.75507	0.847	0.355	1.65666e-06
Xirp2	1.01129e-10	5.16992	0.878	0.742	2.02147e-06
Macf1	2.12295e-10	2.25541	0.855	0.419	4.24356e-06
Trp53inp1	2.65928e-10	-7.6481	0	0.29	5.31564e-06
Psap	2.65928e-10	-6.76674	0	0.29	5.31564e-06
Slc7a2	2.65928e-10	-7.86868	0	0.29	5.31564e-06
Atp1b3	2.65928e-10	-6.38759	0	0.29	5.31564e-06
Myh4	2.65928e-10	-10.215	0	0.29	5.31564e-06
Hnrnpk	2.65928e-10	-7.42471	0	0.29	5.31564e-06
Asb14	3.27895e-10	-3.62178	0.053	0.484	6.5543e-06
ENSMUSG00000123493	3.32745e-10	-4.612	0.023	0.387	6.65123e-06
Alpk2	3.5893e-10	3.59127	0.832	0.29	7.17465e-06
Laptm4a	3.65956e-10	-6.1414	0.008	0.323	7.3151e-06
Trpm7	3.77144e-10	-2.47792	0.229	0.774	7.53872e-06
Ptp4a2	4.41482e-10	-5.32167	0.008	0.323	8.82478e-06
Atf3	5.08245e-10	10.0785	0.687	0	1.01593e-05
Eif3a	5.66228e-10	-3.96937	0.008	0.323	1.13183e-05
ENSMUSG00000140415	6.02434e-10	-3.016	0.008	0.323	1.20421e-05
Cdk11b	6.71096e-10	-4.29656	0.015	0.355	1.34145e-05
App	7.10561e-10	-2.67629	0.015	0.355	1.42034e-05
Nedd4	7.54789e-10	-2.45946	0.168	0.677	1.50875e-05
Lamp2	8.15268e-10	-2.69243	0.107	0.613	1.62964e-05
Phkg1	9.25603e-10	-2.31979	0.107	0.581	1.85019e-05
Acacb	1.00104e-09	-2.28187	0.137	0.613	2.00099e-05
Klhl41	1.19428e-09	4.00676	0.779	0.226	2.38724e-05
Myo18b	1.23347e-09	2.51442	0.885	0.452	2.46558e-05
Palld	1.34941e-09	2.72884	0.893	0.645	2.69734e-05
Gpt2	1.87804e-09	-3.88035	0.031	0.387	3.75402e-05
Sar1b	2.32503e-09	-3.01394	0.076	0.516	4.64751e-05
Hnrnpa3	2.90575e-09	-7.60586	0	0.258	5.8083e-05
Hspa5	2.90575e-09	-6.82827	0	0.258	5.8083e-05
Abca1	2.90575e-09	-6.84559	0	0.258	5.8083e-05
Mss51	2.90575e-09	-7.79481	0	0.258	5.8083e-05
Hnrnpa1	2.90575e-09	-7.63683	0	0.258	5.8083e-05
Hes1	2.90575e-09	-7.59602	0	0.258	5.8083e-05
Atp5f1a	2.90575e-09	-7.01507	0	0.258	5.8083e-05
Mxi1	2.90575e-09	-7.32008	0	0.258	5.8083e-05
Pdlim3	3.40728e-09	3.00996	0.878	0.645	6.81081e-05
Tmt1a	3.57315e-09	-4.87848	0.015	0.323	7.14237e-05
Mylk4	3.68058e-09	-5.61392	0.046	0.419	7.35712e-05
Filip1l	3.87971e-09	-3.26827	0.137	0.581	7.75514e-05
Hrc	4.10891e-09	-2.3086	0.023	0.355	8.2133e-05
Myhas	4.11645e-09	-5.78211	0.008	0.29	8.22837e-05
Anapc5	4.37804e-09	-5.95922	0.008	0.29	8.75127e-05
Srsf1	5.01814e-09	-4.33751	0.015	0.323	0.000100308
Sumo1	5.26365e-09	-4.56211	0.008	0.29	0.000105215
Eif5b	5.30878e-09	-3.84143	0.015	0.323	0.000106117
Pknox2	5.39048e-09	-3.2426	0.122	0.581	0.00010775
Mindy2	6.28241e-09	-4.38439	0.015	0.323	0.000125579
1110002E22Rik	7.45734e-09	4.27736	0.725	0.161	0.000149065
Ppp1cb	8.10923e-09	-2.37211	0.023	0.355	0.000162095
Tango2	1.49981e-08	-3.28253	0.069	0.452	0.000299797
Pygm	1.49981e-08	-2.91219	0.069	0.452	0.000299797
Large1	1.61993e-08	2.69649	0.817	0.419	0.000323808
Appl2	2.10475e-08	-3.14023	0.053	0.419	0.000420718
Hs3st5	2.16479e-08	-2.4754	0.282	0.742	0.000432719
Enah	2.4374e-08	5.25521	0.695	0.194	0.000487213
A330023F24Rik	2.46166e-08	-2.15748	0.107	0.548	0.000492061
Ankrd23	2.72583e-08	-4.98744	0.023	0.323	0.000544867
Trp53inp2	3.10751e-08	-6.77501	0	0.226	0.00062116
Prnp	3.10751e-08	-7.94567	0	0.226	0.00062116
Eif4g2	3.10751e-08	-7.73651	0	0.226	0.00062116
Ptges3	3.10751e-08	-6.44756	0	0.226	0.00062116
Serinc1	3.10751e-08	-7.1161	0	0.226	0.00062116
Hsp90b1	3.10751e-08	-7.03875	0	0.226	0.00062116
Rhoa	3.10751e-08	-6.14514	0	0.226	0.00062116
Ywhae	3.10751e-08	-6.73025	0	0.226	0.00062116
Vdac1	3.10751e-08	-6.70787	0	0.226	0.00062116
2310065F04Rik	3.10751e-08	-6.65813	0	0.226	0.00062116
Gdi2	3.10751e-08	-7.13984	0	0.226	0.00062116
Ube2l3	3.10751e-08	-7.08097	0	0.226	0.00062116
Sf3b2	3.10751e-08	-6.88945	0	0.226	0.00062116
Sdha	3.1407e-08	-2.66427	0.076	0.484	0.000627794
Ckmt2	3.22699e-08	-3.01707	0.053	0.419	0.000645043
Gm33934	3.46526e-08	-4.58907	0.015	0.29	0.000692671
Hipk2	3.54268e-08	3.60657	0.71	0.194	0.000708145
Usp19	3.71342e-08	-3.83704	0.023	0.323	0.000742275
Fbxo32	3.76688e-08	-2.71512	0.16	0.613	0.000752962
Calcoco1	3.87153e-08	-5.14017	0.015	0.29	0.00077388
Ankrd10	4.20485e-08	5.23534	0.641	0.097	0.000840508
Ube2j2	4.23319e-08	-5.6631	0.008	0.258	0.000846172
Cadm1	4.38991e-08	-3.20676	0.046	0.387	0.000877498
ENSMUSG00000132265	4.49754e-08	-5.16341	0.008	0.258	0.000899012
Rbl2	4.77786e-08	-5.20221	0.008	0.258	0.000955046
Gm50194	5.07508e-08	-4.80182	0.008	0.258	0.00101446
Tmed10	5.09971e-08	-3.97705	0.015	0.29	0.00101938
Bnip3	5.72423e-08	-4.48855	0.008	0.258	0.00114422
Septin2	6.07829e-08	-4.82898	0.008	0.258	0.00121499
Hnrnpd	6.07829e-08	-4.00811	0.008	0.258	0.00121499
Sesn1	6.70043e-08	3.87967	0.71	0.226	0.00133935
Pag1	7.07641e-08	-2.91666	0.015	0.29	0.0014145
Lifr	7.47109e-08	-0.820173	0.015	0.29	0.0014934
Wwp1	8.2613e-08	-2.44193	0.122	0.548	0.00165135
Nrap	8.38837e-08	2.96553	0.87	0.774	0.00167675
Mbnl1	1.10018e-07	-1.77312	0.412	0.903	0.00219916
Zfp710	1.47307e-07	-2.81792	0.046	0.387	0.00294451
Tmem38a	1.5297e-07	-2.80961	0.084	0.452	0.00305773
Trim63	1.77657e-07	-1.7479	0.221	0.71	0.00355118
Mlxipl	1.79625e-07	-2.47979	0.076	0.452	0.00359053
Wdfy2	1.97354e-07	-1.99653	0.092	0.484	0.00394492
Mysm1	2.1504e-07	-2.44736	0.122	0.548	0.00429843
Nfat5	2.329e-07	2.38345	0.779	0.323	0.00465545
Ankrd2	2.49837e-07	3.76225	0.618	0.065	0.004994
Hectd2os	3.12966e-07	1.62585	0.893	0.516	0.00625588
Sntb1	3.23856e-07	8.73523	0.534	0	0.00647357
Cd44	3.23864e-07	8.29196	0.534	0	0.00647372
Dhx9	3.26052e-07	-5.56087	0	0.194	0.00651745
Mtarc2	3.26052e-07	-7.04507	0	0.194	0.00651745
Pdia3	3.26052e-07	-7.01848	0	0.194	0.00651745
Serinc3	3.26052e-07	-7.27047	0	0.194	0.00651745
Snrpb	3.26052e-07	-5.90261	0	0.194	0.00651745
Smox	3.26052e-07	-6.64057	0	0.194	0.00651745
Selenot	3.26052e-07	-6.65829	0	0.194	0.00651745
Mrpl24	3.26052e-07	-6.02834	0	0.194	0.00651745
Dnajc19	3.26052e-07	-6.12406	0	0.194	0.00651745
Tmem234	3.26052e-07	-5.91771	0	0.194	0.00651745
Nasp	3.26052e-07	-7.19147	0	0.194	0.00651745
Mrps17	3.26052e-07	-6.30184	0	0.194	0.00651745
Cct6a	3.26052e-07	-6.22672	0	0.194	0.00651745
Rac1	3.26052e-07	-7.61629	0	0.194	0.00651745
Mrps33	3.26052e-07	-6.01553	0	0.194	0.00651745
Eif3c	3.26052e-07	-6.4527	0	0.194	0.00651745
Idh2	3.26052e-07	-7.13586	0	0.194	0.00651745
Ppp6r1	3.26052e-07	-7.08321	0	0.194	0.00651745
Scn1b	3.26052e-07	-6.24872	0	0.194	0.00651745
Snrpd3	3.26052e-07	-6.75707	0	0.194	0.00651745
Frg1	3.26052e-07	-5.49282	0	0.194	0.00651745
Vps35	3.26052e-07	-6.54103	0	0.194	0.00651745
Smarca5	3.26052e-07	-7.15801	0	0.194	0.00651745
Herpud1	3.26052e-07	-7.31919	0	0.194	0.00651745
Cdon	3.26052e-07	-6.4117	0	0.194	0.00651745
Rdx	3.26052e-07	-7.34035	0	0.194	0.00651745
Dennd4a	3.26052e-07	-7.35414	0	0.194	0.00651745
Snrk	3.26052e-07	-7.49393	0	0.194	0.00651745
Actr2	3.26052e-07	-6.98624	0	0.194	0.00651745
Arf1	3.26052e-07	-7.04393	0	0.194	0.00651745
Actg1	3.26052e-07	-6.17517	0	0.194	0.00651745
Mgat4b	3.26052e-07	-6.09993	0	0.194	0.00651745
Bltp2	3.26052e-07	-6.34337	0	0.194	0.00651745
Syngr2	3.26052e-07	-6.98136	0	0.194	0.00651745
Gemin2	3.26052e-07	-5.68958	0	0.194	0.00651745
Psmc1	3.26052e-07	-6.76029	0	0.194	0.00651745
Hif1a	3.26052e-07	-7.28856	0	0.194	0.00651745
Rad21	3.26052e-07	-5.99892	0	0.194	0.00651745
Rbx1	3.26052e-07	-6.69912	0	0.194	0.00651745
Slc29a1	3.26052e-07	-6.77382	0	0.194	0.00651745
Snx2	3.26052e-07	-6.40172	0	0.194	0.00651745
Tmem109	3.26052e-07	-6.34263	0	0.194	0.00651745
Pdcd4	3.26052e-07	-7.05951	0	0.194	0.00651745
Rtn3	3.26052e-07	-6.35134	0	0.194	0.00651745
Ky	3.37691e-07	-3.88037	0.023	0.29	0.00675011
Slc2a4	3.72808e-07	-4.14182	0.023	0.29	0.00745206
Cul3	4.13402e-07	-1.93534	0.16	0.613	0.00826349
Padi2	4.23821e-07	-5.71749	0.008	0.226	0.00847176
ENSMUSG00000140641	4.24229e-07	-5.00506	0.015	0.258	0.00847991
ENSMUSG00000142378	4.24229e-07	-4.80927	0.015	0.258	0.00847991
ENSMUSG00000127674	4.31072e-07	8.39305	0.527	0	0.00861671
Usp28	4.31345e-07	1.7205	0.809	0.419	0.00862215
Ddx6	4.32172e-07	-3.3575	0.023	0.29	0.00863869
Sgk1	4.47525e-07	-4.4277	0.015	0.258	0.00894559
Zfp386	4.47525e-07	-4.83685	0.015	0.258	0.00894559
Pcnp	4.49755e-07	-5.46366	0.008	0.226	0.00899015
Trps1	4.75845e-07	-2.10987	0.26	0.71	0.00951168
Rab14	4.76709e-07	-3.37199	0.023	0.29	0.00952893
Srsf2	4.77217e-07	-5.44248	0.008	0.226	0.00953908
Zeb2	4.93226e-07	-1.5478	0.16	0.613	0.00985909
Ski	4.97876e-07	-4.98742	0.015	0.258	0.00995205
Rc3h2	5.00606e-07	-4.28404	0.023	0.29	0.0100066
Art1	5.07333e-07	-1.78996	0.176	0.613	0.0101411
Top2b	5.19953e-07	-2.09801	0.046	0.355	0.0103933
Lrrc58	5.37072e-07	-4.64675	0.008	0.226	0.0107355
Hnrnpul1	5.53669e-07	-4.03626	0.015	0.258	0.0110673
Anapc4	5.69652e-07	-5.2517	0.008	0.226	0.0113868
Usp47	5.71802e-07	2.8265	0.733	0.387	0.0114297
Gpi1	6.04134e-07	-4.12882	0.008	0.226	0.012076
Cct3	6.15466e-07	-3.42115	0.015	0.258	0.0123025
Dram2	6.40623e-07	-3.86185	0.008	0.226	0.0128054
Gm12319	6.40623e-07	-2.67198	0.008	0.226	0.0128054
Usp9x	7.57595e-07	-3.13381	0.099	0.452	0.0151436
Cirbil	8.19672e-07	-2.32928	0.084	0.452	0.0163844
Phka1	8.19832e-07	-2.46582	0.305	0.677	0.0163876
Hadhb	8.27166e-07	-2.6288	0.061	0.387	0.0165342
Septin11	8.78452e-07	-2.38834	0.084	0.452	0.0175594
Dysf	9.32374e-07	2.66492	0.74	0.452	0.0186372
Ndrg2	1.07637e-06	-3.40573	0.038	0.323	0.0215156
Siah1a	1.37081e-06	-3.38815	0.069	0.387	0.0274011
Ppp1r12a	1.40906e-06	1.97424	0.809	0.548	0.0281657
Ucp3	1.524e-06	-3.67544	0.031	0.29	0.0304633
Srpra	1.524e-06	-4.16366	0.031	0.29	0.0304633
Fkbp5	1.5486e-06	-3.70331	0.107	0.452	0.0309549
Foxn3	1.57432e-06	-2.04563	0.389	0.71	0.031469
Ston2	1.64173e-06	-2.05807	0.221	0.645	0.0328165
E130102H24Rik	1.64746e-06	-2.52808	0.038	0.323	0.0329311
Nfatc1	1.65414e-06	-1.54039	0.076	0.419	0.0330646
Bckdha	1.66792e-06	-3.51962	0.031	0.29	0.0333401
Slc7a6	1.79236e-06	-2.28192	0.038	0.323	0.0358274
Aldh1a1	1.85922e-06	-2.24727	0.053	0.355	0.0371639
Rgcc	1.89094e-06	3.77204	0.588	0.097	0.037798
Ano6	1.90084e-06	1.85871	0.817	0.516	0.0379959
Rmdn1	1.92971e-06	-2.50581	0.092	0.452	0.038573
Tardbp	1.99593e-06	-2.91393	0.031	0.29	0.0398967
Ppp1r27	2.08714e-06	-3.15781	0.031	0.29	0.0417199
Clec2d	2.44276e-06	-2.60364	0.084	0.419	0.0488283
Scamp2	2.52867e-06	-4.34617	0.023	0.258	0.0505456
Serbp1	2.76756e-06	-1.49582	0.092	0.452	0.0553207
Ube2e2	2.86226e-06	1.65746	0.763	0.355	0.0572138
4930578G10Rik	3.05998e-06	-5.90133	0.023	0.258	0.061166
Gm15523	3.20868e-06	-2.089	0.023	0.258	0.0641382
Mstn	3.36825e-06	-6.81359	0	0.161	0.067328
Actr3	3.36825e-06	-6.70192	0	0.161	0.067328
Ncl	3.36825e-06	-6.30455	0	0.161	0.067328
Aida	3.36825e-06	-6.70767	0	0.161	0.067328
Gm16894	3.36825e-06	-5.79021	0	0.161	0.067328
Phyh	3.36825e-06	-6.35862	0	0.161	0.067328
Ythdf1	3.36825e-06	-6.19017	0	0.161	0.067328
Api5	3.36825e-06	-7.36341	0	0.161	0.067328
Zc3h15	3.36825e-06	-6.40534	0	0.161	0.067328
Cebpb	3.36825e-06	-5.67666	0	0.161	0.067328
Cst3	3.36825e-06	-6.40871	0	0.161	0.067328
Ddx3x	3.36825e-06	-6.26601	0	0.161	0.067328
Acsl4	3.36825e-06	-7.19947	0	0.161	0.067328
Atp6ap1	3.36825e-06	-6.08334	0	0.161	0.067328
Lmna	3.36825e-06	-6.30457	0	0.161	0.067328
Ssr3	3.36825e-06	-5.58585	0	0.161	0.067328
Mcl1	3.36825e-06	-6.30709	0	0.161	0.067328
C920021L13Rik	3.36825e-06	-5.6465	0	0.161	0.067328
Dnajc8	3.36825e-06	-6.26424	0	0.161	0.067328
Clta	3.36825e-06	-6.34692	0	0.161	0.067328
Prpf4	3.36825e-06	-6.64321	0	0.161	0.067328
Hmgb1	3.36825e-06	-6.31756	0	0.161	0.067328
Fbxl5	3.36825e-06	-6.89067	0	0.161	0.067328
Ankle2	3.36825e-06	-6.42043	0	0.161	0.067328
Gm57315	3.36825e-06	-5.82518	0	0.161	0.067328
Ldhb	3.36825e-06	-6.53772	0	0.161	0.067328
Wbp11	3.36825e-06	-6.50313	0	0.161	0.067328
Kdm7a	3.36825e-06	-5.86458	0	0.161	0.067328
Atp6v1e1	3.36825e-06	-6.6653	0	0.161	0.067328
Selenos	3.36825e-06	-6.95608	0	0.161	0.067328
Josd2	3.36825e-06	-5.87105	0	0.161	0.067328
Copb1	3.36825e-06	-5.55012	0	0.161	0.067328
Art5	3.36825e-06	-6.4354	0	0.161	0.067328
Gm57239	3.36825e-06	-6.29458	0	0.161	0.067328
Smpdl3a	3.36825e-06	-6.41863	0	0.161	0.067328
Ccdc59	3.36825e-06	-6.10815	0	0.161	0.067328
Stk11	3.36825e-06	-6.46896	0	0.161	0.067328
Lamp1	3.36825e-06	-5.93327	0	0.161	0.067328
Egln1	3.36825e-06	-7.21818	0	0.161	0.067328
Arrdc2	3.36825e-06	-6.23854	0	0.161	0.067328
Myoz1	3.36825e-06	-5.75356	0	0.161	0.067328
Klhl33	3.36825e-06	-6.98113	0	0.161	0.067328
Vdac2	3.36825e-06	-6.63412	0	0.161	0.067328
Gm49417	3.36825e-06	-6.23304	0	0.161	0.067328
Uqcrc1	3.36825e-06	-6.4104	0	0.161	0.067328
Vrk2	3.36825e-06	-7.14095	0	0.161	0.067328
Mat2b	3.36825e-06	-6.39451	0	0.161	0.067328
Tnfaip1	3.36825e-06	-5.22458	0	0.161	0.067328
Pik3ip1	3.36825e-06	-5.85797	0	0.161	0.067328
Map2k6	3.36825e-06	-5.78689	0	0.161	0.067328
Rab1a	3.36825e-06	-6.00122	0	0.161	0.067328
BC005537	3.36825e-06	-6.88401	0	0.161	0.067328
ENSMUSG00000124311	3.36825e-06	-5.36406	0	0.161	0.067328
Zfp706	3.36825e-06	-5.93394	0	0.161	0.067328
Smco1	3.36825e-06	-6.15619	0	0.161	0.067328
Gabpa	3.36825e-06	-5.88237	0	0.161	0.067328
Calm2	3.36825e-06	-6.93286	0	0.161	0.067328
Atp6v0c	3.36825e-06	-6.92678	0	0.161	0.067328
Prkd3	3.36825e-06	-5.8595	0	0.161	0.067328
Abcf1	3.36825e-06	-5.63538	0	0.161	0.067328
ENSMUSG00000122190	3.36825e-06	-6.58102	0	0.161	0.067328
Rbm22	3.36825e-06	-6.23604	0	0.161	0.067328
Ik	3.36825e-06	-5.93143	0	0.161	0.067328
Ddb1	3.36825e-06	-6.24475	0	0.161	0.067328
Hnrnpul2	3.36825e-06	-6.57957	0	0.161	0.067328
ENSMUSG00000130758	3.36825e-06	-5.96817	0	0.161	0.067328
ENSMUSG00000138325	3.36825e-06	-6.13616	0	0.161	0.067328
Ppm1e	3.46712e-06	6.40868	0.496	0.032	0.0693042
Cnst	3.47348e-06	-3.30607	0.061	0.355	0.0694313
Sgk3	3.57763e-06	-2.49847	0.046	0.323	0.0715132
3110056K07Rik	3.69749e-06	-2.84981	0.023	0.258	0.0739092
Aldh6a1	3.78631e-06	-4.62437	0.015	0.226	0.0756845
Nufip2	4.03642e-06	-2.18186	0.084	0.419	0.080684
Tfdp2	4.17389e-06	-3.09645	0.061	0.355	0.0834319
Acbd3	4.41967e-06	-4.2838	0.015	0.226	0.0883448
Pdxdc1	4.46127e-06	-4.47871	0.023	0.258	0.0891763
Wtap	4.63876e-06	-6.30162	0.008	0.194	0.0927241
ENSMUSG00000141782	4.91439e-06	-5.15375	0.008	0.194	0.0982337
Chmp3	4.91439e-06	-4.82452	0.008	0.194	0.0982337
ENSMUSG00000125926	5.15384e-06	-2.76912	0.015	0.226	0.10302
Chpt1	5.20566e-06	-4.42564	0.008	0.194	0.104056
Scap	5.20566e-06	-5.45503	0.008	0.194	0.104056
ENSMUSG00000130984	5.30684e-06	-3.32634	0.046	0.323	0.106079
Rps6ka2	5.3903e-06	-2.22993	0.176	0.581	0.107747
Tgfbr3	5.42353e-06	-3.76073	0.015	0.226	0.108411
AI480526	5.42353e-06	-4.2165	0.015	0.226	0.108411
Myh9	5.44e-06	3.00992	0.634	0.226	0.10874
Pik3cd	5.51343e-06	-5.38119	0.008	0.194	0.110208
Zfp46	5.51343e-06	-4.16343	0.008	0.194	0.110208
Med20	5.7067e-06	-3.98205	0.015	0.226	0.114071
Tmem30a	5.83857e-06	-4.47648	0.008	0.194	0.116707
Septin7	5.86976e-06	-2.45069	0.092	0.419	0.117331
Rilpl1	5.90902e-06	-2.09302	0.076	0.387	0.118115
Rbbp4	6.00399e-06	-2.8237	0.015	0.226	0.120014
Capzb	6.10218e-06	-1.43744	0.069	0.387	0.121976
Blmh	6.18201e-06	-2.83887	0.008	0.194	0.123572
Atg3	6.18201e-06	-1.75704	0.008	0.194	0.123572
Xrn2	6.27403e-06	-2.66317	0.115	0.452	0.125412
Vav3	6.31607e-06	-1.28783	0.015	0.226	0.126252
Dync1i2	6.32121e-06	-2.46564	0.122	0.484	0.126355
Adss1	6.44956e-06	-2.0106	0.061	0.355	0.12892
Dnajb14	6.64363e-06	-2.04189	0.015	0.226	0.1328
Mir133a-1hg	6.66247e-06	-2.24146	0.115	0.452	0.133176
Mtus1	6.79763e-06	-2.65884	0.107	0.419	0.135878
Per3	6.81579e-06	-3.02702	0.038	0.29	0.136241
Sppl2a	7.60725e-06	-3.18616	0.084	0.387	0.152061
Ank	8.28117e-06	-1.43774	0.397	0.774	0.165532
Cdc42	9.212e-06	-1.73735	0.061	0.355	0.184139
Tor1aip1	9.22974e-06	-2.62379	0.053	0.323	0.184493
Tob2	9.94044e-06	-2.81193	0.053	0.323	0.198699
Ankrd13a	1.04749e-05	6.75356	0.435	0	0.209383
ENSMUSG00000140156	1.06637e-05	-2.61744	0.038	0.29	0.213156
Zmym2	1.08862e-05	-2.40292	0.084	0.387	0.217604
Dcun1d2	1.11017e-05	-2.41452	0.038	0.29	0.221911
Amd1	1.15217e-05	-3.3453	0.053	0.323	0.230308
Nfatc3	1.18029e-05	-2.87374	0.069	0.355	0.235929
Ywhag	1.19281e-05	-1.54625	0.122	0.484	0.238431
Dpf3	1.21163e-05	-2.37928	0.229	0.581	0.242193
Gm50114	1.2521e-05	-2.28428	0.038	0.29	0.250283
Crim1	1.26257e-05	-2.84881	0.13	0.452	0.252376
Asb5	1.30027e-05	2.52945	0.771	0.516	0.259911
Fhl1	1.33372e-05	2.14018	0.771	0.677	0.266598
Stxbp4	1.38374e-05	-3.24146	0.053	0.323	0.276597
Rora	1.4323e-05	-1.43471	0.458	0.774	0.286303
Pten	1.44526e-05	-4.05591	0.031	0.258	0.288893
Pnisr	1.57516e-05	-1.35072	0.29	0.71	0.314858
Art3	1.58255e-05	-2.44087	0.13	0.452	0.316335
Pdhb	1.58959e-05	-0.756651	0.038	0.29	0.317744
Uck2	1.59278e-05	6.32207	0.45	0.032	0.318382
Casq1	1.65708e-05	-1.77775	0.115	0.452	0.331235
Osbpl8	1.85111e-05	3.8573	0.557	0.161	0.370018
Aopep	1.88325e-05	1.29163	0.885	0.613	0.376444
Map3k2	1.95165e-05	-1.3662	0.145	0.516	0.390115
Nctc1	1.95231e-05	-1.54474	0.328	0.677	0.390247
Tut4	2.06984e-05	-2.43625	0.107	0.419	0.41374
Fam162a	2.11419e-05	-2.07088	0.031	0.258	0.422606
Rreb1	2.15065e-05	-1.5023	0.13	0.452	0.429894
Plec	2.24347e-05	3.22409	0.611	0.29	0.448447
Slain2	2.37972e-05	4.23556	0.603	0.258	0.475683
Slc41a3	2.49067e-05	-3.92766	0.023	0.226	0.49786
Dusp10	2.5166e-05	3.22488	0.618	0.323	0.503042
Wnk2	2.67203e-05	-3.02014	0.046	0.29	0.534112
4931422A03Rik	2.72596e-05	-3.24784	0.023	0.226	0.544893
Atxn10	2.82618e-05	3.76426	0.511	0.129	0.564924
Pam	2.84681e-05	5.37571	0.435	0.032	0.569049
Unc45b	3.10827e-05	-1.47618	0.107	0.419	0.621311
ENSMUSG00000137082	3.10952e-05	-2.59946	0.099	0.387	0.621561
Nucks1	3.44475e-05	-6.11665	0	0.129	0.688572
Creg1	3.44475e-05	-6.51159	0	0.129	0.688572
Cnot11	3.44475e-05	-7.00636	0	0.129	0.688572
Sox13	3.44475e-05	-5.95309	0	0.129	0.688572
Arl8a	3.44475e-05	-5.83503	0	0.129	0.688572
Idh1	3.44475e-05	-5.57908	0	0.129	0.688572
Fbn1	3.44475e-05	-10.9287	0	0.129	0.688572
Snrnp200	3.44475e-05	-6.20542	0	0.129	0.688572
Ctsa	3.44475e-05	-5.89998	0	0.129	0.688572
[truncated: 3,086 more rows]

## Sheet: Atf3+ Aged MOV vs Aged Sham
	p_val	avg_log2FC	pct.1	pct.2	p_val_adj
[truncated: 3,297 more rows]
