# Supplementary material for: The Age‐Dependent Resident Myonuclear Multi‐Omic Response to an Acute Skeletal Muscle Hypertrophic Stimulus in Mice
Source: Adv Sci (Weinh). 2026 Feb 17;13(25):e21633. doi: 10.1002/advs.202521633 (PMC13137840; doi:10.1002/advs.202521633)
Supplement: Supplementary file 5 — Supporting File 5: advs74492‐sup‐0005‐Data.zip. [file ADVS-13-e21633-s003.zip › advs74492-sup-0002-Data/Supplemental_File_5_Cellular_Deconvolution.xlsx]

## Sheet: CIBERSORTx_signature_matrix_Sha
Numberical value equals Log2 normalized expression of gene for each cell type
Gene Name	Monocyte	Endothelial Cell	FAP	Satellite Cell	Neutrophil	Dendritic Cell	Tenocyte	Smooth Muscle	B Cell	Erythrocyte	Muscle Fiber	Osteoblast	Glial Cell
Dcn	0.322292	0.486059	4.56644	0.41728	0.284489	0.168545	5.08185	0.425558	0.282296	0.3634	0.535741	5.07298	0.618002
Igfbp6	0.214361	0.0668521	2.25568	0.108002	0.101278	0.139772	2.96629	0.0804787	0.0470532	0.13627	0.133843	4.74259	0.159132
mt-Atp6	4.0509	4.27497	3.89713	4.59573	2.27337	3.7261	4.14453	4.67609	4.4924	2.88835	1.37873	4.51012	4.229
Fth1	5.26303	3.06519	3.97283	3.34887	4.49523	4.77463	3.55273	3.1145	3.71977	3.84722	3.89091	4.42347	3.52083
mt-Co3	4.30766	4.14161	3.9072	4.62416	2.52117	4.01239	4.27574	4.54263	4.7236	3.14557	1.52857	4.31269	4.18958
Gsn	0.967606	0.576827	4.38375	1.43381	0.976368	0.876079	3.28498	1.04453	0.393268	0.371187	0.705561	4.19895	2.22504
Tpt1	4.36907	4.02428	4.25596	4.53769	3.42018	4.48928	3.86632	3.64424	4.41891	3.38865	4.21728	4.12564	3.78701
mt-Co1	4.09649	3.75871	3.75268	4.29375	2.52735	3.8779	3.80966	4.17116	4.51	3.52927	1.21807	4.07103	3.87901
mt-Co2	3.99225	3.9238	3.54322	4.28604	2.21509	3.74921	3.77779	4.27819	4.29631	2.7942	1.2598	4.06579	3.84256
mt-Cytb	3.17459	3.40669	3.29803	4.01423	1.51463	2.66223	3.77761	4.00454	3.57074	1.49617	1.00221	3.86737	3.70137
S100a6	2.32979	1.84739	3.50692	1.68532	3.00602	2.46986	3.45374	2.3169	0.503012	0.717924	0.748714	3.58782	2.34178
Igfbp7	0.282777	3.32967	2.18045	0.496424	0.323324	0.192805	2.72355	2.9982	0.142234	0.379996	0.295211	3.54523	1.36071
Tmsb4x	4.91911	5.05595	3.46601	3.37139	5.17533	5.59961	3.25435	4.18328	4.40967	2.08868	1.90898	3.51414	3.54788
Actb	4.30922	3.99768	3.61523	3.45127	4.62654	4.83058	3.30127	3.93346	3.89054	2.70401	1.21936	3.41593	3.83191
Eef1a1	3.62144	3.41598	3.84685	4.08945	2.39235	3.94399	3.51981	3.21383	3.77588	1.92002	1.30398	3.40958	3.0578
Mgp	0.195469	0.194414	1.95925	0.423262	0.163729	0.110594	3.65351	1.37642	0.120706	0.201202	0.293891	3.34027	0.173149
Eif1	2.8746	3.28478	2.9976	3.20143	3.26172	2.88482	3.14879	3.15587	2.70003	2.68403	2.93266	3.28434	3.2321
Rplp1	3.31734	3.08569	3.65891	3.71097	2.00608	3.49137	3.38818	2.79124	3.43406	1.95237	2.9758	3.1968	2.83555
Ahnak	2.2811	1.72811	2.37014	1.59842	0.470537	1.35031	2.04873	1.47224	0.272605	0.395387	0.466083	3.16862	1.63039
Rpl13	3.38627	3.22134	3.735	4.09941	2.08952	4.12027	3.41524	3.10419	4.08186	2.18605	3.20169	3.1326	3.06321
Ubb	2.72718	3.56022	3.00053	3.21012	2.76334	3.20414	3.44773	3.81794	2.91516	2.93989	2.46897	3.10949	3.44061
mt-Nd4	2.80141	2.7926	2.70634	3.27212	1.20882	2.24676	3.10457	3.31925	2.92995	1.20993	0.803816	3.08509	2.8616
Itm2b	2.92062	2.74746	2.57962	1.68499	2.17095	2.01147	2.7672	2.81314	1.37335	1.32891	1.09018	3.078	2.44684
Serping1	0.0841353	0.0641286	2.39456	1.03589	0.108026	0.044375	1.87047	0.890738	0.0436895	0.0706803	0.11951	3.06107	0.315225
Ifitm3	2.5786	3.37398	2.7369	2.19134	1.764	2.9516	1.88278	2.92244	0.395919	1.01626	0.687132	3.03485	2.39062
Junb	2.21924	2.85639	2.56501	2.00821	2.02591	2.03335	2.43012	3.12368	1.26617	0.696153	0.693335	3.03447	2.21743
mt-Nd2	2.52439	2.99976	2.44077	3.18955	0.906489	2.00581	3.02358	3.32569	2.58654	0.878719	0.881951	3.02448	3.01793
Vim	2.77186	2.04692	3.47433	2.50122	1.25817	2.70542	3.0787	2.05986	0.857766	0.648491	0.678034	3.02355	2.98573
Sparc	0.573676	3.03451	3.80713	2.06795	0.50329	0.467158	4.81479	3.31257	0.386636	0.665778	0.586987	2.98974	3.52425
Hsp90ab1	2.70795	3.64068	3.00929	3.80492	1.54693	3.22582	3.06632	3.55544	2.98339	1.29576	2.58954	2.98861	3.23346
Ifitm2	2.51644	2.67321	2.32821	1.46764	2.28081	3.13016	2.38845	2.18328	0.410728	0.778366	0.494291	2.98124	1.38668
H3f3b	2.9392	2.89169	2.47856	2.90717	3.21463	2.83545	2.79717	3.00227	3.2898	2.09453	0.945879	2.95477	3.07009
mt-Nd1	2.98708	3.12764	2.68178	3.52053	1.09561	2.57797	3.07749	3.48392	3.0363	1.17278	0.829139	2.95369	2.93509
Actg1	3.05988	3.0934	2.62164	2.70131	3.5851	3.83842	2.07598	2.37568	2.03005	0.98811	0.704059	2.9364	2.68345
Cd9	0.514662	1.34396	1.57772	1.4774	2.00047	0.947731	2.10197	0.727406	0.0979722	0.236246	0.161479	2.91164	3.19308
Hspa8	3.07662	3.67755	3.0742	3.44509	2.19936	3.43754	3.12982	3.5071	2.57538	1.40188	2.01529	2.90394	2.84192
Rps8	3.26225	2.96041	3.49469	3.89785	2.10348	3.66765	3.22105	2.82936	3.67043	1.83303	2.58768	2.89071	2.87508
Ftl1	4.74102	2.96822	3.52659	2.75524	3.73134	4.27113	2.94537	2.65689	2.97922	3.18446	1.80375	2.88339	2.73622
Cst3	2.85738	2.51339	2.61581	1.22434	1.87868	4.01586	3.7469	2.35646	1.25996	0.768515	1.66065	2.88064	2.51433
Ppia	2.49367	2.68028	2.5204	2.86034	1.5817	2.7027	2.55164	2.65986	2.60945	0.944665	1.13151	2.81014	2.69685
Ptma	2.56116	3.30449	2.75459	3.15289	1.37945	2.97962	2.82077	3.11299	3.60408	1.65128	0.640685	2.73955	3.14272
Sfrp5	0.0025255	0.00416446	0.00483263	0.00719665	0	0.000689513	0.0173292	0.00775378	0	0	0	2.70964	0.930303
Fau	3.47827	2.93864	2.97851	3.20708	3.29754	4.06021	2.8454	2.56995	4.17425	1.92875	1.95327	2.70596	2.5153
Rpl19	3.12765	2.75342	3.22397	3.64888	1.93042	3.72866	2.97789	2.62859	3.81185	1.82984	2.21673	2.70263	2.61866
Rpl10	2.80624	2.1983	2.95054	3.23659	1.58697	3.46995	2.84266	2.30951	3.15891	1.21053	2.08248	2.67265	2.49735
Rpl7	2.67204	2.47142	2.88959	3.38474	1.6639	3.18327	2.64903	2.27567	3.30245	1.68448	2.01421	2.65516	2.34028
Rps16	3.0826	2.74049	3.14519	3.4909	2.29374	3.78956	2.99263	2.68046	3.79776	1.99138	2.12794	2.65257	2.62951
Rpl23	3.24699	2.76289	3.24055	3.72234	2.20172	3.7112	2.95943	2.54914	3.67468	1.75907	2.64052	2.64882	2.43492
Nbl1	0.0203321	0.0353831	0.766418	0.549896	0.0332263	0.0164124	1.07757	0.740025	0.00625369	0.0462515	0.0632425	2.64084	0.0789388
Cd81	0.632377	2.13479	1.9811	1.26542	0.450472	0.392236	2.09283	2.49171	0.656269	0.536989	0.526097	2.63469	1.79892
Rps4x	2.95487	2.59181	3.35037	3.63296	1.55952	3.67439	2.93782	2.38015	3.59838	1.46114	2.23088	2.62045	2.52627
Rps27a	3.23626	2.73254	3.20938	3.64522	2.8784	3.84244	3.00709	2.47788	3.49523	1.86935	2.39858	2.59951	2.44803
Ddx5	2.25122	2.78054	2.32565	2.67193	2.11283	2.26989	2.56428	2.51977	2.27934	1.47863	0.661146	2.5985	2.72344
Rps11	3.03308	2.66862	2.89204	3.23504	1.76633	3.86751	2.61329	2.37627	3.5849	1.42978	2.23243	2.59215	2.29942
Rps24	3.35816	3.11421	3.47147	3.65976	2.16553	3.8966	3.13932	2.6921	4.18218	1.99574	2.51112	2.59194	2.62378
Cebpd	0.412887	1.29551	2.21575	1.84748	0.881285	0.232214	2.04082	1.8709	0.0790766	0.236516	0.365011	2.58307	2.28189
Rps10	2.95193	2.50624	3.07742	3.46685	2.08169	3.57222	2.76635	2.3333	3.66631	1.83602	1.85331	2.58189	2.50216
Rps3a1	3.08982	2.70526	3.2889	3.67165	2.02839	3.62277	3.024	2.59285	3.85158	2.11289	2.50138	2.57026	2.56996
Jund	1.71224	2.87948	2.48272	2.17604	1.26776	1.46704	2.73498	3.10031	2.35143	1.278	0.417093	2.5433	2.79822
Rps14	3.17667	2.98566	3.18964	3.5838	2.27201	3.68609	2.9862	2.62129	3.74731	1.79846	2.54438	2.54171	2.58025
Rps12	3.22759	2.97267	3.44457	3.63171	2.21457	3.56961	2.9245	2.49106	3.48606	2.01542	2.59241	2.54148	2.39043
Mt1	1.66559	0.396679	3.17482	2.69224	0.485758	1.31046	3.03622	1.57139	0.304373	0.47102	1.23562	2.53447	2.18069
Rpl8	2.8391	2.68131	3.04414	3.5062	1.89425	3.48242	2.80986	2.52597	3.51607	2.01221	1.97165	2.52906	2.59166
Igfbp5	0.0411402	0.058793	0.834903	0.909983	0.149049	0.0263355	0.934377	1.3486	0.0175254	0.0507662	0.62528	2.52707	0.217243
Rplp0	2.89531	2.49098	3.32531	3.67189	1.81051	3.6222	3.00349	2.21678	3.20609	2.21469	2.67618	2.50142	2.44625
Rpl15	2.50429	2.50207	2.79469	3.21205	1.4604	3.25347	2.58119	2.45858	3.11323	1.35187	2.32502	2.49276	2.28227
Rpl21	2.51317	2.54248	3.00353	3.38531	1.63275	3.32554	2.83774	2.58568	3.39036	1.84032	2.17975	2.4894	2.48991
Rpl9	2.72898	2.8001	3.0633	3.53414	2.13654	3.36919	2.87833	2.58178	3.41967	1.48521	2.01285	2.48905	2.57025
Itga6	0.363395	1.65695	0.0707822	0.118104	0.142739	0.0894974	0.0927555	0.66872	0.0886316	0.157019	0.0753138	2.48833	0.771616
Egr1	0.45059	1.99324	2.02872	1.65515	0.538816	0.121207	2.38005	2.13636	0.216125	0.332976	0.287082	2.48424	1.89367
Rpl27a	2.97562	2.80259	3.13359	3.45578	1.86446	3.5703	2.95698	2.52009	3.70127	1.70982	2.19009	2.4813	2.55148
Zbtb20	0.41236	1.5468	2.44372	2.63523	0.27631	0.342606	2.58384	2.16745	0.489165	0.178351	0.41186	2.47273	2.47211
Eif5a	1.21187	1.15467	1.78641	1.98002	1.0471	1.78731	1.43146	1.43656	1.29888	1.00185	1.22581	2.46654	1.51167
Rpl13a	2.80317	2.63064	3.09662	3.45637	1.64792	3.38337	2.88644	2.43841	3.5971	1.47115	2.25945	2.46412	2.30772
Rpl30	2.7337	2.4511	2.90585	3.22427	1.73199	3.24214	2.63621	2.26067	3.36906	1.24353	2.01323	2.46116	2.37708
Rpl18a	2.8983	2.76813	3.09081	3.44132	2.09336	3.59503	2.82309	2.44307	3.96067	1.81569	2.44902	2.45857	2.40577
Rps23	2.76491	2.63555	3.04443	3.47401	1.64453	3.26446	2.73584	2.42924	3.23496	1.67253	1.97502	2.44779	2.3243
Rps29	3.17717	2.73666	2.77669	2.90617	2.02755	3.41322	2.5622	2.26216	3.26105	1.99149	2.09033	2.43019	2.27944
Nr4a1	0.353699	0.536027	1.10372	0.446692	0.604041	0.308982	0.761574	1.65622	0.358046	0.142248	0.206514	2.42824	0.990302
Socs3	0.66111	1.82152	1.2302	0.58634	0.327277	0.314949	1.43859	1.43849	0.154583	0.272055	0.248285	2.39503	1.63304
Rpsa	2.99284	2.18273	3.35158	3.63236	1.61076	3.88966	3.00667	2.30164	3.57963	1.6221	2.75198	2.3915	2.46637
Rpl26	2.89247	2.57243	3.01251	3.43408	1.7705	3.45324	2.76924	2.36224	3.42909	1.60037	2.21382	2.38875	2.33273
Nme2	2.00868	1.55923	2.42194	2.32682	0.734139	2.31902	2.23826	1.62416	1.3014	0.532108	2.25527	2.38764	1.65952
Gnas	1.32038	2.48498	2.52747	3.25327	0.985191	1.52244	2.59875	2.49536	1.66165	1.28283	2.02628	2.38532	2.08646
Mfap5	0.138976	0.0494242	2.36429	0.0852868	0.127938	0.105483	0.375539	0.130691	0.124605	0.100335	0.0933082	2.38092	0.162535
Rpl17	2.88943	2.62867	3.1383	3.54785	2.08661	3.61898	2.81933	2.41004	3.71824	1.79528	1.88503	2.37309	2.41421
H3f3a	2.95373	2.51499	2.1994	2.80527	3.05484	3.32643	2.24241	2.33923	3.69375	3.24592	1.39204	2.35454	2.53495
Rps2	2.66106	2.44778	3.25705	3.54499	1.40559	3.24585	2.90947	2.47329	2.84077	1.49056	2.71285	2.3521	2.29071
Rps3	2.60005	2.42228	2.88574	3.35176	1.88685	3.35773	2.58823	2.31826	3.42243	1.71008	1.86535	2.35044	2.17459
Cebpb	2.81426	0.455414	1.94318	2.02587	2.79395	1.14633	1.65192	2.09059	0.320503	0.269718	0.733875	2.34081	1.00377
Lgals1	2.49867	0.443127	2.68689	2.57288	0.73247	1.65483	3.02604	1.6459	0.885841	0.545255	1.83915	2.33239	1.70094
Rpl35a	2.95786	2.51249	2.87077	3.21106	2.00923	3.35154	2.67863	2.25959	3.31779	1.64215	2.03357	2.32496	2.21396
Klf9	0.235493	1.14732	1.61091	1.38283	0.172467	0.0677964	1.65598	1.87776	0.0549144	0.164283	0.291765	2.31904	1.84097
Rps21	2.34926	2.36216	2.58958	2.98089	1.4967	2.79789	2.46224	2.02734	2.82307	1.20131	1.5636	2.31714	2.03355
Rps20	2.89215	2.72717	3.21573	3.4256	1.47949	3.35205	2.72914	2.36092	3.73175	1.4267	2.50024	2.31663	2.1556
Rpl6	2.55807	2.32731	2.77112	3.18796	1.52475	3.19758	2.56313	2.24034	3.16011	1.59442	1.94884	2.31032	2.20583
Rps5	2.74359	2.4853	3.08407	3.50628	1.55481	3.45911	2.71126	2.28984	3.53587	1.51761	2.36633	2.3103	2.27309
Rpl28	2.68672	2.59595	3.01963	3.38136	1.74798	3.37439	2.80697	2.31044	3.4525	1.97678	2.26931	2.30529	2.20377
Rps9	3.31234	2.40011	3.05835	3.46229	2.96009	3.93598	2.73401	2.32022	3.91025	1.86581	2.09895	2.29325	2.39149
Rps19	2.79002	2.53797	2.96514	3.47033	1.48055	3.42967	2.6207	2.32183	3.68903	1.60036	1.70242	2.29104	2.03808
Rpl32	2.85513	2.47862	3.05085	3.40098	1.66719	3.56594	2.67076	2.25599	3.61763	1.53568	2.02945	2.28871	2.2818
Cd63	1.68293	0.195568	2.1955	2.80095	1.4074	0.510071	2.53522	1.64465	0.194043	0.366615	0.953874	2.27865	2.08398
Rpl18	2.70976	2.40061	2.88926	3.45292	1.83874	3.50377	2.64621	2.29229	3.50417	1.48564	1.9265	2.26893	2.3298
S100a10	1.93965	1.66772	2.19874	2.04087	0.584264	1.66023	2.14796	0.886701	1.16307	0.434129	0.663953	2.26662	1.79274
Rpl11	2.66454	2.23005	2.83584	3.19645	1.60353	3.29853	2.64058	2.08231	3.37597	1.41785	1.98427	2.2499	2.31912
Rps7	2.68645	2.52292	2.88806	3.32745	1.58867	3.49401	2.58434	2.29872	3.59279	1.63105	2.12206	2.24909	2.06074
Oaz1	2.41997	2.00065	2.26578	2.50584	2.24709	2.65151	2.26246	2.18705	2.53336	2.76188	2.07113	2.2475	2.52924
Rps18	2.53178	2.39052	2.92923	3.44601	1.28415	3.33039	2.62593	2.15361	3.27769	1.32442	2.01003	2.20799	2.23695
Laptm4a	0.871687	1.4244	1.93038	1.12374	0.406746	0.544319	2.17651	1.83609	0.386624	0.468429	0.619439	2.20463	1.44265
Hspa5	2.08654	2.26912	2.42049	2.58364	1.29217	2.03959	2.42896	2.19407	1.11971	1.33168	0.378584	2.19713	2.03466
Col1a2	0.368823	0.203117	3.6656	0.492513	0.278483	0.25903	4.84854	0.752221	0.20437	0.301373	0.42487	2.1908	1.85099
Fos	0.89589	1.74089	1.26402	0.884412	1.43477	0.747131	1.95258	2.24898	0.215177	0.368325	0.403762	2.18951	2.48993
Ubc	2.82805	3.43297	2.85129	3.23023	2.42441	2.87674	3.2039	3.28713	1.95311	1.32508	1.60784	2.18688	3.03738
Rpl12	2.52994	2.01372	2.99403	3.45764	1.13153	3.21015	2.59793	2.08932	3.47905	1.16128	2.3783	2.17647	1.81346
Ier3	2.76352	2.283	1.54408	0.952996	1.3008	1.30904	1.67836	1.46931	0.348448	0.613491	0.548932	2.17601	1.19564
Cox4i1	2.2437	1.86171	1.94627	2.34798	1.66654	2.31291	1.97933	1.99277	1.93337	1.54382	2.5436	2.15935	1.94634
Lmna	1.49337	1.38607	1.79906	2.36768	0.409011	0.68435	2.08901	1.54918	0.156287	0.724376	0.488419	2.14417	2.48548
Sptbn1	0.357696	2.58079	1.8434	1.22158	0.443166	0.315054	1.23891	2.13213	0.583986	0.336608	0.17635	2.12605	1.91298
Fosl2	0.87494	0.949735	1.22012	0.801398	0.9857	0.699458	0.85216	1.36216	0.0695624	0.145752	0.113548	2.11493	0.840254
Col3a1	0.616959	0.228354	3.83008	1.42169	0.497726	0.519999	1.67654	1.00813	0.396846	0.516428	0.425522	2.11462	1.33842
Chchd2	2.08984	2.48822	2.12189	2.32531	1.5919	2.18562	2.02607	2.40171	1.91351	1.293	2.26263	2.11455	2.03879
Apod	0.0509457	0.0422918	1.15195	0.0704945	0.0277738	0.0648988	1.99718	0.131797	0.0303992	0.0397686	0.0544743	2.10071	1.74022
Rpl14	2.24704	1.95444	2.69845	3.12041	1.11961	3.05074	2.27896	2.00059	2.54217	1.34366	2.08156	2.09865	2.17505
Rps15	2.47491	2.38728	2.69394	3.03954	1.45558	2.86109	2.44701	2.13666	2.77581	1.29205	1.87767	2.09721	1.84294
Rpl37a	2.88557	2.35914	2.74025	2.89048	1.83813	3.02641	2.43792	2.17567	3.10506	1.36649	1.8527	2.09578	2.07406
Smoc2	0.06443	0.0606867	2.11293	0.0653678	0.0343296	0.0305081	0.319522	0.0510928	0.0406201	0.0231885	0.0767753	2.08585	0.120846
Rps15a	2.67204	2.20404	2.90798	3.25561	1.49512	3.3092	2.55151	2.12272	3.50424	1.63646	1.93723	2.07849	2.07787
Col1a1	0.342052	0.165316	3.16191	0.295269	0.323544	0.262053	4.69847	0.659146	0.25386	0.273216	0.289409	2.07834	0.805458
Cavin1	0.129129	1.92947	1.21017	0.870771	0.192193	0.0697755	1.0048	1.50648	0.0624157	0.277658	0.278385	2.05026	0.692725
Gas6	0.743842	0.672952	0.562921	0.228221	0.162758	0.0547068	1.04969	0.335517	0.0374696	0.0806124	0.26617	2.03374	0.161498
Atp5b	1.24876	1.44561	1.54517	1.93479	0.89201	1.51438	1.41475	2.05541	1.32366	1.32658	2.24378	2.02865	1.7234
Hsp90aa1	2.41116	3.08367	2.38367	3.15316	1.32756	2.61494	2.56393	3.08797	2.17017	1.71947	0.56952	2.01913	2.57056
Cav1	0.153333	2.8169	0.795309	1.05991	0.211856	0.0949472	0.58905	1.85154	0.0662159	0.341895	0.224531	2.0177	0.329853
Hspb1	0.289756	3.26474	0.940609	1.31536	0.302227	0.168941	0.822802	2.79404	0.170351	0.51901	2.23413	2.01652	0.740544
Rps25	2.45034	2.16663	2.46558	2.81999	1.68763	2.99995	2.29406	2.00343	2.78772	1.12205	1.94502	2.00778	1.83134
Rpl5	2.26437	2.03916	2.62818	3.14087	1.13025	2.78064	2.35818	1.98422	2.78178	1.08512	1.89931	2.00593	1.87115
Adamts1	0.133617	2.03874	1.61402	0.655388	0.230279	0.0877438	1.05868	2.09509	0.0537411	0.234806	0.167211	2.00475	1.43596
Timp2	1.33032	0.121278	2.20241	0.894425	0.933909	0.244999	2.92763	0.335334	0.139894	0.240826	0.444197	2.00178	1.39424
Rpl3	2.36711	2.16179	2.66044	3.12577	0.997035	2.9774	2.30273	2.0889	2.78942	1.51682	0.88452	2.00126	2.17692
Bhlhe40	0.358744	0.661149	0.806491	0.24929	0.395948	0.960219	1.34131	0.563821	0.103564	0.103489	0.265905	1.99915	0.757081
Fxyd6	0.0159702	0.0686812	0.307621	0.826022	0.0957406	0.00949692	1.43056	0.176655	0.0198737	0.0331743	0.161395	1.99442	0.279658
Rplp2	2.55514	2.08363	2.50916	3.00677	1.57392	2.91883	2.34291	1.93147	2.86584	1.65346	1.67718	1.99064	1.7359
Rpl37	2.34867	2.01081	2.50571	2.91982	1.71438	2.81773	2.20802	1.84875	2.81845	1.33822	1.63361	1.97777	1.84466
Islr	0.0217207	0.0102909	1.19897	0.174126	0.0102954	0.00572006	0.514136	0.188707	0.00386317	0.0119189	0.0271225	1.97755	0.344842
Rpl34	2.53036	2.2463	2.65331	2.91796	1.67239	3.09709	2.41692	2.06901	3.23629	1.45211	1.87137	1.9561	2.02354
Zfp36l1	1.18639	2.07539	2.01385	1.61528	0.543207	0.906994	1.97311	1.99454	1.01597	0.413688	0.25599	1.95233	1.81863
Rack1	2.65546	1.99031	2.67095	3.20386	1.18384	3.1829	2.25772	2.04481	3.05638	1.1787	1.85262	1.94976	2.00147
Emp1	1.54407	0.781311	2.10677	0.793859	0.287927	0.537225	2.63423	0.790186	0.111104	0.204163	0.235999	1.94546	1.26848
Dynll1	1.37215	2.22742	1.75511	1.67909	1.04423	1.41204	2.00491	1.96925	1.37162	0.893232	0.669015	1.94485	2.13372
Bgn	0.194049	0.132663	2.52859	0.79649	0.184826	0.161293	2.62651	0.483324	0.0946768	0.176388	0.137413	1.94415	1.03624
Ogn	0.0432406	0.0265536	1.76233	0.240203	0.019525	0.026169	2.59108	0.0918411	0.0380662	0.0335034	0.0527024	1.93748	0.109314
Il33	0.015433	0.0137168	0.615644	0.0351614	0.0240708	0.0143912	0.162927	0.0106679	0.0132153	0.0126934	0.0344965	1.93734	0.0243146
Hnrnpa2b1	1.42229	1.68131	1.7358	2.1632	1.15285	1.5789	1.74063	1.88704	1.68352	1.17604	0.650131	1.93377	1.90582
Txn1	1.46025	1.39185	1.97489	1.7726	2.05986	1.41992	1.33087	1.51756	0.926339	0.953029	0.76683	1.92434	1.02651
Gabarap	2.29878	1.35584	1.95174	1.49959	1.9809	2.13314	2.01949	1.32326	1.3052	1.02371	1.02427	1.90739	1.72238
Rpl39	2.32065	1.86241	2.6412	2.89058	1.2889	3.00516	2.25195	1.8572	2.99477	1.37109	1.49808	1.89111	1.76238
Cald1	0.0861978	0.934502	1.74206	1.3053	0.13806	0.0737987	1.62634	2.893	0.0563392	0.14153	0.138059	1.88792	1.54202
B2m	2.73136	2.70733	1.63594	1.02168	1.73323	2.40839	1.52405	1.88536	2.48952	1.04618	0.527522	1.87078	1.75204
Cfh	0.510945	0.0123187	0.39256	0.427688	0.0297021	0.212418	0.122425	0.122863	0.0162821	0.0173301	0.0330994	1.86616	0.0354798
Rpl10a	2.36239	1.68783	2.6464	3.05374	0.973449	2.94752	2.31784	1.67822	2.94229	1.21127	1.94463	1.86211	1.77934
Btg2	0.498088	2.18639	1.20311	1.32338	1.48934	1.15084	1.53325	2.40979	1.8752	1.57013	0.293585	1.84509	1.13895
Nr4a2	0.674254	0.433098	0.522268	0.126372	0.145652	1.28329	0.692055	0.843097	0.0816982	0.0797469	0.0458431	1.83675	0.832794
Ptms	1.07881	1.28639	1.74753	1.39152	0.473875	1.61922	1.4628	1.7103	0.269054	0.215496	0.263746	1.83122	1.30551
Slc2a1	0.251557	0.1249	0.22635	0.189223	0.198037	0.174387	0.126149	0.107583	0.118363	0.0082831	0.0652082	1.82222	0.139404
Ccnl1	1.09656	1.32348	1.42413	1.54729	1.14275	1.00693	1.42251	1.57149	0.814847	0.437887	0.156526	1.82147	1.3058
Fstl1	0.112452	0.262688	2.59631	0.587657	0.117727	0.0844506	1.71131	0.864759	0.0573992	0.154281	0.1153	1.82096	0.855703
Rps6	2.26121	2.10741	2.53088	3.04549	1.35406	3.00621	2.20374	1.88646	2.6897	1.40826	1.6454	1.81574	1.85156
Nedd4	0.0791209	0.994527	1.75398	1.64252	0.265896	0.0677954	1.67144	1.62991	0.14676	0.189707	0.585067	1.80377	1.54728
Slc25a4	0.4269	0.83093	1.39436	1.39179	0.205947	0.548791	1.42896	1.4795	0.378281	0.149772	3.69422	1.80185	1.20201
Rpl23a	2.17638	1.85982	2.46565	2.83216	1.35451	2.63501	2.24133	1.77538	2.60786	1.22663	1.8512	1.80172	1.82058
Thbs1	2.02167	0.1821	1.4897	0.300524	2.52622	0.39755	1.78099	0.659532	0.13299	0.226082	0.136565	1.79665	0.16719
Naca	1.91728	1.62158	2.03539	2.60589	1.02317	2.41094	1.81932	1.71063	2.34273	0.947984	0.639261	1.78995	1.66044
Ifrd1	1.58177	0.896746	1.5047	1.46293	1.01166	1.3104	1.74926	1.31763	0.410282	0.321883	0.301184	1.78901	1.24397
Arf4	0.717055	0.825207	1.49477	1.39756	0.38137	1.09397	1.59667	1.16629	0.607011	0.303294	0.241367	1.78698	1.05509
Ecm2	0.0198458	0.273567	0.741829	0.0528354	0.0499341	0.0131977	1.25444	0.864261	0.0101238	0.0803498	0.0735878	1.78668	0.086312
Rpl7a	2.07809	1.70979	2.23715	2.61645	1.19862	2.56143	2.05196	1.7301	2.24812	1.17106	1.62379	1.7807	1.86753
Ndrg1	0.457737	0.600326	0.867865	0.811296	0.292219	0.61347	1.18204	0.513054	0.127176	0.0620693	0.0695726	1.77937	0.989429
Rhoa	1.79256	1.60821	1.55421	1.36475	1.52949	1.73409	1.39732	1.59996	1.42964	0.980788	0.538566	1.7643	1.64709
Calm2	1.76689	1.50285	1.52479	1.44359	1.10261	1.36357	2.08737	2.43685	1.41759	0.875419	0.696617	1.75551	1.8207
Rps26	2.18026	1.79409	2.24558	2.7508	1.24044	2.81411	2.10483	1.48575	2.91487	1.53663	1.64309	1.75412	1.73134
Anxa2	1.39806	1.06365	1.82786	1.35679	1.38927	1.86209	1.58556	0.867846	0.238048	0.28276	0.36308	1.75338	1.45714
Mcl1	2.35397	1.93886	1.48425	1.59576	2.29808	1.99639	1.72904	1.45878	1.2653	0.574429	0.549994	1.75321	1.62863
Gnai2	2.01907	2.48976	1.6728	1.46476	2.08376	2.23416	1.75476	1.95407	1.57087	1.06561	0.351674	1.75315	1.81465
Tcf4	0.773474	2.20523	1.57956	1.27089	0.278793	0.537264	1.60529	1.8576	0.862933	0.265136	0.232198	1.74841	0.584222
Ltbp4	0.0814324	1.0649	1.56396	0.839067	0.213205	0.0303739	0.871868	0.938692	0.0394297	0.117871	0.0923489	1.74349	0.556557
Tiparp	1.13352	0.569385	1.22936	0.592417	0.499096	0.924694	0.893403	1.14541	0.250919	0.116576	0.197388	1.74279	1.1271
Cox8a	1.50363	1.20755	1.55958	1.93542	1.38907	1.74114	1.453	1.89002	1.36731	1.08476	0.448402	1.73215	1.56439
Cstb	1.98892	0.393439	0.858691	0.609491	0.889914	1.05917	0.78628	0.722973	0.386126	0.241605	0.203962	1.7287	0.62003
Serf2	2.08256	1.40115	2.18373	1.59757	1.99887	2.42951	2.09056	1.3977	1.52532	1.0642	1.64018	1.71795	1.57636
Rps28	2.47011	1.71659	2.40556	2.79528	1.19543	2.81363	2.2053	1.6377	2.73455	0.989665	1.34943	1.715	1.51018
Dnaja1	1.47469	2.62747	1.60742	1.99591	1.52319	2.02949	1.87309	2.39122	1.50951	0.771035	0.391524	1.70787	1.94494
Anxa5	1.95173	1.12939	2.0115	1.54351	0.501668	1.45733	1.98574	1.81166	0.284624	0.301594	0.348945	1.70758	2.08922
Bsg	0.771901	0.941719	1.37016	0.990641	0.438362	0.767883	1.45354	0.81134	0.428277	1.82775	1.34274	1.70712	1.74682
Rpl29	2.18333	2.10005	2.44405	2.7314	1.26849	2.62024	2.07991	1.90851	2.71246	1.12326	1.43575	1.70197	1.78784
Itgb4	0.00223132	0.0176489	0.00564004	0.00968811	0.00877328	0	0.00492706	0.0110052	0.0052371	0.00900381	0	1.70115	0.493491
Prdx1	2.57323	1.63295	1.75456	1.73461	0.716237	2.04161	1.68128	1.64148	1.12268	0.703909	1.16256	1.70093	1.66708
Cldn1	0.000164415	0.000514797	0.0115746	0.000523757	0.0394667	0.0119054	0	0	0	0	0	1.70066	0.0183817
Tuba1a	0.281529	0.934083	1.54083	1.10941	0.264997	0.58581	1.45827	1.32555	0.253212	0.124534	0.173277	1.68568	1.84977
Rnase4	0.740589	0.0567664	1.82678	0.116943	0.134393	0.0486497	1.11113	0.272919	0.0492189	0.0855352	0.0613154	1.68292	0.188542
Srrm2	1.12909	1.11303	1.32033	1.83669	0.846721	1.29069	1.21037	1.3647	1.40625	0.881597	0.340745	1.68023	1.57491
Lamb2	0.0494426	0.408846	1.04626	0.236481	0.0455395	0.0234351	0.986343	0.745434	0.0108103	0.0893973	0.066888	1.67832	0.340978
Myoc	0.0524776	0.0474458	1.81868	0.0473751	0.0384331	0.0205308	0.556765	0.0724486	0.0142031	0.051716	0.015051	1.67578	0.0674606
Ptp4a2	1.3053	0.81357	1.28059	1.07279	0.624072	1.35065	1.04515	0.831649	0.964382	0.597399	1.21264	1.67433	0.956096
Aldh2	0.943239	1.18014	1.21241	0.870049	1.11607	0.440458	1.07858	1.54822	0.514642	0.214039	0.258152	1.67346	1.01881
Top1	1.31311	1.04028	1.35997	1.97744	1.011	1.26726	1.35932	1.19144	1.03176	1.1121	0.341236	1.67308	1.18203
Rpl27	2.14762	2.00138	2.1732	2.55266	1.44585	2.82735	1.98974	1.76924	3.00081	1.18415	1.7828	1.66957	1.65056
Arl4a	0.162373	0.390801	0.580927	0.400192	0.138687	0.187106	0.420897	0.370603	0.15831	0.893283	0.193856	1.66025	0.610874
Btf3	1.69561	1.58857	1.72161	2.13937	1.18626	2.16666	1.52276	1.54382	1.96589	0.944319	1.42964	1.65908	1.7914
Rpl36	2.02629	1.81929	2.34005	2.66919	1.05264	2.50553	2.1218	1.71197	2.56045	0.998904	1.57007	1.6558	1.65442
Map1lc3b	1.2832	1.20008	1.19486	0.999575	1.59388	1.13136	1.33862	1.26392	1.25097	1.63878	1.10361	1.6556	0.991842
Gapdh	2.00798	1.59779	1.90955	2.34239	2.15346	2.08315	1.58857	1.91288	1.15681	0.596834	4.37849	1.65459	1.1817
Olfml3	0.100698	0.024921	0.809249	0.218195	0.0259586	0.0262991	1.69657	0.0243992	0.0171268	0.0188232	0.0789587	1.64727	0.0901183
Rpl4	1.6299	1.50718	2.15939	2.62249	0.818786	2.27653	1.81704	1.47358	2.28267	0.877003	1.5565	1.63827	1.53279
Ddx3x	1.20449	1.61134	1.55689	1.36107	1.09884	1.04256	1.63733	1.46442	0.70048	0.375149	0.20339	1.63424	1.13929
Tmsb10	1.41711	1.54153	2.33301	2.39147	0.7621	2.48904	1.87395	1.13381	2.68148	0.380417	0.50304	1.63325	1.54285
Ppp1r2	0.624698	2.27775	1.07657	0.764077	0.978776	0.784383	1.02847	1.67728	0.391072	0.461394	0.457577	1.63092	0.94387
Hmgb1	1.01631	1.59449	1.45607	1.88974	0.821622	1.12139	1.58537	1.61961	1.60284	1.18954	0.846342	1.63083	1.88928
Zfp36	1.73777	2.08299	1.41198	1.1773	1.30338	1.42834	1.73873	1.92955	0.741067	0.3844	0.284686	1.63019	1.5058
Selenow	0.980269	1.54134	1.75199	0.940098	0.323116	1.09298	1.67138	1.49868	0.945578	0.457436	2.83043	1.62965	1.48755
Ppib	1.10465	1.15459	1.98358	1.43151	0.510346	1.62303	1.87104	1.41918	0.838434	0.639535	0.294079	1.62682	1.63965
Eif4a1	1.9675	1.82633	1.85147	2.38257	1.31128	1.9215	1.7947	1.62047	1.27473	0.809093	0.477437	1.62233	1.62216
Calm1	2.55901	3.07372	2.0597	1.81825	2.09651	3.14264	1.77001	2.35611	2.24397	0.911723	1.89729	1.61953	2.07605
Selenok	1.22749	1.25364	1.34518	1.16763	1.20165	1.21683	1.35979	1.41061	0.713259	0.565723	0.645528	1.617	1.49632
Ybx1	1.9535	2.98736	2.0043	2.15873	1.1374	1.94539	1.85471	2.11726	1.6184	0.753472	1.97493	1.61125	1.83566
Col4a1	0.1768	2.2972	2.11035	1.04702	0.23092	0.129238	0.908299	2.47669	0.0829	0.239422	0.232761	1.6092	1.56793
Selenof	0.965162	1.17376	1.48099	1.18988	0.499036	0.756441	1.57257	1.63665	0.510262	0.612631	0.325678	1.60475	1.7842
Ywhae	1.38	1.09906	1.32044	1.73899	0.747302	1.32765	1.06279	0.986719	0.94561	0.315412	0.865774	1.60356	1.52404
Eef2	1.92865	1.82913	2.2965	2.52832	1.00026	2.23407	1.85973	1.90602	2.06588	1.05856	1.15961	1.59703	1.58844
Pnrc1	1.09977	1.5684	1.35925	1.63877	1.58793	0.993551	1.66159	1.70376	1.10495	0.722019	0.42811	1.59404	1.24639
Rabac1	0.751084	0.983154	1.28935	0.878808	0.905995	0.725168	1.56236	1.14748	0.650769	0.232763	0.853138	1.58839	1.39163
Tgfbi	1.76829	0.0335734	0.903495	0.0843206	0.508272	0.975261	1.10724	0.0390566	0.0387678	0.125806	0.05827	1.58739	0.0929865
Atp5d	1.13922	0.763572	1.12377	1.389	0.661698	1.65704	1.11366	1.1975	0.993319	0.802289	1.58987	1.58523	0.996679
Capns1	1.10248	0.885267	1.13715	1.02582	0.636987	1.07525	0.882843	1.03458	0.402264	0.359917	0.627069	1.58047	1.03252
mt-Nd3	1.22124	1.45969	1.26784	1.83818	0.375155	0.781328	1.62458	1.73929	0.925151	0.336001	0.280944	1.57301	1.41921
Sat1	1.87936	1.57874	1.46452	0.922025	1.46288	1.33461	1.08471	1.32539	0.900391	0.305648	0.414589	1.57259	2.491
Akap13	0.901526	0.45582	1.19438	0.676973	0.627154	1.50094	0.685512	0.99034	0.90596	0.876906	0.159854	1.56847	0.678807
Plpp3	0.101061	1.72211	1.83188	0.382346	0.126825	0.0506044	1.7611	0.96965	0.0572231	0.177814	0.156226	1.56794	1.05643
Marcks	1.56251	1.50687	1.9414	1.23807	0.759468	1.98312	2.01596	1.45546	0.985042	0.26778	0.202602	1.56726	2.2557
Phlda3	0.0220248	0.0587778	0.194578	0.233631	0.0141593	0.0101553	0.323232	0.12556	0	0.0243814	0.856363	1.56624	0.484233
Cox6c	1.20085	1.16765	1.30297	1.35356	0.773163	1.34689	1.21642	1.43947	0.840052	0.720202	1.7845	1.56501	1.15608
Tenm2	0.000680417	0.000532562	0.0146842	0.00211046	0	0.00210019	0.00695147	0	0	0	0	1.56263	0.00789639
Son	1.10317	1.29069	1.1734	1.49688	1.14399	1.27333	1.36209	1.5654	1.21663	0.699501	0.355243	1.55966	1.65231
Eif4g2	1.45506	1.49311	1.62387	1.96724	1.45667	1.04029	1.62352	1.49821	1.15349	0.681608	1.03498	1.55907	1.46814
Lypd2	0.00131207	0.000671937	0.00447061	0.00117498	0.000760265	0.000568668	0.0013083	0	0	0	0	1.55645	0
Akap12	0.0675085	1.14949	0.76887	0.166937	0.155357	0.0415129	0.278124	1.32129	0.573062	0.121694	0.0848826	1.55558	0.685743
Ctsb	3.36526	1.00799	1.72094	0.814278	1.03466	1.26168	1.64139	1.09914	0.788648	1.47805	0.739306	1.55441	1.09943
Rpl38	2.17873	1.71109	2.14634	2.51238	1.22262	2.54234	2.13835	1.53175	2.48844	1.04419	1.49145	1.55144	1.66049
C1s1	0.0247416	0.0271282	1.1655	0.0204948	0.0103357	0.0140998	0.305446	1.03786	0.00630261	0.0383736	0.02735	1.5511	0.0973798
Fosb	0.571873	1.18638	1.45476	1.02954	0.311161	0.517251	1.94312	1.99975	0.178336	0.208779	0.177761	1.54437	1.70107
Qk	1.06294	1.49189	1.05536	1.38757	0.582232	0.796323	1.16736	1.3066	0.655962	0.548625	0.599001	1.54325	2.09311
Crip1	2.30787	1.68937	2.19303	1.60963	0.669155	3.08069	1.93695	2.44258	1.07537	0.611559	0.518521	1.54282	1.46341
Scd2	0.0879093	0.0854851	0.711977	0.315093	0.0736378	0.138013	0.490966	0.205172	0.250246	0.0330132	0.082763	1.5399	1.45311
Lamp1	2.31167	0.948513	1.32468	0.73184	0.751438	0.915435	1.44934	1.10967	0.487895	0.397352	0.828813	1.53851	1.44765
Irf1	0.258024	1.42804	0.60246	0.294568	0.215599	0.193309	0.580272	0.895019	0.261302	0.163475	0.0724454	1.53326	0.676226
Csrp1	0.19431	0.735098	0.326324	0.336251	0.166711	0.375881	0.318865	0.999874	0.204985	0.15266	0.0799645	1.53163	1.98713
Nr2f2	0.0118219	0.126621	0.193448	0.091792	0.0724205	0.00524712	0.133259	1.23251	0	0.0117421	0.0333973	1.53129	0.623062
Slc38a2	1.16072	1.7137	1.50443	1.51352	1.07687	0.923524	1.78415	2.12655	1.23129	0.492154	0.251296	1.53006	1.25602
Pcolce	0.100765	0.184914	2.03991	0.192994	0.0633361	0.0679726	2.21565	0.627072	0.0335125	0.127881	0.0762318	1.52989	0.180511
Jun	0.98132	2.55059	1.7028	1.41211	0.821323	0.466762	2.18461	2.76973	0.915892	0.498635	0.514635	1.52173	2.75188
Cpe	0.00693988	0.0633888	0.104319	0.0111706	0.0131173	0.00852082	0.00872403	0.955267	0	0.0107655	0.269728	1.52122	0.700858
Srsf3	0.899352	1.32329	1.0958	1.71167	0.776905	1.17294	1.23356	1.29643	1.54434	0.964572	0.288514	1.51567	1.48681
Rps17	1.80412	1.80295	2.09032	2.53622	0.951819	2.07527	1.79831	1.54201	2.20495	1.06763	1.63015	1.51251	1.51271
Cnbp	0.885449	1.03961	1.21024	1.64133	0.636665	1.43497	1.05123	1.36125	1.28042	0.681945	1.4215	1.50837	1.4087
Id3	0.252364	1.68994	1.2895	1.37999	0.143354	0.0975988	1.74324	1.47919	0.459505	0.241332	0.200392	1.5011	0.933837
Tagln2	1.60375	1.6894	1.50653	1.61921	0.753503	2.06081	0.965556	1.44318	0.831767	0.374177	0.241003	1.49808	1.99313
Psap	3.11397	1.44992	1.81632	0.994573	1.29311	2.25482	1.72738	1.51133	1.0578	0.770097	0.587916	1.49742	1.55097
Atp6v0c	2.61327	1.20047	1.2781	1.39413	2.13603	2.17045	1.43512	1.27214	1.18433	0.809578	0.959985	1.49084	1.31707
Ctsl	2.06771	1.66917	1.93027	1.67009	0.58941	0.401946	2.211	1.40269	0.46324	0.377089	0.438835	1.49052	1.49447
Ywhaz	1.19575	1.15328	1.2587	1.51543	1.17121	1.39337	1.22726	1.44127	1.06015	0.415913	0.183648	1.49038	1.55282
Mat2a	1.01712	1.36744	1.29974	1.32649	0.4758	0.686861	1.29834	1.25392	0.768293	0.403621	0.433322	1.48981	1.22003
Selenop	2.48369	1.02408	1.33882	0.617223	0.552535	0.482387	1.26299	0.646839	0.31954	0.309601	0.365925	1.48743	1.16208
Npm1	1.66554	1.39718	1.86111	2.40127	0.65629	1.9167	1.74247	1.47054	1.84675	0.608043	0.7478	1.48518	1.42608
Rpl22l1	0.942836	0.832386	1.6519	1.97953	0.531508	1.34497	1.20074	1.13254	1.30181	0.615369	1.12345	1.48447	0.979823
Nid1	0.0668316	0.545194	2.06127	0.179303	0.101713	0.0339702	0.999575	1.18633	0.03365	0.0571603	0.0949734	1.47728	0.785422
Rbm39	1.25564	1.4611	1.29936	1.88633	1.31148	1.52661	1.41039	1.55787	1.88063	1.11853	0.292545	1.47704	1.91995
Dad1	0.895965	0.833459	1.24611	0.977041	0.467432	1.23873	1.15194	1.09765	1.07121	0.464806	0.338783	1.47063	1.148
Atf3	1.20298	1.97173	0.879061	0.853711	0.410768	0.516835	0.846296	1.96602	0.113528	0.32567	0.297049	1.46935	2.01743
Nfkbia	1.66686	2.16683	1.38023	1.26467	1.20402	1.39482	1.61603	1.84429	0.953965	0.654382	0.282519	1.46399	0.931367
Eif5	1.5212	1.58057	1.5029	1.85686	1.59124	1.33531	1.69919	1.52496	1.14124	1.59574	0.530451	1.46394	1.84654
Slc25a3	1.70689	1.18914	1.34551	1.77286	1.17929	1.8988	1.19954	1.42752	1.17551	0.606553	1.93956	1.45924	1.18236
Lbp	0.0320115	0.0285222	0.923165	0.110379	0.267698	0.00662316	0.403463	0.0142528	0.0156638	0.0209218	0.0240324	1.45175	0.0337181
Atp5h	1.46991	1.22246	1.3127	1.5178	1.09771	1.83617	1.35225	1.34608	1.3245	1.26172	1.80538	1.44774	1.25517
Ier2	0.353487	1.79239	0.880076	0.915555	0.979114	0.464885	1.06523	1.33946	0.531991	0.383537	0.170893	1.4477	0.974428
Plec	1.05351	0.493573	0.70001	0.878247	0.423851	0.508694	0.69518	0.403701	0.0904977	0.0784368	0.190599	1.44517	0.708578
Fzd2	0.0032009	0.00136123	0.217028	0.0456084	0.00298138	0.00215407	0.170084	0.0373247	0.00270018	0	0.00737118	1.44492	0.0616342
Hnrnpk	1.32098	1.22408	1.37469	1.65298	0.944278	1.26518	1.28326	1.41784	1.36359	0.935373	0.474736	1.44436	1.58922
Clic4	1.1436	2.00259	1.54691	1.30209	0.293684	1.17678	1.28473	1.63166	0.336831	0.640126	0.243711	1.44246	1.79144
Csnk1a1	0.890902	1.13569	1.34422	1.53374	0.604481	0.945786	1.3025	1.54626	0.753938	0.710683	0.569777	1.4422	1.24975
C2	0.0134639	0.000640388	0.048139	0.00275317	0.000984575	0.00167236	0.0110341	0.011181	0	0.00413706	0.018818	1.43355	0.00987359
Ppp1r15a	0.873404	1.26703	1.00671	1.04972	0.59256	0.754858	1.23673	1.50474	0.461815	1.62006	0.159848	1.42653	0.984169
Cavin2	0.0796226	2.41951	0.196979	0.964918	0.22557	0.0490097	0.194832	1.81096	0.049487	0.261453	0.127178	1.42554	0.20596
Pcbp2	1.49559	1.1726	1.46413	1.63593	0.97992	1.47853	1.22831	1.26091	1.16044	0.828214	0.383814	1.4239	1.2
Rbp1	0.025852	0.040185	0.756697	0.171929	0.0285341	0.0113815	0.452651	0.0386931	0.0246697	0.0401587	0.0328916	1.42139	0.151772
Il6st	0.23198	0.450726	0.967532	0.668653	0.10904	0.388769	0.846904	0.432383	0.0754458	0.0630499	0.114618	1.41781	1.19612
Myl12a	0.971339	1.83321	1.36829	1.98708	0.988333	1.24543	1.47061	1.50283	0.61246	0.567912	1.31293	1.41502	1.31622
Rap1b	1.97982	1.44488	1.24097	1.00571	1.60277	1.6032	1.18998	1.19316	0.7994	0.344556	0.253041	1.41417	0.816226
Hsp90b1	1.47363	1.22532	1.93617	1.59417	0.66247	1.34522	1.59795	1.39918	1.20389	0.515205	0.315228	1.41189	1.62877
Rsrp1	0.880845	1.32647	0.982598	1.15168	1.03859	0.724112	1.2057	1.42671	0.94509	1.09123	0.430416	1.40995	1.45789
Mbnl2	0.717985	1.19276	1.19888	1.15495	0.51659	0.763183	1.2998	1.32539	0.447952	0.207436	0.706538	1.40891	1.58239
Serpinh1	0.177898	1.55709	2.21209	1.11559	0.207901	0.127951	2.29982	1.71184	0.0873841	0.273787	0.170871	1.40783	1.60486
Gng5	1.72643	1.18554	1.27168	1.46389	1.68632	1.50666	1.12337	1.30239	1.13335	0.64359	1.76449	1.40513	1.44069
Sf3b1	1.10489	1.34785	1.16996	1.56084	1.23649	1.49828	1.10253	1.62113	1.26777	0.71801	0.247273	1.4028	1.27731
Fmo2	0.0236786	0.829926	0.194221	0.0510598	0.044421	0.00937748	0.0535941	0.309803	0.011415	0.042951	0.0398719	1.40054	0.0494672
Tpm4	0.891208	1.41146	1.32582	1.04332	0.896443	1.42818	0.964409	1.54412	0.791651	0.207947	0.168394	1.39982	0.987133
Gstm5	0.0355121	0.0220566	0.345738	0.298197	0.0121344	0.0121377	0.354696	0.193606	0.00363968	0.251213	0.484076	1.39783	0.441029
Lmo4	0.317377	0.356871	0.671992	0.58579	0.539765	0.290497	0.610533	0.481604	0.774017	0.0486536	0.225904	1.39621	1.14861
Tmem50a	1.17876	0.886972	0.962102	0.557734	0.799255	0.756985	0.906975	0.916769	0.725892	0.448784	0.2614	1.38951	1.23559
Rpl22	1.96544	1.69917	2.15126	2.35278	0.971828	2.4853	1.91755	1.55668	2.40403	0.91906	1.37441	1.3894	1.49697
Scd1	0.0177714	0.0210223	0.602792	0.253973	0.0167403	0.0480917	0.274221	0.0448778	0.609849	0.0440141	0.00273833	1.38767	0.364379
Rock1	0.786271	0.928416	0.994421	1.00462	0.882046	0.917615	0.798818	1.35863	0.729375	0.852463	0.126828	1.38594	1.03961
Atf4	1.18706	1.78632	1.53124	1.41215	0.942853	0.813073	1.50375	1.58432	0.835654	0.93134	0.602849	1.3858	1.26018
Rpl35	1.72449	1.42318	1.93063	2.24131	0.745127	2.21728	1.65332	1.26754	2.11553	0.975934	1.0316	1.38431	1.22593
Atp5a1	1.18858	0.892597	1.18986	1.56252	0.592366	1.23078	1.06377	1.29201	1.13077	0.652901	1.75992	1.38365	1.29225
Tpm3	1.361	1.45521	1.26396	1.20971	1.08206	1.56641	1.25636	1.03135	0.905407	0.250671	0.189335	1.37723	1.04624
App	1.27556	1.66115	1.566	0.65905	0.63342	0.617453	1.18749	1.31664	0.0439574	0.244099	0.206188	1.37185	1.45424
Eef1b2	1.78798	1.32487	2.16846	2.61799	1.01411	2.60804	1.74316	1.27148	2.23727	0.877198	1.43222	1.36569	1.19795
Lars2	0.623308	1.06243	0.671395	0.544655	0.570843	0.288312	1.23507	1.04385	0.396306	0.462879	0.575055	1.36186	0.765147
Add3	0.30414	0.201052	0.769586	0.264981	0.350846	0.172964	0.850685	0.352152	0.203548	0.0345276	0.106019	1.35964	0.889067
Cdkn1c	0.0770346	1.08201	0.58574	0.650463	0.0514496	0.0383374	0.941201	0.658043	0.058928	0.133961	0.239817	1.35939	0.265854
Ube2d3	1.68966	1.73867	1.6119	2.11357	1.69454	1.81023	1.58925	1.4621	1.35482	0.858601	1.06072	1.35922	1.59007
Uqcrh	1.50428	1.19654	1.50989	1.84953	0.996389	1.75457	1.34449	1.40775	1.79293	1.2066	1.55904	1.35656	1.33461
Ndrg2	0.00988913	0.0271222	0.217305	0.257251	0.0105305	0.0050094	0.0906761	0.532449	0	0.0252562	1.59428	1.35565	0.899466
Atox1	1.50293	1.04067	0.993185	0.560154	0.789084	2.48648	0.818153	0.709542	0.506673	0.373022	0.338182	1.35286	0.669293
Chrdl1	0.0022872	0.00169532	0.0976871	0.00523491	0.00123224	0	0.572142	0.0180388	0.00261809	0.0103476	0.0179425	1.34588	0.331985
Cxcl1	0.692752	0.551442	2.25902	1.22011	0.268294	0.24182	0.486033	1.5338	0.142533	0.224329	0.283966	1.34476	0.270612
Ndufa13	0.883166	0.599323	1.14081	1.03594	0.731638	1.05909	1.37305	1.05918	0.62545	0.568614	1.59963	1.3382	1.08064
Selenom	0.196671	0.465709	1.5883	0.412154	0.143049	0.113948	1.47716	0.88716	0.0518515	0.131986	0.224118	1.33386	1.45301
Ctsd	2.54119	0.785456	1.12183	0.655614	1.60204	0.630723	1.36294	0.834248	0.344451	0.73375	0.864536	1.33323	0.99782
Pfn1	2.12308	1.2705	1.53815	1.68878	2.48583	2.50817	1.41133	1.34335	1.79245	0.779186	0.666109	1.32928	1.19422
Rtn4	1.26761	0.910373	1.41623	1.68182	0.503203	1.11849	1.57348	0.896247	0.512725	0.293921	1.65125	1.32361	1.29835
Fn1	1.65436	0.236857	2.25001	0.238081	0.291766	0.421641	2.52073	0.456807	0.190544	0.24206	0.255212	1.32137	0.128611
Arpc2	2.07074	1.4696	1.23015	1.0639	2.05231	2.14962	0.983332	1.18197	1.25327	0.421157	0.42341	1.32118	1.0931
Vtn	0.0179108	0.0348673	0.463407	0.216537	0.00616063	0.00845123	0.0475286	2.12125	0.0138128	0.0265604	0.033208	1.32035	0.0173117
Mt2	0.401025	0.183901	2.43359	2.25912	0.171365	0.273368	2.26046	0.569412	0.130064	0.212324	0.589741	1.31836	1.11111
Aes	0.648704	0.852856	1.08413	0.665665	0.557465	0.848259	1.00722	0.869135	0.552438	0.332011	1.60927	1.31363	0.787914
Rbms1	1.21189	0.947469	1.3033	1.23966	0.888741	0.677022	1.0308	1.19992	0.268404	0.216068	0.201958	1.31042	1.28146
Elob	1.07873	0.97094	1.35959	1.26851	0.830374	1.3316	1.34446	1.04758	0.798779	0.9706	0.994023	1.30803	1.21428
Ctnnb1	0.689689	1.43482	0.918634	0.95642	0.512464	0.47454	0.959281	1.03336	0.470854	0.31396	0.156603	1.29304	0.964415
Calr	1.64079	1.21431	1.84244	1.57223	0.70682	1.84833	1.6188	1.29609	1.08499	0.918999	0.351471	1.29273	1.57023
H2afz	2.41629	1.90945	1.80348	2.22216	2.21114	3.41579	1.73145	1.69702	1.9086	1.86465	0.774774	1.28885	1.64476
Cavin3	0.0517624	0.84867	1.04993	0.487434	0.109818	0.0404262	1.11318	0.688625	0.0246904	0.0853683	0.115926	1.28825	0.785413
Tppp3	0.587707	0.23278	1.25651	0.409454	0.133158	0.367718	0.249898	1.17546	0.0439051	0.0938583	0.19137	1.28063	0.471902
Apoe	4.39099	1.68868	1.11771	2.15712	1.50492	1.27212	1.61208	1.14656	1.42157	1.32999	1.16404	1.27969	3.43646
Gpx4	1.18511	1.16102	1.28558	1.36562	1.17082	1.28851	1.29329	1.25724	0.775543	1.2712	1.64809	1.27824	1.60574
Prrc2c	0.919818	1.07655	1.24672	1.56485	0.676683	1.18532	0.98781	1.22203	1.22351	0.362625	0.20277	1.27583	1.19056
Col6a1	0.103206	0.0533303	2.38574	0.513352	0.0746522	0.089082	2.19138	0.737951	0.0324619	0.140577	0.0971179	1.27301	0.39896
Cox7c	1.15705	0.934678	1.11915	1.34358	0.730397	1.29248	1.03131	1.2044	0.935559	0.672632	2.15096	1.27225	1.32949
Fermt2	0.0592995	1.53258	1.16508	0.968016	0.125311	0.0450442	0.921377	2.05196	0.0380494	0.184251	0.609136	1.27149	1.45314
Morf4l1	1.16812	1.09969	1.35683	1.35877	0.846811	1.23539	1.44016	1.4108	1.02897	0.558602	0.946416	1.26938	1.47989
Postn	0.256393	0.0633271	1.36821	0.180287	0.222142	0.231314	0.584547	0.428029	0.199918	0.214426	0.121338	1.26823	1.87746
Sumo2	1.09429	1.17461	1.2091	1.42365	0.692426	1.42384	1.19653	1.18932	1.44944	0.934726	0.709134	1.26736	1.46767
Nenf	0.305641	0.329945	1.31737	0.629239	0.115821	0.265833	1.30411	0.737178	0.0862061	0.228085	0.698421	1.26459	0.998399
Klf5	0.00864663	0.0230804	0.145509	0.285456	0.226131	0.00508254	0.0431014	0.0434273	0.00404525	0.0360778	0.00620592	1.26441	0.196634
Tmed10	1.12458	0.73484	1.1332	0.913798	0.827918	1.04217	1.31209	0.752359	0.629459	0.407789	0.523374	1.26341	1.55578
Fam102b	0.279822	0.27837	0.690432	0.117962	0.124291	0.168957	0.632684	0.289567	0.0571715	0.0569616	0.0346357	1.26214	0.13818
Nfia	0.10793	0.630716	1.31523	1.08906	0.120135	0.0300833	1.13704	0.869495	0.0439604	0.124077	0.120935	1.26206	1.10918
Cox7a2	1.01055	1.05731	1.03698	1.27356	0.754461	1.04792	0.938723	1.20232	0.839906	0.784349	1.17349	1.26154	1.13238
Rpl36a	1.34628	1.17911	1.82513	2.24932	0.584426	1.8909	1.5698	1.13094	1.68181	0.688794	0.80839	1.25854	1.24854
Serpinb6a	0.640494	0.807048	1.67087	1.01715	0.232628	0.114585	0.979315	0.761446	0.146966	0.164492	1.31043	1.25635	0.810075
Cfl1	2.24325	1.79105	1.64484	1.83841	1.92297	2.43497	1.33221	1.57569	1.93391	0.815011	0.269827	1.25572	1.88761
Pfdn5	1.36568	1.29568	1.48414	1.50047	1.08304	1.86161	1.37676	1.1718	1.4774	0.57639	0.927081	1.25336	1.18506
Gstm1	0.331595	0.96868	1.31586	0.931306	0.218777	0.0536765	0.409716	1.08016	0.0896414	0.1578	0.462961	1.25088	0.48786
Cdc42	2.08847	1.456	1.44366	1.50315	1.9555	2.15792	1.24861	1.37116	1.42557	0.700798	0.680947	1.2483	1.50892
Kdm6b	1.35918	1.13741	1.66331	1.40066	1.0109	1.50738	1.32163	1.28853	0.458243	0.16619	0.158566	1.24331	0.937846
Gadd45b	1.16427	1.05703	1.04021	1.09537	0.901006	1.20091	1.92936	2.06888	0.497837	0.191146	0.189125	1.23873	0.961966
B3gnt2	0.240263	0.419588	0.463355	0.0898269	0.348048	0.118544	0.283251	0.658067	0.614011	0.0791675	0.0288765	1.2372	0.343921
Prelp	0.0261283	0.0297514	1.03751	0.272529	0.0892951	0.016413	2.12391	0.0413618	0.00753311	0.00242339	0.0407817	1.23679	0.030611
Mrfap1	0.90443	1.01135	1.25289	1.43209	0.496207	0.833576	1.23077	1.19888	0.693397	0.462577	0.879826	1.23679	1.40274
Gas5	0.706257	0.942687	1.36767	1.78158	0.424235	1.13281	1.38344	0.889993	1.21047	0.603791	0.505155	1.23515	1.13266
Hint1	1.41063	1.06468	1.44115	1.69541	0.650917	1.41991	1.22956	0.993882	0.952703	0.840133	1.2716	1.2349	1.36063
Tubb5	1.06894	0.919848	1.06016	1.05196	0.538714	0.752491	1.06294	0.856995	1.12162	1.33371	0.293165	1.23455	1.18674
Gpx1	1.92865	1.0908	1.07737	0.51269	1.49484	1.82518	1.03824	0.896369	0.944267	3.63014	0.477601	1.23382	0.595124
Arih1	0.624104	0.365355	0.742514	0.653758	0.479195	0.639423	0.55661	0.57512	0.387882	0.195538	0.158706	1.22839	0.528725
Pam	0.118907	0.246055	1.03026	0.372106	0.0927477	0.0221465	1.21642	0.282262	0.0279578	0.0544135	0.125686	1.22136	0.72784
Klf6	1.78364	1.73089	1.29295	0.984596	1.23647	1.27226	1.29512	1.43343	0.566516	0.37592	0.232074	1.2204	1.91405
Glul	0.754631	0.381298	0.968451	0.753172	0.193612	0.206169	0.530692	0.433668	0.295126	0.587865	0.393429	1.21842	0.269142
Tspo	1.63076	1.22174	1.22881	1.05334	1.06591	2.39096	0.903222	0.810416	0.69548	1.33698	0.438331	1.21739	1.04055
Sbspon	0.000991894	0.000861443	0.0151663	0.00221019	0	0.00251417	0.00330073	0.0387274	0	0	0	1.21091	0.215648
Cyb5a	0.636094	0.829799	1.40717	0.420169	0.307354	0.673547	0.936314	0.896164	0.189795	1.23129	0.196889	1.21062	0.920984
Reep3	0.699252	1.12551	0.828218	0.55013	0.631962	0.540424	0.663503	0.965191	0.210671	0.158717	0.0869255	1.20904	1.01917
Ddah2	0.0821176	0.420572	0.760106	0.486272	0.0523319	0.0357388	0.702537	0.39501	0.264115	0.0696078	0.0616224	1.20664	0.678261
Pcdh19	0.0222425	0.474009	0.597449	0.0646073	0.0183644	0.0118391	0.0632983	1.01287	0.00767606	0.0458603	0.0353917	1.20612	0.0414585
H2-D1	2.42429	2.5828	1.52361	1.16349	2.0011	2.67624	1.48721	1.65908	2.23404	0.736194	0.268373	1.20463	1.99989
Tmem59	0.709996	1.16741	1.09481	0.730486	0.524489	0.678833	1.31268	0.9517	0.50596	0.525529	0.245294	1.20416	1.33634
Arf1	1.16604	1.11394	1.10295	1.22152	0.941315	1.2506	1.0963	1.17268	0.747528	0.459062	0.619886	1.2033	1.16136
Sec62	0.600052	0.959514	0.994786	1.01636	0.446187	0.588647	1.264	0.908367	0.698579	1.01434	0.209913	1.20041	1.21363
Dbi	1.3494	0.758734	1.22793	1.05336	0.471603	1.18764	0.816301	0.771018	0.46065	0.276023	0.718591	1.19854	3.24303
Tsc22d1	0.176925	1.07654	0.502328	0.296593	0.0745817	0.158815	0.518791	1.79265	0.18444	0.228974	0.25358	1.19803	0.305581
Atp5j	0.997377	1.50028	1.17463	1.21082	0.73335	1.09303	1.24412	1.26487	0.715863	0.647215	2.09082	1.1953	1.23608
Lpar1	0.0591765	0.00971732	0.851121	0.305864	0.0125332	0.0261879	1.33228	0.135836	0.013446	0.0112644	0.0117571	1.19385	1.1709
Has1	0.0451341	0.0305953	1.26641	0.187105	0.0446287	0.0192366	0.126805	0.0779326	0.0267513	0.026319	0.012056	1.1898	0.0440209
mt-Nd5	1.03	1.14995	0.981026	1.50773	0.378967	0.745295	1.26575	1.37671	1.23856	0.391756	0.207326	1.18812	1.08771
Rala	0.424158	0.438717	0.502884	0.415084	0.251518	0.702017	0.289699	0.436411	0.229426	0.0773492	0.27007	1.18609	0.364274
Tubb4b	0.416088	1.32574	0.732579	0.868374	0.490182	0.505796	0.856108	1.02804	0.72566	1.51492	1.01224	1.1839	0.926498
Nptn	0.82299	0.351036	0.730382	0.414653	0.284351	0.573613	0.660369	0.712085	0.263791	0.362505	0.110729	1.18381	0.53249
Stat3	1.07063	0.978037	1.15842	1.44048	0.750494	1.34148	1.08157	1.11815	0.41864	0.171762	0.227312	1.18311	1.45065
Gja1	0.164179	1.58942	1.29355	0.157014	0.174398	0.0433182	0.921811	0.643065	0.0396241	0.15469	0.0950329	1.18242	0.187167
Minos1	0.734265	0.589614	0.826452	0.805248	0.471923	0.749896	0.811587	0.753064	0.564308	0.523662	0.852234	1.18217	0.551709
Hcn4	0.000329165	0.00039536	0.00550756	0.00145832	0	0.000805705	0.00117286	0	0	0	0	1.1805	0.00987359
Serbp1	1.07784	1.03695	1.35443	1.79561	0.620136	1.22626	1.14534	1.05561	1.31578	0.863823	0.882235	1.1776	1.35337
Fxyd1	0.0313486	0.0152326	0.931939	0.504705	0.0282092	0.0259064	0.469066	0.601024	0.00885091	0.0248953	1.10385	1.17719	2.4041
Ncl	1.30837	1.14667	1.53342	2.35652	0.680524	1.27885	1.48906	1.26757	1.39829	0.62958	0.371416	1.17683	1.48426
Cox5b	1.03694	0.89949	0.9148	1.18765	0.746253	1.31389	0.899362	1.0664	0.745736	0.777504	1.55029	1.1758	1.03113
Arf5	1.24856	1.02553	1.43853	1.30252	1.00928	1.56517	1.32811	0.802294	0.678197	2.32858	0.467686	1.17138	1.23125
Nrp1	0.731412	1.99021	0.765668	0.344324	0.134515	0.199739	0.354156	1.55068	0.0718355	0.172113	0.12275	1.1703	0.344876
Bmp1	0.0344182	0.094481	1.15632	0.270428	0.047587	0.0316421	0.52271	0.242109	0.024085	0.0807192	0.0325301	1.16637	0.226302
Slc25a5	1.3004	1.30183	1.02824	1.74606	0.685468	1.40213	0.958851	1.42056	1.22584	0.558743	0.373822	1.16513	1.08889
Dock9	0.0254513	0.744136	0.196189	0.0998845	0.091565	0.0210471	0.0997509	0.372019	0.0495755	0.0686855	0.0392959	1.16373	0.0860468
Hnrnpu	1.07038	1.04635	1.36696	1.9016	0.751468	1.12602	1.20994	1.12994	1.14255	0.757935	0.333715	1.16278	1.43581
Itih5	0.0252576	0.0421919	1.58848	0.322381	0.089546	0.0107214	0.596683	0.241793	0.0334341	0.0457158	0.0355942	1.1606	1.1702
Ebf2	0.00791206	0.00738734	0.661455	0.00899319	0.00235427	0.00720061	0.0476149	0.663122	0	0.0269046	0	1.15936	0.00527513
Tsc22d3	0.479449	0.600639	0.554203	0.221186	0.43602	0.268049	1.23335	0.651218	0.811006	0.121597	0.634342	1.15923	0.508452
Wnt6	0.00313806	9.59e-05	0.00970428	0.00248562	0	0.00285249	0.0509153	0.0121162	0	0.00242339	0	1.15799	0.210244
Rarres2	0.0553929	0.0381453	1.48626	0.714848	0.0236482	0.0222202	1.40028	1.30929	0.0181495	0.0237489	0.0632723	1.15662	1.32486
Ywhaq	0.661918	0.971684	0.919119	0.926928	0.37983	0.714522	0.741146	1.00841	0.794191	0.344416	0.139405	1.15482	1.26186
Itgb1	0.991948	1.43813	1.41192	1.14085	0.324255	0.926895	1.48609	2.26654	0.176307	0.404326	0.372653	1.15368	1.64711
Pdlim4	0.314363	0.253227	0.481099	1.25085	0.0716803	0.07975	0.366613	0.113133	0.0342444	0.0382062	0.0290162	1.1483	1.45148
Lamp2	1.51221	0.762398	1.3004	1.07113	1.19264	1.10455	1.40313	0.815224	0.409275	0.231377	0.280686	1.14816	1.06104
Il11ra1	0.150811	0.116318	1.20933	0.35196	0.0644791	0.0568018	1.59539	0.219666	0.0275075	0.0722808	0.155029	1.14704	0.331324
Fgl2	0.305149	0.0423947	1.15407	0.101431	0.430402	0.531851	0.846873	0.148252	0.0123757	0.0540428	0.0652148	1.14608	1.59319
Sertad1	0.645989	1.44218	0.629223	0.692491	0.42116	0.347636	1.15018	0.937046	0.20027	0.347689	0.178967	1.14446	0.832275
Srsf2	1.14678	1.49206	1.1205	1.53195	0.630229	1.08133	1.29782	1.32554	1.04282	0.794771	0.384901	1.14362	1.28469
Clta	1.90534	1.01408	1.12179	0.965289	1.00006	1.59019	1.1017	0.967929	1.28545	0.582521	0.354285	1.14	0.802872
Ndufb9	0.744836	0.664714	0.891225	1.08644	0.637564	0.839307	0.909518	0.982849	0.461505	0.925843	1.73131	1.13964	0.91524
Dnajc3	0.526506	0.664246	1.01856	0.914236	0.214185	0.557157	1.04395	0.747463	0.286619	0.192518	0.21967	1.13847	1.04895
Rap1a	1.09428	0.886865	0.812743	0.595561	0.599665	0.978825	0.601716	0.958315	0.608815	0.754084	0.432279	1.13691	1.04234
Cd151	0.106707	0.731117	0.233033	0.369217	0.0973941	0.0518149	0.134031	0.713662	0.0380274	0.0557714	0.156607	1.13613	0.759631
Cdkn1a	1.91292	2.65861	1.14045	1.44287	0.744262	1.48099	1.45939	1.69235	0.213381	0.428477	0.289251	1.13518	1.37787
Ppp1r14b	0.677078	0.21896	1.15485	2.09365	0.204438	0.559003	0.795414	0.249163	0.67129	0.18276	0.907916	1.13334	0.672691
Lama4	0.0394513	0.574824	1.0865	0.0471625	0.109874	0.0309579	0.36205	0.566794	0.0063533	0.0759771	0.0872483	1.13054	0.794468
Hmgn1	0.324439	0.378224	1.11763	1.43579	0.147428	0.49157	1.03339	0.6509	0.828959	0.150043	0.236796	1.12695	1.19468
Ugdh	0.155656	0.211603	1.38749	0.347813	0.136769	0.0892052	0.484202	0.330611	0.0688729	0.0397316	0.0719053	1.12561	0.391516
Emp3	1.88309	0.167334	1.49911	1.1145	1.09082	1.62217	1.53995	0.660465	0.941909	0.235065	0.236918	1.12534	1.03212
1810037I17Rik	0.696263	0.844408	0.733762	0.679047	0.618773	0.572195	0.63977	0.838377	0.327971	0.489492	0.277407	1.12376	1.0113
Coq10b	0.63174	0.673315	0.688815	0.918649	0.664992	0.637788	0.802542	1.11539	0.353543	0.276254	0.123074	1.12259	0.796135
Bnc2	0.00409733	0.000723357	0.264593	0.197993	0.00532518	0.000449862	0.164414	0.00155422	0.00141024	0	0	1.12222	0.0048267
Reep5	1.20033	0.570897	1.2665	0.614217	0.744441	1.34046	1.29037	0.592128	0.778141	0.852919	0.486314	1.12044	0.989582
Clic1	1.5034	1.5149	1.06423	0.861834	1.21958	1.83567	0.983589	1.05131	1.38044	0.468228	0.127908	1.11958	0.970411
Hnrnpa0	0.938393	1.17865	1.29133	1.73218	0.595865	1.279	1.28577	1.20969	1.46544	0.592904	0.251604	1.11801	1.46154
Medag	0.0226818	0.0648691	1.12376	0.677308	0.0275178	0.00693615	0.63666	0.148495	0.0153229	0.0253719	0.053029	1.11227	0.0566254
Pkm	1.66053	0.822615	1.25627	1.56361	1.78129	1.46469	1.33283	1.07177	0.656138	0.224497	2.56987	1.11094	0.680513
Tax1bp1	1.00931	0.926718	0.844399	1.04171	1.11132	1.23663	0.858926	0.969807	0.950185	1.01283	0.313702	1.10953	0.88068
Litaf	1.60345	1.02143	0.952665	0.883089	1.60966	1.26444	0.904298	1.01734	0.674145	0.234755	0.213633	1.10811	1.18841
Col6a3	0.0717057	0.0429025	2.05286	0.0604527	0.06113	0.0550756	1.20805	1.07642	0.0294876	0.0766796	0.0681891	1.10788	0.232388
Rrbp1	1.1361	0.904795	1.81993	1.12444	0.424146	0.917635	1.75572	0.989079	0.549567	0.190566	0.193112	1.10757	1.34703
Gnb2	1.33696	1.214	1.29555	0.964233	1.24019	1.29565	1.07592	1.08893	0.920193	0.688821	0.408593	1.10703	1.15414
Luc7l2	0.769717	0.686983	0.93375	1.25328	0.759868	0.971083	0.99334	0.868778	1.09461	0.931955	0.23696	1.10562	1.32614
Atp5l	1.50347	1.04049	1.24031	1.51857	1.24124	1.676	1.17048	1.18499	1.24493	0.971952	1.91803	1.10492	1.14968
Atp2b1	2.14692	0.776995	0.812958	1.1313	1.22806	1.30032	0.6565	0.773908	0.593672	0.313403	0.251745	1.10302	0.90562
Tnxb	0.0490004	0.0397592	1.79453	0.315909	0.0782687	0.0173848	0.912603	0.193573	0.0492636	0.0267556	0.0456341	1.1029	0.268471
Atp5j2	0.93362	0.850019	0.945151	1.03718	0.551104	1.11722	0.86574	0.868597	0.807371	0.709298	1.53854	1.10286	0.901381
Brd2	1.03655	1.32559	1.07552	1.08526	0.758538	1.07716	1.24791	1.43064	0.844751	0.402952	0.23991	1.10283	1.15121
Hnrnpf	1.4969	1.41242	1.19653	1.75638	0.949085	1.47115	1.07697	1.22712	1.49565	0.853713	0.439799	1.10147	1.34674
Cltb	0.286482	0.884107	0.711453	0.753563	0.117837	0.414501	0.789732	0.696199	0.0863466	0.160854	0.343894	1.10002	1.00963
Map1lc3a	0.286256	0.379817	0.906904	1.05568	0.32018	0.380193	1.1472	1.1637	0.237179	0.0641661	0.958175	1.09663	1.20332
Rbm3	1.62315	1.12793	1.50224	1.86186	1.13775	2.2714	1.39154	1.20848	1.66952	1.42009	0.734107	1.09624	1.2114
Mtdh	0.799005	0.74638	1.1707	1.27864	0.426094	0.669327	1.03343	0.960387	0.77838	0.210442	0.785738	1.0951	1.04717
Csde1	1.00658	0.877914	1.12394	1.16534	0.696863	1.12131	0.894525	1.05792	0.812317	0.448009	1.43263	1.09425	1.00078
Psma7	1.08959	0.892998	0.930226	0.940729	0.647979	1.52265	0.784855	0.870288	0.831802	0.477648	0.987313	1.0931	0.9477
Thbs4	0.120785	0.0563963	0.893366	0.0731552	0.0731788	0.0859604	4.2594	0.088189	0.0299374	0.0790724	0.243367	1.09257	0.0564904
Prdx2	1.10284	0.652156	1.0809	1.08528	0.302787	1.37314	1.02012	0.903763	0.671931	3.34231	0.700768	1.09061	1.13643
Ildr2	0.0105523	0.00232914	0.137003	0.00953347	0.00432332	0	0.0585811	0.0489651	0.0056848	0	0	1.08805	0.0546131
Cox6a1	0.747082	0.896193	0.822	0.978022	0.599374	0.96742	0.777506	0.949945	0.656481	0.802897	0.175795	1.08715	0.998446
Sbds	0.344805	0.624028	0.526657	0.695663	0.226661	0.463732	0.459248	0.613871	0.36344	0.311795	0.121654	1.08571	0.462377
Epb41l2	0.726762	0.325066	0.88293	0.448912	0.14774	0.577769	0.5592	0.798645	0.365283	0.0475699	0.0523434	1.08411	0.379089
Ctnna1	0.502093	1.09975	0.552634	0.765334	0.241048	0.979607	0.546612	0.879128	0.151939	0.195548	0.0773444	1.08337	1.25668
Pmp22	0.631756	0.256506	0.996929	0.462945	0.109819	0.0659909	1.24371	0.602268	0.0241507	0.0606957	0.1055	1.08123	2.77263
Ptch1	0.0147172	0.0940082	0.0642935	0.0878026	0.0179048	0.0267786	0.0635854	0.0823229	0.04962	0.00413706	0	1.08115	0.213544
Gnb1	1.30444	1.17885	1.131	0.952614	0.70512	1.27673	0.913859	1.00646	0.626507	0.330768	0.190208	1.08109	1.30087
Vcp	1.15366	0.709031	1.3092	1.23545	0.488657	1.20912	0.986344	0.794041	0.71144	0.559042	0.657834	1.07998	0.92424
Csrnp1	0.544443	0.875034	0.783443	0.747292	0.526501	0.550127	0.869452	0.828399	0.25579	0.12306	0.165955	1.0785	0.746867
Abi3bp	0.0294714	0.0221074	1.12639	0.225855	0.0933262	0.0173342	3.07088	0.0565596	0.00903904	0.0486952	0.0429037	1.07776	1.11855
Cox6b1	1.26286	0.888047	0.99414	1.19637	0.824663	1.37306	0.866264	0.937919	0.851262	0.698416	1.66322	1.0773	1.01698
Swi5	0.616522	0.534427	1.0961	1.01455	0.334682	0.766204	1.01107	0.728665	0.575203	0.412101	0.619219	1.07378	0.838708
Akr1a1	1.77438	0.749519	1.09159	0.923872	0.431707	1.41859	1.10121	0.722735	0.540047	0.218348	0.486435	1.07327	1.13865
Mid1ip1	0.159823	0.208527	0.11584	0.171251	0.198602	0.094615	0.0914183	0.280939	0.0806195	0.109591	0.194849	1.07134	0.626908
Sdc4	1.22111	0.0394315	0.829543	2.52701	0.101283	0.82252	1.2686	0.464471	0.978348	0.084907	0.140549	1.07119	2.73303
Nudt4	0.224551	0.57323	0.667137	0.487334	1.0051	0.131397	0.662351	1.17396	0.192933	0.90501	0.51904	1.06882	0.415067
Klf7	0.488437	1.51033	0.679989	0.421244	0.761343	0.303395	0.645235	1.19597	0.0965874	0.156942	0.0880059	1.06503	1.30673
Flrt2	0.0276148	0.0460613	0.302518	0.18615	0.0122428	0.00483616	0.110051	0.0186737	0	0.00499858	0.0118671	1.06426	0.00987359
Wnk1	1.43387	1.11546	1.05771	1.02213	0.941259	1.59771	1.20095	1.17393	0.995353	1.36758	0.265289	1.06275	0.820431
Eef1d	0.770132	0.638124	1.36502	1.651	0.3726	1.18931	1.19038	0.780998	0.957127	1.3166	0.731576	1.06221	0.969088
Myl12b	0.618183	1.10643	0.63599	0.388518	1.10455	1.1491	0.565352	0.732914	0.642818	0.206886	0.0777661	1.06075	0.662196
Nupr1	0.466111	0.0269801	1.18073	0.249964	0.0863115	0.190149	1.44111	0.0981393	0.0430795	0.0575727	0.109494	1.05808	0.111683
Sec61b	1.10821	0.597659	1.19203	0.739947	0.876557	1.60345	1.10713	0.679098	0.911936	0.426719	0.357963	1.05749	0.85151
Zfand5	1.49751	1.45525	1.26463	1.63972	0.760144	1.10089	1.29469	1.39364	0.641796	0.733112	0.785529	1.05743	1.16323
Psma3	0.901618	0.822398	1.06558	1.34928	0.451058	1.26072	0.87025	0.93667	0.829229	0.587532	0.999898	1.05674	0.973275
Ccnd3	0.215526	0.287032	0.360581	0.496756	0.664654	0.506522	0.199773	0.303562	0.548125	0.563345	0.0809341	1.05647	0.518108
Uqcrb	0.900301	1.12744	0.863776	0.996795	0.437786	0.921899	0.818202	1.14686	0.513765	0.514797	1.65845	1.05401	0.866989
Gab1	0.36034	0.097174	0.119809	0.14975	0.0269918	0.0690265	0.207267	0.285866	0.0175934	0.0488272	0.027538	1.05393	0.558287
Mbnl1	0.989043	0.801646	1.08801	0.62871	0.706742	1.23407	0.9695	0.942985	1.39714	0.610266	0.454954	1.04991	0.720158
Nufip2	0.687773	0.816937	0.977456	0.869414	0.54854	0.589365	1.03939	0.774587	0.472452	0.150286	0.0889305	1.04967	0.776178
Rac1	1.34991	1.22898	1.11558	0.84331	1.02126	1.32056	0.813775	1.16971	0.668353	0.529573	0.404389	1.04633	1.00984
Cdh11	0.00276113	0.000859619	0.145272	0.00250808	0.00204179	0.0023922	0.460876	0.0223202	0.015287	0.0012617	0.00273833	1.04633	0.0685386
Cnn3	0.0741139	0.70798	0.663328	1.19555	0.117211	0.0929294	1.13558	0.672442	0.30456	0.0986098	0.100017	1.04624	1.70734
Atp5c1	0.936068	0.785899	0.996194	1.0811	0.571472	1.22217	0.861842	1.07667	0.871462	0.512679	1.96938	1.04314	0.952622
Fus	0.766814	1.21731	1.10525	1.38486	0.942141	0.778445	1.23065	1.18526	1.16882	0.477413	0.148611	1.04301	1.51764
Atp5e	1.3601	0.876641	1.30387	1.24077	0.998025	1.6212	1.30584	0.926306	1.21104	0.676633	2.15764	1.04227	0.992696
Atp5g2	1.23264	0.843792	1.15466	1.45577	0.574124	1.35749	0.932801	0.918751	1.05951	0.3865	1.69097	1.03871	0.837739
Pik3r1	0.492982	0.293624	0.512903	0.22379	0.17738	0.641224	0.686074	0.863298	0.296633	0.631514	0.0777078	1.0357	0.742661
Atp5o	0.755262	0.641961	0.876573	1.0869	0.419078	0.940066	0.794304	0.693153	0.750577	0.686181	2.00718	1.03568	0.740685
Ybx3	0.342771	0.647051	1.28951	1.49904	0.228378	0.705745	1.26186	0.742692	0.233648	1.13833	2.31839	1.03441	1.22492
Atp5f1	1.08479	0.755967	0.998783	1.30605	0.83351	1.34917	0.928721	0.976212	0.924185	0.870944	1.61906	1.03218	1.08177
Igfbp4	0.620978	0.114744	2.22907	0.29647	0.260131	0.0984702	1.10883	0.373858	0.0813069	0.101661	0.150236	1.03163	0.402918
Hivep2	0.41406	0.37415	0.799686	0.521077	0.0880801	0.528747	1.12299	0.662833	0.323388	0.0476156	0.0826155	1.03141	0.518083
Slc29a1	0.219915	0.150273	0.684507	0.377921	0.076626	0.0639436	0.302276	0.357945	0.0848882	0.182859	0.0731799	1.031	0.13005
Mpc1	0.705032	0.274985	0.629304	0.628778	0.699547	1.20019	0.625653	0.551467	0.409939	0.266116	1.82527	1.03069	0.884757
Nedd8	1.06649	0.800442	0.952642	0.933651	0.633994	1.37941	0.942562	0.932043	0.871152	0.450982	0.654317	1.02861	1.08289
Nucks1	0.487807	0.523681	0.818039	1.0387	0.316808	0.471361	0.698308	0.86556	0.64011	0.779505	0.219693	1.02426	0.754151
Rab14	0.925366	0.726602	0.78917	0.932375	0.618269	0.707715	0.74652	0.944819	0.663812	0.23572	0.361216	1.02379	1.11044
Cox7b	0.779346	0.567773	0.746687	0.869154	0.452922	1.13918	0.686858	0.754846	0.657628	0.596774	1.81375	1.02248	0.543977
Ifi27	0.346435	0.697787	1.12671	0.76819	0.316175	0.138571	0.912551	0.874853	0.179601	0.569197	0.249856	1.02238	1.12632
Rpl31	1.44002	1.29868	1.75861	2.10677	0.811044	1.76124	1.45736	1.16665	1.56304	0.662565	1.15904	1.0205	1.09182
Ldha	1.08919	1.28448	1.39721	1.31339	1.20732	1.40365	1.25965	1.22718	0.514988	0.2892	2.85923	1.01952	1.03109
Tmbim6	1.16442	1.06136	0.894626	0.897413	1.08719	1.03605	0.777855	0.90707	0.688675	0.607285	0.254834	1.01787	1.06372
Ndufb11	0.724947	0.723601	0.881864	0.94756	0.645925	0.994372	0.898115	0.800163	0.866033	0.63726	1.47828	1.0175	0.801
Pafah1b1	0.986723	0.82317	0.976954	1.1444	0.918867	1.05827	0.962062	0.985296	0.824083	0.744431	0.442836	1.01497	1.29166
Pdia3	0.766037	0.61267	1.12616	0.743495	0.342158	0.929813	1.14118	0.682774	0.478194	0.262474	0.064283	1.01417	1.0124
Ptges3	0.873643	1.01265	1.0217	1.39445	0.42279	1.14873	0.921896	0.991456	0.630074	0.438539	0.316528	1.01348	1.09038
Ndufa4	1.04841	1.15286	1.05823	1.19207	0.567468	1.20413	0.81363	0.604457	0.876643	0.785956	2.24767	1.01212	1.05144
Moxd1	0.000567466	0.000659239	0.00687997	0.00117498	0	0.00146819	0	0	0.00386317	0.00171322	0	1.0121	0.141482
Crabp2	0.00318331	0.00694999	0.047435	0.00647656	0.00368288	0.0041022	0.05059	0.00902844	0	0.0129553	0.00551185	1.01121	0.010578
Matn2	0.0193605	0.00767049	0.403127	0.259878	0.00897641	0.00594546	0.28339	0.0756312	0.0230815	0.0301085	0.00468926	1.01114	2.00609
Klf2	0.399023	2.24085	0.635421	0.279726	1.06947	0.27381	0.788876	1.27298	1.23393	0.327974	0.207333	1.01094	0.542581
Bicc1	0.0188127	0.0671157	1.29566	0.402623	0.0175063	0.0122383	0.867266	0.188878	0.00306803	0.027496	0.0394348	1.00855	0.189314
Mpzl2	0.000851768	0.000498485	0.00237934	0.00853317	0.00692057	0.00280025	0.00519352	0	0.00330848	0	0	1.00733	0
Bzw1	0.905453	0.742989	0.91294	1.15792	0.487603	0.92696	0.754697	0.657426	0.728816	0.22047	0.271493	1.00699	0.893377
Tra2b	0.737163	0.964762	1.01006	1.22157	0.467398	0.727427	0.983965	1.01733	0.968554	0.621052	0.215947	1.00541	0.852498
Serinc3	1.80898	2.01431	0.839776	0.77168	1.27366	0.841403	0.908975	1.36592	2.07666	2.10854	0.244898	1.00289	0.993312
Hnrnpa3	1.12245	1.10945	1.11972	1.50046	0.68507	1.33465	0.900405	1.13286	1.15094	0.640761	0.378143	0.998312	1.12779
mt-Nd4l	0.471025	0.622552	0.618477	0.770943	0.169045	0.23539	0.980141	0.711609	0.291605	0.107753	0.175157	0.99755	0.708583
Col4a2	0.109392	1.66473	1.34153	0.450022	0.171882	0.0827918	0.766257	1.73965	0.0347159	0.211069	0.141481	0.9967	1.00805
Npc2	2.37231	0.70828	1.20859	0.689844	0.600652	2.06466	1.14122	0.559128	0.959628	0.551584	0.345012	0.995178	0.851655
Bri3	1.77198	0.634579	0.884161	0.732392	0.893411	1.00247	1.07185	0.751709	0.92954	0.238595	0.487499	0.994945	0.617606
Kif5b	0.888524	1.05658	1.01765	1.12287	0.666965	0.768975	0.845058	1.12508	0.691144	0.348237	0.38829	0.994071	1.16483
Krtcap2	0.466649	0.615352	1.0401	0.629943	0.250821	0.652473	1.02132	0.51964	0.608657	0.151231	0.440558	0.993698	0.658117
Ndfip1	0.873881	0.632911	1.02757	0.81144	0.612074	0.899141	1.03947	0.896728	0.567192	0.198119	0.505593	0.992884	1.47071
Sfpq	1.17773	1.00329	1.14651	1.67587	0.900939	1.32145	1.1719	1.11247	1.35815	0.870303	0.192485	0.992072	1.23296
Ralgps2	0.0808788	0.00270156	0.0282954	0.165728	0.0521411	0.0310117	0.0103398	0.0275284	0.553727	0.0110588	0.00921431	0.989679	0.0173776
Gls	0.951939	1.04423	1.11476	0.887793	0.600204	0.810808	1.28437	0.88086	0.471545	0.356009	0.181903	0.988767	0.913378
Tm9sf3	0.748211	0.673211	0.963002	0.703188	0.582099	0.654156	0.934755	0.726286	0.53858	0.123442	0.131753	0.986651	0.934825
Elf1	0.479027	1.09344	0.849025	0.653207	0.388847	0.486974	0.669095	0.948887	0.843301	0.370542	0.0758298	0.985648	0.57206
Cryab	0.0875168	0.0483164	0.683797	1.11373	0.0916077	0.0596866	0.937775	0.530437	0.0441879	0.0558229	3.20092	0.98497	2.41766
Pmepa1	0.323727	0.301355	1.33437	1.80167	0.0855923	0.330438	1.58338	0.47234	0.199885	0.0516342	0.292923	0.984826	1.53779
Eif3f	1.37989	1.02178	1.46624	1.45613	0.677005	1.94133	1.08331	0.938621	1.8559	0.556604	0.890172	0.984366	0.93453
Tns1	0.327859	0.843461	0.473952	0.117587	0.115815	0.0369688	0.531585	1.27347	0.0383326	0.14156	0.19485	0.982706	0.333342
D8Ertd738e	1.15311	0.779662	0.944926	0.922161	1.3366	1.4891	0.834594	0.85123	0.905368	0.571354	0.904015	0.98164	0.889909
Tob2	0.940512	0.511339	0.776149	0.629316	0.214367	0.949029	0.734221	0.95223	0.720083	0.172624	0.166147	0.980637	0.453486
Nr4a3	0.548798	0.178676	0.616765	0.259752	0.419637	1.42164	0.38297	0.915522	0.13597	0.0703765	0.0440874	0.979986	0.150849
Cd47	1.05178	1.09727	1.38916	0.689715	0.818546	1.56414	1.09927	1.08828	0.988747	1.8969	0.185027	0.979962	0.854822
Atp6v1g1	1.35173	0.634649	0.745778	0.682948	1.1412	1.21246	0.826992	0.73085	0.708394	0.552827	1.23477	0.979697	1.06316
Pabpc1	1.69221	1.09332	1.71465	1.85834	1.12413	1.71483	1.33975	1.08714	1.34739	1.90994	0.346851	0.978104	0.889421
Ndufa7	0.748312	0.761239	0.741104	0.875296	0.545763	0.887965	0.800145	0.864226	0.450984	0.394129	1.12692	0.976928	0.912624
Sh3pxd2a	0.122194	0.216368	0.317229	0.203172	0.0359365	0.0588006	0.356475	0.364395	0.127821	0.0160965	0.0464423	0.976871	0.640034
Tjp1	0.024091	0.920451	0.259927	0.421758	0.0595675	0.0140981	0.314514	0.541726	0.0192481	0.0906739	0.0338922	0.975827	0.50307
Lima1	0.249934	0.635791	0.703459	0.310332	0.0892843	0.127114	0.697618	0.621894	0.0813729	0.0741732	0.0389801	0.975476	0.742347
Eif3h	1.04409	0.877907	1.17398	1.48439	0.535688	1.51055	1.07602	0.897346	1.25573	0.585826	0.833563	0.973521	0.879634
Msn	1.43863	1.74289	1.19395	1.29329	1.35729	1.86108	0.871081	1.47709	1.34476	0.318102	0.224309	0.973304	1.40547
Adamts4	0.0540913	0.596845	0.706974	0.431876	0.0954305	0.0308507	0.205822	1.48119	0.00980684	0.046622	0.0573775	0.973181	0.047156
Sec61g	0.958072	0.555762	1.32755	1.15022	0.443413	1.26023	1.14325	0.654841	0.8066	1.65022	0.778008	0.971641	0.866264
Dstn	0.847271	0.772136	1.06753	0.696777	1.20716	0.345594	0.994038	1.03782	0.17027	0.181139	0.129171	0.969825	0.907992
Srsf7	0.63981	1.41011	0.905822	1.65074	0.578191	0.954552	1.20761	1.32793	1.21096	0.617744	0.271503	0.969657	1.23707
Ppp1r12a	0.544158	0.678192	0.542015	0.533609	0.667023	0.660435	0.433113	1.41214	0.488132	0.221444	0.111364	0.967639	0.68315
Psmb4	0.937006	0.688949	0.944467	1.04028	0.552653	1.09911	0.835759	0.793631	0.666986	0.46981	0.803819	0.966664	0.889449
Arpc1b	2.15344	1.21711	1.68009	0.830226	1.90925	2.31307	1.1638	0.877178	1.01021	0.299701	0.21291	0.965475	2.12287
Ccdc3	0.00545053	0.00326633	0.0592089	0.00457805	0.00252589	0.0023048	1.10457	0.10138	0	0.00575891	0.0361166	0.965337	0.0199084
Camk2d	0.502463	0.303696	0.596353	0.325376	0.0700178	0.151224	0.455887	0.530789	0.696189	0.050538	0.137011	0.96478	0.675876
Eif3a	1.4081	0.812093	1.26273	1.61852	0.5651	1.23064	0.979401	0.90927	0.955461	0.570111	0.261899	0.963889	1.08087
Hsbp1	0.640448	0.445553	0.739085	0.644497	0.309809	0.425552	0.737756	0.554816	0.381376	0.197904	0.58083	0.963791	0.704492
Lrpap1	0.368936	0.327285	0.511963	0.276892	0.125628	0.225115	0.638949	0.398396	0.105628	0.119786	0.0726185	0.96302	0.555148
Stxbp6	0.188098	0.332309	0.236632	0.0258351	0.0429769	0.139702	0.141769	0.248579	0.00231692	0.0679844	0.0175859	0.961475	0.17707
Sub1	1.52212	1.0372	0.890055	1.14059	1.08704	2.50314	1.0015	1.05894	1.65421	0.602715	0.515606	0.960033	0.856264
Sem1	1.64609	1.04625	1.16899	1.04118	1.69473	1.5198	0.971182	0.960835	0.95273	0.583368	0.904634	0.958862	1.21178
Lpl	0.579914	1.88437	1.37517	0.40447	0.122563	0.0930206	0.974625	1.26206	0.0594457	0.256387	0.364206	0.95841	0.16039
Fbln1	0.0161769	0.00627706	0.539055	0.0325575	0.0114484	0.00361863	1.5421	0.017216	0.00579371	0.0230014	0.037115	0.954581	0.0276137
Dact1	0.00561596	0.00269195	0.286893	0.0271177	0.00463957	0.0021599	0.100625	0.129069	0.007879	0.00737089	0.0112643	0.952155	0.0170323
Col8a1	0.0302224	0.0828204	0.824633	0.162981	0.0248701	0.0158634	0.656945	0.123072	0.012258	0.0293094	0.0248764	0.951315	0.0197413
Bmpr2	0.28365	0.716515	0.80813	0.714341	0.153491	0.229323	0.690183	0.704341	0.0684969	0.0621774	0.0937277	0.94737	0.595559
Canx	1.2173	0.566246	1.11229	0.892494	0.416441	0.857582	0.782771	0.724224	0.426963	0.558538	0.216914	0.946819	0.973006
Atp5g1	0.909938	0.621658	0.997816	1.19421	0.455661	1.13884	0.861312	0.712643	0.583084	0.358607	2.75995	0.946457	0.909216
Crk	0.511274	0.779202	0.730264	0.480426	0.340433	0.370682	0.511695	0.709712	0.218338	0.168158	0.118884	0.944978	0.434414
Ndufb10	0.670652	0.639495	0.777103	0.857677	0.437808	0.894371	0.883759	0.921686	0.658775	0.514086	1.60414	0.942943	0.691876
Tnfrsf12a	0.384421	0.675671	1.0765	2.05293	0.190519	0.254724	1.70207	0.580554	0.108644	0.147577	0.296643	0.942192	1.55132
Ppp2ca	1.25112	0.649498	0.986831	1.27488	0.818807	1.42936	0.839586	0.824012	0.734765	0.490804	0.357484	0.941899	1.15116
Rpl36al	1.59129	0.87124	1.40668	1.69452	0.66869	1.99428	1.20742	0.92616	1.68428	0.554227	1.28967	0.941635	1.13682
Eif1a	0.724865	0.594142	0.937292	1.18717	0.196213	0.543	0.876818	0.573366	0.204555	0.129534	0.115127	0.940675	1.22183
Smim14	0.56553	0.499388	0.899138	0.356878	0.634961	0.632256	0.797075	0.565265	0.934571	0.077788	0.151183	0.940182	0.581114
Itm2a	0.0586289	0.0255504	1.36759	1.23643	0.043754	0.0393626	0.246434	0.0578083	0.0279975	0.0412479	0.259044	0.936573	0.974434
Por	0.936164	0.168886	0.298691	0.52116	0.56306	0.313115	0.18281	0.176609	0.0969158	0.0862448	0.0493432	0.933819	0.303009
P4hb	0.822571	0.602979	1.49043	0.796388	0.456022	0.693936	1.23521	0.732989	0.273525	0.208169	0.32308	0.933366	0.727418
Tmod3	0.532925	1.1969	0.545585	0.358201	0.436386	0.748855	0.318443	1.21097	0.527853	0.145691	0.0674048	0.932713	0.451687
Midn	0.351004	0.945572	0.656009	0.616905	0.3431	0.417144	0.64542	0.891707	0.241065	0.157106	0.0581052	0.932401	0.455698
Ndufa2	0.938554	0.561998	0.907607	0.878473	0.586972	0.924177	0.899226	0.71413	0.741461	0.527117	1.1078	0.931781	0.58911
Slc3a2	1.50664	0.750616	0.930702	0.750502	0.716123	1.40127	0.789289	0.76897	0.507721	0.921327	0.128478	0.930741	0.722494
Tra2a	0.582995	0.740767	0.83026	1.25097	0.958432	0.77316	0.817841	0.981123	1.17707	0.433591	0.0885533	0.927905	1.14905
Huwe1	0.341684	0.445767	0.738652	0.842042	0.165677	0.525267	0.572731	0.573098	0.417188	0.194017	0.100951	0.927381	0.529808
Snrpb	0.888661	0.869763	0.957711	1.24792	0.514559	0.959955	0.939463	0.949814	0.851634	0.50587	0.613256	0.927311	0.987748
Sqstm1	1.83363	0.890855	1.19037	1.46708	0.759745	1.5924	1.50089	0.860983	0.399689	0.426341	0.720462	0.926969	0.607935
Lrp1	1.02709	0.0389363	1.83821	0.43546	0.123887	0.28946	1.56518	0.957309	0.0228861	0.0612031	0.118266	0.926339	0.474679
Clec1a	0.0134837	0.240325	0.128262	0.0114228	0.0540614	0.0172111	0.025978	0.0754568	0	0.0343526	0.0226718	0.92617	0.00874938
Rbx1	0.873943	0.758382	0.769377	0.83662	0.643016	0.919328	0.786232	0.76757	0.848698	0.509721	0.702952	0.925901	0.906224
Perp	0.0017676	0.000534378	0.00429292	0	0.0025211	0	0.00929577	0.0145714	0	0	0.0125573	0.924269	0.0144011
Bcam	0.0289115	0.745097	0.0388033	0.141932	0.0407983	0.0157478	0.0270135	0.602094	0.0152989	0.0602766	0.0659989	0.923313	0.084304
Sorbs1	0.0164894	0.360534	0.0714678	0.123202	0.0268855	0.0097673	0.0621322	0.318315	0.0127091	0.19255	0.0480741	0.923195	0.999493
Slc12a2	0.0374178	0.169547	0.15843	0.188578	0.0302705	0.0304656	0.350249	1.09065	0.0191015	0.0293982	0.0751263	0.922521	0.373815
Rheb	0.645202	0.664244	0.734936	0.811321	0.418523	0.914954	0.79651	0.89045	0.388928	0.2652	0.613302	0.918536	0.749481
Pnp	1.05536	1.36935	1.44185	0.851383	0.51998	0.703697	1.496	0.781718	0.325501	1.262	0.188787	0.918033	0.875776
Rdx	0.369828	0.752287	0.746565	0.872414	0.287353	0.402081	0.871877	0.674194	0.388011	0.297661	0.617078	0.917127	0.938009
Cp	0.0317189	0.0241885	0.387888	0.55926	0.103599	0.0115406	0.0586406	0.519109	0.00878263	0.0154685	0.0390289	0.917114	0.505758
Tpi1	0.694074	0.488362	0.768903	0.613052	0.380595	0.447531	0.678539	0.868473	0.286621	0.224546	2.23519	0.915844	0.552066
Btg1	2.31033	1.4014	1.13098	2.01683	2.58352	2.32844	1.28781	2.10659	2.51456	0.633483	0.216961	0.915251	1.25243
Pgrmc1	0.256454	0.662492	0.574462	0.4213	0.110681	0.183166	0.615786	0.869276	0.172431	0.104544	0.0622971	0.91519	0.718398
Rab2a	0.779292	0.910385	1.07531	0.848307	0.823925	0.83692	1.05192	0.819168	0.5421	0.218294	0.880027	0.91372	1.07734
Axl	0.198285	0.0142154	1.27885	0.246448	0.0175838	0.0990312	0.831523	0.132782	0.0138099	0.0558532	0.0420244	0.910966	0.302293
Ube2s	0.81371	1.06854	1.18994	1.53254	0.775475	0.927851	0.926633	1.10369	0.950778	1.66712	0.313776	0.910599	0.853302
Rdh10	0.0432521	0.0826626	0.325275	0.134987	0.0283687	0.0396136	0.0935492	0.164742	0.0171848	0.0422599	0.015733	0.909931	0.0988715
Ablim1	0.0519117	1.41364	0.569002	0.128191	0.0707347	0.0368812	0.342996	0.642592	0.774294	0.101414	0.0548307	0.909241	0.400354
Tm4sf1	0.157583	2.46992	0.946417	0.212264	0.26597	0.133497	0.724986	1.60589	0.0651104	0.317593	0.150967	0.908958	0.696507
Atpif1	0.986837	0.388579	0.764462	0.811749	0.519298	1.36676	0.665364	0.786299	0.552486	2.28142	0.309441	0.906574	0.844703
Hdlbp	0.637424	0.560403	1.35092	1.15385	0.434244	0.705441	1.16745	0.653341	0.251863	0.214691	0.523936	0.902278	0.771658
Sfr1	0.634927	0.792935	1.26347	1.44318	0.358051	0.759014	1.21227	0.919912	0.584219	0.393169	0.60448	0.902271	1.19027
Rtn3	0.62437	0.682237	0.773617	0.642215	0.699807	0.579911	0.62002	0.78863	0.432427	0.313519	0.107572	0.900565	0.586584
Tln2	0.0271248	0.206813	0.392755	0.979329	0.0207558	0.00765093	0.0875414	0.191787	0.00559622	0.0193663	0.175834	0.899553	0.397626
Smdt1	1.12567	0.752967	0.873127	0.905642	0.631759	1.53333	0.91747	0.713393	0.807106	0.916873	0.856243	0.898922	0.899827
Gm10076	1.19562	0.97336	1.36074	1.41207	0.6106	1.50365	1.14496	0.778203	1.16054	0.871096	0.400217	0.898475	0.813735
Actn4	0.526734	1.06722	0.610379	0.849522	0.318252	0.351756	0.514982	1.25528	0.210779	0.326478	0.0724474	0.897226	0.748752
Srp14	0.809572	0.618738	0.72683	0.749699	0.540911	0.715646	0.677483	0.672852	0.796423	0.26921	0.932315	0.895367	0.924081
Jak1	0.893211	0.869405	1.26285	0.971253	0.752488	0.885722	0.874147	1.01063	0.771601	0.429488	0.281733	0.895052	1.16848
Plscr1	0.064098	0.116946	0.112709	0.0223399	0.35036	0.512263	0.0263648	0.0468036	0.0281506	0.037263	0.0390148	0.89497	0.0925164
Wsb1	0.920592	1.03221	0.861346	0.81212	0.620227	0.480416	1.23182	0.879523	0.354865	0.182538	0.1296	0.893988	0.926424
Lamc1	0.0966263	0.367059	1.4188	0.558823	0.0625572	0.0316693	0.539517	0.670558	0.141922	0.0917437	0.101447	0.893706	0.917881
Tnfrsf1a	0.643108	0.632559	0.780395	0.645468	0.739555	0.619513	0.701775	0.7064	0.0596358	0.120089	0.160432	0.892093	0.423981
Psip1	0.115142	0.222067	0.474435	0.556525	0.148704	0.132308	0.478463	0.512411	0.342885	0.482228	0.073176	0.891808	0.522341
Ube2b	0.784194	0.714761	0.739142	1.01791	0.971672	0.857434	0.857884	0.841328	0.954913	1.06436	1.32702	0.890787	0.833487
Eif3c	0.820567	0.733093	0.810483	1.07824	0.38981	0.973372	0.799186	0.825416	0.637971	0.44376	0.460441	0.890058	0.815925
Spred1	0.400692	0.200746	0.743814	0.668821	0.0652627	0.31591	0.45388	0.461032	0.0537608	0.0377566	0.0533391	0.889609	0.825797
Pdlim2	0.0612438	0.0274934	0.382485	0.0172212	0.092434	0.0513817	0.206683	0.254353	0.0632313	0.0153611	0.0095625	0.888668	0.0488487
Hnrnpc	0.840779	0.727727	0.826994	1.28322	0.686584	0.987967	0.761858	0.742136	0.959837	0.513255	0.176396	0.887644	0.828927
Ywhab	0.966704	0.896624	1.01194	0.955328	0.749636	0.851679	0.731666	1.10441	0.555015	0.283367	0.220401	0.886757	1.0562
Atp1b3	1.0194	0.560095	0.486421	0.626563	0.492608	0.762375	0.452456	0.444861	0.452381	0.17669	0.130655	0.885737	0.622471
Pkdcc	0.0340614	0.0365037	0.316528	0.0537879	0.0150855	0.00843087	0.155356	0.129328	0.00939094	0.00242339	0.177743	0.885629	0.0316343
Tmbim1	0.430859	0.269197	0.640999	0.800786	0.0667282	0.266959	0.618256	0.406759	0.0332029	0.0168222	0.0915217	0.885251	0.639665
Pura	0.308219	0.560227	0.85356	0.788261	0.175319	0.313029	0.930826	0.863877	0.38665	0.205511	0.137658	0.885173	1.14714
Nbeal1	0.242436	0.710797	0.597849	0.358384	0.132892	0.195507	0.467904	1.00539	0.199639	0.087322	0.125392	0.884108	0.568169
Atp6v0e	1.38098	0.574769	0.810205	0.573137	1.04686	1.53941	0.824978	0.653953	0.822455	0.421817	0.33053	0.882924	1.20069
Tceal9	0.548769	0.47375	0.994436	0.604358	0.197626	0.215238	1.01758	0.960297	0.297813	0.242332	0.226534	0.880932	0.714826
Anxa3	0.617233	1.25192	0.794717	0.172558	0.568488	0.203742	0.313154	0.692446	0.0475627	0.159778	0.174201	0.88059	0.183894
Rcn3	0.1584	0.0430157	1.12964	0.272322	0.0714888	0.0817177	1.58858	0.281445	0.0425917	0.0747196	0.0159275	0.878582	0.647047
Morf4l2	0.564034	0.631819	1.20397	1.19316	0.387692	0.574097	1.02799	0.834722	0.310098	0.26929	0.373264	0.878205	0.908138
Adamtsl3	0.00243574	0.0269656	0.276398	0.00559351	0.00395675	0.00179967	0.27792	0.0148669	0	0.00242339	0	0.878122	0.0131663
Pcbp1	1.29508	0.856001	0.988221	1.1817	0.624813	1.30274	0.890443	0.859315	0.846368	0.560245	0.509596	0.877199	1.00183
Oat	0.409009	0.757694	0.96779	0.652842	0.228506	0.507374	1.00227	0.953278	0.37258	0.170828	0.329665	0.87708	0.961733
Prdx5	1.38199	0.283711	1.0645	0.610496	2.52015	1.0187	0.656253	0.604246	0.567537	0.208362	0.704583	0.87689	0.643956
Wasf2	0.689603	1.24521	0.649398	0.675969	0.419791	0.808638	0.615567	1.00165	0.666654	0.535195	0.100267	0.875803	0.791131
Srgn	2.29003	2.02238	0.241286	0.389029	3.23431	2.94266	0.348728	0.867605	2.13645	0.572122	0.218912	0.875254	0.107111
Zfp36l2	1.17528	0.977927	0.794619	0.970839	1.17179	1.11205	1.12679	1.00742	0.827183	0.220096	0.11717	0.875127	0.523236
Hnrnph1	0.637026	1.11891	1.08057	1.25014	0.5115	0.545356	1.27589	1.14017	0.831796	0.47245	0.17513	0.873539	1.04789
Uqcr11	0.683287	0.609265	0.62826	0.901398	0.387883	0.613309	0.533779	0.720057	0.302334	0.438823	1.38327	0.873161	0.721347
Ddx6	0.961976	0.844233	0.798505	0.976628	1.02155	1.22736	0.824764	0.88038	1.04104	0.55393	0.195542	0.872887	0.851394
Arhgap42	0.00359152	0.00377566	0.223215	0.225025	0.00753538	0.00236403	0.328391	0.40282	0	0	0.00541087	0.871237	0.218545
Rcan1	0.248869	0.389154	0.596898	0.210766	0.114985	0.0484133	0.268162	0.277835	0.0252301	0.0620488	0.287907	0.870677	0.980924
Tecr	0.37255	0.206637	0.678535	0.634159	0.66849	0.526701	0.649952	0.375274	0.305611	0.344907	0.904209	0.869845	1.07344
Hist1h2bc	0.200251	0.172733	0.260074	0.232645	0.309322	0.147979	0.299613	0.181106	0.22486	0.646541	0.641216	0.869482	0.518551
Arhgdia	1.31871	0.797848	0.976631	0.794169	0.583549	1.25957	0.664407	0.753298	0.746541	0.238189	0.159178	0.868931	0.904784
Vapa	1.06042	0.692983	0.855121	1.2979	0.63975	0.851999	0.912741	0.720707	0.631217	0.298569	0.773953	0.868788	1.10203
Capza2	1.41042	0.874486	0.862253	0.942784	0.904312	1.20223	0.821197	0.864569	0.785749	0.310438	0.842027	0.868113	0.919684
Ap2m1	0.878884	0.475445	0.761578	0.581055	0.363764	0.524401	0.619218	0.565453	0.300692	0.513612	0.28712	0.867564	0.632606
S100a11	1.31013	1.20841	1.92787	1.2586	2.99911	2.53145	1.60308	1.51111	0.540537	0.309756	0.336012	0.867259	1.23142
Nop58	0.231229	0.903658	1.23956	1.43791	0.150925	0.290124	1.33841	0.73575	0.244552	0.185293	0.129789	0.865108	0.733508
Tubb2b	0.023381	0.166939	0.365805	0.785337	0.0113103	0.0702328	0.291928	0.129347	0.290468	0.0207147	0.0422808	0.864248	0.501731
Nfe2l2	1.71447	0.947868	0.993194	0.993341	0.740736	1.51401	0.603435	0.865326	0.436857	0.295199	0.168828	0.863714	0.674872
Sdc2	0.0352641	0.0195352	1.39321	0.356445	0.0195852	0.0104002	0.645889	0.566951	0.0321806	0.0354445	0.0706377	0.86342	0.524707
Klf4	0.864993	1.97334	1.64979	0.814174	0.272778	0.531106	1.78897	1.32285	0.191131	0.258634	0.252178	0.86261	0.997399
Meox2	0.0213355	0.700144	0.348949	0.0437176	0.031062	0.0138511	0.435648	0.512538	0.0145382	0.0875357	0.0415072	0.862397	0.0616501
Csrp2	0.207962	0.629524	1.05069	0.392119	0.168662	0.139794	0.340341	0.708308	0.476891	0.122793	0.0814203	0.857156	0.313815
Mpc2	0.513879	0.414559	0.70182	0.57279	0.777352	0.691634	0.689615	0.597612	0.451475	0.908574	1.63916	0.857017	0.641584
Arpc3	1.89031	1.62041	0.980426	0.988528	2.19807	2.17486	0.934666	1.31923	1.68248	0.788607	0.44956	0.856934	0.832691
Chmp4b	1.00318	0.554693	0.847042	0.863882	0.649721	1.11559	0.742742	0.575886	0.408104	0.343674	0.384926	0.85671	0.732588
Hnrnpab	0.922119	0.816183	1.09706	1.48806	0.502649	1.06322	0.993709	0.802045	0.902827	0.682959	0.306661	0.855154	0.790917
Eif3k	1.06727	0.801316	1.01738	1.26818	0.591048	1.52331	0.989845	0.83189	1.16805	0.619435	0.64346	0.854926	0.848788
Psmb3	0.775015	0.693926	0.753882	0.877581	0.620607	1.02655	0.721117	0.794812	0.706641	0.360793	0.893411	0.854356	0.831488
Tmem176b	0.930182	0.379331	0.331438	0.672801	0.110613	1.31181	0.812061	0.376321	0.0994716	0.0753241	0.15913	0.853805	0.840098
Rab6a	0.428943	0.572856	0.844061	0.864707	0.750981	0.533429	0.738013	0.621645	0.252254	0.458494	0.311542	0.852893	0.832808
Ntn1	0.00570943	0.0250187	0.400103	0.0672602	0.0701559	0.000794103	0.350438	0.0318996	0.0025282	0.0268701	0.00737118	0.852625	0.124699
Ankrd11	0.875872	0.756897	0.877163	0.993137	0.688123	1.15855	0.742274	1.08932	1.05745	0.482758	0.180157	0.851653	0.883502
Psmb6	0.882298	0.713387	0.810876	1.0774	0.406405	0.983421	0.804512	0.849709	0.73107	0.409962	0.878335	0.850919	0.862566
Eif4a2	0.370909	0.968203	0.661957	0.688501	0.472967	0.479394	0.851424	1.03548	0.744133	0.256835	0.491658	0.850774	0.920522
Aamp	0.49883	0.328337	0.579804	0.666155	0.222146	0.548556	0.518217	0.379766	0.198557	0.139112	0.189812	0.850095	0.495556
Eef1g	1.09903	0.953165	1.55503	1.86072	0.418972	1.54271	1.19701	1.06839	1.2191	0.540456	1.48246	0.84961	0.949905
Ssr4	1.04062	0.63435	1.37811	0.887778	0.574627	1.60299	1.3487	0.581262	0.642221	0.387718	0.494432	0.849605	0.90877
Atp5g3	0.809796	0.505995	0.772491	1.08148	0.336724	0.826343	0.594661	0.879852	0.645134	0.44027	1.07608	0.848956	0.590091
Rhoc	0.31347	0.957445	1.10302	0.491418	0.151184	0.131163	0.760554	0.786618	0.0264899	0.116071	0.218749	0.846818	1.25207
Spcs2	0.746472	0.562328	0.719838	0.691715	0.405822	0.804521	0.715954	0.567851	0.651398	0.493016	0.333436	0.845075	0.861048
Eif2s2	0.829991	1.09096	1.15139	1.72222	0.431849	1.02672	1.13322	1.02791	0.727556	0.802301	1.19449	0.84492	1.00775
Uqcr10	0.665413	0.483909	0.705279	0.766378	0.481375	0.703456	0.714412	0.731586	0.470306	0.40762	1.50073	0.843408	0.659918
Runx1	0.903422	0.0289169	0.723753	1.91757	0.488595	0.784072	1.61115	0.413931	0.484581	0.193955	0.118618	0.840929	0.612675
Rab10	0.77268	0.550261	0.753708	0.733469	0.31393	0.991865	0.580318	0.715457	0.443592	0.628452	0.619328	0.840178	0.932703
Maged1	0.0760998	0.231869	0.917653	0.705443	0.06778	0.0486894	0.857235	0.362488	0.0436781	0.0510983	0.048358	0.839894	0.457683
Efemp1	0.012426	0.00726924	0.606822	0.0152272	0	0.00795092	0.011691	0.0218064	0.0152637	0.0055055	0	0.839379	0.359585
Uap1	0.241255	0.371845	1.70869	0.665734	0.139525	0.512688	0.76767	0.514147	0.108891	0.158331	0.230538	0.839155	0.444822
Pttg1ip	0.334005	0.47119	0.72504	0.623183	0.193827	0.264166	0.7131	0.484467	0.117831	0.181096	0.0769611	0.837418	0.550213
Pcnp	0.452683	0.539309	0.654444	0.811518	0.371711	0.527066	0.628905	0.657453	0.408802	0.543454	0.198944	0.837285	0.955471
Srsf5	0.748334	0.969576	0.727143	1.30978	0.979061	0.804029	0.734822	0.991429	1.103	0.718922	0.25973	0.836486	0.876732
Chd4	0.996223	0.868818	1.04429	1.36859	0.771906	1.05223	0.89435	1.02871	1.06069	0.461452	0.156137	0.835558	0.937674
Cox5a	1.29721	1.0128	0.792075	1.31627	0.899336	1.51374	0.671742	0.832745	1.00766	0.459843	2.39427	0.835545	0.769305
Utrn	0.161927	0.95349	0.533838	0.598183	0.212475	0.200195	0.482611	0.915549	0.1358	0.097144	0.06596	0.835489	1.24914
Ran	1.03376	0.857053	1.16585	1.59547	0.621981	1.03891	0.91859	0.879549	1.0262	1.21784	0.71809	0.835155	1.04271
Mdh2	0.542265	0.616459	0.70107	0.932426	0.633463	0.680993	0.62531	0.810106	0.567013	0.445615	1.25229	0.834098	0.707894
Jmjd1c	0.803696	0.773927	1.1155	1.12065	0.444606	0.520609	0.910896	0.856955	0.632666	0.136348	0.155564	0.833529	1.04152
Mxra8	0.0267029	0.0645128	1.03412	0.321566	0.0180309	0.0183438	1.2313	0.236498	0.0204933	0.0517164	0.0119526	0.832921	0.452206
Calu	0.298642	0.48505	1.45918	0.774397	0.158323	0.194171	1.15462	0.727393	0.0832727	0.0986846	0.0671276	0.831969	0.830154
Wwtr1	0.0545532	1.22073	0.88562	0.876538	0.138568	0.049085	1.23447	0.824145	0.0104881	0.117345	0.180887	0.830285	0.902972
Tmed2	0.876017	0.795991	1.22547	1.03426	0.633908	0.92222	1.15597	0.856032	0.679508	0.583574	0.623546	0.829264	1.0472
BC005537	1.29965	0.645154	0.881158	0.901001	0.860322	0.758559	0.805164	0.729973	0.499689	0.628811	0.137684	0.827633	0.669542
Egr3	0.0542737	0.348145	0.327822	0.219895	0.117344	0.0363469	0.218586	0.218086	0.0790562	0.0385372	0.0198613	0.827329	0.418297
Clk1	0.593429	0.598736	0.617116	0.940211	0.874505	0.837934	0.849984	0.905548	1.05804	0.631393	0.149212	0.827225	0.799173
Cox7a2l	1.18811	0.985334	1.10471	1.21918	0.604496	1.54637	0.858842	0.939177	1.51364	0.468175	0.844785	0.827102	0.761396
Gpc3	0.00661031	0.00845673	0.557024	0.0275997	0.00511219	0.00567638	0.049895	0.292852	0	0.0136238	0.0216911	0.826914	0.755528
Hcfc1r1	0.393291	0.341219	0.52117	0.318642	0.272879	0.402292	0.674928	0.396548	0.160482	0.0898214	0.63711	0.826805	0.278067
Smc1a	0.382869	0.72166	0.639486	1.00228	0.293877	0.501869	0.632307	0.819547	0.411133	0.675783	0.0783261	0.826544	0.822719
Mindy2	0.419622	0.355478	0.504866	0.204792	0.257575	0.165251	0.467016	0.441133	0.574364	0.434694	0.0608673	0.825734	0.666884
Hook3	0.368318	0.490868	0.686396	0.472566	0.441912	0.329299	0.63688	0.653212	0.286225	0.20629	0.232251	0.825277	0.79987
Cav2	0.111895	1.40372	0.132463	0.166533	0.0988852	0.0311701	0.245671	0.713841	0.0372803	0.180659	0.0737261	0.824733	0.197836
Prkar1a	0.788026	0.814985	0.835987	1.27153	0.848843	0.867796	0.780552	1.10404	0.639287	0.263393	0.311411	0.824485	0.729401
Snu13	0.646084	1.12059	0.922712	1.38575	0.376411	0.701572	0.89865	0.975969	0.866542	0.376956	0.527836	0.824302	1.04247
Cdh5	0.101674	2.39756	0.108981	0.1443	0.190841	0.05949	0.138254	1.01431	0.0585878	0.264394	0.0729794	0.824275	0.120134
Atraid	0.388115	0.455717	0.690389	0.38773	0.14622	0.248963	0.880239	0.552863	0.240119	0.1008	0.181718	0.823731	0.749635
Rock2	0.582044	0.770883	1.26011	1.47699	0.389204	0.452048	0.999327	1.10265	0.536794	0.27476	0.286898	0.82343	1.2399
Ppp1r10	0.501435	1.26599	0.66624	0.476788	0.355288	0.514035	0.66785	1.01801	0.40915	0.526141	0.0788625	0.82335	0.674332
Gpi1	0.915571	0.591286	0.736918	0.665214	1.07666	0.947551	0.513485	0.697185	0.494753	0.126551	1.26533	0.82254	0.31471
Serinc1	0.736688	0.601801	0.934648	0.571029	0.363526	0.484566	0.777895	0.789993	0.333966	0.494426	0.201525	0.820909	0.904591
Capzb	1.4163	0.697628	0.731978	0.572785	1.16369	1.42899	0.648466	0.765376	0.752723	0.25328	0.615701	0.818618	0.523957
Rnf130	0.866546	0.539246	0.36035	0.223272	0.558158	0.573894	0.395255	0.356703	0.207122	0.0830262	0.0943076	0.818346	0.52145
Chmp2a	0.758641	0.869213	0.734951	0.635	0.728129	0.876373	0.766771	0.729047	0.305317	0.50025	0.38708	0.818283	0.864022
Abcb1a	0.0221535	0.684713	0.02473	0.0416614	0.0310926	0.0263443	0.0275258	0.251819	0.00985686	0.0611928	0.00996855	0.818095	0.0329594
Arhgdib	1.6823	0.0780705	0.114418	0.107303	2.23696	1.70772	0.119845	1.12407	1.42621	0.150575	0.113664	0.817381	0.0374714
Timp3	0.106244	2.20341	1.26809	0.512303	0.274436	0.0462664	1.90093	2.55026	0.0446484	0.22655	0.236484	0.816138	2.17078
St13	0.744259	0.570079	0.684425	0.742022	0.267526	0.608332	0.62904	0.636259	0.51424	0.196386	0.387244	0.814949	0.701899
Pitpnc1	0.328472	0.854982	0.116956	0.218426	0.240455	0.0851188	0.118106	0.725577	0.0793547	0.240723	0.205056	0.814639	0.0392118
Mtch1	0.478582	0.610051	1.27486	0.774073	0.317309	0.501819	1.41648	0.435467	0.350762	0.202787	0.280885	0.814412	0.735604
Ncor1	0.600772	0.77234	0.798243	0.801427	0.783783	0.644798	0.673943	0.95247	0.799203	0.380169	0.211655	0.813665	0.899213
Tmem176a	0.700446	0.258418	0.245578	0.411007	0.0918827	1.39902	0.513769	0.308878	0.0779644	0.100657	0.121657	0.813488	0.73809
Kdelr2	0.332872	0.431296	1.17733	0.708301	0.247864	0.34279	1.19524	0.536351	0.219748	0.298704	0.199084	0.81308	0.667049
Crip2	0.117317	1.41161	0.77896	1.46778	0.175879	0.143858	0.848117	1.3735	0.0585413	0.364911	0.142246	0.811991	1.42877
Etfb	0.460157	0.29854	0.559811	0.48208	0.335839	0.541634	0.413999	0.462218	0.287606	0.170453	1.00354	0.810792	0.587633
Cyb5r3	0.379972	0.772902	0.718956	0.505464	0.203261	0.264687	0.457474	0.835905	0.135131	0.442265	0.141582	0.807275	0.465179
Ndufc2	0.703812	0.91958	0.66045	0.840527	0.318735	0.750519	0.58331	0.682395	0.391105	0.356546	1.03835	0.806809	0.641408
Kmt2e	0.609823	0.974266	0.737121	0.724922	0.781006	0.861961	0.881891	1.14174	1.17854	0.453434	0.115794	0.80536	1.26041
Ralbp1	0.447601	0.653715	0.662256	0.549988	0.297812	0.332782	0.550593	0.581174	0.465857	0.358474	0.156866	0.804871	0.727855
Eloc	0.584243	0.84764	0.729473	0.935223	0.359926	0.548523	0.66757	0.76372	0.354501	0.417195	0.53556	0.804841	0.666857
Celf2	0.752878	0.018874	1.17904	0.884391	0.61379	0.71642	0.151554	0.0364682	0.727486	0.0578534	0.116636	0.804258	1.47298
Maged2	0.060095	0.0492801	0.635827	0.189975	0.0149945	0.0191552	0.306351	0.256417	0.00570898	0.00835507	0.0242736	0.80417	0.458438
Siva1	0.303844	0.148513	0.391483	0.407514	0.265005	0.234634	0.499178	0.240069	0.122414	0.327714	0.188388	0.801543	0.39647
Rgs16	0.014089	0.284873	0.0397041	0.098642	0.0872554	0.0115412	0.178468	0.310762	0.0199382	0.0197456	0.015825	0.800751	0.226844
Tuba1b	0.616944	0.86925	0.793839	0.764432	0.340756	0.42143	0.774246	0.659874	0.532494	0.917314	0.134007	0.800535	0.730278
Tm2d2	0.432504	0.321229	0.604429	0.342275	0.140306	0.677262	0.483684	0.289393	0.195971	0.0640294	0.227837	0.800331	0.450815
Omd	0.00177339	0.00101444	0.0869594	0.0157753	0.00431668	0	0.395921	0.021097	0.00357864	0	0.00737118	0.800085	0
Cyba	2.27464	0.595513	0.957819	0.318192	2.22071	2.50871	1.23425	0.661677	1.27981	0.281322	0.288534	0.799992	0.77982
Psma2	0.760882	0.684003	0.716769	0.781965	0.549637	0.952012	0.702413	0.742788	0.736201	0.602837	0.47869	0.799581	0.778286
Rbbp6	0.873927	0.768134	0.951034	1.00716	0.405862	0.903861	0.95756	0.933825	0.667534	0.247133	0.111528	0.799407	0.721937
Ssb	0.581353	0.761753	0.765375	1.11139	0.376435	0.680416	0.821766	0.877375	0.650479	0.465313	0.244195	0.798938	0.793525
Nfkb1	1.17176	0.345305	1.51126	1.51138	0.619401	1.34951	0.822284	0.689496	0.58559	0.106481	0.178387	0.798558	0.497518
Drap1	0.600334	0.631164	0.931728	0.951942	0.411515	0.618464	0.848886	1.14625	0.355121	0.174944	1.41046	0.798355	0.820258
Nap1l1	0.824623	0.440276	1.12251	1.24676	0.403064	1.33772	0.919985	0.689397	0.835014	0.530223	0.265055	0.797339	1.01946
Srsf11	0.712849	0.718349	0.900857	1.20453	0.519051	0.943086	0.890892	0.839904	1.04675	0.636302	0.156178	0.797149	0.818986
Sar1a	0.406151	0.502117	1.00188	0.667074	0.354318	0.42272	0.814191	0.532485	0.260234	0.178853	0.252978	0.79681	0.593083
Calm3	0.707735	0.421838	0.741046	0.515201	0.590159	0.912181	0.599399	0.531399	0.61337	0.765282	0.639772	0.795708	0.757712
Psmb1	0.89388	0.72346	0.965331	0.939781	0.494764	1.29963	0.879333	0.706521	1.25721	0.593628	0.532377	0.795034	0.779417
Ctsz	2.06359	0.513502	1.03729	0.844427	0.758027	1.72687	1.15769	0.66088	0.761835	0.23172	0.27161	0.794813	0.659752
Nfkbiz	0.773666	0.67059	0.958306	0.544291	0.623232	0.494425	0.441811	0.962632	0.120474	0.153663	0.0712396	0.794404	0.322904
Boc	0.00581661	0.0350399	0.338827	0.114394	0.00962539	0.00763407	0.393207	0.0779344	0	0.00867627	0.0283102	0.794262	0.0192338
Atxn7l3b	0.409227	0.442839	0.609043	0.65728	0.375294	0.486926	0.543841	0.640515	0.537456	0.193353	0.0486082	0.793336	0.936704
Sh3glb1	1.49599	1.49333	1.34165	1.77701	0.995058	1.22809	1.05995	1.19808	0.823843	1.27921	1.21939	0.792912	1.08776
Paics	0.187143	0.235079	0.301955	0.4127	0.10286	0.270597	0.23317	0.24207	0.157076	0.214028	0.147335	0.792203	0.437341
Acer3	0.366101	0.108136	0.150636	0.0943468	0.0888634	0.368271	0.0872675	0.0909988	0.0485076	0.153967	0.0296278	0.792158	0.0686264
Myd88	0.218608	0.354105	0.345525	0.258196	0.150335	0.216821	0.297463	0.310993	0.13517	0.07186	0.0180702	0.791176	0.14739
Iqgap1	1.89385	0.822916	1.03026	0.967044	1.6541	1.60573	0.999557	0.811387	1.2461	0.154753	0.139417	0.790035	1.11498
Brk1	1.09809	0.57926	0.697633	0.593486	0.61818	1.11923	0.60647	0.503229	0.558401	0.311886	0.232014	0.789624	0.834663
Fhl1	0.0294278	0.178356	0.467222	0.278648	0.0431328	0.0149126	0.131215	0.156049	0.0151874	0.0455079	1.66633	0.789207	0.055142
Rassf1	0.377655	0.72137	0.473182	0.412259	0.173779	0.331589	0.606288	0.823655	0.164565	0.165214	0.143029	0.788762	0.96847
Nsd3	0.487819	0.424902	0.959402	0.733124	0.527019	0.645906	0.819138	0.632119	0.590603	0.412618	0.0543659	0.788288	0.502892
Dnajb9	0.509552	0.664162	0.695168	0.615337	0.31869	0.35844	0.951625	0.524318	0.257704	0.154696	0.135621	0.787228	0.443201
Frmd6	0.0722592	0.0765627	0.799511	0.852305	0.0685987	0.0460997	0.459931	0.278165	0.0376169	0	0.0519985	0.786707	0.841958
Bptf	0.601095	0.687649	0.743529	0.810153	0.405521	0.518609	0.759044	0.778658	0.808149	0.239953	0.106109	0.786639	0.860473
Oxct1	0.497582	0.165115	0.597606	0.422581	0.105922	0.569377	0.800339	0.629851	0.102198	0.105798	0.343404	0.786137	0.443259
Atp2b4	0.244668	0.27857	0.441727	0.337445	0.0498983	0.227055	0.145195	0.54007	0.0817794	0.66616	0.0125445	0.785742	0.176511
Mmp14	0.317306	0.0601773	0.805484	0.238157	0.0384373	0.122572	0.551889	0.467855	0.0358653	0.0518551	0.0490348	0.784005	0.348042
Rnh1	1.09396	0.297589	0.798743	0.827198	0.352552	1.50844	0.682518	0.400491	0.269065	0.137029	0.429157	0.783813	0.443037
Azin1	0.538384	0.495431	0.692548	0.67485	0.385268	0.341478	0.793747	0.479933	0.296274	1.19694	0.109578	0.782954	1.00478
Psmd7	0.585296	0.528719	0.781483	0.844849	0.217399	0.728667	0.702688	0.685706	0.514884	0.418665	0.775618	0.78287	0.93049
Nfib	0.0791071	1.60933	1.58801	1.29379	0.174014	0.0516128	1.29822	1.07719	0.0556585	0.17002	0.400965	0.782545	1.31696
Cd302	0.430269	0.0416149	0.978652	0.426354	0.0775147	0.124511	0.919481	0.457641	0.0252483	0.0532891	0.0662768	0.782239	0.337354
Fcgrt	0.716978	0.53527	0.888341	0.313883	0.116103	0.530976	0.909244	0.541747	0.0613653	0.112519	0.106128	0.781232	0.503282
Krt19	0.000142838	0.000402381	0.00361904	0	0	0	0	0.0032289	0	0	0	0.780102	0
Nr3c1	0.41547	0.786681	0.766617	0.402912	0.342393	0.21963	0.728863	0.903807	0.347528	0.209957	0.164296	0.778985	0.703476
Ndufa11	0.549654	0.385225	0.605927	0.544494	0.287636	0.566894	0.673858	0.545677	0.524645	0.457768	1.0366	0.77751	0.470742
Rps27l	0.995681	0.710139	0.950339	1.2136	0.431034	1.39709	0.843204	0.734665	0.509336	0.427543	0.783908	0.775359	0.798651
Yy1	0.680042	0.777505	0.784937	0.939658	0.632955	0.879087	0.772853	0.721268	0.638138	0.420651	0.193053	0.775256	0.795747
Gpc6	0.00129879	0.00112053	0.127697	0.031665	0.000519764	0	0.142796	0.153207	0	0	0.00661073	0.775106	0.0468116
Nfix	0.204797	0.230423	1.65602	1.16557	0.0867849	0.118118	1.85976	0.449332	0.052188	0.166382	0.527485	0.774428	0.700163
Klf13	0.445031	0.76896	0.584474	0.532505	0.354061	0.348251	0.537174	0.631943	0.624483	0.222168	0.0751759	0.774059	0.836925
Snx3	1.24211	1.04735	0.866736	0.829013	0.572876	0.959725	0.755301	0.903631	0.530944	0.771629	0.851124	0.773952	0.798455
Eif3e	0.749997	0.727624	0.897354	1.21937	0.329842	1.10582	0.73228	0.671952	1.05907	0.308305	0.713593	0.773744	0.631748
Serpinf1	0.146307	0.0673527	2.23076	0.304411	0.087861	0.0869028	3.76135	0.0676342	0.0774342	0.153151	0.106488	0.773379	0.0903644
Irs2	0.378697	0.013617	0.746902	0.451558	0.101324	0.0733071	0.51844	0.517863	0.155055	0.0786052	0.072178	0.772494	0.477173
Ddx3y	0.46623	0.397944	0.713217	0.807779	0.562212	0.550623	0.441055	0.723289	0.417641	0.275684	0.157907	0.772341	0.434273
Btbd3	0.0190795	0.2238	0.137594	0.033879	0.042379	0.0136426	0.1083	1.05007	0.00239555	0.0185975	0.020313	0.772288	0.243281
Gfra1	0.00381023	0.00213651	0.290615	0.188022	0.000289377	0.00134173	0.0823493	0.0134344	0.232494	0	0	0.771475	0.21948
Prdx6	0.670617	0.290334	0.72226	0.77018	1.50897	0.953381	0.50085	0.31798	0.376515	0.243171	0.357197	0.771199	1.32864
Raly	0.658262	0.757176	0.665573	0.853032	0.506767	0.681531	0.598734	0.836128	0.658832	0.572685	0.234413	0.771024	0.978397
Pbrm1	0.572309	0.64208	0.813556	0.762312	0.324828	0.439659	0.744517	0.837817	0.546712	0.724914	0.089304	0.770142	0.683108
Arid5b	0.369867	0.974384	0.750574	1.67652	0.264112	0.225697	0.703194	1.13814	0.283847	0.103235	0.175203	0.769577	1.24315
Klf3	0.383275	0.719802	0.415907	0.203215	0.665299	0.411198	0.375242	0.543627	0.246057	0.793963	0.0918398	0.768439	0.385499
Fbn1	0.0883105	0.0968789	2.14588	0.34461	0.0913742	0.0930473	0.956451	0.479818	0.0494379	0.114294	0.0730747	0.767701	0.16529
Bag3	0.44594	0.741929	1.17575	1.15295	0.140659	0.210124	1.03485	0.739006	0.0572173	0.116915	0.208581	0.76718	0.936295
Rab1	1.1629	0.590367	0.893401	0.669933	0.48605	0.665108	0.696006	0.620152	0.347749	0.301268	0.266729	0.765064	0.712333
Parva	0.0190758	0.200922	0.514703	0.253419	0.0332885	0.0127406	0.551074	0.397867	0.00381289	0.0361571	0.0540891	0.765023	0.329932
Aplp2	0.956627	1.96019	1.02917	0.848344	0.421144	0.646727	1.12891	1.41387	0.275913	0.663688	0.306828	0.763987	1.49582
Pebp1	0.597488	0.443932	1.00658	1.14556	0.255813	0.66196	1.0778	0.619028	0.531043	0.229862	0.911137	0.762627	1.27768
Gnai3	0.529548	0.569785	0.593651	0.560903	0.550194	0.460705	0.448301	0.567259	0.312464	0.149743	0.03903	0.762547	0.48118
Hspd1	0.686126	0.727921	0.949058	1.37812	0.264187	0.765598	0.695585	1.08131	0.758974	0.305794	0.510039	0.761426	1.31009
Ppp1ca	1.08242	0.743767	0.840939	0.922698	0.918251	1.28798	0.676108	0.729319	1.18456	0.424082	0.484825	0.761214	0.802286
Bclaf1	0.495534	0.529184	0.793816	0.971897	0.41306	0.625069	0.667731	0.836902	0.829367	0.571448	0.130638	0.760987	0.876447
Ptpn12	0.415037	0.588769	0.584866	0.825668	0.346955	0.22246	0.414453	0.428254	0.0398438	0.139129	0.0729941	0.760837	0.642311
Sult1a1	0.101974	0.972325	0.157253	0.0478871	0.0704377	0.0543667	0.267864	0.543841	0.0303249	0.133602	0.0588856	0.759907	0.297928
Ripk1	0.485395	0.568242	0.716961	0.615427	0.216994	0.367359	0.645155	0.494125	0.166829	0.145827	0.0628003	0.759677	0.820701
Psmb2	0.622767	0.558894	0.721372	0.748912	0.41117	0.919455	0.587135	0.564017	0.537361	0.346823	0.529375	0.759583	0.633056
Sdcbp	1.99933	0.997104	0.817044	0.630225	1.19474	1.07275	0.524525	0.605494	0.560756	0.79166	0.160346	0.757941	0.883055
Atp6v1f	1.20659	0.558688	0.689483	0.53213	0.792116	1.17585	0.738303	0.666812	0.853253	0.252938	0.564462	0.757317	0.817509
Anapc5	0.3658	0.509691	0.740404	0.593898	0.215721	0.339026	0.619929	0.583056	0.350745	0.42861	0.802728	0.757135	0.81234
Xbp1	0.486884	0.439263	0.65613	0.718164	0.291699	0.449912	0.590963	0.48461	0.280222	0.0805655	0.059533	0.756663	0.565735
Atrx	0.593765	0.879756	0.797696	0.841565	0.564036	0.745172	0.649911	1.04968	0.941676	0.376128	0.13369	0.754408	1.02738
Taok1	0.542004	0.569747	0.674517	0.655771	0.417115	0.512293	0.516343	0.686202	0.333342	0.234736	0.102363	0.753671	0.930234
Adamts2	0.0171194	0.00729263	0.904551	0.0355503	0.0116276	0.0102224	0.666783	0.0742992	0.00569087	0.0218796	0.0135478	0.753106	0.104669
Cd164	0.469239	0.338766	0.80137	0.582119	0.530005	0.311031	0.566937	0.386709	0.428549	0.139478	0.181893	0.752985	0.389037
Cbx5	0.0929352	0.165779	0.419437	0.467481	0.117663	0.0789151	0.349661	0.414256	0.171958	0.5352	0.0684125	0.75246	0.556035
Sulf1	0.0196616	0.0492473	0.89593	0.502549	0.0101632	0.00891898	0.381477	0.152494	0.0143704	0.0145993	0.0437997	0.752443	0.148121
Lrrc58	0.561207	0.644907	0.878932	0.752781	0.275832	0.546832	0.775502	1.00718	0.17388	0.126557	0.110745	0.751158	0.859553
Snrpg	0.710143	0.619359	0.865392	1.10272	0.422953	1.03284	0.785127	0.627651	1.07968	0.489342	0.282462	0.751067	0.548155
Usp9x	0.557854	0.366122	0.850951	0.874777	0.355106	0.60943	0.696388	0.621159	0.234874	0.247158	0.119112	0.748787	0.652953
Pdia6	0.763075	0.624427	1.08031	0.844951	0.285044	0.807728	0.839455	0.536672	0.437597	0.149048	0.183153	0.748519	0.852564
Rab7	1.18706	0.630138	0.81227	0.612526	1.49671	0.847145	0.707003	0.635849	0.406241	0.21091	0.417659	0.747223	0.722182
Rab18	0.399545	0.492812	0.61391	0.817689	0.153029	0.304161	0.732249	0.636876	0.20015	0.409584	0.232081	0.747152	0.785075
Ash1l	0.558664	0.648365	0.860347	1.05065	0.462758	0.55343	0.858263	0.855113	0.63724	0.354384	0.0999061	0.747101	1.07983
Fkbp2	0.543107	0.189789	0.594564	0.567898	0.212442	0.497066	0.613986	0.315066	0.24664	0.219926	0.0291594	0.746917	0.599876
Psma4	0.727272	0.488948	0.737193	0.891684	0.307675	0.927034	0.589134	0.586527	0.477246	0.318335	0.910543	0.744069	0.658578
Pgam1	1.0126	0.347809	0.873741	0.762233	0.763524	0.908637	0.692851	0.562443	0.406591	0.110448	0.144918	0.743534	0.424606
Ccnd2	0.108284	0.819985	0.783112	0.075823	0.204557	0.517926	0.965218	1.29381	0.201564	0.114195	0.0661809	0.743294	0.57458
Ywhah	0.801432	0.901355	0.607893	0.555031	0.547816	1.06618	0.493344	0.73473	0.644297	0.665786	0.226572	0.743267	1.21026
S100a4	2.23083	0.112382	1.03861	0.695692	0.362002	2.47442	1.77738	0.141776	0.166425	0.235388	0.392626	0.743156	1.55127
Hsd17b10	0.208002	0.338794	0.406238	0.459659	0.149534	0.492293	0.484887	0.391933	0.237254	0.169147	0.264092	0.742339	0.438331
Txnrd1	1.5106	0.629867	1.04516	1.41892	0.743331	1.72986	0.82915	0.570594	0.119349	0.20777	0.242217	0.741631	0.582273
Dag1	0.162502	0.347516	0.773829	1.75208	0.0572664	0.0965451	0.495548	0.75484	0.0950136	0.0569	0.118598	0.741593	2.04958
Pabpn1	0.522012	0.728939	0.881386	0.986179	0.417632	0.626673	0.826534	0.806763	0.779801	0.393612	0.255306	0.741162	1.05812
Manf	0.737716	0.68772	0.962726	1.0682	0.353406	0.769991	0.894363	0.665139	0.545919	0.452067	0.173015	0.741117	0.861065
Crebbp	0.66228	0.5491	0.697779	0.854383	0.53883	0.676811	0.64807	0.717815	0.57055	0.302081	0.135706	0.740969	0.737453
Rbm25	0.993513	0.771686	0.837202	1.28916	0.67254	1.11299	0.847736	0.891909	1.17413	0.553872	0.212589	0.74071	0.851815
Wfdc1	0.00135977	0.00437673	0.0919571	0.00224473	0	0.000556719	0.147599	0.041399	0	0	0.142676	0.740064	0
Grcc10	0.625736	0.619455	0.656552	0.545277	0.4474	0.745666	0.761618	0.644569	0.565181	0.227233	0.369569	0.73966	0.738499
Ptpn13	0.00373434	0.00254106	0.12283	0.0733899	0.000595854	0	0.2554	0.197052	0	0.00196803	0.00273833	0.738671	0.355084
Smarca5	0.667565	0.595224	0.811553	1.32047	0.415264	0.799597	0.759618	1.00922	0.751555	0.600671	0.0980664	0.737842	0.83728
Spag9	1.20629	1.25491	0.972574	0.891675	1.00017	1.75717	0.941032	1.11723	0.490266	0.286394	0.3582	0.737703	0.865231
Mapre1	0.736205	0.963217	0.99615	1.09073	0.541382	0.756724	0.883396	0.88039	0.530717	0.383855	0.264405	0.737498	0.907418
1810058I24Rik	0.518775	0.21533	0.597695	0.346183	0.598051	0.423213	0.448393	0.204438	0.283071	1.37281	0.837138	0.737403	0.448968
Pim1	1.76827	0.335464	0.826313	1.13792	0.987803	1.90255	0.858346	0.36112	0.892465	0.734279	0.198286	0.736305	0.301417
Psmb5	0.703595	0.528652	0.652641	0.732358	0.485664	0.948504	0.667279	0.570723	0.626544	0.284668	0.734907	0.732024	0.6519
Plxdc2	0.0722323	0.0210357	1.49528	0.354781	0.030352	0.0679529	1.16057	0.915564	0.0182488	0.027321	0.0740113	0.731861	0.604635
Tbca	0.641658	0.562513	0.751039	0.731178	0.286555	0.837431	0.679713	0.596322	0.328865	0.240393	0.278079	0.731621	0.612041
Spcs1	0.649814	0.401558	0.802666	0.653524	0.334282	0.571138	0.853316	0.529008	0.337335	0.403675	0.512903	0.731154	0.870503
Tpm1	0.243356	0.616633	0.661024	0.76293	0.158101	0.272522	1.24318	1.62435	0.129	0.369094	5.32578	0.730618	0.588129
Cgnl1	0.0415801	0.0785051	0.103558	0.0334203	0.0222499	0.043119	0.0914689	0.0440336	0.00896814	0.0197731	0.0118715	0.730233	0.0190288
Nfic	0.344113	0.337836	0.824918	0.697987	0.169081	0.0979042	0.947214	0.607772	0.106401	0.062965	0.318766	0.730026	1.11895
Set	0.88912	0.740292	0.996281	1.59945	0.467219	1.17907	0.921205	0.838898	1.0245	0.348345	0.493971	0.729577	1.14144
Hspg2	0.0945979	0.91038	1.67373	0.705989	0.102337	0.0527526	1.03597	0.832919	0.0373245	0.121391	0.116456	0.729338	1.04841
Glud1	0.884948	0.469807	0.745345	0.440705	0.380606	0.80382	0.539451	0.508409	0.226284	0.138294	0.12222	0.72897	0.506311
Scarb2	0.454425	0.216503	0.35157	0.237905	0.173752	0.385768	0.254824	0.301741	0.143594	0.0577655	0.0443712	0.728148	0.793351
Tmem30a	0.513804	0.707161	0.75077	0.532615	0.436487	0.378042	0.663513	0.764306	0.360878	0.234434	0.150726	0.728063	0.722682
Tmed9	0.680825	0.689836	1.12124	0.892077	0.340354	0.712532	1.17713	0.713797	0.730779	0.345386	0.244172	0.72788	1.01747
Ndufs7	0.469248	0.340053	0.534564	0.548843	0.295203	0.340194	0.580695	0.615301	0.253864	0.303118	1.39979	0.727864	0.653444
Cbx3	0.331778	0.457293	0.718685	0.687105	0.258837	0.303433	0.674703	0.64632	0.690562	0.759236	0.206542	0.727322	0.833364
Ndufa6	0.606513	0.620392	0.587613	0.708692	0.450278	1.12949	0.611739	0.632282	0.688001	0.373268	1.23036	0.726552	0.63273
Cd34	0.086396	1.11031	1.69882	0.421214	0.107919	0.0865481	0.347782	0.447665	0.042515	0.121135	0.0729611	0.726328	0.112607
Arl1	0.466558	0.504645	0.958933	0.780189	0.213231	0.397817	0.993924	0.701397	0.205974	0.110137	0.537842	0.725735	0.781376
Tcf25	0.672619	0.568909	0.822707	0.785003	0.492891	0.742222	0.649603	0.713604	0.509814	0.198658	0.31317	0.724657	0.821683
Pim3	0.328153	1.74242	0.472161	0.47798	0.174203	0.219551	0.504554	0.93005	0.152267	0.223702	0.187955	0.723525	0.462446
Pomp	1.08572	0.779427	0.794737	0.859896	0.748212	1.48871	0.764705	0.726384	0.779684	0.340795	0.691186	0.721626	0.875685
Dync1h1	0.614594	0.49564	0.807966	0.570548	0.241314	0.412024	0.514442	0.596618	0.298986	0.197077	0.114398	0.721611	0.585602
Cltc	1.63655	0.583366	0.916196	0.771338	0.955204	0.943563	0.810045	0.665771	0.555778	0.681588	0.216155	0.721559	0.610397
Ctdsp2	0.337707	0.373941	0.638321	0.543402	0.234285	0.219225	0.559976	0.508854	0.237314	0.0697599	0.168482	0.720886	0.647604
Ptov1	0.287254	0.1952	0.630046	0.625898	0.0878503	0.21194	0.72605	0.344402	0.0962198	0.068657	0.256069	0.719776	0.620449
Mgst3	0.144632	0.235157	0.206074	0.0836707	0.0625236	0.199208	0.117873	0.726143	0.0495506	1.43972	0.74841	0.719462	0.314429
Hnrnpa1	0.699163	0.747323	0.963517	1.52635	0.335381	1.06351	0.987002	0.709603	0.972537	0.493148	0.25951	0.719105	0.682675
Prnp	0.0877939	0.788774	0.898823	0.243966	0.064004	0.179924	0.74425	0.486504	0.0274452	0.387197	0.200104	0.718597	3.11652
Gem	0.0756988	0.32261	0.98743	0.995864	0.0641818	0.0670191	1.0804	0.844844	0.301424	0.0331687	0.0553998	0.717303	0.273887
Mprip	0.176479	0.83798	0.713913	0.753604	0.12681	0.20208	0.580634	1.35258	0.182325	0.147345	0.137156	0.717167	0.539419
Ndufb8	0.863601	0.62862	0.671725	0.922162	0.462754	0.961658	0.576749	0.725127	0.566134	0.412994	1.43621	0.717113	0.828495
Tgfbr2	0.536254	0.221944	0.963299	0.227022	0.211226	0.15732	0.700044	0.269439	0.26835	0.0279107	0.0552839	0.715838	0.63841
Cd2ap	0.313817	0.691046	0.399082	0.405413	0.0574187	0.443484	0.405608	0.531899	0.348033	0.11908	0.065234	0.715004	0.408301
Aff1	0.404275	0.213602	0.558593	0.176924	0.22903	0.430648	0.349988	0.30846	0.414338	0.312557	0.0630547	0.714384	0.225105
Gstm2	0.0206679	0.185047	0.575607	0.171618	0.0108243	0.00834275	0.0391067	0.221644	0.00913641	0.0356403	0.070603	0.713512	0.0410601
Emc10	0.403525	0.475085	0.716667	0.423195	0.154737	0.406634	0.675827	0.538639	0.262304	0.264876	0.16683	0.711953	0.854546
Eny2	0.322539	0.579381	0.653772	0.783209	0.204721	0.381649	0.600291	0.467034	0.407235	0.487538	0.296698	0.710554	0.602699
Myo1c	0.356975	0.528034	0.402761	0.319071	0.219416	0.344495	0.314775	0.4717	0.364763	0.0761032	0.0803221	0.708893	0.301343
Ndufb4	0.363077	0.475581	0.494006	0.560347	0.263624	0.387281	0.5952	0.421676	0.251891	0.379528	1.08772	0.708808	0.544367
Kitl	0.132363	1.87314	0.236761	0.142328	0.088154	0.0596346	0.0783077	1.41879	0.0215265	0.17044	0.0804855	0.708214	0.555021
Thoc2	0.403326	0.495834	0.54186	0.566407	0.279602	0.43372	0.488215	0.575293	0.424071	0.386651	0.101481	0.708029	0.560254
Gsk3b	0.61797	0.614679	0.698941	0.581889	0.339241	0.446831	0.677623	0.80034	0.442528	0.376849	0.200443	0.70779	0.900165
Arhgap31	0.296375	0.919631	0.233656	0.163416	0.224617	0.262031	0.234059	0.503333	0.0839197	0.095828	0.120271	0.707142	0.405364
Grn	2.21001	0.395117	0.886545	0.265069	0.551406	0.995538	0.872625	0.435106	0.417345	0.276453	0.206145	0.70627	0.554259
Rell1	0.355216	0.637475	0.256277	0.282507	0.237627	0.315754	0.37948	0.477148	0.40594	0.16355	0.0929857	0.706113	0.238029
Tspan3	0.324121	0.0783211	0.644081	0.41465	0.0570235	0.346827	0.960529	0.568448	0.0790994	0.0447931	0.273617	0.705614	1.03096
Chmp5	0.427239	0.567157	0.388112	0.271851	0.301425	0.292704	0.366849	0.541369	0.148599	0.240106	0.125463	0.705379	0.52656
Mrpl23	0.556012	0.347531	0.577204	0.720972	0.200031	0.466059	0.480204	0.577498	0.441719	0.131899	0.634479	0.705341	0.607192
Timm13	0.73396	0.357441	0.737408	0.692075	0.305841	0.712448	0.613382	0.423207	0.594715	0.363756	0.678665	0.703896	0.659381
Rasd1	0.00736912	0.220003	0.0596233	0.0182161	0.0136184	0.00848806	0.0859532	0.870993	0.0434585	0.0350103	0.0180766	0.703547	0.0131707
Bnip3l	0.507902	0.686681	0.635925	0.502124	0.673869	0.426518	0.646975	0.65937	0.534319	1.61534	0.29114	0.703147	0.71407
Plce1	0.00308458	0.00720113	0.203294	0.0419972	0.0312552	0.0124346	0.327159	0.356293	0	0.00333602	0.0092414	0.70292	0.636637
Ldhb	0.0611367	0.0371939	0.0885875	0.156641	0.0525759	0.00269204	0.122347	0.394548	0.0341078	0	0.0776078	0.702455	0.978363
Bcap31	0.501673	0.488869	0.635795	0.527681	0.326821	0.586373	0.737786	0.593315	0.486362	0.27253	0.186599	0.702056	0.632909
Ndufb6	0.355229	0.363275	0.447598	0.540804	0.248267	0.438694	0.432444	0.54239	0.236999	0.184534	0.745512	0.701159	0.325645
Uqcrq	0.905546	0.682147	0.799151	0.921992	0.563527	0.939931	0.575191	0.842734	0.608503	0.587191	1.74629	0.700835	0.685303
Dynlrb1	0.585121	0.577975	0.840855	0.709093	0.378168	0.618227	0.973673	0.720949	0.452357	0.186455	0.521722	0.70045	1.32059
G3bp2	0.540349	0.47742	0.494201	0.499252	0.306573	0.507427	0.337282	0.45702	0.493889	0.179393	0.175247	0.699917	0.365577
Usp53	0.0633398	0.121137	0.130901	0.127902	0.0571779	0.0549415	0.259517	0.174001	0.138434	0.0206121	0.0362347	0.699839	0.503452
Ndufs5	0.493319	0.685437	0.681363	0.692484	0.326077	0.501988	0.672355	0.809636	0.383481	0.315699	1.2227	0.699663	0.670285
1700027J19Rik	0.0121864	0.0483096	0.354488	0.24422	0.0190617	0.00883359	0.20519	0.218383	0.00387897	0.00811229	0.0546014	0.699511	0.422974
Nrp2	0.667292	0.706474	0.156452	0.0693812	0.15148	0.308566	0.318886	0.47252	0.0182476	0.0706387	0.0560126	0.699016	0.439134
Atp6v0b	1.68276	0.560458	0.816041	0.656598	1.18645	1.28303	0.953524	0.707714	0.970166	0.615455	0.396631	0.698544	0.901287
Map4k4	1.00078	0.593216	0.990345	1.35321	0.494417	1.9168	0.793427	0.663052	0.543992	0.136827	0.0666262	0.697463	1.03948
Limd1	0.399358	0.151091	0.421962	0.370158	0.0764891	0.587458	0.299729	0.929863	0.455129	0.277463	0.146399	0.696202	0.598841
Ephx1	0.0539064	0.257428	0.251478	0.182324	0.03452	0.0207439	0.285077	0.239805	0.0830882	0.0369819	0.0509744	0.695608	0.112828
Arid5a	0.220022	0.617843	0.357323	0.473961	0.119019	0.202445	0.250828	0.703421	0.449467	0.0766931	0.0411732	0.695555	1.17616
Foxp1	0.787882	0.471226	0.58081	0.413598	0.333021	1.13988	0.707466	0.521236	1.79653	0.088636	0.0972893	0.695441	1.05389
Npdc1	0.0277638	0.264355	0.640785	0.226366	0.0483814	0.0186718	0.772737	0.303368	0.0134817	0.0353392	0.086079	0.695404	0.587076
Edf1	0.814414	0.626154	0.805632	0.953429	0.502068	1.07455	0.782384	0.625185	0.682402	0.448647	0.671326	0.695046	0.755215
Glg1	0.470899	0.366106	0.861106	0.396554	0.213251	0.318603	0.669998	0.625095	0.242246	0.130786	0.0623889	0.694914	0.655756
Romo1	0.390637	0.291666	0.563585	0.534594	0.194705	0.29844	0.558565	0.445885	0.20956	0.18331	0.551411	0.694421	0.502621
Gdi2	1.5139	0.844199	1.04479	0.80545	0.704925	2.13642	0.829802	0.774259	1.31149	0.359445	0.374051	0.693363	0.677555
Arglu1	0.423641	0.718915	0.670827	0.850287	0.320832	0.539872	0.626919	0.716929	0.825173	0.366427	0.281526	0.69303	0.745875
Ndufb5	0.682372	0.544502	0.729374	0.831164	0.402774	0.840239	0.677376	0.650447	0.630799	0.230575	1.85471	0.692987	0.665025
Hspe1	0.827461	0.655194	0.960673	1.42751	0.316186	1.14247	0.774894	0.998184	1.16508	0.264538	0.787466	0.692697	1.13499
Plcb3	0.0508453	0.070926	0.0884376	0.120554	0.0190149	0.0206953	0.0622113	0.0606515	0.0202092	0.0174828	0.00755686	0.691946	0.0704979
Fis1	0.629475	0.551869	0.548956	0.499809	0.695324	0.692511	0.520489	0.543076	0.581555	0.846638	0.452093	0.69193	0.60081
Rpn2	0.577125	0.39977	0.990658	0.482282	0.252594	0.50695	0.869336	0.503711	0.167558	0.220341	0.0816908	0.691912	0.660695
Psmd4	0.539833	0.46261	0.567778	0.763746	0.327361	0.628995	0.463785	0.490816	0.466945	0.452745	0.839108	0.691878	0.657379
Ifitm1	0.141682	0.0169258	0.0332135	0.0511904	0.531888	1.8308	0.024776	0.541142	0.04502	0.0523308	0.0121289	0.691668	0.00987359
Egfl6	0.00220313	0.000373176	0.0034555	0	0.00060968	0.00149736	0.436752	0	0.0486138	0	0	0.69031	0.017734
Ccdc80	0.0556743	0.0475872	1.58323	0.122018	0.0609811	0.0449138	1.1115	0.623191	0.0180908	0.075891	0.0684495	0.69004	0.0393264
Fgfr1	0.15544	0.0711683	1.39791	1.43347	0.0836668	0.257804	1.099	0.127141	0.0670869	0.0143377	0.0949481	0.68973	0.521222
Tmod2	0.00524566	0.00984153	0.387894	0.0273049	0.0473868	0.00897181	0.201317	0.258667	0	0	0	0.689226	1.15451
Cct5	0.573563	0.5726	0.739149	1.02885	0.293389	0.898663	0.603328	0.699323	0.695818	0.35979	0.416673	0.689146	0.891486
Srp9	0.875349	0.607376	0.861632	0.869593	0.708301	0.89001	0.790324	0.752088	0.864464	0.42143	0.690473	0.688724	0.818981
Ubl3	1.09082	0.694431	0.554406	0.47079	0.65882	1.18618	0.692561	0.663143	0.671114	0.121869	0.2836	0.688328	0.411368
Plscr4	0.0198361	0.256978	0.282915	0.095049	0.0245593	0.0194907	0.0750648	0.205614	0.0104594	0.0428232	0.0111412	0.688263	0.613153
Col5a3	0.0495917	0.0230399	1.49039	0.358731	0.0422009	0.0463563	0.273544	0.451521	0.078341	0.0500099	0.0251907	0.687734	1.10366
Magt1	0.402295	0.265243	0.478467	0.315695	0.149947	0.384645	0.334517	0.330712	0.237606	0.21515	0.0840243	0.687107	0.419296
Tpr	0.771957	0.896221	0.829719	0.861771	0.474271	0.773495	0.824144	0.870565	0.729823	0.566765	0.229587	0.686968	0.815391
Dusp1	1.1581	1.79626	0.911528	0.650917	1.46453	1.35101	1.38914	1.57787	0.229383	0.576146	0.330075	0.685308	0.798183
Emc7	0.470196	0.482085	0.631315	0.458813	0.216453	0.428298	0.5243	0.621389	0.22966	0.207167	0.182912	0.684939	0.769118
Tmem14c	0.819166	0.583567	0.638838	0.543756	0.447063	1.0055	0.534722	0.701701	0.546228	1.22006	0.37869	0.683849	0.689557
Sptssa	0.621479	0.466225	0.460043	0.394165	0.2314	0.413493	0.438912	0.492604	0.266531	0.148492	0.17046	0.6828	0.647422
Macf1	0.633995	1.04775	0.678299	0.655237	0.317028	0.55441	0.7177	1.02883	0.564938	0.318669	0.0780655	0.681067	0.364198
Rsrc2	0.516091	0.931538	0.613321	1.05768	0.696048	0.66681	0.798729	0.972666	0.715038	0.501148	0.198544	0.680745	0.964332
Dst	0.0915677	0.928153	1.01178	0.753303	0.111447	0.0534802	0.91052	0.818543	0.0397566	0.117129	0.178915	0.679848	1.89892
Kif1b	0.376964	0.623674	0.644655	0.605286	0.176174	0.165749	0.542887	0.674232	0.0396277	0.0910169	0.577136	0.679607	0.91586
Sulf2	0.341711	0.00693874	0.423996	0.0142339	0.0295055	0.167176	0.302696	0.028512	0.0152731	0.010162	0.0240195	0.679497	0.0768024
Esd	1.08177	0.479208	0.799395	0.862738	0.455668	0.967667	0.67499	0.52487	0.505619	0.281283	0.482268	0.67919	0.597133
Cdv3	0.744633	0.489856	0.954785	1.16041	0.343375	0.798816	0.917625	0.557112	0.697782	0.384791	0.471504	0.678757	0.489101
Mdh1	0.416193	0.19664	0.52144	0.470321	0.201723	0.640699	0.552365	0.612551	0.492962	0.140617	0.887188	0.678243	0.817792
Ppp1cb	0.500844	0.642137	0.697289	0.77119	0.625249	0.431883	0.611641	0.880956	0.519262	1.18102	0.481684	0.677299	0.821844
Dnajb6	0.855783	0.82119	0.645539	0.975113	0.656512	1.06918	0.556678	0.827555	0.650727	0.732092	0.301905	0.677111	0.571076
Ostc	0.482751	0.305698	0.944862	0.547032	0.314864	0.546984	0.806524	0.398754	0.448679	0.169881	0.177861	0.676338	0.583085
Sri	0.572886	0.701657	0.682967	0.389471	0.706888	1.02203	0.617347	0.710694	0.503277	0.463823	0.0975138	0.675908	0.540137
Med13l	0.425321	0.335022	0.575228	0.534317	0.39337	0.627797	0.624319	0.520409	0.310828	0.458149	0.0642721	0.675332	0.46909
Srrm1	0.558539	0.61132	0.661376	1.08141	0.408835	0.818489	0.608246	0.754289	0.703504	0.66964	0.205503	0.674893	1.00383
Sf3b2	0.637868	0.569013	0.725013	0.846719	0.579015	0.646936	0.654705	0.681982	0.779632	0.377555	0.205931	0.674586	0.863534
Atp5k	0.56235	0.416144	0.525133	0.620328	0.353722	0.494049	0.525427	0.494486	0.431872	0.345379	1.24231	0.673999	0.422545
Ufc1	0.439423	0.335373	0.642796	0.419484	0.205711	0.480335	0.592056	0.317747	0.34521	0.112066	0.475828	0.673284	0.444717
Fmnl2	0.060643	0.0557111	0.290986	0.050248	0.163673	0.164574	0.0741962	0.038493	0.0390513	0.0105689	0.0106171	0.672446	0.386036
Ldlr	0.27333	0.0448111	0.496295	0.216051	0.0967272	0.18875	0.187898	0.214384	0.0235109	0.0235809	0.00661073	0.671686	0.462136
Paip2	0.503871	0.697514	0.723843	0.793456	0.412774	0.589394	0.678166	0.784789	1.14678	0.60663	0.705177	0.671683	0.687273
Saraf	0.474269	0.660183	0.51722	0.463395	0.273882	0.46503	0.681436	0.667712	0.273329	0.116366	0.275918	0.671421	0.745813
Tmed5	0.68361	0.846023	0.659016	0.70619	0.793405	0.886653	0.403369	0.727294	0.638956	0.141246	0.129268	0.670676	0.666049
Ube3a	0.470513	0.380187	0.674238	0.706259	0.256387	0.417271	0.608088	0.626036	0.486595	0.215764	0.231958	0.669992	0.647431
Blvrb	0.939057	0.301636	0.597688	0.351622	0.228618	0.295785	0.49202	0.352861	0.725179	2.50596	0.0913213	0.66959	0.390742
Pum1	0.372296	0.369092	0.595363	0.959825	0.209934	0.436398	0.500666	0.503059	0.501375	0.63982	0.0787138	0.667769	0.617146
Arhgap5	0.127849	0.566289	0.558206	0.594994	0.102514	0.268462	0.583146	0.795512	0.0722715	0.106877	0.140248	0.667556	0.873029
Meg3	0.0660002	0.036197	2.00449	2.15093	0.0525317	0.046259	1.22009	1.49004	0.047618	0.0640565	0.147325	0.667257	0.523672
Bcl3	0.511522	0.429441	0.427121	0.424073	0.221055	0.485906	0.175639	0.412066	0.197159	0.0749423	0.0542177	0.6671	0.489506
Ndn	0.0130947	0.00906684	0.734359	0.0503053	0.0111751	0.00776358	0.274635	0.0983355	0.0123246	0.0132509	0.0303895	0.666895	0.230295
Snrpd2	0.520766	0.440877	0.771929	0.928642	0.301715	0.788444	0.707595	0.573761	0.749829	0.329458	0.490743	0.666464	0.624222
Col5a2	0.100129	0.0505386	2.04077	0.687856	0.0885655	0.0946873	1.30064	0.459069	0.0743079	0.0997308	0.125756	0.66596	0.738676
Ppig	0.719437	0.484482	0.508883	0.751489	0.352062	0.71854	0.436377	0.637994	0.520275	0.238448	0.163786	0.665255	0.651779
Taldo1	1.11477	0.535327	0.462016	0.557122	1.86538	1.76468	0.468044	0.480792	0.736891	1.17474	0.549716	0.665239	0.855524
Scp2	0.760452	0.498534	0.575232	0.396915	0.773681	0.816618	0.338436	0.548302	0.376529	0.164463	0.529639	0.664842	0.692538
Magoh	0.336138	0.619788	0.470174	0.639226	0.567847	0.518473	0.491988	0.557675	0.394267	0.282343	0.174259	0.664473	0.621745
Ndufv1	0.228073	0.335248	0.422583	0.461137	0.140074	0.315178	0.40913	0.448727	0.200092	0.256507	0.786637	0.66433	0.468627
Wipf1	0.374881	0.235563	0.514158	0.290527	0.397165	0.458134	0.535092	0.341764	0.267648	0.0789153	0.0273235	0.664235	0.354658
Mdfic	0.804093	0.22377	0.234464	0.585771	0.0867519	0.258268	0.168222	0.110749	0.0415347	0.0817459	0.00593377	0.664143	0.119754
H2afv	0.4335	0.536055	0.583034	0.921529	0.413641	0.571936	0.579562	0.544278	0.819053	0.514047	0.332248	0.663878	0.86807
Tomm6	0.858586	0.552636	0.855419	0.886565	0.720127	0.869676	0.826784	0.65106	0.525232	0.242263	0.470135	0.663872	0.786727
Smc3	0.293451	0.360895	0.440307	0.582937	0.259309	0.430846	0.53032	0.488157	0.572832	0.499126	0.0715474	0.66344	0.679026
Pbx1	0.0600329	0.191436	0.52339	0.218016	0.392771	0.140484	0.301221	0.542386	0.030054	0.0282789	0.04058	0.662922	0.398744
Slc16a1	0.0901448	0.167035	0.319087	0.246593	0.0398019	0.036501	0.424475	0.12047	0.169073	0.802625	0.0455607	0.662771	0.249782
Wac	0.499541	0.553951	0.635237	0.72829	0.520134	0.528867	0.585769	0.68714	0.44728	0.526288	0.0994993	0.662753	0.795062
Chd3	0.227726	0.13101	0.397693	0.179211	0.0396318	0.328111	0.272535	0.301285	0.239279	0.0258756	0.00913316	0.661682	0.0868236
Aff4	0.563881	0.391137	0.72028	0.748864	0.45038	0.587559	0.575818	0.686444	0.474059	0.0798568	0.114315	0.660556	0.644536
Gabarapl2	0.491496	0.814578	0.595656	0.666008	0.513217	0.744636	0.709791	0.772407	0.554663	1.19938	0.564121	0.660502	0.860704
Hnrnpdl	0.44937	0.605089	0.764038	1.15016	0.3887	0.5715	0.800461	0.667188	0.61208	0.35587	0.348491	0.660418	0.958651
Entpd2	0.0201079	0.0131042	1.12999	0.097299	0.0177216	0.0084677	0.147477	0.153139	0.0247319	0.0236316	0.0337527	0.659767	0.381434
Kras	0.757824	0.569144	0.496598	0.490051	0.527121	0.783839	0.381923	0.477438	0.600814	0.340538	0.120486	0.659442	0.487203
Bcl7c	0.240333	0.250431	0.674572	0.631096	0.127962	0.297207	0.524391	0.329372	0.250276	0.0990127	0.119461	0.659142	0.436578
Ssbp3	0.108803	0.186333	0.287916	0.210672	0.0581135	0.113564	0.232545	0.194693	0.0910995	0.343022	0.0372254	0.658859	0.231217
Mustn1	0.0311944	0.333292	0.218693	0.0716331	0.0436971	0.0120261	0.0962027	0.586639	0.00835706	0.0175279	2.07291	0.658439	0.0474737
Ift20	0.28902	0.372178	0.785091	0.390203	0.2332	0.299011	0.844565	0.46795	0.157076	0.268885	0.0911325	0.6577	0.537244
Erf	0.163782	0.416595	0.462566	0.478888	0.106905	0.118809	0.506294	0.445629	0.0767991	0.0675839	0.014073	0.657371	0.723034
Txndc17	0.819843	0.601648	0.872415	0.663292	0.484231	0.799645	0.715922	0.653772	0.372846	0.26516	0.410599	0.656786	0.680044
Cldnd1	0.306804	0.237219	0.491718	0.885651	0.105241	0.793667	0.430472	0.48212	0.223739	0.10062	0.170044	0.65634	0.626768
Pum2	0.596865	0.464114	0.580244	0.658658	0.557686	0.485149	0.491224	0.523683	0.548151	0.461962	0.0963829	0.65609	0.500919
Tagln	0.0386341	0.131423	0.419129	0.344372	0.043144	0.0225811	0.228258	1.22908	0.0264297	0.0488922	0.0846969	0.655832	0.232283
Psme1	0.807303	0.79578	0.469696	0.39594	0.4727	1.55044	0.350566	0.584559	0.755464	0.259684	0.208985	0.654848	0.43578
Tle3	0.267969	0.152201	0.302362	0.236324	0.363562	0.373665	0.119936	0.168647	0.255093	0.0363416	0.0148052	0.653857	0.625514
Sh3bgrl3	2.27394	1.04258	1.11278	0.50293	2.2871	2.83995	0.818701	0.689072	1.70167	0.407086	0.339718	0.653615	0.592455
Icam1	0.570927	0.87129	0.409687	0.148231	0.351945	0.414066	0.386044	0.420436	0.26959	0.102481	0.0618108	0.653504	0.0771309
Clmp	0.0379596	0.015978	0.829526	0.196516	0.00892326	0.0136308	0.472723	0.0145007	0.0160376	0.0201807	0.0218314	0.653471	0.00527513
Lamtor2	0.724044	0.307003	0.606041	0.381246	0.49235	0.552029	0.531423	0.387788	0.415549	0.111621	0.526556	0.653435	0.52678
Ski	0.406986	0.458886	0.914101	0.505612	0.299286	0.15247	0.931722	0.572637	0.0913008	0.0967484	0.108438	0.653008	0.836451
Atp2a2	0.702365	0.372271	0.939688	0.928816	0.20636	0.418764	0.768041	1.00646	0.213803	0.344127	0.0906762	0.652817	0.537243
Psmc6	0.460508	0.558881	0.613366	0.922126	0.265366	0.484873	0.589612	0.576056	0.381155	0.375293	0.368246	0.652694	0.657433
Prss23	0.0215858	0.040667	0.754487	0.0645256	0.0567063	0.0106642	0.0803866	0.54151	0.00669205	0.0129007	0.179268	0.652235	0.652867
Rnf7	0.435205	0.454839	0.432268	0.582305	0.264835	0.330212	0.508676	0.479642	0.372404	0.12755	0.622378	0.651588	0.801079
Ech1	0.30454	0.409568	0.384348	0.301045	0.344555	0.408148	0.408322	0.660302	0.257755	0.111213	0.366435	0.651482	0.544654
Dnaja2	0.758487	0.4798	0.750063	0.938353	0.410427	0.851436	0.526419	0.516613	0.618898	0.308487	0.622641	0.651478	0.689721
Arid4b	0.493635	0.534372	0.592646	0.880399	0.455918	0.805034	0.618352	0.667126	0.650782	0.389774	0.065206	0.651347	0.561003
Ubxn1	0.692945	0.567313	0.600985	0.667192	0.458012	0.716421	0.650604	0.53312	0.640362	0.347111	0.700951	0.650574	0.669652
Abca8a	0.0279604	0.0264284	1.59553	0.289982	0.0132004	0.01694	0.242869	0.370299	0.0154032	0.0198808	0.0394135	0.650493	1.48689
Ehd1	1.13953	0.670512	0.531132	0.431006	0.882052	1.029	0.409841	0.702071	0.327409	0.245139	0.17346	0.650432	0.232237
Hes1	0.0754977	0.933398	0.333423	0.180334	0.108073	0.0226288	0.480427	1.04484	0.133925	0.106837	0.168396	0.649977	0.68679
Tprgl	0.417805	0.8252	0.505976	0.315071	0.470625	0.338827	0.591857	0.885732	0.366945	0.611079	0.350142	0.64641	0.791844
Psma1	0.631369	0.45871	0.483005	0.556136	0.391569	0.978731	0.418105	0.443058	0.691059	0.454092	0.337335	0.646379	0.493071
Arhgef12	0.1457	0.811953	0.899084	0.876155	0.115166	0.0551049	0.662685	1.00361	0.0316992	0.734686	0.119495	0.646095	1.00388
Csnk2a1	0.356338	0.483771	0.547183	0.698124	0.328326	0.456074	0.502823	0.549755	0.582156	0.341805	0.340773	0.645928	0.668583
U2af1	0.434331	0.516218	0.63374	1.09434	0.351519	0.711678	0.564446	0.521257	0.566525	0.322206	0.265282	0.645372	0.725993
Hdgf	0.650705	0.37912	0.834301	1.26793	0.284423	0.554966	0.698152	0.572965	0.468816	0.661472	0.779964	0.645357	0.807592
Snrnp70	0.594319	0.46892	0.654618	0.968042	0.326088	0.689022	0.598356	0.637917	0.713943	0.403833	0.090382	0.644671	0.785349
Nisch	0.582538	0.403479	0.620964	0.511997	0.481531	0.29889	0.559121	0.48601	0.372867	0.109835	0.0585259	0.644209	0.559116
Vezf1	0.225449	0.371672	0.498996	0.543555	0.257586	0.238071	0.613302	0.468856	0.428437	0.121271	0.159332	0.643239	0.773494
Sumo1	0.664	0.76092	0.74195	0.947878	0.505349	0.918633	0.612699	0.596259	0.646936	0.347738	0.370012	0.643156	0.671812
Crem	0.762702	0.384766	0.273828	0.419836	0.257687	1.3317	0.152998	0.638587	0.488818	0.0958454	0.0746425	0.643011	0.332296
Ywhag	0.688633	0.281776	0.713886	0.599889	0.294336	0.564737	0.347781	0.416541	0.343281	0.0958674	0.282687	0.641749	0.414898
Sf3b5	0.519338	0.27505	0.589447	0.486731	0.361842	0.560484	0.489262	0.359288	0.447697	0.218468	0.389665	0.640795	0.420022
Col18a1	0.0165293	0.061762	0.427998	0.222945	0.0650334	0.0118682	0.321023	0.240302	0.005368	0.0177571	0	0.638898	0.752844
Ctdspl	0.0470035	0.0727271	0.224356	0.225272	0.0970685	0.00951828	0.502628	0.61245	0.000927396	0.0128323	0.0165793	0.638628	0.0981068
Tmx3	0.26364	0.460296	0.41173	0.327409	0.252628	0.258573	0.323101	0.573975	0.202696	0.0905818	0.0572391	0.638341	0.536901
Nfat5	0.641848	0.696293	0.913022	1.14765	0.564272	0.789454	1.03949	0.67118	0.434485	0.131493	0.0632637	0.637992	0.732916
Rbbp7	0.267019	0.324593	0.692461	0.892929	0.180606	0.326651	0.675684	0.474885	0.290034	0.306947	0.314054	0.637454	0.488452
Nradd	0.0316446	0.0178716	0.115394	0.187827	0.0164535	0.003892	0.096325	0.031812	0.00633639	0.0121944	0.0278445	0.637156	0.202484
Slc4a4	0.00233404	0.00200298	0.164076	0.0569439	0.000289377	0.00536678	0.143118	0.0119421	0	0	0.0199595	0.636165	0.026363
H2-K1	2.17252	2.28995	1.27206	1.09309	1.08997	2.44844	0.943994	1.43375	2.21146	0.466444	0.274599	0.635941	1.38234
Pcf11	0.499102	0.811208	0.731578	0.647091	0.417549	0.350597	0.68103	0.709078	0.352648	0.328615	0.113796	0.635802	0.512624
Ubap2l	0.707789	0.480353	0.675277	0.874523	0.371738	0.678003	0.557761	0.520454	0.584231	0.29452	0.349755	0.635755	0.684196
Scand1	0.856925	0.341455	0.660342	0.44785	0.83913	1.11886	0.653985	0.494277	0.804424	0.273359	0.422379	0.635412	0.671623
Acaa2	0.214708	0.264441	0.297417	0.218983	0.11232	0.133883	0.183182	0.306883	0.105944	0.136018	0.286208	0.634734	0.434321
Ube2n	0.614377	0.540966	0.579853	0.813493	0.413301	0.773016	0.474775	0.51086	0.511842	0.303671	0.345278	0.634477	0.622553
Eif5b	0.792715	0.549493	0.660981	0.859527	0.293066	0.869879	0.625234	0.652303	0.547559	0.31634	0.330033	0.634423	0.805447
Itm2c	0.561339	0.308022	0.715409	0.23319	0.163973	0.670781	1.2592	0.493786	0.0906137	0.0858121	0.142875	0.63404	0.680107
Usp34	0.398688	0.515948	0.636261	0.734263	0.298487	0.405415	0.5484	0.553125	0.495276	0.282521	0.142935	0.63363	0.711413
Fkbp9	0.0559428	0.353967	1.00669	0.267415	0.0721841	0.0244321	1.33495	0.348462	0.0239591	0.0640184	0.0768619	0.633524	0.560355
Pdpn	0.436249	0.0138791	1.12512	1.24866	0.114691	0.0675244	0.655159	0.0463052	0.0408224	0.0362484	0.0960266	0.633478	0.0670882
Celf1	0.595825	0.344813	0.454459	0.611271	0.29778	0.414599	0.411612	0.697988	0.514107	0.392586	0.102631	0.633452	0.533931
Higd2a	0.442309	0.593912	0.434543	0.40037	0.388788	0.640658	0.45033	0.47214	0.316084	0.127607	0.55221	0.633198	0.634091
Btbd7	0.359447	0.525633	0.547968	0.505035	0.284619	0.373394	0.535011	0.594132	0.303564	0.180512	0.0722379	0.632883	0.543387
Pak2	0.818306	0.729133	0.610605	0.748576	0.817856	0.88422	0.552875	0.638109	0.553244	0.144868	0.0971125	0.63276	0.764942
Dpysl2	0.513678	0.537176	0.9005	0.376563	0.11239	0.535514	0.712179	1.08649	0.0957299	0.0855641	0.0694667	0.632597	1.11102
Hmox1	3.09468	0.753213	1.90601	1.5561	0.970141	1.70498	1.68105	0.531082	0.360584	0.425121	0.378049	0.632467	0.597748
Arhgef28	0.00353019	0.097954	0.085893	0.00764962	0.0116041	0.00184694	0.0391661	0.0577572	0.00231692	0.0144149	0	0.632426	0.269273
Rhob	0.841788	1.04142	0.656658	0.628445	0.461658	0.126455	0.665735	1.45566	0.315791	0.164464	0.0997982	0.631115	0.794776
Ddx50	0.255846	0.565026	0.623227	0.650018	0.277185	0.319743	0.635371	0.607908	0.479385	0.104515	0.121578	0.630779	0.629345
Hexa	1.48777	0.187313	0.683645	0.206521	0.462484	0.754422	0.758832	0.17075	0.211469	0.158055	0.219511	0.630601	0.662868
Ubxn4	0.709651	0.553586	0.699753	1.02955	0.510133	0.990805	0.711599	0.615637	0.517421	0.201795	0.345143	0.629938	0.812422
Uqcrc2	0.333511	0.427762	0.401315	0.565885	0.218303	0.440797	0.387904	0.54038	0.437804	0.213169	0.624697	0.629497	0.424709
Pkd2	0.0600548	0.261386	0.554019	0.204359	0.0255293	0.0152895	0.836024	0.450494	0.0120567	0.0332705	0.0360433	0.629137	0.322819
Ndufs6	0.449022	0.398357	0.48649	0.532801	0.294183	0.51368	0.519159	0.467447	0.333316	0.318951	1.00215	0.627854	0.637373
Pdcd6ip	0.677077	0.454715	0.549455	0.418636	0.371154	0.471183	0.415655	0.403537	0.326507	0.194043	0.162238	0.627791	0.375512
Ppp3ca	0.650169	0.777293	0.65655	0.510099	0.753244	0.463096	0.61897	0.567518	0.607443	0.162347	0.426031	0.627594	0.722566
Cdk2ap2	0.470829	0.188285	0.341835	0.438051	1.25832	0.681315	0.273771	0.342476	0.429721	0.370477	0.0894624	0.626864	0.275057
Arl3	0.121924	0.179313	0.464425	0.383635	0.0734756	0.28393	0.441322	0.243878	0.0766236	0.0371121	0.256144	0.626199	0.578426
Col6a2	0.0752586	0.0291726	1.99321	0.207839	0.0555805	0.0466638	1.70908	0.401766	0.0481091	0.07728	0.101585	0.625669	0.291948
Usmg5	0.630376	0.424839	0.52077	0.698493	0.489742	0.786443	0.49095	0.566801	0.555181	0.314388	1.21227	0.62503	0.54782
Eprs	0.37482	0.247842	0.809172	0.938371	0.172307	0.681644	0.627939	0.637375	0.291248	0.183991	0.433503	0.624613	0.463089
Tceal8	0.249325	0.174915	0.619706	0.355384	0.0820536	0.0648318	0.495865	0.327214	0.0319692	0.109333	0.148793	0.624443	0.440838
Flna	0.66891	0.203973	0.728131	0.507527	0.932678	0.723872	0.396842	0.861358	0.253931	0.0913932	0.0500981	0.624197	0.592128
Tram1	0.555552	0.300007	0.747081	0.306085	0.333741	0.489183	0.700237	0.297994	0.621461	0.300522	0.0504087	0.622494	0.418861
Ptbp3	1.12807	1.00299	0.679373	0.894076	1.21155	1.06564	0.499017	0.780269	1.04898	1.07817	0.124102	0.621924	0.705705
Fmo1	0.0212481	0.74743	0.349872	0.0645695	0.0493298	0.0135248	0.179072	0.264588	0.0139763	0.122247	0.0118238	0.6212	0.0918942
Atp6ap2	0.929957	0.2929	0.49326	0.413196	0.539146	0.843218	0.807651	0.357266	0.379957	0.179961	0.110616	0.621075	0.430874
Lmbrd1	0.379149	0.272247	0.307671	0.265146	0.16195	0.336151	0.399908	0.370432	0.266542	0.073791	0.183294	0.621041	0.29226
Peli1	0.570615	0.409558	0.512864	0.490553	0.297847	0.480391	0.405057	0.540909	0.550105	0.229839	0.0756464	0.620819	0.627923
Syne2	0.083645	0.556769	0.306547	0.499404	0.146281	0.0672305	0.0848381	0.621165	0.104314	0.0694896	0.0402526	0.619345	0.823166
Ly6e	1.81339	2.28508	1.25097	0.525698	0.766057	1.25067	0.466921	0.993599	2.37575	0.803054	0.128596	0.618862	0.163637
Foxn3	0.552243	0.661794	0.631749	0.654953	0.207008	0.900863	0.800517	0.498674	0.775654	0.371614	0.211577	0.618855	0.444873
Cast	0.482749	0.566526	0.883523	0.509092	0.45394	0.454042	0.556931	0.589755	0.223934	0.434854	0.190115	0.618408	0.520026
Selenos	0.5178	0.165804	0.933077	0.365213	0.230415	0.459092	0.956196	0.387293	0.350116	0.0528177	0.0770316	0.618236	0.490513
Tubb2a	0.412163	1.18897	0.698295	0.896738	0.178738	0.295951	1.22595	0.761136	0.14265	0.37482	0.106332	0.617389	0.700337
Zmiz1	0.688285	0.420616	0.37305	0.16045	0.193355	0.443502	0.366905	0.290622	0.263767	0.120715	0.0595617	0.617189	0.451841
Naalad2	0.00525723	0.00907535	0.329925	0.00713394	0.00323056	0.00458507	0.283981	0.688987	0.00380141	0.00707322	0.00737118	0.616774	0.0459554
Myh9	0.866698	1.02847	0.68398	0.808289	1.15325	1.20729	0.44152	1.40815	0.654867	0.275144	0.128608	0.616757	0.51671
Ssr1	0.458704	0.32914	0.82407	0.621285	0.288691	0.514592	0.688622	0.411271	0.244294	0.261826	0.197299	0.616144	0.52632
Mlf2	0.433566	0.493638	0.561371	0.451986	0.206641	0.38244	0.441657	0.608935	0.224213	0.194501	0.440013	0.615552	0.657435
Stub1	0.277129	0.308906	0.531336	0.444022	0.19319	0.206243	0.451004	0.408271	0.211453	0.146986	0.403187	0.61552	0.483552
Zfhx4	0.00766068	0.00777856	0.60522	0.351801	0.00485365	0.00161932	0.885414	0.0582242	0	0.0106453	0.0266015	0.614822	0.547557
Slc50a1	0.165563	0.637493	0.48025	0.197123	0.087567	0.128273	0.460463	0.362122	0.298116	0.0501437	0.0872217	0.614597	0.469616
Strn3	0.333238	0.543473	0.677914	0.681337	0.254347	0.308022	0.66816	0.663267	0.330212	0.241474	0.531222	0.614302	0.511703
Slmap	0.165376	0.139471	0.246465	0.161822	0.155018	0.130402	0.221602	0.279522	0.117881	0.0669284	0.0432853	0.613535	0.277037
Etf1	0.939969	0.434066	0.93011	1.18693	0.731304	0.761696	0.71515	0.529942	0.312346	0.170806	0.315009	0.613415	0.521952
Nktr	0.650287	0.402427	0.871253	0.926742	0.655274	0.612579	0.882241	0.800994	0.590113	0.33829	0.0919212	0.613263	0.861316
Nceh1	0.782126	0.0477445	0.0684141	0.049356	0.1017	0.17935	0.136232	0.0434613	0.068221	0.0280466	0.0241452	0.61302	0.308424
Tmem109	0.279973	0.449211	0.372309	0.468988	0.108263	0.317348	0.426492	0.60636	0.0994131	0.091752	0.147824	0.612805	0.411693
Dpysl3	0.0695032	0.231593	1.0704	0.194004	0.0663561	0.0223016	1.07678	0.125794	0.0291092	0.0259736	0.0317557	0.612184	0.172004
Dek	0.706658	0.732849	0.648633	1.02322	0.410901	0.825793	0.789216	0.88985	0.908235	1.53877	0.180603	0.610594	0.915623
Rhoj	0.0610108	0.635557	1.39366	1.03632	0.133608	0.0346874	0.648437	1.26914	0.0287997	0.098612	0.0605727	0.610545	0.705423
Hectd1	0.64154	0.536922	0.653422	0.885406	0.843458	0.596633	0.630863	0.53167	0.441775	0.682279	0.19009	0.610454	0.609964
Vdac2	0.948962	0.644882	0.612133	0.867519	0.670714	0.814438	0.572024	0.863051	0.536579	0.32557	1.14751	0.610205	0.790609
Fkbp1a	0.780766	1.41615	1.13231	0.957707	0.290898	0.706254	0.898108	1.00765	0.319648	0.21036	0.641961	0.609846	1.0758
Park7	0.681348	0.582513	0.810136	0.913326	0.431294	0.922716	0.900044	0.662938	0.437105	0.264855	2.25251	0.609279	0.850159
Gsta4	0.00291731	0.00670548	0.0525428	0.0358679	0.000379985	0	0.0341649	0.0596948	0.0049999	0.00421024	0.0176955	0.609029	0.0637613
Thra	0.0932262	0.308861	0.598707	0.426637	0.0729086	0.0248955	0.538195	0.494177	0.0806752	0.079868	0.115515	0.608165	0.649299
Ktn1	0.146509	0.508477	0.294025	0.575722	0.0707308	0.304669	0.256836	0.689436	0.287836	0.0675236	0.350068	0.608014	0.614157
Fhl2	0.00372532	0.00449543	0.142473	0.0260327	0.000639183	0	0.0304907	0.0277023	0.00465181	0	0	0.606625	0
Twsg1	0.0435411	0.0793222	0.459436	0.342013	0.0379792	0.0631821	0.416531	0.269507	0.0995941	0.0430648	0.0286054	0.606351	0.187093
Ddx17	0.54702	0.490785	0.801963	0.649996	0.423413	0.44469	0.672345	0.603497	0.511352	0.235296	0.0291012	0.606292	0.771399
Ndufc1	0.486056	0.329505	0.51589	0.628166	0.226	0.443653	0.476832	0.450425	0.269045	0.178331	1.3648	0.606079	0.558442
Ntng1	0.00084856	0.000392465	0.00405561	0.000434442	0	0	0.255648	0.00269508	0	0	0	0.604799	0.418865
Ndel1	0.871623	0.703946	0.676521	0.56765	1.25013	0.799962	0.591825	0.676256	0.205168	0.223616	0.140057	0.604413	0.42619
Ndufb3	0.491404	0.406027	0.443738	0.468144	0.335342	0.489719	0.414354	0.4769	0.373691	0.222018	0.732841	0.604183	0.517618
Ptbp1	0.496887	0.489676	0.714541	0.631521	0.239286	0.470689	0.627032	0.547276	0.520054	0.261478	0.0328923	0.603775	0.549162
Eif4h	0.620685	0.653208	0.649919	0.880663	0.35538	0.718786	0.634954	0.689892	0.56803	0.332469	0.202651	0.603474	0.884595
Tln1	1.03754	0.590762	0.656791	0.622827	0.778946	1.1069	0.497657	0.820375	0.449789	0.496354	0.142336	0.602911	0.937907
Sf1	0.474264	0.414886	0.522921	0.776959	0.425366	0.513361	0.462466	0.447215	0.492091	0.268142	0.0977572	0.602752	0.615125
Kmt2a	0.275083	0.479708	0.603128	0.797807	0.21444	0.368347	0.499628	0.600031	0.617052	0.161927	0.0917739	0.60273	0.645802
Smndc1	0.292713	0.231772	0.23552	0.348049	0.354724	0.477847	0.227149	0.2992	0.334508	0.164642	0.0929472	0.602689	0.348551
Mgst1	0.285069	0.0377927	1.01726	0.201693	0.95187	0.0402233	0.525013	0.0463373	0.272782	0.0396446	0.245506	0.602238	0.0654739
Smim11	0.234068	0.342482	0.429822	0.386686	0.135894	0.159374	0.4808	0.433632	0.170366	0.0918211	0.406666	0.601773	0.481564
S100a13	0.7766	1.36024	1.28654	0.432244	0.51913	0.647763	0.850721	0.806815	0.25358	0.226982	0.236323	0.601576	0.71311
Prrx1	0.0130999	0.00621611	0.661592	0.374763	0.0174116	0.0110563	0.803179	0.550978	0.0082786	0.0236205	0.0983298	0.600985	0.00376339
Galnt17	0.00587963	0.00202154	0.327459	0.171289	0.00379922	0.00518428	0.207088	0.0267998	0.00141024	0.00575891	0.00541087	0.600933	0.229919
Tead1	0.0137692	0.202686	0.505617	0.550267	0.0505283	0.0124843	0.508374	0.39058	0.00565423	0.0237113	0.238701	0.600709	0.827834
Arl6ip1	1.02816	1.11142	0.566542	0.49604	0.576793	0.927826	0.522405	0.770237	1.05666	1.30406	0.0894206	0.599919	1.42968
Pon2	0.386459	0.328489	0.344287	0.239969	0.109431	0.169238	0.218629	0.37844	0.201479	0.235961	0.0933172	0.599057	0.501766
Rtraf	0.623036	0.586305	0.834867	0.745116	0.218551	0.863766	0.588663	0.591786	0.568394	0.239423	0.819092	0.59863	0.76273
Luc7l3	0.572876	0.588361	0.62962	0.921701	0.315255	0.502971	0.634262	0.634211	0.612704	0.778871	0.124412	0.598424	0.671794
Sptan1	0.283661	1.051	0.669604	0.653599	0.257287	0.309228	0.688335	0.824571	0.340561	0.13647	0.0577492	0.597878	0.890141
Serp1	1.09563	0.363031	0.950846	0.668595	0.824686	1.06805	0.649148	0.528479	1.57648	0.229116	0.0986813	0.597077	0.496578
Cfl2	0.134828	0.313957	0.404212	0.946319	0.0901517	0.11402	0.268197	0.459553	0.187521	0.137495	1.79518	0.596981	0.764211
Sde2	0.860648	0.475307	0.625371	0.852497	0.716	0.606964	0.61183	0.585161	0.281956	0.371639	0.106457	0.596456	0.632318
Mbd2	0.489718	0.831681	0.661216	0.736779	0.568053	0.626982	0.728683	0.822036	0.363513	0.516973	0.2092	0.595943	0.781075
Tmem256	0.556296	0.434655	0.480108	0.360358	0.215895	0.503837	0.458157	0.317238	0.177738	0.738686	0.312504	0.595802	0.497809
Ythdc1	0.52588	0.490621	0.556622	1.03835	0.469215	0.710412	0.549896	0.790063	0.696027	0.458088	0.0960483	0.595556	0.616182
Hnrnpm	0.867742	0.55342	0.624777	0.88419	0.517409	0.750608	0.531744	0.527434	0.714029	0.640318	0.141527	0.595202	0.600505
Zeb1	0.038954	0.391644	0.697761	0.468136	0.122693	0.299042	0.618262	0.409851	0.259356	0.0963299	0.0960468	0.595166	0.410167
Cycs	0.531637	0.628771	0.541698	0.915976	0.490194	0.78543	0.391783	0.87839	0.412814	0.321289	1.56821	0.595055	0.397282
Polr1d	0.845186	0.655664	0.897453	1.11481	0.565753	1.12646	0.781966	0.844038	0.883464	0.251134	0.613691	0.594228	0.674205
Hp1bp3	0.328158	0.352613	0.49006	0.454486	0.290831	0.285629	0.522178	0.522361	0.367782	0.383008	0.121264	0.593571	0.514355
Myl9	0.0232368	0.0981005	0.2634	0.109343	0.00982225	0.0108505	0.220534	2.04026	0.00839583	0.0300406	0.0378205	0.593393	0.31901
Psmc2	0.302583	0.266274	0.332754	0.381804	0.148119	0.392662	0.286949	0.274959	0.267142	0.212549	0.414511	0.59311	0.421078
Nipbl	0.678065	0.626728	0.680661	0.934021	0.493963	0.576754	0.646537	0.714412	0.880374	0.372783	0.0796971	0.592159	0.832512
Tnrc6c	0.305095	0.546583	0.587026	0.415554	0.24153	0.241432	0.736369	0.701016	0.582041	0.11611	0.0980764	0.591835	0.661103
Lnpep	0.384422	0.304849	0.584223	0.523439	0.37557	0.407286	0.37538	0.483437	0.357506	0.0972236	0.11765	0.591629	0.539537
Ssr3	0.747274	0.3923	0.99388	0.660762	0.365317	0.71916	0.765737	0.589496	0.370242	0.2166	0.240243	0.591625	0.627849
Cenpb	0.40907	0.469824	0.472216	0.402603	0.0994502	0.19534	0.414752	0.372606	0.0919894	0.141013	0.282597	0.59152	0.332059
Mrpl52	0.6323	0.355386	0.643787	0.807524	0.204244	0.946602	0.548308	0.376629	0.392734	0.188722	0.280788	0.591454	0.645001
Cope	0.416568	0.417632	0.653087	0.469382	0.283851	0.571714	0.778523	0.407308	0.364787	0.260509	0.464123	0.590847	0.566315
Ndufb2	0.33289	0.255512	0.479523	0.548236	0.193366	0.359332	0.522247	0.50555	0.238929	0.160995	0.683822	0.590562	0.56595
Ube2k	0.611221	0.419317	0.60227	0.702326	0.390567	0.721197	0.550774	0.473507	0.528972	0.309097	0.390499	0.590542	0.539289
Prpf40a	0.677401	0.417965	0.554766	0.720162	0.400163	0.716572	0.466607	0.491341	0.58465	0.411495	0.113015	0.590374	0.716203
Dynlt3	0.261559	0.453178	0.438542	0.37902	0.158018	0.149026	0.378369	0.54336	0.177982	0.0638441	0.167912	0.589973	0.49938
Ube2i	0.717024	0.512584	0.634625	0.88413	0.505591	0.899146	0.570381	0.525158	0.76795	0.453682	0.269656	0.589671	0.593452
Npepps	0.46709	0.179383	0.505661	0.46979	0.812863	0.320536	0.369914	0.256591	0.235185	0.0619519	0.133567	0.588909	0.411405
Tkt	0.843997	0.29967	0.516813	0.112564	1.42228	1.11245	0.430048	0.386243	0.431974	0.43563	0.0969295	0.588788	0.51268
Atp13a3	0.554122	0.280036	0.490811	0.931125	0.331778	0.364466	0.524375	0.323008	0.30133	0.116849	0.0673064	0.587835	0.479653
Rer1	0.42807	0.437829	0.759372	0.515471	0.35261	0.442012	0.760406	0.522502	0.293054	0.180222	0.421697	0.587543	0.648576
Eif4e	1.15294	0.328499	0.942127	0.844772	0.269808	0.865399	0.817404	0.492454	0.358188	0.276378	0.481984	0.587481	0.47762
Med13	0.543805	0.393839	0.714863	0.84999	0.374605	0.553581	0.652802	0.634244	0.518376	0.340241	0.144037	0.587241	0.618119
Tshz2	0.0422838	0.998151	0.815326	0.207432	0.113132	0.0205848	0.996409	1.01668	0.0295417	0.0958915	0.0624723	0.586679	0.136081
Mtss1	0.503304	0.315618	0.0574119	0.13747	0.0740044	0.108575	0.200019	0.15133	0.793394	0.0671026	0.0165739	0.58665	0.159679
Cuta	0.55008	0.363989	0.463036	0.356517	0.250546	0.514888	0.555102	0.446471	0.324372	0.161536	0.339477	0.586427	0.530644
Sarnp	0.529334	0.467553	0.543609	0.703946	0.309771	0.627581	0.580603	0.611422	0.603726	0.670141	0.222899	0.585771	0.664714
Degs1	0.714625	0.419883	0.666566	0.486792	1.19056	0.470233	0.607598	0.527578	0.252385	0.221749	0.0941493	0.585759	0.584311
Sypl	0.53653	0.943995	0.443749	0.557527	0.482153	0.21916	0.39727	0.654246	0.362094	0.179066	0.40341	0.58566	0.570226
Slc39a1	0.479812	0.438625	0.580679	0.441681	0.172642	0.248933	0.68189	0.358025	0.105083	0.0934892	0.117972	0.585261	0.606603
Krcc1	0.314702	0.369032	0.423125	0.283916	0.199411	0.231934	0.30854	0.384192	0.120342	0.0811223	0.171733	0.584757	0.329589
Add1	0.194424	0.250732	0.419979	0.219149	0.181173	0.152397	0.288169	0.287413	0.180654	0.80354	0.0918996	0.584572	0.534956
Cct2	0.58111	0.716459	0.716961	1.26378	0.307786	0.868391	0.6567	0.67934	0.845434	0.3127	0.469272	0.584568	0.797458
Acin1	0.600058	0.627382	0.600667	0.837911	0.42633	0.688797	0.570632	0.663472	0.868063	0.471631	0.106121	0.584251	0.737848
Ndufb7	0.723225	0.55726	0.515544	0.598835	0.715448	0.852846	0.503425	0.566987	0.516218	0.44796	0.969078	0.583039	0.571541
Hnrnpl	0.314992	0.457445	0.465233	0.588541	0.316746	0.397411	0.536184	0.648734	0.459701	0.27809	0.0838517	0.582702	0.65185
Cggbp1	0.662663	0.57737	0.642243	0.610111	0.532844	0.65184	0.654838	0.606033	0.498473	0.288292	0.124718	0.581832	0.656879
Vamp8	1.20465	0.434921	0.461095	0.23984	0.908915	1.01588	0.444805	0.386897	0.713889	0.78244	0.194547	0.581771	0.495696
Gng12	0.495066	0.452721	0.605147	0.396503	0.484072	0.45125	0.47456	0.546488	0.146194	0.107232	0.0463651	0.581319	0.330382
Slc41a1	0.0722751	0.26331	0.384083	0.918239	0.035882	0.207985	0.443618	0.242424	0.102161	0.0439993	0.0640648	0.579881	0.528636
Tns3	0.411664	0.0128583	0.0697578	0.0895516	0.0772995	0.162478	0.541306	0.132219	0.052568	0.0135351	0	0.579298	0.711606
Hmgcs2	0.00073313	0	0.0114821	0.000901604	0	0	0.00724653	0	0	0.00867627	0	0.579296	0.217624
Lpp	0.330748	0.307101	0.906214	0.614838	0.0956285	0.360027	0.568044	1.05378	0.149786	0.0584321	0.123664	0.578347	0.606689
Kdelr1	0.360634	0.341403	0.771745	0.402404	0.216094	0.28858	0.654429	0.360936	0.215085	0.144357	0.226692	0.577332	0.405068
Efnb1	0.0206838	0.40423	0.156605	0.0687438	0.0351033	0.0202251	0.0841983	0.259456	0.0163815	0.03232	0	0.576711	0.168532
Pten	0.64263	0.486081	0.817656	0.559859	0.647568	0.851461	0.75029	1.72456	0.85535	0.0913447	0.0933526	0.576643	1.16892
Hipk1	0.497843	0.859119	0.450798	0.488695	0.753158	0.524215	0.402055	0.900596	0.420782	1.00285	0.0837218	0.576173	0.391823
Eif3i	0.580422	0.385262	0.787894	0.878409	0.278666	0.946502	0.651015	0.426681	0.579851	0.358486	0.617834	0.575857	0.520501
Scaf11	0.494301	0.422263	0.59299	0.626701	0.265596	0.402721	0.544714	0.635974	0.773301	0.303959	0.111235	0.575539	0.768218
Itpr2	0.18221	0.524365	0.363775	0.364482	0.207346	0.168668	0.263338	0.276421	0.292545	0.0548949	0.0273984	0.575459	0.0642283
Lmo7	0.0183144	0.596673	0.0273431	0.0952456	0.0292512	0.0128897	0.0647609	0.34608	0.0139799	0.0357527	0.0773433	0.575409	0.0392311
Ndufab1	0.447575	0.406588	0.532373	0.804871	0.257311	0.489172	0.520098	0.577986	0.348602	0.284272	1.36351	0.575104	0.573613
Capg	1.10745	0.350931	0.888518	0.289361	0.692106	0.312392	0.693363	0.328656	0.310027	0.113304	0.087983	0.574592	0.620528
B4galt1	0.425549	0.238288	0.658225	0.13794	0.219233	0.147016	0.161873	0.204217	0.322581	0.158393	0.060138	0.574394	0.125416
Metap2	0.572886	0.419628	0.660334	0.934604	0.231563	0.406467	0.489655	0.487188	0.309645	1.92938	0.639496	0.573081	0.526952
Ezr	0.41906	0.0581308	0.116841	0.147484	0.516198	0.665766	0.232771	0.0511309	0.830305	0.221705	0.020317	0.572971	0.618343
Tbrg1	0.160675	0.483788	0.773264	0.510485	0.167163	0.381845	0.718406	0.416261	0.221406	0.143766	0.122706	0.572912	0.515433
Zfp706	0.542426	0.377537	0.496551	0.612221	0.286891	0.561729	0.540781	0.535359	1.00943	0.192541	0.446257	0.571987	0.798675
Ranbp1	0.61676	0.455367	0.746114	0.964585	0.297227	0.691794	0.593123	0.538789	0.490175	0.355167	0.224493	0.571512	0.612629
Wasl	0.158684	0.567147	0.701952	0.51471	0.107175	0.126639	0.640576	0.568597	0.127591	0.131037	0.0735046	0.570364	0.437588
Copa	0.504608	0.334248	0.799378	0.57127	0.209396	0.439839	0.715123	0.493387	0.41043	0.101039	0.0555081	0.570082	0.584568
Gtf2h5	0.461739	0.317987	0.574317	0.586784	0.30426	0.444528	0.529503	0.412843	0.39	0.283776	0.359459	0.570045	0.682439
Tor1aip1	0.650639	0.507494	0.799914	0.787436	0.428724	0.585878	0.701178	0.586423	0.361542	0.224348	0.237834	0.569861	0.547951
Brd4	0.538342	0.432703	0.494881	0.766647	0.502459	0.687822	0.436277	0.636637	0.596936	0.316853	0.113869	0.569496	0.592854
Ubr5	0.36719	0.293073	0.596855	0.562247	0.212274	0.34785	0.557588	0.406514	0.276186	0.104407	0.180829	0.569397	0.42924
Asah1	0.885839	0.284045	0.560305	0.30012	0.213096	0.639134	0.529747	0.394213	0.128139	0.0978847	0.0852699	0.568878	0.545326
Mrpl20	0.545657	0.455649	0.592994	0.589536	0.352359	0.578128	0.528259	0.523287	0.376301	0.491209	0.407186	0.567489	0.667078
Inhba	0.0319865	0.00398544	0.385692	0.0161536	0.193484	0.0182087	0.382143	0.0452934	0.00746192	0.0124986	0	0.566916	0.0935017
Sap18	0.455881	0.566694	0.569035	0.536182	0.468514	0.526704	0.615544	0.624925	0.313467	0.322764	0.302337	0.566516	0.433831
Hspa4l	0.18849	0.129189	0.159127	0.2969	0.191873	0.189837	0.131544	0.269734	0.164046	0.216992	0.034172	0.566269	0.405634
Cpne3	0.329889	0.350477	0.439262	0.293327	0.669856	0.408857	0.379276	0.553922	0.155268	0.0759954	0.0525615	0.565396	0.50293
Gpx8	0.0191873	0.0157406	0.669559	0.236678	0.0123889	0.00903522	0.598647	0.441948	0.0232674	0.0142492	0.0227914	0.565182	0.414025
Impdh2	0.294882	0.415455	0.502948	0.622238	0.158247	0.535922	0.456997	0.541506	0.271481	0.199198	0.226242	0.565071	0.330093
Cct7	0.48308	0.708079	0.71111	1.01533	0.311042	0.667249	0.565487	0.71564	0.520115	0.349829	0.374391	0.564669	0.786727
F11r	0.103783	0.960119	0.0383977	0.0718718	0.11548	0.0918079	0.0288982	0.398462	0.0169179	0.0523635	0.0120741	0.563113	0.0145929
Erp29	1.07559	0.344723	0.7898	0.443132	0.388389	1.38125	0.656839	0.38692	1.12702	0.293175	0.103034	0.561692	0.438661
Txnl1	0.594902	0.538865	0.613662	0.81169	0.628718	0.729248	0.493044	0.51066	0.336415	0.635309	0.341951	0.561478	0.689529
BC031181	0.418871	0.430961	0.461726	0.353363	0.344417	0.442837	0.451927	0.550585	0.299445	0.300001	0.149865	0.561476	0.570489
Nop53	0.630948	0.773343	0.577742	0.77274	0.405788	0.74477	0.54684	0.682701	0.70232	0.268113	0.194948	0.560865	0.518128
Cpd	0.411012	0.646154	0.60765	0.33856	0.328968	0.0805426	0.344986	0.504883	0.0349107	0.111829	0.100614	0.559693	0.499043
2410015M20Rik	0.455631	0.335522	0.574129	0.591076	0.282386	0.691156	0.540555	0.364349	0.465969	0.299962	0.558957	0.559091	0.467205
Gnaq	0.594358	0.476714	0.4752	0.38217	0.33823	0.318165	0.342014	0.475707	0.192998	0.0367753	0.0742978	0.558458	0.927613
B230219D22Rik	0.25636	0.502604	0.402875	0.461696	0.178621	0.253101	0.389421	0.72855	0.236347	0.157575	0.144831	0.558071	0.648811
Adamts9	0.051973	0.966556	0.170074	0.135253	0.0750919	0.0430678	0.278226	1.00706	0.0173525	0.0984429	0.0503802	0.558069	0.162824
Sgce	0.0222049	0.160102	0.469712	0.159731	0.0199315	0.00288456	0.390954	0.373456	0.00391256	0.0288243	0.0203282	0.557975	0.539485
Ssr2	0.378431	0.40283	0.874749	0.648139	0.207885	0.550633	0.856315	0.495027	0.380538	0.183843	0.164291	0.557042	0.674351
Nme1	0.957114	0.372835	0.833754	1.02402	0.333377	0.839562	0.623233	0.39434	0.496876	0.268665	0.300363	0.556733	0.607151
Jup	0.140218	0.790559	0.361574	0.287303	0.0973222	0.154534	0.207294	0.31249	0.0341094	0.0991346	0.151891	0.556687	0.168728
Yipf4	0.244397	0.315428	0.427781	0.392631	0.186693	0.234617	0.494388	0.400707	0.280123	0.826198	0.124663	0.556635	0.489228
Acadm	0.190674	0.228948	0.254653	0.29816	0.0968766	0.219887	0.300648	0.347305	0.101724	0.0280575	0.49167	0.556368	0.358529
Tacc1	0.534189	0.807116	0.635885	0.539698	0.368643	0.6556	0.475104	0.859075	0.646979	0.663664	0.0690893	0.555449	0.52945
Nfatc1	0.114503	0.153047	0.32095	0.210083	0.163293	0.109918	0.480198	0.16559	0.207668	0.0262555	0.0479729	0.554997	0.247297
Sema3d	0.0013679	0.000954229	0.0232983	0.00617369	0.0527314	0	0.124293	0	0	0	0	0.554976	0.442484
Tm7sf3	0.0908507	0.0981035	0.308816	0.118018	0.0780224	0.037212	0.420819	0.143419	0.00930718	0.147267	0.0131747	0.554844	0.547464
Map7d1	0.725491	0.602243	0.646354	0.936694	0.380058	0.503723	0.753895	0.586532	0.115599	0.130097	0.352575	0.554767	0.564906
Mrps24	0.397688	0.425675	0.546278	0.488297	0.229944	0.454603	0.435669	0.404737	0.386196	0.213947	0.613381	0.55467	0.401788
Rnf11	0.244586	0.373281	0.547411	0.770565	0.495986	0.223953	0.623191	0.483379	0.136793	0.755278	0.237735	0.554641	0.566073
Snrpf	0.40641	0.306185	0.566032	0.989781	0.204498	0.567961	0.501447	0.501115	0.621763	0.302817	0.175896	0.554244	0.447174
Anp32b	0.810161	0.577608	0.901572	1.30237	0.596606	0.956324	0.760493	0.613684	0.941346	1.74032	0.359401	0.55383	0.862136
Rbm8a	0.508873	0.644281	0.491599	0.803136	0.382119	0.61065	0.498703	0.657225	0.592097	0.355149	0.142818	0.553578	0.612588
Tgm2	0.589106	0.772748	0.268229	0.0787384	0.482802	0.251483	0.193524	0.52717	0.0304476	0.123648	0.179399	0.553508	0.16292
Plod2	0.0170812	0.110093	0.783557	0.243436	0.0273059	0.0212425	0.587228	0.14959	0.0132596	0.0209324	0.0381491	0.553336	0.164011
Aprt	1.03339	0.265853	0.486555	0.645572	0.743413	0.58119	0.616098	0.262858	0.254398	0.146585	0.209675	0.553039	0.194017
Prpf4b	0.290153	0.493098	0.467984	0.740065	0.261992	0.394576	0.42591	0.600326	0.636216	0.388214	0.0653125	0.552573	0.705248
Ndufv2	0.382731	0.334906	0.443138	0.511256	0.235744	0.501435	0.381908	0.430692	0.29371	0.231446	1.35709	0.552363	0.644883
Igsf3	0.00685829	0.00860359	0.380364	0.357928	0.0138773	0.00823307	0.0845771	0.0469239	0.00711128	0.0428849	0.0213178	0.552301	0.28264
Hexim1	0.400678	0.795093	0.386142	0.431055	0.39215	0.345507	0.585026	0.665565	0.290412	0.277574	0.0844601	0.551922	0.424271
Vit	0.00359757	0.00193021	0.194796	0.00258311	0.00212389	0.00339592	0.715918	0.0238748	0.00565174	0.00368508	0	0.551595	0.0233694
Efnb3	0.00147303	0.0121751	0.00733821	0.00799799	0	0	0.0093673	0.00504963	0	0.00242339	0	0.550836	0
Nup98	0.403272	0.344319	0.506016	0.696245	0.365379	0.653453	0.456338	0.517841	0.313704	0.135795	0.0583802	0.550586	0.398029
S100a16	0.078586	0.853971	1.25176	0.993632	0.133281	0.045593	0.606836	0.40565	0.0392899	0.0919428	0.303815	0.550001	1.12095
Svep1	0.0145067	0.0074004	0.804397	0.0828697	0.00967751	0.00896923	0.638802	0.0116654	0.00636829	0.0174651	0.0322734	0.549519	0.0378228
Sdha	0.394874	0.346674	0.458989	0.511774	0.230597	0.324609	0.375388	0.512388	0.242124	0.206446	0.630226	0.547828	0.547249
Pkn2	0.375051	0.632961	0.608332	0.571605	0.244169	0.32762	0.508814	0.604292	0.3298	0.820376	0.145743	0.54767	0.620532
Mfge8	0.0984404	0.624392	0.597645	0.204556	0.0670002	0.0993319	1.32114	1.96812	0.0564248	0.0622574	0.0985478	0.547007	0.0996834
Ergic3	0.318479	0.311098	0.667748	0.420013	0.0969799	0.311731	0.863556	0.304643	0.174107	0.0745648	0.123324	0.547	0.647477
Smap1	0.413257	0.369077	0.525936	0.400946	0.26191	0.422948	0.487178	0.523732	0.211487	1.06789	0.060712	0.546856	0.52637
Tmem234	0.647054	0.530729	0.734222	0.614394	0.402003	0.673856	0.573381	0.560416	0.593839	0.648944	0.228823	0.546773	0.796136
Larp4	0.431969	0.394879	0.598494	0.822131	0.140576	0.413668	0.573687	0.467204	0.3983	0.106261	0.059205	0.546638	0.519865
Cr1l	0.286341	0.646242	0.437967	0.189068	0.203099	0.255914	0.314642	0.442899	0.314342	0.208726	0.101683	0.546148	0.451757
Gpc1	0.0572776	0.00273908	0.107931	0.411361	0.0979801	0.0552456	0.218082	0.0640748	0.0112988	0	0.266147	0.545356	0.326976
Dusp5	0.597044	0.138988	0.149683	0.173069	0.490327	1.47856	0.251346	0.125403	0.366325	0.0425474	0.0148052	0.543908	0.0517645
Pgk1	0.882692	0.381368	0.707621	0.878572	0.82647	0.814102	0.513218	0.463356	0.386705	0.179279	1.35774	0.543723	0.567052
Chic2	0.595614	0.483727	0.719184	0.861951	0.496384	0.564175	0.554155	0.354321	0.475978	0.173331	0.0553104	0.543382	0.491114
Cspg4	0.00845482	0.00820021	0.232312	0.0171869	0.00244942	0.00458517	0.146239	0.794272	0.0118686	0.0112438	0.00661073	0.542876	0.687527
Rbfox2	0.0244075	0.211382	0.520622	0.57517	0.0253868	0.0134829	0.406267	0.371249	0.00235574	0.0386525	0.0561255	0.542842	0.248848
Nfe2l1	0.231411	0.513061	0.499444	0.411437	0.115412	0.259676	0.403754	0.499242	0.119468	0.15528	0.481	0.542686	0.263503
Ing1	0.184782	0.58738	0.374101	0.3638	0.23267	0.245346	0.43741	0.544634	0.314033	0.240238	0.0963512	0.542469	0.552287
Ttc3	0.168564	0.271048	0.65159	0.941007	0.102209	0.142072	0.57164	0.326124	0.145765	0.051219	0.227721	0.541979	0.610573
Emd	0.357205	0.185008	0.316496	0.418766	0.579279	0.656874	0.235809	0.502649	0.264477	0.128035	0.107681	0.541698	0.521382
Dgcr6	0.101253	0.111588	0.200182	0.179119	0.0750983	0.0762706	0.187823	0.139831	0.101244	0.0419886	0.21778	0.541082	0.102893
Bcl10	0.626576	0.596137	0.519149	0.683621	0.642309	0.672619	0.513607	0.478456	0.508845	0.257958	0.162824	0.540948	0.437652
Ost4	0.523959	0.494217	0.853694	0.535154	0.446103	0.53528	0.802878	0.539802	0.417246	0.521202	0.358611	0.540943	0.5561
Dnajb1	0.49821	1.09384	0.953375	0.738315	0.31504	0.54828	0.8522	1.1872	0.377071	0.40684	0.153186	0.540902	0.6233
Fnbp1	0.295568	0.0687926	0.180876	0.0854166	0.130864	0.795616	0.309125	0.232284	0.20818	0.048643	0.00551185	0.540272	0.0739634
Smc6	0.300277	0.458921	0.642626	0.766163	0.171397	0.38665	0.43997	0.55302	0.434531	0.550582	0.175104	0.539934	0.554885
Ube2l3	0.878657	0.430351	0.603913	0.735018	0.527396	1.0005	0.417576	0.477573	0.625935	0.358733	0.47828	0.539594	0.666819
Cnpy2	0.310514	0.252094	0.760278	0.44635	0.148173	0.216408	0.784391	0.330197	0.202102	0.156693	0.355331	0.539308	0.510932
Anapc11	0.307859	0.275534	0.481505	0.360972	0.167631	0.311879	0.474783	0.303395	0.192183	0.135417	0.134188	0.53784	0.442154
Cd200	0.0384563	1.26778	0.119793	0.678468	0.0711608	0.143213	0.353368	0.555709	0.0896894	0.171698	0.0363453	0.537764	1.06189
Sdf4	0.501347	0.451534	0.751231	0.391468	0.281222	0.576171	0.911063	0.449844	0.345201	0.203153	0.194028	0.537597	0.751563
Eif3m	0.582667	0.497968	0.60573	0.820953	0.251792	0.870584	0.528528	0.461846	0.837595	0.415548	0.398547	0.536959	0.564773
Hspa9	0.627803	0.282899	0.658775	0.994615	0.19071	0.490439	0.516984	0.52139	0.244086	0.14858	0.556504	0.536394	0.608009
Ccdc47	0.189352	0.350327	0.297311	0.291126	0.166767	0.174779	0.267636	0.420423	0.178079	0.188521	0.186596	0.535254	0.507384
Rab3il1	0.468681	0.0235533	0.184221	0.0260422	0.0500837	0.135069	0.194142	0.0216872	0.0261326	0.504657	0.0111297	0.534716	0
Rras	0.206703	0.90696	0.703923	0.436166	0.116262	0.142731	0.55578	0.903646	0.0424319	0.12472	0.194858	0.534134	0.439413
Shisa3	0.000313286	0.000659987	0.0400618	0.000253674	0.00159757	0.00158289	0	0.00353909	0	0	0	0.533839	0
Chchd10	0.0562168	0.0411229	0.0315989	0.15806	0.0416194	0.02991	0.0454769	0.138615	1.69966	0.576918	2.55479	0.53382	0.143649
Mtpn	0.727979	0.42982	0.657731	0.442556	0.430596	0.838168	0.391298	0.473438	0.685894	0.205249	0.0765846	0.533658	0.469482
Clec3b	0.0514252	0.0306249	1.97339	0.0399435	0.0352425	0.0082098	0.610309	0.0531269	0.0263129	0.0430306	0.129482	0.533648	0.0701841
Srsf10	0.28112	0.450078	0.588377	0.812537	0.195428	0.466029	0.575175	0.579285	0.61692	0.545205	0.112792	0.533616	0.749034
Wdr26	1.04907	0.500137	0.683679	0.797227	0.723752	0.746812	0.537949	0.611179	0.620625	1.06229	0.136835	0.533439	0.593774
Picalm	1.7059	1.35488	0.8853	0.649867	1.10371	1.83447	0.681941	1.15423	0.5803	1.16541	0.239136	0.532741	0.698949
Skp1a	0.279784	0.415324	0.478165	0.606673	0.192747	0.298799	0.494284	0.397775	0.264008	0.232495	0.3129	0.532539	0.538645
Sik1	0.13967	0.403045	0.370127	0.56857	0.316159	0.219066	0.217969	0.639043	0.361979	0.0695443	0.0888171	0.532489	0.077864
Atxn7	0.147574	0.236151	0.25936	0.194949	0.102907	0.168722	0.252401	0.282617	0.16969	0.0873963	0.0281437	0.532063	0.36666
Fam104a	0.503118	0.552522	0.655323	0.704705	0.449097	0.563329	0.545333	0.684981	0.343859	0.695816	0.505441	0.531093	0.905967
Ndufa8	0.458815	0.676683	0.543283	0.485807	0.299257	0.44369	0.437477	0.536517	0.29098	0.141928	0.872436	0.530832	0.426941
Itga1	0.116366	1.38228	0.214116	0.101277	0.0944809	0.184098	0.491766	1.90105	0.0312648	0.142152	0.0772765	0.530726	1.60449
Jag1	0.124429	0.136608	0.272615	0.170199	0.0433319	0.0201662	0.0435222	0.514261	0.00873895	0.00939267	0.0126105	0.530574	0.15551
Ankrd17	0.550473	0.459182	0.787731	0.755997	0.363574	0.539347	0.659625	0.59719	0.471389	0.299203	0.109178	0.530247	0.739749
Wwc2	0.150388	0.711235	0.449876	0.402647	0.0982739	0.0880298	0.611576	0.448226	0.0974584	0.122403	0.0574867	0.530113	0.710612
Fgf1	0.00312725	0.00179537	0.0605712	0.00305392	0.00400826	0.00237558	0.115722	0.0709327	0	0	0.0129129	0.52868	0.0273829
Psma5	0.508546	0.380473	0.531461	0.658302	0.22852	0.697746	0.466308	0.423353	0.366371	0.299781	0.28725	0.528584	0.431552
Tmco1	0.417828	0.437251	0.477925	0.338042	0.200781	0.335017	0.449026	0.630298	0.17476	0.231837	0.271417	0.528448	0.498404
Zc3h15	0.393836	0.45817	0.754612	0.80033	0.284374	0.475486	0.52162	0.482865	0.452311	0.305931	0.436999	0.528144	0.661194
Rb1cc1	0.313367	0.36454	0.442922	0.617577	0.397257	0.310719	0.491523	0.483296	0.349035	0.446454	0.150685	0.527934	0.406089
Atp6ap1	0.760061	0.302827	0.518595	0.26844	0.376231	0.424331	0.56251	0.359449	0.300307	0.349803	0.10859	0.527871	0.566718
Galnt1	0.32544	0.303902	0.44137	0.234282	0.16475	0.263052	0.263849	0.339724	0.186959	0.408622	0.0855689	0.526862	0.445444
Gm2a	1.04667	0.124985	0.425289	0.143543	0.426781	2.11938	0.514132	0.225793	0.340808	0.064519	0.0465198	0.526204	0.42003
Far1	0.319345	0.24441	0.513194	0.437861	0.499968	0.336233	0.380327	0.334664	0.480573	0.181785	0.0239458	0.52604	0.366939
Sox4	0.0668037	0.386224	0.457595	0.810388	0.0836383	0.0827225	0.39879	0.37572	1.13215	0.0776199	0.0229096	0.526007	1.12347
Phf23	0.497639	0.311466	0.403495	0.395283	0.252345	0.429508	0.412318	0.287817	0.310093	0.121329	0.0567375	0.525936	0.331199
Trir	0.689796	0.577459	0.602884	0.758926	0.592002	0.732674	0.542931	0.591299	0.798986	0.588987	0.236534	0.525513	0.611581
Actr2	1.07683	0.54023	0.598546	0.407972	0.880781	0.978327	0.407462	0.649808	0.692844	0.252053	0.0904549	0.525427	0.504961
Egr2	0.132699	0.142372	0.202474	0.237002	0.0546075	0.0311048	0.227931	0.0974078	0.00787278	0.041949	0.031429	0.524845	0.524646
Ndufs2	0.417522	0.406972	0.496954	0.649368	0.236134	0.430304	0.425052	0.756206	0.318752	0.187509	1.05908	0.524714	0.432823
Mef2a	0.890445	0.935226	0.553058	0.516879	0.388935	0.407046	0.689372	1.22349	0.313746	0.138674	0.300799	0.52438	0.507376
Luzp1	0.268111	1.38525	0.492989	0.647466	0.119008	0.247892	0.693899	1.09902	0.126087	0.127745	0.0689975	0.523953	0.331279
Dync1i2	0.610402	0.447295	0.441801	0.414899	0.293532	0.388427	0.360931	0.490015	0.248854	0.182997	0.14363	0.523835	0.809496
Acat1	0.224664	0.154557	0.441571	0.354604	0.0856246	0.192207	0.404186	0.324481	0.156833	0.175743	0.356536	0.523311	0.385418
Creg1	1.07466	0.173917	0.428105	0.25147	0.623998	0.664175	0.439255	0.256096	0.185302	1.72172	0.182013	0.523082	0.392217
Dtx3	0.0401272	0.0587995	0.23871	0.102722	0.0143724	0.0290334	0.303374	0.900125	0.0217934	0.0427032	0.0345125	0.523046	0.148713
Zfp148	0.248689	0.308091	0.397742	0.292426	0.203833	0.241702	0.422439	0.387361	0.389894	0.152753	0.0595414	0.521965	0.496012
Fkbp8	0.547677	0.326809	0.519773	0.420702	0.319242	0.475638	0.478586	0.370864	0.399883	0.218209	0.294692	0.521903	0.475659
Pea15a	0.41869	0.62651	0.606571	0.292918	0.0965366	0.270865	0.478857	0.498052	0.0547366	0.0927342	0.0333037	0.521672	0.532688
Eci2	0.14382	0.241627	0.257025	0.288173	0.0679658	0.233246	0.240049	0.241468	0.0677631	0.141809	0.22212	0.521402	0.472823
Mrc2	0.0193134	0.00631477	0.90068	0.166788	0.0228469	0.00805151	0.766264	0.0666531	0.0059178	0.0301904	0.0282231	0.520886	0.015522
Eif6	0.659418	0.544446	0.640973	0.705022	0.310995	0.843139	0.487706	0.465832	0.381529	0.227706	0.293969	0.520725	0.553986
Abca1	1.14305	0.294228	0.214662	0.0847622	0.171229	0.125133	0.209907	0.151475	0.12316	0.0734808	0.111632	0.520582	0.107936
Dlgap4	0.292489	0.349575	0.577826	0.428935	0.143949	0.243158	0.489578	0.386374	0.120641	0.039935	0.142291	0.520251	0.442145
Birc6	0.419017	0.387055	0.567467	0.574167	0.214755	0.514559	0.449477	0.546375	0.412626	0.164067	0.0935194	0.519728	0.518635
Psenen	0.806615	0.528447	0.60559	0.449954	0.603184	0.805302	0.674949	0.546727	0.667007	0.26383	0.549713	0.519591	0.691386
Mras	0.0278164	0.0716848	0.0913544	0.055673	0.0134106	0.0247986	0.0778866	0.0818066	0.00602816	0	0	0.519391	0.193529
Akt1	0.477878	0.411654	0.512386	0.43232	0.278657	0.360366	0.40389	0.386237	0.312382	0.0812639	0.0817867	0.51938	0.360285
Pthlh	0.00144609	0.00501732	0.0666504	0.0027629	0.0014643	0.0017179	0.0177963	0.0016024	0	0.00415599	0.0404218	0.519124	0
Ptprf	0.00192785	0.00122697	0.0576468	0.141034	0.017845	0.00667695	0.200709	0.0602753	0.024653	0	0	0.518808	0.359076
Fundc2	0.39953	0.284236	0.581467	0.570967	0.185202	0.244889	0.49589	0.433637	0.303779	0.58684	0.691697	0.518581	0.269078
Tsn	0.428744	0.378507	0.58655	0.625758	0.181502	0.437295	0.559338	0.466369	0.477684	0.471501	0.202271	0.518512	0.619803
Gabarapl1	0.390759	0.212951	0.466427	0.575842	0.123903	0.561869	0.434308	0.247182	0.105296	0.0994658	0.0913206	0.516999	0.356337
Cnih4	0.521596	0.380278	0.370927	0.479039	0.314664	0.578258	0.32642	0.420333	0.217835	0.209236	0.311771	0.516949	0.39976
Fdx1	0.0719814	0.221421	0.299043	0.218094	0.039605	0.0545668	0.549448	0.277016	0.0745272	0.0223242	0.303138	0.516868	0.320971
Dctn3	0.527663	0.511478	0.448046	0.373544	0.347563	0.598502	0.358702	0.35577	0.280149	0.229249	0.320126	0.516837	0.41438
Aurkaip1	0.436123	0.346194	0.418709	0.428904	0.391462	0.540291	0.447348	0.317752	0.351168	0.360044	0.552897	0.516801	0.3622
Rps6ka3	0.339753	0.637166	0.478534	0.565113	0.201913	0.209977	0.422191	0.417359	0.124508	0.13618	0.130931	0.516708	0.534369
Irf2bp2	0.907697	0.283557	0.418889	0.267841	0.433293	0.525671	0.530656	0.618097	0.767522	0.0954563	0.153289	0.516602	0.362294
Cct6a	0.42183	0.481988	0.657732	1.15545	0.193102	0.554006	0.483273	0.53168	0.431286	0.187585	0.391649	0.516293	0.776044
Jmjd6	0.273446	0.516154	0.353983	0.348939	0.165216	0.223941	0.376036	0.523757	0.241019	0.0718465	0.103632	0.516179	0.468408
Hnrnpd	0.510907	0.612814	0.608275	1.13325	0.471141	0.780044	0.628292	0.644736	0.770895	0.490468	0.198232	0.516124	0.723067
Cox14	0.472933	0.253044	0.444447	0.442287	0.338303	0.508413	0.48285	0.347102	0.374021	0.174908	0.662428	0.515933	0.377567
Odc1	0.827918	0.385562	0.593817	1.41395	0.239009	0.692384	0.812714	0.411814	0.227571	1.41465	0.557487	0.515079	0.796339
Uqcrc1	0.384718	0.355079	0.374691	0.473474	0.221231	0.420589	0.336549	0.457038	0.389708	0.358153	0.70283	0.514998	0.355334
Dpm3	0.231731	0.267791	0.473274	0.289492	0.128465	0.189204	0.482498	0.313825	0.21207	0.085399	0.128182	0.514766	0.398176
Sgms2	0.14818	0.0171291	0.170796	0.29964	1.02908	0.0161347	0.359585	0.0521729	0.0138834	0.0112644	0.0367211	0.514474	0.056335
1110004F10Rik	0.348267	0.2583	0.451311	0.496388	0.150038	0.396759	0.437618	0.36636	0.368893	0.186985	0.212838	0.514449	0.553381
Eif3j1	0.412311	0.336327	0.54867	0.91801	0.193353	0.395547	0.563339	0.406579	0.235084	0.306631	0.608087	0.514312	0.613736
Pdlim5	0.411212	0.406621	0.420611	0.34006	0.233575	0.380946	0.326602	0.339745	0.10811	0.0511173	1.13213	0.514044	0.274537
Ace2	0.000425989	0.00212174	0.000588007	0	0	0	0	0.0889315	0	0	0.00661073	0.513739	0.00987359
Khdrbs1	0.510646	0.39369	0.49154	0.750374	0.327936	0.557603	0.492257	0.342393	0.478142	0.19242	0.0830822	0.513152	0.758069
Susd6	0.307566	0.241944	0.25528	0.246671	0.224334	0.183283	0.184059	0.301156	0.129575	0.0926936	0.0628865	0.513001	0.2813
Arpc5	1.46595	0.845928	0.764411	0.549079	1.50522	1.48232	0.535553	0.74066	0.947649	0.533683	0.133178	0.512906	0.968292
Sec63	0.273293	0.353157	0.583629	0.53153	0.16816	0.289189	0.478438	0.465184	0.652596	0.0655054	0.120093	0.512841	0.674856
Trip11	0.29179	0.378749	0.508754	0.45295	0.184375	0.276294	0.501321	0.462742	0.217503	0.0671416	0.0779278	0.5127	0.586838
Ccpg1	0.204615	0.20242	0.430821	0.154976	0.64214	0.165825	0.546929	0.25125	0.14968	0.114996	0.112661	0.512658	0.379711
Psmc5	0.404028	0.371919	0.534734	0.594729	0.173884	0.489003	0.453284	0.396267	0.285227	0.344752	0.566021	0.512222	0.440535
Gli1	0.000796151	0.00218909	0.0370697	0.0114945	0	0	0.00899277	0.0149485	0	0	0	0.511756	0
Tomm7	0.568494	0.583341	0.574301	0.666449	0.44477	0.738895	0.573991	0.565951	0.397777	0.247376	0.437395	0.511566	0.59927
Serpine2	0.0363165	0.0264038	1.30338	0.18818	0.126451	0.0330161	0.0644099	0.811947	0.0306734	0.0232181	0.221144	0.511557	0.836227
Pgls	0.719829	0.263193	0.594256	0.547443	0.467149	1.15567	0.434495	0.368275	1.30073	0.172208	0.248977	0.511129	0.44395
Sod1	0.646329	0.581708	0.572863	0.606552	0.218713	0.885244	0.423065	0.475335	0.246638	0.409906	0.535193	0.511014	0.324006
Tapbp	0.788693	0.647031	0.785052	0.222645	0.414352	0.892294	0.658717	0.372234	0.427158	0.311581	0.0617018	0.510957	0.307873
Sdhb	0.408328	0.348987	0.371277	0.464713	0.218824	0.433882	0.389368	0.43245	0.340604	0.181109	0.923586	0.510714	0.398771
Idh1	0.369395	0.125268	0.453095	0.153119	0.0677011	0.0690947	0.251792	0.106876	0.0468394	0.04133	0.074096	0.510589	0.348997
Tmed7	0.445935	0.264938	0.458795	0.360909	0.235982	0.324652	0.444707	0.318972	0.210246	0.136001	0.125099	0.510435	0.602464
Dnajc8	0.443116	0.507746	0.415288	0.570877	0.329226	0.704888	0.444655	0.56619	0.435945	0.575677	0.331642	0.510282	0.487102
Psma6	0.577512	0.427605	0.476413	0.590264	0.293515	0.624315	0.430719	0.478882	0.503118	0.238773	0.543281	0.509986	0.509995
Leprot	0.345003	0.405416	0.406881	0.184052	0.141043	0.250038	0.367069	0.335449	0.114605	0.261954	0.0348156	0.508592	0.359222
Cdk13	0.260477	0.246764	0.336581	0.296996	0.203176	0.322536	0.284016	0.332551	0.298995	0.191914	0.0359469	0.508507	0.41037
Ccdc12	0.473232	0.452114	0.482047	0.271967	0.429664	0.636464	0.399853	0.371356	0.452436	0.199957	0.302245	0.508304	0.316246
Gpx3	0.124049	0.0333546	1.29425	1.90385	0.103308	0.0316973	1.00434	0.317925	0.0235592	0.0623731	0.321223	0.508089	0.0925984
Ranbp2	0.638974	0.435371	0.548216	0.696242	0.325324	0.601435	0.464949	0.555399	0.410589	0.508611	0.117243	0.508008	0.487836
Sema5a	0.00400329	0.00584513	0.351456	0.0130576	0.00270292	0.0053887	0.0319496	0.351017	0.0101857	0	0.00661073	0.507975	0.162643
Syncrip	0.562074	0.450505	0.763297	1.09566	0.335239	0.534247	0.728011	0.559514	0.621763	0.282067	0.178024	0.507935	0.672759
Lxn	0.138186	0.148	0.143952	0.030386	0.0547666	0.0820464	0.134395	0.0742617	0.09101	0.0222251	0.0258487	0.507825	0.0633485
Suclg1	0.217643	0.170841	0.339908	0.447101	0.153324	0.326296	0.309261	0.268373	0.313746	0.0698278	0.793459	0.507508	0.363846
Arpc1a	0.372613	0.499002	0.546058	0.449941	0.249646	0.33965	0.445459	0.478352	0.272518	0.274359	0.110242	0.507046	1.31661
Akirin1	0.46498	0.385826	0.305448	0.456575	0.457215	0.544756	0.291978	0.376205	0.547666	0.177319	0.152699	0.506966	0.270707
Nucb1	0.46611	0.403334	0.714549	0.244354	0.240547	0.305975	0.505645	0.491702	0.147734	0.49647	0.0871524	0.506571	0.441883
Cygb	0.0171151	0.0406358	0.925577	0.0254834	0.0132993	0.0131778	0.444221	1.43153	0.0143162	0.0169252	0.0248382	0.506472	0.0109233
Cul3	0.545686	0.519052	0.611023	0.829265	0.459693	0.465878	0.550695	0.522896	0.395989	0.250603	0.459966	0.506215	0.702755
Mrpl42	0.307976	0.289021	0.381351	0.442867	0.171884	0.429339	0.387684	0.355435	0.229586	0.203012	1.45145	0.506029	0.376864
Hist1h1c	0.142639	0.0957067	0.11376	0.117105	0.361778	0.397088	0.11059	0.101205	0.459853	0.75758	0.464124	0.506029	0.138708
Ddit3	0.217486	0.48925	0.310241	0.229516	0.323779	0.156852	0.302187	0.699538	0.224218	0.351275	0.119514	0.505966	0.454213
Gadd45a	0.104928	0.303299	0.461544	0.636337	0.77024	0.0434424	0.77084	0.348194	0.232561	0.66538	0.0279781	0.505494	0.448202
Carhsp1	0.249698	0.24695	0.494332	0.42369	0.36808	0.149006	0.189583	0.255963	0.167341	0.826107	0.0254587	0.50548	0.152757
Tbl1x	0.276493	0.518961	0.573285	0.469452	0.13466	0.314867	0.42976	0.590778	0.29916	0.120001	0.058036	0.505369	0.440192
Lum	0.0712964	0.0432739	2.11017	0.065695	0.0666147	0.0521794	0.4358	0.0715638	0.0196918	0.0929837	0.0994985	0.505223	0.148157
Nsa2	0.7999	0.56886	0.663694	0.890388	0.318822	1.18114	0.570139	0.52549	0.987855	0.311032	0.269746	0.504714	0.509127
Dbndd2	0.104497	0.138725	0.149644	0.103982	0.0205391	0.0419733	0.148189	0.556664	0.0194584	0.02371	0.181083	0.504329	0.975343
Ndufa1	0.407886	0.377434	0.376894	0.369522	0.365795	0.51288	0.471991	0.407995	0.295345	0.142501	0.489203	0.504146	0.346136
Sod2	0.982966	0.393501	0.674049	0.727945	0.392915	0.55229	0.490089	0.613323	0.302618	0.358747	0.86712	0.503917	0.590461
Cdc37	0.519556	0.580789	0.627192	0.688185	0.32453	0.731335	0.555477	0.629567	0.444457	0.238321	0.173201	0.503683	0.591281
Hspa4	0.549774	0.420516	0.568534	0.816256	0.431359	0.695405	0.419496	0.496508	0.555879	0.175766	0.175096	0.50363	0.537551
Selenot	0.528962	0.406961	0.55753	0.521839	0.294994	0.406164	0.407524	0.446061	0.406895	0.265627	0.156058	0.503285	0.569277
Rexo2	0.403166	0.474469	0.726583	0.499069	0.17371	0.371189	0.679563	0.599139	0.160461	0.328598	0.267277	0.502844	0.584365
Gna13	1.41787	0.505728	0.749433	0.633623	0.498976	1.17179	0.690783	0.551177	0.461353	0.293888	0.171676	0.502533	0.618055
Prodh	0.00718356	0.0160185	0.00645218	0.0349515	0.0278919	0.0034144	0.00935814	0.0356226	0.0196611	0.00386719	0.0105358	0.502514	0.0453952
Zbtb7a	0.798809	0.498048	0.609139	0.583291	0.350956	0.681789	0.513762	0.575758	0.51964	0.385648	0.104212	0.502449	0.626094
Cttnbp2	0.00155383	0.0279864	0.00635925	0.0034562	0.0034776	0.00100602	0.0409395	0.0530815	0	0	0	0.50194	0.0376692
Rab5a	0.522038	0.423681	0.49657	0.64739	0.367886	0.529048	0.566067	0.484356	0.39575	0.256981	0.130794	0.5016	0.630944
Arl13b	0.156489	0.394082	0.552131	0.619571	0.0753161	0.204505	0.38191	0.447979	0.0527132	0.0682484	0.0443797	0.501286	0.419044
Arcn1	0.398561	0.292785	0.633432	0.568838	0.253336	0.402283	0.495397	0.360819	0.335828	0.192114	0.0684308	0.501284	0.546124
Bnip2	0.602482	0.771925	0.537351	0.516279	0.29761	0.508737	0.478435	0.63998	0.294719	0.252454	0.214408	0.500899	0.625394
Psmc3	0.513516	0.576804	0.600981	0.714149	0.264507	0.584979	0.601918	0.718083	0.388374	0.444512	0.656637	0.500302	0.482803
Ccar1	0.393743	0.285663	0.443616	0.608372	0.242407	0.419035	0.363759	0.379061	0.562634	0.299403	0.0765823	0.500213	0.460452
Peli2	0.056778	0.103726	0.189534	0.0181176	0.127924	0.0270297	0.0836604	0.347361	0.0187049	0.0195146	0.0194736	0.500016	0.35484
Mapre2	0.384749	0.145961	0.289156	0.0936918	0.169939	0.216173	0.197815	0.492059	0.158348	0.100872	0.0914218	0.49991	0.36091
Afdn	0.11423	1.32109	0.268323	0.250566	0.079426	0.233205	0.310685	0.51397	0.0304117	0.120145	0.0662301	0.499858	0.0976948
Derl1	0.442209	0.210467	0.519945	0.320177	0.252781	0.418962	0.468787	0.245916	0.315301	0.244153	0.18197	0.499417	0.384291
Rnf13	0.447846	0.165576	0.333957	0.160261	0.273349	0.266999	0.336239	0.27043	0.172179	0.0419294	0.06167	0.499368	0.424059
Zmynd11	0.223685	0.389368	0.481877	0.594058	0.29362	0.197717	0.386591	0.491602	0.321628	0.0922209	0.257017	0.499176	0.652701
Kmt2c	0.34339	0.339381	0.473556	0.347514	0.289937	0.366829	0.38864	0.40799	0.486365	0.278918	0.0801614	0.498981	0.550512
Rasa2	0.215596	0.129151	0.27367	0.245487	0.991459	0.332726	0.217709	0.234507	0.177848	0.0233576	0	0.498935	0.50684
Ube2h	0.328475	0.392177	0.4679	0.496936	0.305733	0.492037	0.566059	0.558056	0.535524	0.692972	0.141899	0.498923	0.456867
Ddb1	0.382032	0.279346	0.755868	0.627454	0.190472	0.296115	0.478463	0.339841	0.189364	0.347846	0.177649	0.498762	0.54272
Top2b	0.320641	0.397129	0.432787	0.53089	0.228541	0.37524	0.344805	0.584043	0.727595	0.306458	0.0776405	0.498438	0.798438
Eno1	0.612247	0.326276	0.474583	0.650892	0.67378	0.623919	0.309678	0.346513	0.334233	0.0875273	0.144747	0.49832	0.21516
Gpm6a	0.00150151	0.00400689	0.00111846	0.000659355	0.059829	0	0.00376289	0	0	0	0	0.498153	0.0974977
Use1	0.764255	0.39971	0.715507	0.871125	0.441967	0.888065	0.654954	0.391371	0.567144	0.234085	0.450138	0.497735	0.552333
Bzw2	0.101324	0.139869	0.223835	0.319094	0.0680449	0.250859	0.10109	0.229051	0.167767	0.0593653	0.23256	0.49715	0.332781
Yif1b	0.247578	0.294203	0.463197	0.345392	0.125475	0.295038	0.580714	0.219645	0.155909	0.0970544	0.240573	0.497116	0.459195
Ergic2	0.235149	0.370413	0.443467	0.469411	0.219353	0.271704	0.363034	0.37473	0.286555	0.247284	0.273117	0.497076	0.347546
Zfp91	0.964473	0.557293	0.708932	0.786311	0.37147	0.982012	0.59316	0.668108	0.690531	0.538157	0.421541	0.496937	0.825434
Vdac1	0.350554	0.193086	0.449053	0.598417	0.190958	0.33832	0.349962	0.4376	0.257848	0.155067	1.89166	0.496876	0.483727
Senp6	0.26949	0.42136	0.730037	0.790282	0.353488	0.451134	0.777335	0.578181	0.41742	0.144675	0.178934	0.496658	0.668838
Ago2	0.732666	0.241448	0.554492	0.692434	0.840495	0.896411	0.445332	0.573256	0.580726	0.860988	0.0900325	0.496016	0.591312
Sec14l1	0.372479	0.596607	0.348876	0.196358	0.244273	0.165754	0.28009	0.338332	0.0721538	0.119267	0.0628367	0.495858	0.122304
Esyt2	0.164857	0.232635	0.61397	0.350785	0.307823	0.167933	0.556615	0.658354	0.136094	0.157379	0.0452765	0.49575	0.304896
Cwc15	0.432793	0.481363	0.413885	0.415695	0.25933	0.536538	0.337249	0.476153	0.541278	0.279355	0.616661	0.495741	0.630197
Mier1	0.470459	0.517746	0.508572	0.584046	0.374028	0.499169	0.48479	0.59406	0.728965	0.66023	0.0572046	0.495432	0.628018
Lama2	0.0225876	0.0209367	1.22522	0.410664	0.00819651	0.00817712	0.444213	0.589396	0.0100895	0.0146004	0.0226516	0.495202	0.299367
Uqcc2	0.320995	0.287183	0.637535	0.46511	0.140305	0.396923	0.628605	0.281007	0.188842	0.162675	1.103	0.494851	0.529888
Ptpn1	1.03265	0.265899	0.424104	0.569706	0.648261	0.974643	0.349646	0.439899	0.468823	0.0803684	0.0926422	0.494471	0.458133
Rab5c	1.04493	0.810113	0.52116	0.349709	0.538235	0.653346	0.369357	0.638108	0.356813	0.423189	0.0764433	0.494224	0.402825
H2afy	0.741895	0.517392	0.485767	0.47954	0.465999	1.72579	0.359834	0.513724	0.953536	0.146123	0.203038	0.49409	0.466075
P4ha1	0.316385	0.423568	0.65657	0.495314	0.0789969	0.242106	1.00713	0.598686	0.0815379	0.0426633	0.151682	0.493932	0.414815
Ppp4r2	0.848338	0.418346	0.611617	1.16795	0.390271	0.57969	0.486344	0.468794	0.392229	0.261585	0.233182	0.493685	0.698232
Pvr	0.34279	0.237762	0.370814	0.748787	0.0366501	0.435798	0.121522	0.16457	0.0718076	0.0401011	0.049298	0.493525	0.494912
Crim1	0.0747169	0.760967	0.176828	0.136299	0.0817762	0.0550013	0.308258	0.66331	0.0148525	0.0641674	0.0603282	0.49338	0.126809
Sec61a1	0.363861	0.217865	0.833667	0.471115	0.191983	0.339224	0.576569	0.336892	0.23342	0.161612	0.0933551	0.493117	0.392933
Eif4g1	0.494882	0.450094	0.848257	0.971026	0.244387	0.453343	0.626034	0.52707	0.385717	0.272255	0.275643	0.492929	0.735489
Slc1a5	0.180236	0.225874	0.620217	0.184951	0.077643	0.204187	0.501605	0.305177	0.492802	0.660757	0.0178387	0.492552	0.281613
Phf5a	0.408358	0.272388	0.34361	0.499946	0.247831	0.622383	0.303996	0.319563	0.555149	0.367019	0.218362	0.492352	0.419321
Ebf1	0.0619947	0.725404	1.47354	0.0726596	0.122658	0.0424373	1.12532	2.04435	2.55874	0.113629	0.110838	0.492296	0.0499779
Tm9sf2	0.324944	0.348931	0.514223	0.318992	0.196959	0.279636	0.574903	0.494181	0.232311	0.0934561	0.102185	0.491908	0.511156
Nrip1	0.17801	0.196942	0.678343	0.329307	0.0528694	0.437845	0.376786	0.421153	0.104385	0.328886	0.0888372	0.491806	0.30777
Psmd1	0.480563	0.354087	0.49644	0.576979	0.13908	0.467052	0.426019	0.4528	0.192858	0.229571	0.331863	0.491495	0.410244
Sh3bgrl	1.21442	0.619822	0.728549	0.569908	0.256132	1.07194	0.650111	0.742126	0.367455	0.272303	0.113987	0.491335	0.467073
Herc1	0.323334	0.441587	0.360937	0.427895	0.300726	0.27884	0.34223	0.850768	0.340178	1.13169	0.0872091	0.490561	0.328397
Sash1	0.602706	0.561629	0.940625	0.338429	0.105942	0.0635421	0.524948	0.941427	0.0284443	0.0417576	0.0747194	0.490549	0.57873
Arl5b	0.307833	0.386077	0.468127	0.180289	0.201278	0.255555	0.480575	0.429405	0.143757	0.0717814	0.0398605	0.490468	0.167994
Csnk1e	0.330527	0.471851	0.472526	0.613139	0.295285	0.304683	0.338003	0.744687	0.191816	0.0658093	0.112105	0.490223	0.656283
Pde12	0.107563	0.894313	0.341196	0.257303	0.106936	0.0973997	0.302971	0.437103	0.102945	0.171283	0.100575	0.490033	0.243447
Smarca2	0.134438	0.273463	0.477498	0.292355	0.173284	0.208553	0.486747	0.3415	0.0926014	0.0269076	0.146393	0.489614	0.264197
Irgm1	0.124238	0.541152	0.344727	0.202342	0.0468822	0.0732619	0.216492	0.254301	0.11015	0.0855995	0.0210793	0.489571	0.862271
Gpbp1	0.644361	0.458266	0.584254	0.716815	0.521944	0.866965	0.486094	0.490473	0.7107	0.556145	0.140838	0.489244	0.592791
Mrps14	0.483925	0.385036	0.45647	0.519421	0.316866	0.560472	0.473231	0.414685	0.455697	0.251201	0.656939	0.489143	0.490408
Rab34	0.0350233	0.0136002	0.342676	0.305305	0.0105963	0.0085435	0.410926	0.112069	0.0101413	0.0121689	0.0263965	0.488456	0.406971
Snx6	0.570498	0.320527	0.36903	0.483745	0.245595	0.295363	0.356062	0.337615	0.187125	0.0583558	0.130053	0.488447	0.586231
Pcna	0.723839	0.941758	0.501266	0.615382	0.500266	0.45524	0.544223	0.686281	0.490882	0.79124	0.129907	0.488437	0.484436
Plagl1	0.0225017	0.0160451	0.643943	0.271468	0.0157137	0.0660911	0.199116	0.0996256	0.0139099	0.0201899	0.00634625	0.488402	0.00854616
Arap1	0.491764	0.0138522	0.190528	0.0319455	0.213908	0.134167	0.073501	0.0335518	0.0864443	0.031779	0.0129683	0.488378	0.113118
Ccl2	1.21492	0.100834	1.08501	0.407449	0.289643	0.211712	0.472965	0.960982	0.235792	0.22646	0.2269	0.488181	0.109208
Sec11a	0.41728	0.350338	0.753377	0.537943	0.203979	0.458615	0.649534	0.559836	0.530494	0.157181	0.164054	0.488092	0.597065
Aco2	0.353446	0.281947	0.340575	0.507497	0.16512	0.265002	0.319257	0.471638	0.292183	0.182053	0.970956	0.487404	0.387181
Ppm1a	0.373657	0.282566	0.486885	0.589984	0.307936	0.285734	0.379797	0.485291	0.254146	0.192525	0.349909	0.487151	0.520427
Trim8	0.301891	0.21421	0.314232	0.313737	0.149386	0.227655	0.300978	0.199721	0.248321	0.0411435	0.0886377	0.486426	0.227597
Clcn4	0.359438	0.229165	0.476559	0.36811	0.103428	0.199035	0.473156	0.4326	0.188943	0.0992195	0.0698313	0.485957	0.529927
Lman1	0.262368	0.447128	0.870463	0.561112	0.123957	0.187306	0.754352	0.421513	0.165283	0.129136	0.0957798	0.485698	0.545249
Herpud1	0.351786	0.531127	0.573144	0.682863	0.26968	0.653105	0.761389	0.477159	0.825719	0.203398	0.11001	0.485268	0.379123
Strap	0.309651	0.385934	0.582479	0.725616	0.240576	0.341368	0.444657	0.522626	0.392182	0.189009	0.394604	0.485074	0.441086
Fkbp3	0.265412	0.433121	0.406299	0.627177	0.201168	0.248413	0.463019	0.285838	0.399739	0.111178	0.963132	0.485017	0.466316
Bag1	0.668142	0.399324	0.795412	0.594636	0.41818	0.637878	0.510035	0.344103	0.44558	0.556675	0.712944	0.484943	0.473526
Hsph1	0.525548	1.01951	0.830813	1.2542	0.194124	0.707553	0.642468	1.05565	0.582467	0.296583	0.0416942	0.484902	0.79682
Cyfip1	0.862245	0.411313	0.400445	0.358145	0.220572	0.610722	0.292122	0.346501	0.115086	0.0384528	0.11528	0.484339	0.567321
Steap4	0.0333982	0.0289094	0.654655	0.079548	0.023969	0.0141517	0.168092	2.00262	0.0293504	0.025466	0.0271214	0.484141	0.0561516
Mical2	0.0209612	0.162285	0.250763	0.117171	0.0482027	0.0207705	0.0538359	0.298841	0	0.025043	0.0731339	0.484089	0.0282678
U2surp	0.388698	0.376001	0.343289	0.522254	0.176497	0.351038	0.410374	0.433627	0.362615	0.325546	0.0915312	0.483837	0.434695
Nrd1	0.350396	0.311385	0.414231	0.506258	0.415641	0.431406	0.294173	0.343101	0.297858	0.480514	0.128725	0.483691	0.41101
Psmd6	0.327032	0.295885	0.382882	0.471842	0.162345	0.354275	0.28444	0.315782	0.24226	0.161294	0.760032	0.48361	0.358504
Mia3	0.34503	0.251263	0.704315	0.375762	0.260377	0.350602	0.557645	0.404615	0.219353	0.121017	0.111922	0.483313	0.33059
Socs2	0.0387408	0.504213	0.407518	0.403004	0.0488051	0.121017	0.466449	0.311451	0.0576502	0.0725444	0.0223438	0.482689	0.232283
Lrp6	0.298138	0.198738	0.501911	0.345037	0.0508389	0.09028	0.582263	0.29025	0.0895183	0.0591098	0.0467497	0.482093	0.283615
Ccni	0.337087	0.271691	0.563301	0.497477	0.382471	0.337286	0.432541	0.331356	0.384214	0.242206	0.065821	0.48127	0.447205
Cuedc2	0.443835	0.293536	0.345726	0.352654	0.247629	0.459548	0.426218	0.391847	0.242963	0.156662	0.286374	0.480508	0.693605
Pcm1	0.222074	0.347418	0.408341	0.463699	0.122034	0.225986	0.397228	0.470623	0.280668	0.119657	0.0589668	0.47994	0.589853
Kcmf1	0.589355	0.571462	0.607964	0.668186	0.350301	0.563091	0.502952	0.571897	0.326713	0.23845	0.607443	0.479515	0.607316
Gspt1	0.504903	0.397722	0.671517	1.03286	0.205588	0.533471	0.674221	0.525109	0.442987	0.196389	0.135551	0.478863	0.819192
Cetn3	0.272432	0.421614	0.355095	0.344641	0.193278	0.311846	0.431145	0.400155	0.241045	0.255452	0.148765	0.478406	0.409074
Lyz2	4.30665	0.386079	0.561372	0.501754	3.3051	1.86232	0.520444	0.493116	0.942349	0.985131	0.846302	0.477859	1.54349
Ghitm	0.506799	0.31943	0.4277	0.448274	0.246675	0.649152	0.398311	0.364728	0.48272	0.703386	0.534118	0.477773	0.529685
Nnmt	0.0166482	0.0139257	0.567103	0.0966696	0.0138195	0.00741833	0.439077	0.46295	0.00164957	0.0565119	0.013405	0.477336	0.126391
Bmpr1a	0.010998	0.0191038	0.47086	0.325132	0.0520827	0.00534095	0.386777	0.293702	0.00132783	0.0291066	0.0626834	0.476672	0.27518
Trip12	0.663832	0.395767	0.684747	0.52846	0.370818	0.58054	0.485985	0.398314	0.334641	0.266444	0.0490482	0.476474	0.366417
Pja1	0.0688652	0.125833	0.307571	0.140164	0.0205894	0.0817858	0.214163	0.383371	0.077162	0.0510561	0.0390219	0.476426	0.247205
Eif1b	0.596768	0.51607	0.58743	0.501248	0.346257	0.373979	0.647447	1.16213	0.505401	0.206832	0.386411	0.476115	1.18064
Nckap1	0.0254917	0.395085	0.521272	0.341737	0.0594457	0.0208638	0.413752	0.406619	0.0206463	0.0560874	0.0463337	0.476051	0.48297
Cers2	0.470209	0.251334	0.395104	0.3673	0.27481	0.32487	0.392129	0.299177	0.209386	0.0976929	0.0320683	0.476037	0.560279
Pear1	0.00451182	0.120447	0.0862809	0.00808626	0.0229619	0.00496803	0.0358073	0.360764	0.0231244	0.00494708	0.0369047	0.475304	0.022967
Clstn1	0.0291117	0.260187	0.439191	0.19503	0.0714546	0.0170947	0.453545	0.551122	0.017817	0.0399417	0.0148322	0.475198	0.428874
Srpr	0.231605	0.413916	0.583092	0.465045	0.231859	0.253577	0.578397	0.392023	0.155312	0.0993931	0.317123	0.475036	0.631664
Bace2	0.00651787	0.0817511	0.181708	0.0154252	0.00849196	0.00473469	0.270265	0.0636354	0	0	0.0121372	0.475009	0.0549953
Ddrgk1	0.468881	0.514066	0.491491	0.397887	0.164534	0.382114	0.535479	0.427042	0.210914	0.203925	0.423585	0.474938	0.585523
Ldb2	0.0107302	0.223614	0.113803	0.0109847	0.0335686	0.00959205	0.0553074	0.138952	0.00323571	0.0154164	0.0389116	0.474715	0.110357
Itga7	0.0144555	0.00699799	0.0739853	0.480112	0.0033743	0.00504758	0.0411491	0.590622	0.0192034	0.00725859	0.0399708	0.474383	0.171707
Grina	0.536454	0.306294	0.363982	0.239621	1.77182	0.246278	0.561771	0.243323	0.119342	1.48988	0.404609	0.474245	0.365098
Gtf2a2	0.238656	0.333343	0.359196	0.385315	0.199307	0.229249	0.335361	0.415623	0.312964	0.371628	0.301042	0.474202	0.520714
Fam189a2	0.00564784	0.0866048	0.0830318	0.0121678	0.0389114	0.00291553	0.0333027	0.0527157	0	0.0072016	0.0679447	0.474121	0.0170973
Tbc1d10a	0.223135	0.128415	0.236991	0.175387	0.0468435	0.116826	0.236177	0.11528	0.0357375	0.00922244	0.0197017	0.474061	0.290243
Tomm22	0.527189	0.319081	0.412416	0.572134	0.470509	0.61552	0.340138	0.488255	0.617207	0.332947	0.341066	0.473735	0.562331
Nek7	0.315328	0.293906	0.392883	0.207863	0.125898	0.198502	0.441525	0.373644	0.196031	0.16151	0.241496	0.473569	0.444363
Maff	0.460587	0.253478	0.567097	1.04451	0.237959	0.247585	1.00285	0.438875	0.0623327	0.0728606	0.0532216	0.473526	0.610423
Nop10	0.396599	0.310496	0.46979	0.613643	0.225595	0.488672	0.377346	0.314277	0.584214	0.150114	0.601936	0.473346	0.222083
Tnfaip8	0.6224	0.134326	0.111098	0.0604212	0.551947	1.24134	0.283996	0.290861	0.610962	0.179011	0.0262445	0.472976	0.418644
F3	0.0174662	0.00914561	0.531377	0.0187411	0.0172091	0.00434312	0.380342	0.0186271	0.00395775	0.0110997	0.0318042	0.472895	0.442985
Uqcrfs1	0.520855	0.315825	0.402943	0.68331	0.279875	0.757414	0.282428	0.557717	0.608476	0.415969	1.1057	0.472836	0.353063
Mlec	0.22101	0.172719	0.622186	0.376319	0.190007	0.285242	0.465128	0.193844	0.281276	0.0763099	0.17948	0.472758	0.279898
Copz2	0.046419	0.218397	0.627549	0.152178	0.0397433	0.0152565	0.816071	0.238321	0.00793902	0.0386375	0.217414	0.47274	0.366571
Ctxn3	0.00119502	0.00244562	0.00174971	0.0117681	0.00108235	0	0.000939138	0.0521964	0	0	0.122757	0.472637	0.0229092
Vasn	0.0518046	0.0294717	0.984381	0.052524	0.0179863	0.0305226	0.976166	0.222782	0.0208596	0.0362621	0.0318833	0.472408	0.16038
Cped1	0.0204849	0.251807	0.418299	0.0293851	0.0486797	0.00548677	0.668023	0.239201	0.0102707	0.00242339	0.0410276	0.472215	0.0620075
Hnrnpr	0.245585	0.368888	0.495653	0.596201	0.145308	0.234938	0.412063	0.505739	0.457665	0.362059	0.10715	0.472189	0.702901
Golph3	0.4272	0.253668	0.576022	0.51954	0.41088	0.469307	0.4595	0.396195	0.231313	0.245028	0.146673	0.472069	0.415607
Fkbp4	0.230756	0.445457	0.354276	0.620642	0.160316	0.322023	0.412569	0.418833	0.424009	0.111473	0.462304	0.472019	0.477737
Zbtb7c	0.0017868	0.000499579	0.049816	0.0569343	0.00526696	0.00369889	0.12249	0.00956267	0	0	0	0.47178	0.00611865
Ddost	0.372742	0.322093	0.787113	0.421672	0.210243	0.524186	0.841626	0.325599	0.229884	0.191647	0.121496	0.470893	0.638789
Idh2	0.353209	0.134946	0.293479	0.637656	0.107549	0.12273	0.350741	0.245761	0.218544	0.0578421	0.198997	0.470883	0.219565
Med28	0.378831	0.379218	0.37975	0.290237	0.199762	0.252314	0.393488	0.329634	0.233682	0.160577	0.224034	0.470777	0.515527
Anxa11	0.414411	0.233874	0.182476	0.376777	0.645164	0.394777	0.138174	0.218071	0.0860513	0.0622368	0.357968	0.470719	0.341315
Mxd4	0.301449	0.865986	0.701797	0.316312	0.174118	0.209168	0.5983	0.668574	0.507098	0.115443	0.0849335	0.470703	0.842834
Socs1	0.0626768	0.256284	0.234077	0.248069	0.0435514	0.0612615	0.348373	0.206492	0.251965	0.0138828	0.0392657	0.470319	0.0210519
Gadd45g	0.396642	1.28306	1.10542	0.345635	0.496961	0.30045	1.21934	1.43053	0.283145	0.265069	0.426954	0.470186	0.27876
Ndufs8	0.423915	0.340972	0.338952	0.468138	0.197131	0.548971	0.37124	0.447758	0.510104	0.181332	0.503157	0.469949	0.388882
Fkbp5	0.0636446	0.065785	0.250133	0.171396	0.0916556	0.0591166	0.190445	0.0581111	0.0641736	0.0278642	0.0220281	0.469949	0.053932
Capn2	0.509486	0.479051	0.624469	0.536586	0.0970786	0.253066	0.507046	0.367968	0.048392	0.0547906	0.255564	0.469719	0.446038
Cd82	0.13015	0.0195714	0.0378606	1.23472	0.321331	0.281469	0.0739457	0.0815977	0.192387	0.452679	0.0536075	0.46958	0.201928
Cct3	0.444176	0.481696	0.651957	1.17359	0.171618	0.576663	0.544386	0.510322	0.597374	0.21339	0.362058	0.469572	0.611984
Ccnl2	0.300672	0.470748	0.434956	0.595854	0.391989	0.414367	0.393165	0.512829	0.371679	0.339169	0.122621	0.468641	0.614508
Stt3b	0.316347	0.153471	0.577345	0.478436	0.190055	0.195538	0.415073	0.386753	0.306315	0.161273	0.263687	0.468534	0.455916
Fcho2	0.416274	0.621813	0.290966	0.323218	0.351263	0.361926	0.330246	0.509046	0.153824	0.487831	0.0438919	0.468131	0.26302
Tgfbr3	0.0221963	0.191873	0.966535	0.531521	0.058004	0.0143866	1.21201	0.329211	0.013353	0.0352411	0.0577893	0.467761	0.549572
H13	0.416503	0.268139	0.641238	0.493586	0.297775	0.805153	0.570753	0.307703	0.361649	0.0731526	0.0856734	0.467682	0.274696
Mrps21	0.346853	0.260932	0.411132	0.27919	0.267409	0.372154	0.385935	0.251053	0.295002	0.144281	0.630138	0.46748	0.252833
Arhgap18	0.355076	0.425768	0.152997	0.153981	0.14487	0.395957	0.0865605	0.181569	0.101106	0.0848485	0.0153276	0.467349	0.272985
Glo1	0.170462	0.203355	0.333183	0.334198	0.0975929	0.12164	0.373308	0.210319	0.149731	0.53408	0.47416	0.46712	0.431251
Nol7	0.42608	0.586164	0.47349	0.667654	0.258344	0.67143	0.5581	0.587426	0.763719	0.279796	0.436937	0.467112	0.672934
Ehd2	0.0440985	1.13165	0.467245	0.296835	0.0935259	0.0266568	0.308564	0.858536	0.052732	0.0917418	0.0584249	0.467022	0.211943
Pxn	0.672826	0.361333	0.452665	0.189717	0.605148	0.359378	0.189651	0.171656	0.108989	0.0665569	0.0661403	0.466973	0.263966
Psme2	0.546616	0.610328	0.479189	0.380931	0.340399	1.07143	0.355805	0.406534	0.344802	0.222052	0.13031	0.466572	0.354014
Pds5b	0.111047	0.229641	0.342993	0.264926	0.0811736	0.108211	0.290824	0.274908	0.178095	0.123338	0.0470299	0.465841	0.353322
Syf2	0.435383	0.556665	0.356704	0.451756	0.406439	0.570783	0.365535	0.655192	0.526616	0.519481	0.290107	0.465125	0.574461
Ndufa5	0.288683	0.372819	0.491574	0.553674	0.131279	0.26054	0.556083	0.492566	0.126993	0.217538	1.1286	0.465106	0.393355
Hadhb	0.20892	0.278216	0.269878	0.2566	0.124546	0.233086	0.268453	0.392206	0.190095	0.243276	0.361566	0.464833	0.382939
Tet2	0.290834	0.098281	0.197905	0.42275	0.284563	0.347623	0.143509	0.182562	0.16323	0.00802407	0.0199426	0.464664	0.145513
Atp6v1e1	1.18717	0.47049	0.418527	0.378755	0.996755	0.710359	0.408368	0.458955	0.401738	0.653735	0.470656	0.464191	0.930526
Hn1	1.06316	0.541369	0.904191	0.893187	0.557296	1.1205	0.490414	0.468907	1.00614	0.850827	0.443126	0.464136	0.697507
Zfp326	0.249563	0.374939	0.310372	0.357803	0.0869449	0.258784	0.39381	0.372364	0.311837	0.0585436	0.0861651	0.463841	0.538724
Adh5	0.251547	0.32584	0.276149	0.368634	0.108217	0.305325	0.248993	0.292966	0.224318	0.0779495	0.18607	0.463516	0.292683
Ggnbp2	0.460567	0.44269	0.501021	0.543234	0.387501	0.35432	0.455304	0.514046	0.356641	0.510585	0.123654	0.463293	0.599004
Hpcal1	0.425571	0.377361	0.218639	0.123254	0.234544	0.327149	0.1058	0.198292	0.0386781	0.0654566	0.0146826	0.463166	0.115052
Rex1bd	0.510298	0.309036	0.605985	0.380594	0.176326	0.479496	0.587695	0.39809	0.146352	0.217074	0.670872	0.46224	0.510418
Eif1ax	0.362746	0.280651	0.645604	0.983263	0.259274	0.544051	0.635815	0.39122	0.311224	0.306817	0.427885	0.461481	0.737355
Rab12	0.285992	0.439089	0.395253	0.298507	0.0645972	0.176984	0.362082	0.560497	0.0545037	0.0654215	0.477796	0.461419	0.271745
Tmem167	0.508986	0.211676	0.740992	0.446388	0.309096	0.565917	0.599674	0.260534	0.349675	0.215892	0.23522	0.460952	0.429629
Dctn2	0.369512	0.421241	0.611117	0.482602	0.192471	0.386163	0.525144	0.529136	0.201005	0.315016	0.261225	0.460895	0.859456
Rsu1	0.46225	0.543115	0.55416	0.378881	0.288511	0.458151	0.445709	0.840209	0.154345	0.091702	0.113878	0.460893	0.641342
Dpm1	0.340959	0.407443	0.472026	0.544984	0.259922	0.411564	0.480184	0.429529	0.463341	0.392862	0.293704	0.460451	0.473245
Rbm42	0.321405	0.423087	0.337183	0.328814	0.312325	0.459617	0.350972	0.381695	0.252324	0.160369	0.110521	0.460324	0.369158
Tbcb	0.546048	0.445538	0.495684	0.499867	0.298188	0.568049	0.42493	0.445539	0.270316	0.153033	0.304795	0.460202	0.638611
Nid2	0.0404142	0.12234	0.494115	0.0527647	0.02726	0.00916083	0.0689569	0.153079	0.00640596	0.0127694	0.0108095	0.460191	0.390882
Mrps33	0.430623	0.330628	0.414906	0.459281	0.220312	0.427866	0.382556	0.226735	0.349524	0.132451	0.345025	0.459713	0.544446
Etl4	0.0271191	0.60702	0.0823019	0.119387	0.0347618	0.0104274	0.106154	0.305226	0.00643299	0.0577107	0.0633061	0.45956	0.306731
4932438A13Rik	0.241181	0.254253	0.402096	0.396313	0.864955	0.329383	0.364124	0.56409	0.403309	0.126204	0.0563102	0.459543	0.433528
Abhd5	0.180374	0.224207	0.320809	0.175278	0.403516	0.104903	0.284308	0.183814	0.0145631	0.149399	0.0679956	0.459222	0.170945
Yipf5	0.199049	0.20596	0.6144	0.303457	0.0948097	0.179893	0.480264	0.320148	0.160191	0.0763981	0.0728412	0.459148	0.24603
Fxr1	0.400697	0.350158	0.394974	0.719988	0.187941	0.515323	0.385484	0.456044	0.317172	0.265742	0.864053	0.459096	0.46606
Cct8	0.655626	0.511723	0.644223	1.03707	0.270313	0.787434	0.528965	0.482482	0.505671	0.360109	0.413183	0.458898	0.493019
Pnisr	0.277362	0.355306	0.416589	0.647397	0.305084	0.340729	0.377745	0.546603	0.634186	0.496591	0.0856219	0.458574	0.947999
Flot1	0.243273	0.212954	0.289501	0.224348	0.321116	0.353567	0.464986	0.203255	0.0727961	0.0343838	0.0821943	0.458238	0.527394
Spop	0.448711	0.782777	0.671156	0.653153	0.378333	0.470492	0.560967	0.775234	0.419162	0.354985	0.67069	0.458143	0.574006
Hadha	0.307524	0.280059	0.319036	0.422728	0.161845	0.293325	0.288656	0.377538	0.250417	0.284125	0.283459	0.458021	0.356175
Psmd8	0.881986	0.488629	0.643186	0.820701	0.359528	1.05738	0.506326	0.485119	0.644309	0.376363	0.906429	0.457722	0.615008
1810013L24Rik	0.417648	0.222937	0.332238	0.297576	0.197472	0.296113	0.390415	0.183472	0.203384	0.213855	0.0385712	0.457684	0.412163
Sspn	0.0056558	0.0355652	0.347299	0.172578	0.00975635	0.000537649	0.370172	0.0958142	0.00630557	0	0.116453	0.457624	0.274493
2010111I01Rik	0.38857	0.379566	0.249574	0.814128	0.111693	0.128894	0.462672	0.507658	0.128785	0.0724134	0.225887	0.457523	0.688824
Slco2a1	0.00615801	0.046942	0.0907739	0.0360856	0.00781746	0.0044825	0.0860194	0.0223433	0	0.0099149	0	0.45751	0
Tnpo1	0.342508	0.231037	0.467643	0.457142	0.208528	0.306758	0.352434	0.361598	0.27102	0.146435	0.0414176	0.457345	0.250989
Arl6ip5	0.333852	0.539408	0.42763	0.833433	0.164542	0.480216	0.540871	0.372227	0.211021	0.120822	0.293211	0.457026	0.382545
Rbbp4	0.36272	0.359293	0.431759	0.636533	0.259484	0.355952	0.449048	0.399091	0.506966	0.642722	0.0597769	0.45677	0.479698
Cyp2d22	0.0124588	0.403085	0.182657	0.167476	0.019888	0.0067648	0.0964666	0.159846	0.0160964	0.0247459	0.0202679	0.456098	0.226737
Ddr2	0.0158971	0.0369691	0.968456	0.374003	0.0221658	0.013628	0.65522	0.39336	0.0121286	0.0262477	0.0310055	0.456073	0.00376339
Rpn1	0.522004	0.223675	0.735674	0.383678	0.25885	0.414895	0.503155	0.257285	0.162781	0.0962424	0.139136	0.455342	0.514044
Rab21	0.671925	0.437235	0.624083	0.541636	0.541691	0.882663	0.61753	0.51677	0.848925	0.218772	0.194671	0.455311	0.576272
Spsb1	0.0293179	0.100866	0.512424	0.584055	0.0365567	0.0429966	0.255792	0.165819	0.0216533	0	0.0125573	0.454993	0.113159
Akap9	0.199534	0.363748	0.453872	0.543762	0.137495	0.384621	0.553629	0.530048	0.355328	0.0984208	0.122345	0.454863	0.603577
Clasp2	0.150693	0.128433	0.22865	0.175875	0.0595655	0.245178	0.131923	0.277773	0.0881827	0.0597622	0.0361029	0.454816	0.507913
Polr2f	0.358842	0.295478	0.497763	0.489986	0.197151	0.292353	0.466272	0.38297	0.229213	0.126352	0.312812	0.453831	0.485162
Ewsr1	0.576046	0.432681	0.546076	0.729396	0.337286	0.54202	0.527156	0.450927	0.444861	0.359951	0.0736623	0.453598	0.582721
Fzd1	0.0127108	0.0126216	0.152705	0.042224	0.00415735	0.00907562	0.432468	0.0364836	0	0	0	0.453106	0.731456
Ndufs3	0.317832	0.263881	0.390106	0.403122	0.133149	0.290979	0.371435	0.395584	0.331246	0.162076	1.03266	0.4529	0.401476
Fjx1	0.00171561	0.0196894	0.0774548	0.00459378	0.000818654	0.00156073	0.115391	0.14631	0.00380083	0	0	0.452831	0.0224931
Pdcd4	0.101575	0.181531	0.181798	0.218533	0.121662	0.150115	0.162685	0.129479	0.452272	0.122053	0.0764767	0.452756	0.237182
Ubash3b	0.358009	0.0841751	0.211829	0.0777034	0.124965	0.319834	0.105317	0.109892	0.0050261	0.0155145	0.0264955	0.452391	0.102967
Pdap1	0.350542	0.403585	0.65663	0.797908	0.221261	0.395658	0.525359	0.453243	0.362562	0.419407	0.544509	0.452203	0.524906
Tmpo	0.193867	0.428572	0.285368	0.4544	0.225434	0.284127	0.338294	0.463119	0.444136	1.00049	0.0932983	0.451981	0.602948
Iscu	0.339729	0.335283	0.327573	0.248555	0.356236	0.52427	0.406001	0.481625	0.235062	0.469701	0.338172	0.451906	0.232806
Ypel3	0.341043	0.343303	0.388898	0.347504	0.531549	0.155991	0.491359	0.354	0.619218	0.654057	0.205415	0.45188	0.354835
Rhoq	0.243714	0.047907	0.720163	0.502999	0.0402924	0.26294	0.750501	0.313636	0.163816	0.0308149	0.13033	0.451576	0.424214
Lims1	0.442016	0.447401	0.515057	0.523951	0.703136	0.259164	0.340894	0.939267	0.215406	0.206799	0.172807	0.451532	0.691606
Efr3a	0.314234	0.182295	0.588431	0.258721	0.092187	0.366584	0.323651	0.346832	0.182094	0.048744	0.0804291	0.451213	0.302266
Atp6v1a	1.35532	0.395442	0.525473	0.483837	0.40044	0.474174	0.538761	0.422468	0.212057	0.100331	0.0742935	0.450994	0.274987
Ap2s1	0.933969	0.353138	0.499372	0.394416	0.458093	0.645803	0.477396	0.429699	0.420826	0.346838	0.186447	0.450594	0.375231
Prelid1	0.68406	0.328047	0.610384	0.446507	0.405984	0.802879	0.373065	0.366226	0.42661	0.147196	0.170451	0.450569	0.43199
Sbno2	0.670968	0.62753	0.38798	0.668049	0.391325	0.667438	0.320456	0.502476	0.189313	0.141498	0.0688087	0.450538	1.16971
Fkbp7	0.0389703	0.145002	0.638652	0.353232	0.0364128	0.0194749	0.694563	0.242072	0.0318058	0.0130825	0.0516432	0.450309	0.415989
Mafg	0.857462	0.17473	0.424156	0.583945	0.47925	0.7532	0.405251	0.314272	0.159272	0.422665	0.11402	0.450289	0.55543
Mpp7	0.300995	0.0653043	0.230575	0.513829	0.730889	0.523238	0.49108	0.476774	0.0877695	0.0544997	0.0120216	0.450257	0.718848
Puf60	0.218432	0.365155	0.361691	0.524209	0.243913	0.367855	0.352568	0.354633	0.425137	0.205705	0.0921009	0.44977	0.426323
Cish	0.0783115	0.30512	0.0865401	0.137953	0.0770164	0.152777	0.142528	0.158	0.0217067	0.0281766	0.0266593	0.449633	0.0603118
Ahcyl1	0.198579	0.159155	0.627716	0.409247	0.120468	0.182794	0.385827	0.338544	0.147656	0.0869141	0.0248988	0.449404	0.32685
Skil	0.827501	0.440533	0.806541	0.828687	0.744523	0.803272	1.27876	0.381956	0.379542	0.0842326	0.137483	0.449195	0.256571
Ube2v1	0.399974	0.340982	0.433464	0.477273	0.21334	0.393759	0.299446	0.381218	0.279337	0.475009	0.208976	0.448655	0.345766
Spty2d1	0.366407	0.269092	0.445131	0.670776	0.311174	0.463254	0.40009	0.335073	0.274961	0.155272	0.0305698	0.448015	0.37538
Cd55	0.0103572	0.0431318	0.495391	0.0585798	0.133681	0.00800325	0.0567855	0.0140426	0.355891	0.128621	0.0763405	0.447365	0.0445294
Ldb1	0.113559	0.155952	0.229489	0.142813	0.0644478	0.094126	0.220423	0.350475	0.104009	0.10388	0	0.447003	0.144889
Adam15	0.601024	0.593757	0.288586	0.0621217	0.145744	0.204414	0.204571	0.286497	0.0243991	0.0729303	0.0739806	0.446744	0.0622643
Pdcd6	0.438475	0.37769	0.50841	0.394506	0.882016	0.556184	0.505714	0.456137	0.166342	0.195566	0.136361	0.446549	0.400472
Tmeff2	0.00135923	0.00370107	0.207762	0.0928446	0.00259214	0	0.0164338	0.0256146	0	0.00242339	0.00273833	0.446354	0.00360834
Sipa1l1	0.220208	0.0888005	0.0771063	0.0359636	0.258432	0.500484	0.172418	0.103386	0.16002	0.0349027	0.0415332	0.446245	0.432555
Prkce	0.0542772	0.156508	0.114482	0.0547891	0.0449632	0.0984364	0.126437	0.139002	0.199145	0.0255455	0.00634625	0.445951	0.296701
Gfpt2	0.033732	0.0382531	1.35317	0.293592	0.0227501	0.0142168	0.60265	0.0547871	0.0349943	0.0346173	0.055555	0.445785	0.0701641
Zfp644	0.27832	0.422105	0.364686	0.504106	0.143668	0.329699	0.446072	0.484212	0.517083	0.324957	0.112987	0.445613	0.509647
Trib2	0.006342	0.187368	0.0478882	0.00994196	0.00903953	0.00216356	0.147562	0.237612	0.235853	0.00931638	0.0397537	0.445183	0.0835522
Oaf	0.0952636	0.0440344	0.985881	0.139689	0.0334972	0.106028	0.777246	0.341526	0.0756586	0.112306	0.0489173	0.444947	0.562359
Armcx3	0.219747	0.12279	0.432797	0.335229	0.0820425	0.151604	0.359039	0.429338	0.0904957	0.0445767	0.0645177	0.444408	0.407551
Usp2	0.0494627	0.0130805	0.188234	0.20646	0.0423203	0.0390347	0.201817	0.3608	0.00755166	0.00837671	0.274437	0.443973	0.164314
Fyttd1	0.197837	0.282835	0.388292	0.494083	0.0869112	0.205176	0.337859	0.356751	0.206257	0.048473	0.341201	0.44396	0.390849
Dazap2	1.32625	0.632626	0.439947	0.436695	1.06031	1.08315	0.369661	0.646911	0.770245	0.453249	0.225257	0.443777	0.613402
Copb2	0.366267	0.286394	0.728122	0.532582	0.151001	0.311305	0.677274	0.336364	0.204018	0.180232	0.260675	0.443756	0.483256
Orai1	0.327716	0.200929	0.106807	0.172073	0.514382	0.815678	0.0595429	0.129329	0.235148	0.0639835	0.189635	0.443726	0.332238
Zmym5	0.198183	0.40503	0.364962	0.426441	0.154623	0.19905	0.343462	0.391316	0.273654	0.143881	0.0711262	0.443722	0.470406
Atf5	0.0649923	0.152355	0.892104	0.310857	0.0561086	0.0813722	0.582192	0.307904	0.0307599	0.0270635	0.204783	0.44339	0.339946
C1ra	0.0325066	0.00772674	0.765386	0.032493	0.0120958	0.00895168	0.514308	0.207604	0.010334	0.0353489	0.0403879	0.443221	0.0665418
Psmc4	0.322102	0.379108	0.372981	0.473754	0.197933	0.458312	0.372435	0.430399	0.322099	0.282786	0.450736	0.442923	0.439205
9530068E07Rik	0.305245	0.14881	0.581594	0.322496	0.28864	0.218206	0.527595	0.366272	0.122429	0.106423	0.119599	0.442346	0.602923
Ostf1	0.96976	0.813689	0.548402	0.217491	1.23036	0.974308	0.344468	0.558029	0.427917	0.198549	0.129367	0.442239	0.453333
Wbp4	0.351495	0.334222	0.276885	0.41902	0.197052	0.381178	0.321969	0.38746	0.251197	0.252831	0.18758	0.441477	0.476898
Slk	0.578133	0.541414	0.511129	0.47361	0.365927	0.72096	0.381689	0.460344	0.227186	0.512315	0.0793715	0.441377	0.365788
Ppp2r1a	0.315064	0.263169	0.391096	0.375688	0.202194	0.236469	0.237839	0.441796	0.24844	0.0974353	0.102945	0.441246	0.473966
Ccdc50	0.495741	0.260314	0.705058	0.598228	0.0916722	0.491757	0.464074	0.430265	0.230653	0.0583793	0.118227	0.441182	1.10354
Trmt112	0.380005	0.199476	0.400864	0.365013	0.214615	0.389214	0.442681	0.286048	0.441891	0.134026	0.189472	0.441077	0.304095
Fndc3a	0.493136	0.242717	0.418042	0.296474	0.145136	0.39483	0.319065	0.225298	0.218164	0.0249273	0.0577418	0.440894	0.279817
Cbx1	0.228965	0.415607	0.387544	0.533284	0.158634	0.276868	0.413006	0.41304	0.568799	0.219767	0.0947429	0.440876	0.620787
Fbxo11	0.449034	0.305525	0.406395	0.490355	0.288513	0.620647	0.49396	0.278937	0.259781	0.0558854	0.13683	0.440713	0.365895
Snrpd3	0.348134	0.316896	0.426432	0.62615	0.24221	0.463887	0.388203	0.338409	0.405893	0.284054	0.415679	0.44051	0.537881
Sbno1	0.632493	0.434545	0.494941	0.639042	0.896805	0.612365	0.53772	0.446663	0.505147	0.268465	0.0799277	0.440231	0.517586
Scarf2	0.0128426	0.0192546	0.389813	0.033883	0.00934698	0.00564584	0.745408	0.166471	0.00954864	0.0148822	0.014262	0.439903	0.0870645
Sugt1	0.375324	0.651006	0.451488	0.449706	0.340186	0.412661	0.466738	0.595533	0.266451	0.200029	0.269248	0.439656	0.53144
Sirt2	0.506864	0.274235	0.325156	0.557627	0.185556	0.344225	0.325332	0.272826	0.154746	0.0987423	0.301017	0.43918	0.64088
Ltbp1	0.0138641	0.0968156	0.61166	0.520304	0.0218804	0.0121121	0.646015	0.552285	0.00467266	0.011528	0.0551074	0.438882	0.158498
Wapl	0.556483	0.440683	0.436232	0.664305	0.531167	0.598299	0.364392	0.531796	0.326984	0.880659	0.136561	0.438851	0.508681
Fam78b	0.00635911	0.0199472	0.0367993	0.028007	0.00210541	0.000794717	0.0151252	0.0397291	0.00404525	0.00444517	0	0.438769	0.279798
Etnk1	0.290464	0.287921	0.388217	0.293659	0.27313	0.492201	0.254786	0.43843	0.577549	0.137151	0.0197306	0.43846	0.531281
Sdf2	0.300188	0.290511	0.411874	0.280166	0.167098	0.30014	0.333456	0.276538	0.22006	0.122747	0.142023	0.438442	0.369743
1110008F13Rik	0.636364	0.200015	0.459671	0.384174	0.752975	0.739149	0.413491	0.353413	0.467879	0.230378	0.396002	0.437454	0.424719
Prrc2a	0.397607	0.326825	0.526811	0.692447	0.282957	0.336458	0.424457	0.42025	0.326904	0.158931	0.087609	0.437355	0.499294
Chd9	0.140072	0.150891	0.364487	0.186674	0.0781322	0.0820681	0.309356	0.2698	0.127463	0.136277	0.0408638	0.437303	0.392523
Vcl	0.160538	0.577862	0.454983	0.493573	0.352757	0.1799	0.397417	1.02729	0.0792072	0.153438	0.0863922	0.43709	1.01438
Dot1l	0.538298	0.140802	0.415796	0.571246	0.221504	0.634373	0.211897	0.332596	0.268577	0.206255	0.0589899	0.436201	0.314687
Mmp2	0.0644947	0.0346268	1.81463	0.316969	0.0361933	0.0446626	2.07555	0.0833672	0.0119763	0.0415247	0.0344688	0.435875	0.53375
Cops9	0.454485	0.258185	0.4323	0.404051	0.314531	0.474331	0.403264	0.375542	0.184093	0.119121	0.432175	0.435868	0.368711
Ksr2	7.6e-05	0	0.00232048	0.00158819	0	0	0.0468341	0	0	0	0	0.435775	0.257318
Baz2b	0.489238	0.639694	0.414679	0.580063	0.589869	0.90363	0.297655	0.514359	0.601642	0.238302	0.104478	0.43575	0.45817
Plcd3	0.00200248	0.0153741	0.0241067	0.0464717	0.00682723	0.00728525	0.130315	0.0495977	0.0260956	0.00333602	0	0.435513	0.0203647
Tmem165	0.338491	0.210349	0.341684	0.265372	0.218666	0.212784	0.289003	0.335517	0.129697	0.0962872	0.0512279	0.435361	0.377073
Nasp	0.687781	0.777798	0.594412	0.910257	0.337348	0.569273	0.818277	0.554332	0.480181	0.371546	0.0798549	0.435067	0.547729
Irf2bpl	0.190151	0.419515	0.265307	0.296493	0.0730829	0.100839	0.373035	0.384038	0.0746429	0.0397963	0.0977442	0.43408	0.494036
Trappc2l	0.472233	0.232656	0.354706	0.254092	0.284847	0.334557	0.383548	0.322316	0.209874	0.120645	0.342286	0.433825	0.296266
Flnb	0.0749118	0.465108	0.344974	0.0594	0.0872438	0.132644	0.105582	0.203888	0.0726899	0.0326176	0.0362525	0.433772	0.215084
Zyx	0.584452	0.334465	0.619545	0.697495	0.829662	0.831091	0.19849	0.363054	0.0990832	0.0665893	0.101258	0.433616	0.28804
Ankrd12	0.619026	0.534183	0.477437	0.380587	0.532962	0.278118	0.806173	0.634319	0.579537	0.229391	0.0599984	0.433364	0.550179
Gtf2i	0.160206	0.274505	0.311963	0.272781	0.0777309	0.100856	0.313112	0.298475	0.220746	0.100959	0.0595497	0.433273	0.437637
Igf1	0.41158	0.0427976	1.56793	0.192009	0.0323839	0.0351995	1.6593	0.0432197	0.0194682	0.0334059	0.130185	0.433257	0.0690203
Hipk3	0.282331	0.289586	0.549021	0.539713	0.124504	0.202316	0.47429	0.391312	0.0766026	0.0830651	0.181885	0.433125	0.467963
Endod1	0.0842765	0.114515	0.22437	0.0343532	0.0268628	0.0625226	0.128739	0.142241	0.0474404	0.402892	0.0185109	0.432886	0.754922
Arid1a	0.345662	0.340585	0.380632	0.461586	0.296759	0.395805	0.364716	0.486313	0.515453	0.188014	0.0211876	0.432875	0.531814
Gjb5	0.000493567	0	0.0262933	0.00128516	0.00210851	0	0	0	0	0	0	0.432757	0
Per1	0.115312	0.177354	0.161375	0.146353	0.32776	0.116675	0.137419	0.341152	0.138407	0.0247571	0.0352108	0.432609	0.176827
Chd6	0.121239	0.255705	0.236561	0.311346	0.0611003	0.133782	0.296563	0.532395	0.323094	0.0777035	0.0547685	0.43259	0.498962
Mga	0.336842	0.27755	0.442042	0.357373	0.169883	0.19084	0.403535	0.350815	0.341608	0.107325	0.0824192	0.432361	0.245806
Dlc1	0.057622	1.18469	0.820093	0.254712	0.0943546	0.0397857	0.598233	1.64938	0.0040853	0.131711	0.065923	0.431861	1.15242
Zranb1	0.198791	0.297792	0.356246	0.687937	0.249961	0.234609	0.444431	0.349614	0.284923	0.207883	0.151152	0.430835	0.345424
Bicd2	0.185247	0.314948	0.377246	0.284323	0.0728626	0.15565	0.279559	0.433788	0.110684	0.0786746	0.0803966	0.430388	0.253533
Csnk2b	0.413235	0.400281	0.372773	0.466731	0.459462	0.621424	0.356942	0.424168	0.46494	0.253836	0.43025	0.429988	0.311364
Gmfb	0.358019	0.202117	0.32181	0.312905	0.209911	0.215437	0.325688	0.141268	0.203998	0.0783338	0.104595	0.429726	0.428911
Tcp1	0.570816	0.373096	0.69891	1.00795	0.250793	0.67372	0.530175	0.445784	0.57595	0.318372	0.407705	0.429699	0.486535
Spry1	0.0152774	0.411634	0.347737	0.334231	0.0424365	0.0112319	0.307001	0.574419	0.0153477	0.0744543	0.0225632	0.429662	0.162062
Actn1	0.0792422	0.369063	0.34624	0.38264	0.778411	0.179739	0.673872	0.431694	0.0660673	0.0277762	0.0176509	0.429581	0.0418543
Gas7	0.573012	0.0106284	0.333598	0.034818	0.140349	0.0800323	0.025794	0.0121319	0.202282	0.0283062	0.0242169	0.429239	1.45952
Pdha1	0.197367	0.125169	0.392416	0.371562	0.150226	0.214144	0.320015	0.449172	0.263291	0.077528	0.446447	0.429207	0.456386
Ube2m	0.509967	0.350686	0.589553	0.617059	0.333339	0.6108	0.420032	0.421791	0.38589	0.331639	0.603507	0.428729	0.36526
Ets2	0.975785	1.02346	0.403364	0.634147	1.40987	0.218024	0.37872	0.689402	0.161397	0.13288	0.0944833	0.428635	0.135444
Elf2	0.398028	0.469588	0.456603	0.68403	0.195394	0.271503	0.540609	0.455507	0.325831	0.148618	0.103065	0.428512	0.476325
Ltbp3	0.058721	0.0123572	0.575601	0.268047	0.0301469	0.034881	1.01222	0.0877255	0.0120864	0.0210138	0.0544623	0.428197	0.324431
Ehbp1l1	0.2729	0.130577	0.246506	0.148438	0.22096	0.280768	0.126108	0.214415	0.206442	0.608239	0.293151	0.427921	0.0839096
Rrp1	0.484409	0.364155	0.413692	0.566649	0.211495	0.528888	0.393088	0.403447	0.415138	0.128959	0.226912	0.427851	0.579971
Ralgds	0.412743	0.118315	0.17996	0.202662	0.0929269	0.0564381	0.109002	0.0719506	0.0285316	0.0146773	0.0377751	0.42781	0.308184
Timp1	0.250071	0.0573009	1.13739	0.439635	0.140177	0.380653	1.17794	0.147688	0.0902957	0.148619	0.123211	0.427785	0.310046
Rap2a	0.242882	0.188764	0.492155	0.174715	0.141234	0.732988	0.174344	0.367477	0.0216463	0.0416717	0.0341346	0.427765	0.433067
Usp25	0.399927	0.348478	0.398902	0.241498	0.323783	0.339792	0.246268	0.420134	0.245973	0.701973	0.194267	0.427662	0.349519
Ckap4	0.281064	0.174219	1.01851	0.4174	0.763497	0.131026	0.983931	0.29079	0.0515796	0.058364	0.0453753	0.427487	0.46047
Phip	0.425595	0.346198	0.434827	0.628604	0.338867	0.410048	0.470199	0.532405	0.817623	0.326887	0.0907225	0.427444	0.610298
Ikbip	0.0625168	0.106203	0.61122	0.13201	0.048762	0.0610464	0.709932	0.285206	0.0257768	0.0206674	0.0451417	0.42742	0.38604
G3bp1	0.763182	0.637995	0.629689	0.89241	0.333637	0.8591	0.50258	0.532365	0.517055	0.30628	0.194765	0.427267	0.499759
Ddt	0.246012	0.352021	0.404203	0.408743	0.0975166	0.441649	0.293734	0.260711	0.268218	0.0860279	0.257897	0.427166	0.370415
Zfp207	0.497319	0.344743	0.516184	0.679293	0.363261	0.422148	0.430818	0.352404	0.556222	0.413431	0.0775227	0.427152	0.501623
Tmem173	0.225312	0.59204	0.177094	0.131455	0.0584387	0.376454	0.335391	0.243216	0.0810722	0.0863691	0.0334034	0.427152	0.0352843
Scamp2	0.586779	0.157563	0.319249	0.263204	0.28482	0.530165	0.266393	0.165349	0.222646	0.12175	0.132619	0.427081	0.400555
Rab20	0.798739	0.259583	0.216129	0.185409	0.46466	0.0843789	0.188086	0.285523	0.0512432	0.0550296	0.0287334	0.426956	0.39081
Plscr2	0.00922984	0.210757	0.0799884	0.0109118	0.0088672	0.00791874	0.02342	0.0794576	0	0.0139687	0	0.426927	0.0412051
Gna11	0.042658	0.572667	0.5301	0.314188	0.0550614	0.0636023	0.390526	0.614955	0.245167	0.0715481	0.122109	0.426253	0.422069
Etfa	0.26709	0.19626	0.461591	0.489349	0.108324	0.299819	0.381939	0.284499	0.132239	0.219161	0.477033	0.425971	0.268743
Pdcd5	0.499323	0.484031	0.560249	0.605122	0.27572	0.489045	0.517681	0.498651	0.439736	0.195702	1.01111	0.425822	0.504552
Sp3	0.335288	0.302871	0.401618	0.29031	0.342308	0.225849	0.340461	0.355397	0.332848	0.367166	0.0295633	0.425655	0.378188
Tgoln1	0.844338	0.789292	0.847791	0.514374	0.859219	0.661959	0.592561	0.660034	0.325124	0.159639	0.112718	0.425474	0.552092
Fndc3b	0.519567	0.255782	1.21254	0.566381	0.267718	0.199608	0.983668	0.483172	0.0693679	0.0394075	0.116917	0.425125	0.790653
Cox6b2	0.0322746	0.003555	0.0153835	0.0642744	0.0346695	0.0866341	0.0173753	0.0779077	0.00677069	0.219466	0	0.425116	0.0333231
Ndufv3	0.421619	0.266592	0.536013	0.32147	0.307204	0.422423	0.468627	0.304171	0.20338	0.131251	0.805553	0.425089	0.438407
Rad21	0.365511	0.40327	0.370645	0.601896	0.317177	0.359296	0.311023	0.534398	0.393501	0.808609	0.0723896	0.424372	0.4316
Dph3	0.258634	0.266543	0.41939	0.529976	0.315999	0.291903	0.393312	0.29957	0.354557	0.196727	0.63019	0.423949	0.402152
Brd1	0.346939	0.323658	0.505759	0.514331	0.232842	0.404835	0.469875	0.408941	0.429608	0.259767	0.102298	0.423461	0.469362
Zc3hav1	0.444125	0.394698	0.548252	0.324613	0.377117	0.665872	0.262525	0.404694	0.369611	0.590353	0.0592132	0.422612	0.314617
Wrap53	0.0141321	0.0185023	0.0219087	0.0341925	0.0196194	0.0152434	0.0149477	0.0181119	0.0404231	0.0364431	0	0.422463	0.0148498
Cyth2	0.212079	0.329031	0.253914	0.408909	0.0996914	0.208947	0.240719	0.342686	0.133277	0.136928	0.122836	0.422112	0.378891
Eea1	0.556066	0.314434	0.489969	0.42165	0.30607	0.205521	0.406123	0.449022	0.166809	0.11716	0.0967577	0.422071	0.308554
Spen	0.320222	0.297446	0.320628	0.353348	0.226955	0.285663	0.281193	0.340127	0.219935	0.18242	0.0339781	0.421766	0.449868
Dnajb4	0.298176	0.17541	0.582555	0.598119	0.101842	0.160064	0.294051	0.549976	0.134126	0.405924	0.119448	0.421594	0.455706
Anapc16	0.221566	0.306117	0.371875	0.427519	0.159342	0.273898	0.364769	0.353112	0.345185	0.170446	0.143532	0.42121	0.478107
Ppp2r2a	0.45116	0.449819	0.527898	0.743744	0.278511	0.406433	0.460069	0.6679	0.415432	0.110263	0.118446	0.420764	1.00542
Sptlc2	0.346601	0.352609	0.254342	0.17058	0.24376	0.24511	0.167646	0.22635	0.129553	0.0378477	0.0299426	0.420543	0.250475
Pde4b	0.545414	0.668012	0.542101	1.28137	0.43038	0.939482	0.647712	0.91788	0.509035	0.0499289	0.233173	0.420442	0.615821
Wwp1	0.558644	0.110739	0.258955	0.137029	0.0989466	0.0710837	0.212296	0.169465	0.0506872	0.044555	0.482479	0.420421	0.350644
Mkln1	0.442766	0.383069	0.504376	0.552318	0.303121	0.397329	0.378392	0.544228	0.393721	0.37333	0.193964	0.420331	0.592447
Sp1	0.198519	0.315145	0.297395	0.344446	0.212785	0.159868	0.276787	0.362975	0.296973	0.13638	0.0187803	0.420252	0.250218
Tpd52l2	0.231888	0.266079	0.357488	0.312075	0.153755	0.299539	0.338413	0.349672	0.257412	0.136626	0.210895	0.420115	0.335719
Stra6	0.000216861	0	0.00812866	0.000867899	0	0	0	0	0	0	0	0.420028	0
Slc48a1	0.414839	0.159537	0.219256	0.0621248	0.104309	0.246061	0.359448	0.0734946	0.0802858	0.472683	0.146879	0.419976	0.154643
Chtop	0.259562	0.305298	0.386491	0.542393	0.15117	0.189264	0.383401	0.320482	0.232249	0.171447	0.280213	0.419862	0.440339
Pitpna	1.31839	0.524862	0.533778	0.547575	0.728934	1.25875	0.422829	0.438904	0.60895	0.150356	0.346585	0.419824	0.450749
Id1	0.0881938	1.46654	0.151153	0.42019	0.38288	0.0512419	0.279893	0.760806	0.0490761	0.156272	0.0934117	0.419685	0.141786
Rbpms	0.122661	0.859811	0.350287	0.104507	0.142779	0.125966	0.148714	1.22356	0.153261	0.105689	0.0219088	0.419655	0.199433
Mcrip1	0.32097	0.276401	0.552205	0.274361	0.181051	0.219543	0.61357	0.287805	0.204482	0.0841862	0.233139	0.419234	0.300649
AW112010	0.168372	1.27199	0.545236	0.0845117	0.0692735	0.208055	0.0972073	0.52179	0.111512	0.138045	0.0675203	0.41918	0.103923
Pdcd10	0.549601	0.558639	0.374863	0.640046	0.43435	0.64291	0.333939	0.641254	0.500444	0.368744	0.125998	0.41888	0.551281
Pcmt1	0.329096	0.411217	0.418941	0.523035	0.562774	0.38331	0.408073	0.431561	0.395866	0.583046	0.310447	0.418744	0.542617
Rab11a	0.766088	0.948933	0.43342	0.355771	0.72314	0.637385	0.346499	0.496008	0.276755	0.280783	0.288444	0.418573	0.347732
Cisd2	0.489054	0.253661	0.502294	0.644886	0.259582	0.591469	0.399329	0.390708	0.497397	0.247739	0.272884	0.418441	0.395226
Efemp2	0.0538084	0.028018	0.700621	0.166263	0.0235936	0.0343573	0.486227	0.218937	0.0293563	0.0155488	0.00819387	0.417893	0.259654
Adarb1	0.0233386	0.369597	0.245033	0.582534	0.0222203	0.0095228	0.342706	0.184338	0.00936436	0.0302165	0.0231433	0.417698	0.125451
Akt2	0.277696	0.0605338	0.40551	0.484625	0.23534	0.251299	0.300783	0.185186	0.139343	0.0708274	0.276949	0.417212	0.358754
Svil	0.27377	0.212482	0.388259	0.131558	0.438532	0.180054	0.730036	0.147972	0.0637566	0.0861771	0.208057	0.417142	0.0955403
Egln1	0.198618	0.540948	0.440268	0.259409	0.127235	0.162768	0.495735	0.450004	0.158205	0.0959166	0.38709	0.417125	0.466501
Anxa7	0.395762	0.625348	0.52891	0.342952	0.232805	0.391574	0.388327	0.529619	0.240611	0.277225	0.316229	0.417072	0.297292
Supt4a	0.591584	0.296027	0.361764	0.411069	0.755659	1.17617	0.33779	0.271569	1.17696	0.927983	0.175292	0.41703	0.521574
Tnrc6b	0.209479	0.378284	0.397913	0.447918	0.698784	0.238168	0.443255	0.523509	0.521133	0.548139	0.136617	0.416966	0.591459
Cab39	0.513438	0.368213	0.364635	0.380704	0.442648	0.383549	0.286153	0.370633	0.331549	0.166993	0.236242	0.416697	0.438548
Tcea1	0.322202	0.422854	0.526032	0.490094	0.24757	0.371464	0.473464	0.40818	0.331632	0.433208	0.132418	0.416642	0.626833
Tmed3	0.406646	0.243195	1.25102	0.269943	0.327249	0.54182	1.08367	0.258011	0.18276	0.0912909	0.113638	0.416155	0.413137
Slc9a3r2	0.068516	1.59196	0.111746	0.111499	0.135509	0.0283748	0.192282	0.728481	0.0488396	0.176376	0.08152	0.416082	0.313721
Peak1	0.310665	0.455262	0.381101	0.220803	0.124628	0.16949	0.332437	0.309169	0.112648	0.060302	0.0491991	0.415991	0.166953
Actr3	1.47831	0.79205	0.799468	0.605809	1.62004	1.5748	0.725234	0.662439	0.974261	0.2618	0.157965	0.415773	0.509496
Fubp1	0.531791	0.519524	0.734078	1.06072	0.23092	0.44722	0.616898	0.534721	0.731591	0.277323	0.12748	0.415558	0.904784
Ubtf	0.259967	0.309164	0.495631	0.508286	0.184959	0.238949	0.404688	0.357805	0.342771	0.323246	0.0634919	0.415337	0.543621
Slc44a1	0.147756	0.208875	0.507202	0.259963	0.0659303	0.0878772	0.269516	0.290405	0.0619542	0.0748989	0.0322863	0.415252	0.987404
Psmb7	0.464717	0.43327	0.455493	0.619053	0.232982	0.558103	0.446768	0.473946	0.297422	0.268954	0.617932	0.414977	0.451298
Metrnl	0.928778	0.0795625	0.492305	0.0751263	0.181984	0.329664	0.56867	0.272034	0.023582	0.0590485	0.0499608	0.414861	0.466617
Dock7	0.196336	0.00666445	0.353308	0.238936	0.0201419	0.0710033	0.247647	0.146979	0.00758074	0.0167458	0.0148052	0.414413	0.589877
Spon2	0.00751533	0.00367595	0.187361	0.0110818	0.00853263	0.0037616	0.370549	0.00463895	0	0.0198623	0.00737118	0.414327	0.0249025
Rab11b	0.407848	0.34229	0.388615	0.429782	0.332753	0.397228	0.418319	0.416272	0.345012	0.279605	0.166358	0.414159	0.565256
Ap2a2	0.731915	0.1815	0.479561	0.231565	0.18542	0.40325	0.277303	0.17097	0.110172	0.318961	0.12766	0.414052	0.300153
Klf10	0.135449	0.335298	0.142943	0.162211	0.174073	0.0591117	0.334062	0.146921	0.141467	0.0490186	0.0899262	0.413477	0.172608
Chd1	0.385589	0.416241	0.591217	0.789571	0.389889	0.518089	0.510478	0.478169	0.370883	0.166356	0.0759844	0.413065	0.544439
Phb2	0.396138	0.301002	0.48635	0.627282	0.204658	0.580693	0.416534	0.348774	0.445047	0.213077	0.410164	0.412849	0.398837
Gas1	0.0198435	0.0244359	0.852396	0.700159	0.0129618	0.0186674	1.46038	0.941463	0.00141024	0.0436248	0.0472935	0.412806	0.258925
Glis2	0.00988241	0.0355779	0.153683	0.173964	0.00615063	0.0121668	0.178654	0.0783962	0.00235574	0.0214306	0.0116895	0.412643	0.0930935
Ogdh	0.43791	0.246688	0.400261	0.39575	0.240444	0.345963	0.26328	0.40187	0.333124	0.329269	0.413849	0.412565	0.322516
Cacybp	0.463135	0.550361	0.424723	0.677281	0.212963	0.659697	0.383078	0.58091	0.536147	0.274225	0.439882	0.412207	0.471143
Plekha4	0.00676052	0.00421059	0.106674	0.0419878	0.00461735	0.00309157	0.0392594	0.0172083	0	0.0156638	0.00541087	0.412168	0.395763
Ppp3cb	0.20459	0.192091	0.38549	0.279005	0.131567	0.153295	0.33932	0.316797	0.278696	0.284527	0.477191	0.41214	0.334437
Zfr	0.325859	0.271613	0.459696	0.622598	0.189589	0.375563	0.444692	0.426024	0.311666	0.204147	0.133093	0.412049	0.541499
Fam76a	0.311276	0.299834	0.325742	0.202476	0.159766	0.213503	0.233541	0.420501	0.0644511	0.162405	0.0779018	0.411988	0.359635
Ppp1r15b	0.318017	0.218767	0.478244	0.37185	0.35919	0.288842	0.384874	0.280727	0.23892	0.392723	0.0193601	0.411854	0.587471
Idh3g	0.297959	0.264981	0.297562	0.414694	0.170084	0.334281	0.308323	0.394751	0.243844	0.252776	0.62498	0.41147	0.334943
Tmem100	0.00202864	0.0041344	0.167685	0.00216602	0.0077538	0	0.0158956	0.126492	0	0	0.0479466	0.411422	0.0164017
Idh3b	0.198539	0.211516	0.258675	0.340778	0.0783918	0.257413	0.263293	0.312236	0.197346	0.105892	0.797835	0.411226	0.333249
Kpna4	0.602174	0.451335	0.531805	0.642343	0.590294	0.736115	0.468408	0.521016	0.338788	0.209233	0.164171	0.411166	0.482369
Tob1	0.238655	0.768361	0.414607	0.369951	0.399936	0.226494	0.893455	0.588016	0.145438	0.117375	0.315032	0.411061	0.329928
Dusp11	0.436824	0.443886	0.40991	0.467792	0.287918	0.528	0.407155	0.405838	0.521126	0.299151	0.112211	0.410776	0.341941
Sema4c	0.025457	0.464231	0.167114	0.124289	0.0438855	0.0296738	0.14418	0.378647	0.0276507	0.0493367	0	0.410421	0.174003
Cfdp1	0.282959	0.384686	0.470254	0.479535	0.161071	0.2831	0.465534	0.397182	0.212462	0.10597	0.0478178	0.410219	0.319249
Eif3g	0.292431	0.367528	0.39825	0.528048	0.173021	0.461982	0.405176	0.36265	0.407114	0.233822	0.367595	0.409639	0.495798
Sumo3	0.481032	0.395431	0.409417	0.404549	0.218177	0.405511	0.385921	0.489879	0.434695	0.17287	0.211704	0.409436	0.475665
Fmc1	0.109064	0.145616	0.243274	0.24662	0.0789427	0.137647	0.23729	0.248568	0.102163	0.0871826	0.409348	0.409381	0.324369
Myo9a	0.1921	0.185336	0.381923	0.246887	0.0708088	0.185387	0.319114	0.223434	0.068328	0.0752846	0.0127821	0.409376	0.249811
Abi1	0.734781	0.327654	0.434397	0.298407	0.446782	0.53426	0.340583	0.341924	0.32881	0.204069	0.049168	0.409096	0.344135
Prpf8	0.193206	0.190961	0.270104	0.359333	0.150549	0.249858	0.22861	0.24619	0.234732	0.145319	0.0592196	0.408862	0.208529
Ppic	0.057432	0.777843	1.02622	0.500301	0.0722527	0.036874	1.30873	0.532769	0.0383028	0.0884235	0.144177	0.408737	0.213879
Cct4	0.538602	0.604877	0.648853	0.879051	0.255391	0.735375	0.537262	0.583768	0.519859	0.217701	0.295369	0.408556	0.632951
Sema3c	0.011345	0.00802818	0.569619	0.0120186	0.00638502	0.0043106	0.616652	0.00837282	0.0175652	0	0.0751727	0.408385	0.295599
Nolc1	0.171539	0.338913	0.521125	0.732711	0.107494	0.196633	0.370539	0.402055	0.216683	0.113887	0.111123	0.408315	0.196167
Spp1	1.47027	0.0689274	0.265615	0.417306	0.733041	0.375836	0.246793	0.0932711	0.239465	0.203173	0.278563	0.408043	0.126294
Tsen34	0.122861	0.313603	0.407167	0.348648	0.101418	0.0938134	0.446429	0.322478	0.0824012	0.0294082	0.108702	0.407921	0.462482
Lamtor4	0.650158	0.223716	0.448875	0.285251	0.65872	0.380776	0.510283	0.207345	0.309523	0.147223	0.515505	0.407827	0.372137
Pja2	0.136945	0.204762	0.332753	0.260819	0.096856	0.0754965	0.300977	0.326328	0.0893555	0.0827435	0.188793	0.407626	0.453639
Antxr1	0.0147018	0.00758064	0.602316	0.213855	0.0172465	0.00586312	1.22929	0.18694	0.00362625	0.00415599	0.0155204	0.407618	0.356074
Anxa6	0.433232	0.237653	0.664648	0.887807	0.12472	0.535423	0.467774	0.527352	0.14848	0.0393235	0.450855	0.40707	0.57582
Arf6	0.346362	0.30069	0.418747	0.31704	0.192829	0.426135	0.43364	0.230386	0.336065	0.178406	0.111788	0.406856	0.318506
Sppl2a	0.633876	0.668791	0.470441	0.359745	0.259166	0.628325	0.497975	0.503815	0.243463	0.216605	0.132415	0.406826	0.287268
Surf4	0.537721	0.198528	0.809146	0.424459	0.311434	0.492214	0.591304	0.280282	0.206893	0.0665853	0.141556	0.406523	0.448299
Snrpd1	0.471637	0.369551	0.478901	0.842389	0.273904	0.635535	0.430808	0.383234	0.554988	0.390805	0.234418	0.406146	0.566065
Matr3	0.32498	0.381834	0.586101	0.830723	0.313869	0.362527	0.556187	0.607507	0.62727	0.252073	0.124522	0.406078	0.690842
Cyp27a1	0.0956252	0.00844153	0.114854	0.0196579	0.00412893	0.0801255	0.111066	0.0663867	0.0144081	0.00297357	0.107557	0.405232	0
Paqr6	0.000499041	0.000234049	0.00721425	0.00188587	0	0	0.0109441	0.00855127	0	0	0	0.40505	0.357888
Arpp19	0.371861	0.427118	0.45788	0.456793	0.386527	0.692701	0.397691	0.448359	0.514322	0.159916	0.481266	0.404896	0.416629
Mff	0.331234	0.235901	0.344935	0.270863	0.239856	0.255326	0.281345	0.270495	0.210151	0.320188	0.210227	0.40488	0.425955
Tmem65	0.399422	0.210056	0.452567	0.488345	0.0763812	0.119319	0.345842	0.37426	0.0901788	0.163113	0.327562	0.404768	0.35774
Mplkip	0.157759	0.176713	0.247325	0.20606	0.127091	0.163778	0.189083	0.176683	0.275938	0.10162	0.0551498	0.404766	0.241737
Zcrb1	0.448951	0.425806	0.468285	0.476682	0.31729	0.469481	0.474816	0.46473	0.320915	0.390858	1.01175	0.404586	0.447398
Thrap3	0.387263	0.35909	0.417804	0.707926	0.304958	0.482499	0.376098	0.455125	0.635697	0.34434	0.0959695	0.404583	0.524089
Impact	0.698382	0.0682084	0.298424	0.13158	0.157864	0.224057	0.19027	0.209888	0.102208	0.05568	0.0613121	0.404472	0.165088
Tpd52	1.34902	0.119491	0.0600003	0.214487	1.31286	0.730543	0.093812	0.146779	0.428885	0.0913549	0.175634	0.404263	0.287159
Nras	0.488447	0.440964	0.390021	0.434974	0.243522	0.313397	0.298623	0.340438	0.247196	0.133828	0.118399	0.403697	0.612222
Taf10	0.608761	0.450871	0.565952	0.551674	0.441218	0.913666	0.431314	0.274923	0.533626	0.44626	0.484474	0.403525	0.377553
Vmp1	0.744917	0.253695	0.682281	0.589399	0.637871	0.750305	0.413871	0.293938	0.184226	0.412742	0.228279	0.403391	0.573584
Gkap1	0.0649711	0.207646	0.330728	0.277441	0.0365856	0.0204826	0.345734	0.312733	0.0200817	0.0229668	0.217568	0.403083	0.495617
Rbmx	0.0582358	0.180316	0.16943	0.295494	0.0980709	0.0723086	0.153692	0.168101	0.131066	0.0747276	0.0197565	0.402755	0.301425
Commd1	0.326358	0.344676	0.451159	0.41696	0.230452	0.354742	0.428191	0.35257	0.250986	0.221852	0.311009	0.402568	0.527
Sf3b6	0.619235	0.451863	0.519143	0.591408	0.446545	0.738457	0.503272	0.426155	0.70149	0.489171	0.250494	0.402041	0.504002
Dennd5a	0.500899	0.471365	0.44837	0.36817	0.426672	0.574624	0.369166	0.452219	0.143076	0.166103	0.063929	0.402037	0.570254
Ano6	0.279911	0.285849	0.465662	0.19214	0.0862448	0.0895914	0.315388	0.470355	0.11311	0.0538962	0	0.401754	0.300179
Mapk3	0.46719	0.636889	0.328111	0.217752	0.473407	0.241366	0.306546	0.376954	0.137355	0.136005	0.0629134	0.4015	0.557858
4931406P16Rik	0.166837	0.891473	0.194832	0.312013	0.10479	0.146705	0.24371	0.670038	0.114254	0.399572	0.0838207	0.401427	0.498723
Arl4d	0.0473116	0.342453	0.170915	1.29462	0.0309697	0.0109219	0.075893	0.184071	0.0271981	0.0419985	0.0560644	0.401102	0.0724195
Slc12a4	0.077287	0.0965184	0.244361	0.108362	0.00966628	0.0513412	0.19961	0.162825	0.00936007	0.0417324	0.0138274	0.400267	0.272766
Rbm18	0.12835	0.513391	0.248594	0.307026	0.136921	0.0883599	0.33027	0.329362	0.119806	0.119533	0.149611	0.399944	0.279401
Cyc1	0.319567	0.309277	0.386442	0.686294	0.207857	0.383151	0.312704	0.459444	0.27693	0.350032	1.07831	0.399713	0.436585
Uba1	0.435331	0.260642	0.529718	0.490776	0.304421	0.349906	0.314253	0.312599	0.272173	0.183313	0.184625	0.399708	0.317092
Nab1	0.542682	0.331175	0.35562	0.355309	0.519881	0.512183	0.237842	0.620848	0.160071	0.0711206	0.0388213	0.399561	0.26585
Fzd7	0.0255098	0.0213539	0.0881264	0.029271	0.00173609	0.00828865	0.147224	0.0600475	0	0	0.0214196	0.399443	0.0848178
Tmbim4	0.436769	0.392304	0.375905	0.306813	0.398522	0.392621	0.403522	0.362801	0.26004	0.162047	0.23919	0.399145	0.448147
Rel	1.02319	0.304956	0.258695	0.264334	0.445693	1.98703	0.177716	0.275623	0.874019	0.0791324	0.0575524	0.399011	0.330487
Lrp10	0.351058	0.271382	0.346902	0.179208	0.283933	0.42	0.297432	0.247892	0.313788	0.092714	0.086281	0.398966	0.280985
Stag2	0.369767	0.307081	0.374848	0.454777	0.384356	0.304643	0.338959	0.401765	0.46098	0.28026	0.119784	0.397558	0.405
Copb1	0.38379	0.302492	0.627897	0.510216	0.203055	0.410407	0.545121	0.384442	0.250807	0.0788948	0.0437465	0.397142	0.418956
Dse	0.360086	0.00644553	0.386904	0.0831838	0.0232384	0.0622303	0.583021	0.0811843	0.015644	0.00451111	0.0312277	0.396683	0.0140662
Elovl5	0.153782	0.333085	0.179969	0.0787595	0.0948864	0.342204	0.119815	0.375585	0.117846	0.0530524	0.0229259	0.396634	0.160121
Pold4	0.423421	0.146543	0.390382	0.533112	0.196834	0.594761	0.375073	0.36523	0.819886	0.0456424	0.166137	0.396597	0.200243
Erp44	0.312033	0.259788	0.496532	0.252676	0.16915	0.372689	0.432696	0.318629	0.241849	0.0963834	0.146988	0.396485	0.378317
Mier3	0.0993958	0.133046	0.344127	0.243759	0.141057	0.1446	0.279029	0.167829	0.119348	0.233146	0.0155864	0.396459	0.194627
Ddx39b	0.302498	0.312179	0.414297	0.690688	0.234827	0.374574	0.40304	0.369851	0.424544	0.27265	0.167984	0.396438	0.575946
Mrpl28	0.316295	0.15508	0.285427	0.381242	0.132151	0.300301	0.245649	0.219841	0.250237	0.162527	0.280736	0.396103	0.386341
Casc4	0.00572955	0.00831435	0.280073	0.288346	0.00165623	0.000622961	0.342428	0.216446	0.0507471	0.011485	0.0087866	0.395903	0.420527
Tpcn1	0.172984	0.0580586	0.177174	0.15634	0.0764074	0.0678222	0.183961	0.127748	0.071002	0.234294	0.0370384	0.395605	0.138011
Laptm4b	0.0251295	0.0750009	0.149756	0.132095	0.0112588	0.0516796	0.10901	0.1398	0.0214251	0.00749984	0.0747436	0.395546	0.276527
Hexb	0.853142	0.216954	0.436131	0.167764	0.284371	0.681842	0.681153	0.173468	0.208558	0.0917697	0.0440957	0.395453	0.342976
Cul5	0.216472	0.193243	0.283107	0.364848	0.0658358	0.154219	0.266673	0.265791	0.186931	0.0707687	0.173544	0.395243	0.324716
Ube2j1	0.240342	0.134029	0.371995	0.351035	0.178152	0.325012	0.26007	0.175371	0.221077	0.117834	0.0833353	0.395139	0.13868
Tubb6	0.691202	0.230631	0.723379	0.975674	0.151866	0.450049	0.532979	0.396273	0.0334285	0.0576639	0.30601	0.394674	0.285996
H2-T23	0.531581	0.785831	0.322117	0.124278	0.353855	0.916941	0.219916	0.368513	0.505163	0.32873	0.0941317	0.394622	0.170104
Rhbdd2	0.027692	0.0352282	0.0452611	0.0360216	0.0130434	0.0121769	0.0267478	0.0261641	0.00838875	0.00331783	0.0384849	0.394609	0.0618731
Vdac3	0.511789	0.440663	0.579721	0.63991	0.220921	0.583365	0.470114	0.432192	0.35341	0.415416	1.19736	0.394518	0.692492
Srebf2	0.243741	0.119138	0.517145	0.552137	0.176994	0.534683	0.328346	0.256427	0.179776	0.0951194	0.0229376	0.394366	0.499713
Pbxip1	0.197613	0.135731	0.419705	0.299423	0.381283	0.259555	0.343432	0.515509	0.250948	0.055726	0.338483	0.394248	0.381415
Sdhc	0.369049	0.199664	0.380075	0.392211	0.140003	0.25471	0.248029	0.415811	0.110146	0.175701	0.73201	0.39407	0.381162
Gbp2	0.127572	0.389102	0.254171	0.180088	0.0483908	0.0954943	0.0593095	0.221777	0.0111121	0.0489826	0.0174705	0.393845	0.135795
Tnfsf9	0.260541	0.331818	0.369831	0.0838572	0.0306101	0.251288	0.0785065	0.506313	0.0399405	0.0477174	0.0409488	0.393772	0.316245
Impad1	0.163503	0.221275	0.489218	0.308113	0.0669329	0.102319	0.482866	0.386744	0.0980647	0.0598803	0.154853	0.393744	0.439224
Ints6	0.336977	0.523344	0.558151	0.417602	0.235165	0.274389	0.508177	0.563317	0.24514	0.206626	0.0621339	0.393718	0.482498
Fmr1	0.206091	0.351419	0.503273	0.532325	0.186279	0.178227	0.454287	0.377299	0.200701	0.264351	0.0470329	0.393614	0.457247
Ogt	0.307745	0.184591	0.304256	0.500018	0.525328	0.276999	0.32415	0.422047	0.6736	0.438023	0.0458068	0.3933	0.488542
Acbd3	0.440261	0.282006	0.539897	0.43425	0.174374	0.484959	0.439735	0.364329	0.368481	0.138306	0.0819782	0.393041	0.416312
Gcc1	0.0373938	0.299271	0.201787	0.116365	0.055388	0.0417038	0.193071	0.242247	0.0427019	0.0864326	0.0198256	0.392564	0.122157
Mesd	0.109435	0.175226	0.323525	0.214594	0.0552663	0.0608454	0.279617	0.264384	0.108247	0.155772	0.0518545	0.39237	0.377479
Phf3	0.545114	0.279962	0.439997	0.609967	0.391165	0.600972	0.403182	0.389927	0.587258	0.357778	0.0605478	0.392325	0.531217
Tmx4	0.120184	0.169092	0.217945	0.135252	0.335747	0.0780525	0.244103	0.314406	0.10172	0.24947	0.0428667	0.392228	0.374691
Sec24b	0.224435	0.136977	0.191548	0.159509	0.151051	0.268719	0.155896	0.158735	0.132288	0.0230446	0.0110367	0.392024	0.212305
Cystm1	0.029641	0.0228345	0.123628	0.153068	0.1159	0.162221	0.177138	0.976338	0.0651707	0.0229678	1.11782	0.391975	0.306656
Smpdl3a	0.600082	0.417193	0.318355	0.0508921	0.302055	0.356638	0.10078	0.424156	0.104878	0.240058	0.194529	0.391217	0.710865
Jkamp	0.130173	0.151472	0.338928	0.194427	0.0598526	0.0505178	0.37229	0.261352	0.0709139	0.0452612	0.0542288	0.391011	0.334354
Vegfa	0.355299	0.0978089	0.631541	0.30876	0.179534	0.108996	0.251431	0.117556	0.0437742	0.0432068	0.146694	0.390722	0.0417632
Rlim	0.337908	0.561559	0.51117	0.496067	0.356567	0.424016	0.461362	0.467445	0.284719	0.132601	0.0826217	0.390673	0.400254
Mrpl51	0.262701	0.214988	0.354984	0.344042	0.218531	0.269403	0.29003	0.342077	0.321955	0.366517	0.8459	0.390666	0.192131
Thoc7	0.224151	0.239496	0.451475	0.548895	0.185066	0.300586	0.41939	0.31924	0.28653	0.267656	0.476574	0.39042	0.435733
2010107E04Rik	0.695624	0.27919	0.535659	0.699388	0.367036	0.658126	0.437552	0.46364	0.534479	0.276626	0.906894	0.390409	0.391816
Srp72	0.352055	0.293851	0.446573	0.492353	0.217347	0.447736	0.42605	0.377171	0.296186	0.146835	0.133602	0.390217	0.339426
Slc10a6	0.0132759	0.281213	0.339577	0.278749	0.0274581	0.00416631	0.0780598	0.174017	0.0105848	0.0419882	0.0159524	0.390205	0.534873
Pdlim1	0.284833	1.5925	0.550028	0.311751	0.184803	0.223925	0.437169	1.26741	0.186552	0.171919	0.18641	0.389988	0.438224
Tmem87b	0.173592	0.178904	0.240208	0.160164	0.0561576	0.036811	0.239239	0.239246	0.120153	0.0400551	0.0432942	0.389826	0.277585
Map2k2	0.566823	0.284021	0.545275	0.623355	0.318129	0.62566	0.44941	0.371689	0.38887	0.406728	0.714293	0.389824	0.432774
Timm23	0.419299	0.306672	0.510569	0.812475	0.240129	0.506761	0.402135	0.311263	0.359394	0.224057	1.40145	0.389752	0.34888
Herpud2	0.253956	0.222646	0.342808	0.230966	0.266893	0.175079	0.342777	0.37949	0.151977	0.139497	0.135718	0.389745	0.336446
Kirrel	0.00619696	0.00499153	0.34434	0.174883	0.00634636	0.00620974	0.26285	0.212978	0.0175972	0.0094955	0	0.389582	0.397592
Mrps6	0.194817	0.250161	0.344238	0.389459	0.0669264	0.27004	0.554458	0.307518	0.191979	0.0239071	0.132159	0.389565	0.277599
Lepr	0.00113356	0.017404	0.0522777	0.0116913	0.0189316	0	0.269408	0.019406	0	0.0012617	0	0.389512	0.019893
Afap1	0.0211422	0.148843	0.261117	0.137342	0.034174	0.0709143	0.162787	0.229594	0.0256349	0.0188881	0.00840441	0.389135	0.401748
Snw1	0.331805	0.250799	0.308607	0.471561	0.208998	0.375255	0.296749	0.320284	0.480624	0.281758	0.157079	0.388609	0.462424
Vps29	0.74536	0.474359	0.482221	0.405891	0.40761	0.57532	0.421337	0.478137	0.265209	0.155562	0.195833	0.388212	0.479162
Ecm1	0.867274	0.105578	1.2408	0.0896657	0.0767195	0.162422	0.139952	0.344645	0.0519761	0.0886252	0.132584	0.387809	0.0881603
Psmd12	0.363516	0.374125	0.322173	0.615913	0.182787	0.396879	0.311713	0.384583	0.281869	0.300531	0.656877	0.387701	0.444558
Sec31a	0.232034	0.230035	0.759658	0.410825	0.118621	0.196454	0.681108	0.32107	0.157138	0.061521	0.0843361	0.387647	0.345036
Topors	0.299174	0.588844	0.331453	0.265924	0.166282	0.203182	0.41288	0.519538	0.264319	0.172316	0.0254665	0.387261	0.313401
Sel1l	0.263819	0.159719	0.342439	0.166681	0.125309	0.276187	0.259941	0.211116	0.112127	0.0436027	0.0336405	0.387249	0.267776
Wdr83os	0.483864	0.293945	0.488618	0.553366	0.241838	0.487704	0.492076	0.414145	0.245078	0.161443	0.267307	0.387233	0.416308
Penk	0.00733533	0.00208263	0.394693	0.00461057	0.0140597	0.00474315	0.0287407	0.00730068	0	0.00575891	0.00273833	0.387233	0.00527513
Smim7	0.233423	0.273751	0.463027	0.459779	0.162468	0.185314	0.464449	0.290731	0.226015	0.199952	0.235017	0.387085	0.44821
Mark2	0.340286	0.262062	0.402806	0.326653	0.328713	0.32605	0.307826	0.2958	0.275594	0.126221	0.0896424	0.386301	0.318181
Ccdc59	0.256816	0.325198	0.368622	0.419662	0.129928	0.261007	0.365738	0.397546	0.243801	0.101632	0.0747524	0.386267	0.543063
Gatad2b	0.408389	0.364069	0.459696	0.679271	0.370611	0.474187	0.520498	0.436295	0.627894	0.24821	0.117723	0.386264	0.605567
R3hdm2	0.263318	0.305391	0.330926	0.354466	0.183178	0.302169	0.281183	0.39599	0.190333	0.0567027	0.188279	0.386182	0.449941
Mrpl30	0.471926	0.326686	0.629857	0.610654	0.23455	0.597088	0.491859	0.418442	0.42414	0.295228	0.86744	0.385756	0.606196
Thbd	0.158283	0.912442	0.441625	0.097689	0.115064	0.042238	0.0600009	0.573995	0.0981316	0.065795	0.0802513	0.385673	0.0704002
Samhd1	0.807115	0.437165	0.297959	0.121817	0.611084	0.877268	0.201483	0.319195	0.582028	0.177394	0.0345457	0.385214	0.180279
Ntan1	0.234675	0.305201	0.474895	0.244627	0.154675	0.28557	0.446852	0.321222	0.225526	0.0794325	0.185418	0.385192	0.35455
Cenpx	0.413564	0.230862	0.383882	0.197728	0.255838	0.416034	0.40872	0.242981	0.270185	0.137281	0.156412	0.385107	0.360182
Samd8	0.377295	0.162375	0.217434	0.169589	0.215933	0.137119	0.168156	0.228545	0.0688059	0.0336958	0.0420032	0.385028	0.211381
Ociad1	0.206782	0.206508	0.299794	0.316453	0.166966	0.247725	0.295284	0.301381	0.282377	0.220597	0.118521	0.384999	0.405612
Samm50	0.267075	0.181416	0.300809	0.342982	0.0980414	0.243917	0.251913	0.251396	0.178348	0.103522	0.547087	0.38495	0.35507
Bod1l	0.24008	0.401519	0.401007	0.363257	0.168128	0.194988	0.425543	0.597014	0.35639	0.203506	0.134062	0.384946	0.502598
Fdps	0.18546	0.116176	0.57434	0.451569	0.130004	0.546597	0.218623	0.241516	0.124574	0.113672	0.144831	0.384769	0.587001
Inf2	0.0823958	0.150359	0.101333	0.0973704	0.0190629	0.100652	0.269601	0.164423	0.0685123	0.0195259	0.012989	0.384757	0.287807
Tmem5	0.132187	0.138563	0.309619	0.138129	0.0417693	0.0587385	0.267715	0.261794	0.0430558	0.0207313	0.174187	0.384694	0.410243
Ctcf	0.283999	0.405705	0.334024	0.455055	0.258235	0.327271	0.312881	0.449203	0.631379	0.50194	0.0570137	0.384671	0.521509
Prkx	0.325766	0.328217	0.299956	0.398536	0.1489	0.250153	0.238351	0.344563	0.17627	0.0567228	0.0187825	0.384557	0.255115
Sltm	0.427465	0.358941	0.507545	0.670798	0.233495	0.539474	0.447547	0.400574	0.459287	0.242828	0.0839438	0.384553	0.618197
Pcmtd1	0.182817	0.65611	0.358669	0.220158	0.157521	0.112058	0.476492	0.499049	0.273525	0.114644	0.172739	0.384436	0.39072
Cdc5l	0.397883	0.341655	0.304989	0.418433	0.238736	0.527505	0.327872	0.34906	0.44071	0.311454	0.129258	0.384393	0.401929
Psmd13	0.441653	0.327827	0.434808	0.444579	0.244809	0.546838	0.361586	0.349728	0.350119	0.277386	0.261278	0.383934	0.498385
Papola	0.506539	0.494325	0.587852	0.656772	0.304194	0.501419	0.459398	0.538412	0.446469	0.266197	0.281008	0.383786	0.574681
Xiap	0.362083	0.743232	0.348105	0.270117	0.333863	0.385648	0.276688	0.546559	0.314683	0.181721	0.0735623	0.383728	0.401584
Ncoa3	0.350025	0.320854	0.208067	0.134807	0.223493	0.253785	0.282979	0.293541	0.196629	0.0274888	0.0527975	0.383721	0.14756
Actr10	0.264643	0.334563	0.381971	0.421793	0.230613	0.298137	0.369163	0.480069	0.177007	0.145787	0.213936	0.383594	0.479193
Ccser2	0.0893664	0.497288	0.324632	0.183291	0.0522958	0.171393	0.395149	0.519461	0.131826	0.0525829	0.207847	0.383362	0.863888
Tmem47	0.00908548	0.220523	0.184725	0.322885	0.0149754	0.0101313	0.264795	0.305745	0	0.0350517	0.00468926	0.383358	0.589472
Gna14	0.0014875	0.000641935	0.00572783	0	0	0	0.00181055	0.0689439	0	0	0	0.383085	0
Mettl7a1	0.0429181	0.0614736	0.105956	0.0424634	0.0178471	0.0454501	0.0723577	0.147378	0.0230666	0.318524	0.0390427	0.382827	0.193497
Aff3	0.00578909	0.00118138	0.0920846	0.00530128	0.00587807	0.0247818	0.305675	0.0128277	0.29753	0.00413706	0	0.382748	0.0117916
Mgat4b	0.248586	0.161484	0.200802	0.198644	0.099848	0.174549	0.140137	0.175415	0.0260653	0.0464956	0.0902647	0.382707	0.242511
Gnl3	0.37948	0.268729	0.773488	1.21436	0.113112	0.237494	0.585577	0.329277	0.346097	0.165104	0.10874	0.382694	0.635292
Pnkd	0.167228	0.395312	0.266327	0.267808	0.0915005	0.146378	0.311017	0.356689	0.137171	0.10889	0.308953	0.382649	0.348333
Trove2	0.0618491	0.222774	0.279509	0.176179	0.0445272	0.017663	0.262281	0.278215	0.0356755	0.0421156	0.0207203	0.382578	0.539106
Ift43	0.0306358	0.101637	0.237328	0.277758	0.0262356	0.0119266	0.307425	0.593772	0.00713553	0.0108449	0.0616141	0.382557	0.349905
Pkd1	0.0759116	0.143631	0.455747	0.241306	0.0593795	0.0688295	0.507045	0.461401	0.0362388	0.0165447	0.0267844	0.382537	0.289898
Vat1	0.793757	0.242252	0.699181	0.157316	0.131327	0.281656	0.521012	0.308195	0.0500828	0.0989799	0.0581556	0.382463	0.375593
Trip10	0.111004	0.432222	0.443232	0.319829	0.0498977	0.104965	0.34107	0.323083	0.025507	0.0390393	0.11436	0.382441	0.19956
Agfg1	0.334596	0.16653	0.428249	0.224161	0.189206	0.190598	0.23846	0.211221	0.232278	0.125346	0.0973717	0.382302	0.31253
Cul1	0.344444	0.328815	0.44035	0.617202	0.173856	0.375706	0.445401	0.367467	0.185507	0.19331	0.189046	0.382277	0.498194
Ddx24	0.445235	0.559261	0.55234	0.721472	0.222312	0.488685	0.458558	0.577283	0.504354	0.262261	0.232819	0.382213	0.783509
Cyr61	0.0581596	0.701081	0.553613	0.228519	0.0907503	0.0112024	1.05502	0.715215	0.0146411	0.0798952	0.0786815	0.382161	0.606745
Birc2	0.0860795	0.207522	0.220904	0.262414	0.112794	0.390145	0.199934	0.28625	0.358781	0.20613	0.0285905	0.3821	0.505376
Eif3d	0.358383	0.297352	0.376357	0.598157	0.210981	0.47273	0.32043	0.311691	0.418845	0.180342	0.121689	0.38188	0.488459
Amfr	0.297729	0.223087	0.34617	0.258613	0.278664	0.269758	0.332636	0.228471	0.155816	0.236395	0.180513	0.381611	0.270298
Ppp2r3a	0.0368584	0.119757	0.250331	0.238337	0.0185748	0.0264129	0.181879	0.328871	0.0254151	0.0147651	0.300418	0.381439	0.383878
Sin3b	0.662701	0.387178	0.511146	0.625815	0.550396	0.911984	0.432204	0.405053	0.530611	0.191924	0.147428	0.381138	0.470946
Scpep1	0.565322	0.0342835	0.388275	0.180354	0.0422932	0.430466	0.482815	0.162212	0.186011	0.0709258	0.0530865	0.381005	0.16709
Nsmce4a	0.195101	0.31477	0.233207	0.265319	0.178337	0.195758	0.322351	0.293667	0.397148	0.359179	0.103685	0.380949	0.333828
Pls3	0.0572602	0.799573	0.482975	0.20556	0.0502668	0.0302739	0.834866	0.661382	0.020418	0.100029	0.0366872	0.380925	0.162259
mt-Atp8	0.132996	0.254838	0.214634	0.257888	0.0433118	0.0776677	0.302007	0.290976	0.159238	0.0794569	0.0350923	0.380899	0.213142
Wdr1	0.634897	0.34108	0.395896	0.297757	0.57823	0.74212	0.239033	0.395757	0.263912	0.0991244	0.114617	0.380852	0.507992
[truncated: 13,265 more rows]
